# Supplementary material for: NODULIN HOMEOBOX is required for heterochromatin homeostasis in Arabidopsis
Source: Nat Commun. 2022 Aug 27;13:5058. doi: 10.1038/s41467-022-32709-y (PMC9420119; doi:10.1038/s41467-022-32709-y)
Supplement: Supplementary file 4 — Supplementary Data 1 [file 41467_2022_32709_MOESM4_ESM.xlsx]

## Sheet: Supplementary Data 1
Supplementary Data 1. Description of NGS samples
ID	Experiment	Sample type	Genotype	Sample	NGS	Sequenced reads or read pairs
at_drip_col0_ip_r1	DRIP-seq	IP	Col-0	10-day seedling	paired-end, 150bp	75377482
at_drip_col0_ip_r2	DRIP-seq	IP	Col-0	10-day seedling	paired-end, 150bp	23471522
at_drip_col0_inp	DRIP-seq	input	Col-0	10-day seedling	paired-end, 150bp	39716783
at_drip_col0_ip_rnaseh	DRIP-seq	IP	Col-0	10-day seedling	paired-end, 150bp	17488941
at_drip_ndx1-4_ip_r1	DRIP-seq	IP	ndx1-4	10-day seedling	paired-end, 150bp	77336752
at_drip_ndx1-4_ip_r2	DRIP-seq	IP	ndx1-4	10-day seedling	paired-end, 150bp	27083038
at_drip_ndx1-4_inp	DRIP-seq	input	ndx1-4	10-day seedling	paired-end, 150bp	43914623
at_drip_ndx1-4_ip_rnaseh	DRIP-seq	IP	ndx1-4	10-day seedling	paired-end, 150bp	31413379
at_chip_ndx-flag_ip_r1	ChIP-seq	IP rep1	flag-NDX	10-day seedling	paired-end, 150bp	19632103
at_chip_ndx-flag_ip_r2	ChIP-seq	IP rep2	flag-NDX	10-day seedling	paired-end, 150bp	22053279
at_chip_ndx-flag_inp	ChIP-seq	input	flag-NDX	10-day seedling	paired-end, 150bp	28580252
at_chip_gfp-ndx_ip_r1	ChIP-seq	IP rep1	NDX-GFP	10-day seedling	paired-end, 150bp	7355039
at_chip_gfp-ndx_ip_r2	ChIP-seq	IP rep2	NDX-GFP	10-day seedling	paired-end, 150bp	7889660
at_hic_col0	Hi-C	Hi-C	Col-0	10-day seedling	paired-end, 150bp	201017543
at_hic_ndx1-4_r1	Hi-C	Hi-C	ndx1-4	10-day seedling	paired-end, 150bp	184544537
at_hic_ndx1-4_r2	Hi-C	Hi-C	ndx1-4	10-day seedling	paired-end, 150bp	176249371
at_srna_col0_r1	sRNA-seq	rep1	Col-0	10-day seedling	single-end, 50bp	13324436
at_srna_col0_r2	sRNA-seq	rep2	Col-0	10-day seedling	single-end, 50bp	12733472
at_srna_col0_r3	sRNA-seq	rep3	Col-0	10-day seedling	single-end, 50bp	12196679
at_srna_ndx1-4_r1	sRNA-seq	rep1	ndx1-4	10-day seedling	single-end, 50bp	13974239
at_srna_ndx1-4_r2	sRNA-seq	rep2	ndx1-4	10-day seedling	single-end, 50bp	12329350
at_srna_ndx1-4_r3	sRNA-seq	rep3	ndx1-4	10-day seedling	single-end, 50bp	11816543
at_mrna_col0_r1	mRNA-seq	rep1	Col-0	10-day seedling	single-end, 50bp	19976904
at_mrna_col0_r2	mRNA-seq	rep2	Col-0	10-day seedling	single-end, 50bp	22092568
at_mrna_ndx1-4_r1	mRNA-seq	rep1	ndx1-4	10-day seedling	single-end, 50bp	20787652
at_mrna_ndx1-4_r2	mRNA-seq	rep2	ndx1-4	10-day seedling	single-end, 50bp	22094615
at_bs_col0_r1	BS-seq	rep1	Col-0	10-day seedling	paired-end, 140bp	15334814
at_bs_col0_r2	BS-seq	rep2	Col-0	10-day seedling	paired-end, 140bp	15307128
at_bs_ndx1-4_r1	BS-seq	rep1	ndx1-4	10-day seedling	paired-end, 140bp	16406303
at_bs_ndx1-4_r2	BS-seq	rep2	ndx1-4	10-day seedling	paired-end, 140bp	16824064
