# Supplementary material for: NODULIN HOMEOBOX is required for heterochromatin homeostasis in Arabidopsis
Source: Nat Commun. 2022 Aug 27;13:5058. doi: 10.1038/s41467-022-32709-y (PMC9420119; doi:10.1038/s41467-022-32709-y)
Supplement: Supplementary file 5 — Supplementary Data 2 [file 41467_2022_32709_MOESM5_ESM.xlsx]

## Sheet: Supplementary Data 2
Supplementary Data 2. NDX binding sites (ChIP peaks) identified in A. thaliana flag-NDX seedling
Chromosome	Start	End	Name	Score	Strand
Chr1	428880	429105	chip_flag-ndx_peak1	176.5	.
Chr1	579240	579345	chip_flag-ndx_peak2	110	.
Chr1	607215	607410	chip_flag-ndx_peak3	141.5	.
Chr1	614385	614490	chip_flag-ndx_peak4	117	.
Chr1	685125	685260	chip_flag-ndx_peak5	158	.
Chr1	725400	725535	chip_flag-ndx_peak6	117	.
Chr1	796455	796575	chip_flag-ndx_peak7	187	.
Chr1	1102755	1102890	chip_flag-ndx_peak8	139	.
Chr1	1318425	1318545	chip_flag-ndx_peak9	115	.
Chr1	1613445	1613625	chip_flag-ndx_peak10	127	.
Chr1	1750965	1751115	chip_flag-ndx_peak11	97	.
Chr1	2056590	2056785	chip_flag-ndx_peak12	127	.
Chr1	2184705	2184825	chip_flag-ndx_peak13	115	.
Chr1	2362530	2362650	chip_flag-ndx_peak14	114	.
Chr1	2532330	2532495	chip_flag-ndx_peak15	132	.
Chr1	2679840	2679960	chip_flag-ndx_peak16	112	.
Chr1	2730945	2731155	chip_flag-ndx_peak17	117	.
Chr1	2781675	2781795	chip_flag-ndx_peak18	126	.
Chr1	2893650	2893770	chip_flag-ndx_peak19	155	.
Chr1	3023310	3023460	chip_flag-ndx_peak20	148	.
Chr1	3277230	3277335	chip_flag-ndx_peak21	110	.
Chr1	3456705	3456810	chip_flag-ndx_peak22	101	.
Chr1	3668100	3668205	chip_flag-ndx_peak23	98	.
Chr1	4015455	4015605	chip_flag-ndx_peak24	109	.
Chr1	4166670	4166775	chip_flag-ndx_peak25	148	.
Chr1	4199910	4200045	chip_flag-ndx_peak26	126	.
Chr1	4210515	4210650	chip_flag-ndx_peak27	117	.
Chr1	4325145	4325325	chip_flag-ndx_peak28	134	.
Chr1	4549500	4549620	chip_flag-ndx_peak29	102	.
Chr1	4619130	4619295	chip_flag-ndx_peak30	104	.
Chr1	4633605	4633740	chip_flag-ndx_peak31	142	.
Chr1	4683510	4683750	chip_flag-ndx_peak32	139	.
Chr1	4736955	4737090	chip_flag-ndx_peak33	119	.
Chr1	4738455	4738575	chip_flag-ndx_peak34	156	.
Chr1	4871115	4871220	chip_flag-ndx_peak35	92	.
Chr1	4901790	4901910	chip_flag-ndx_peak36	110	.
Chr1	4951800	4951905	chip_flag-ndx_peak37	99	.
Chr1	4965120	4965225	chip_flag-ndx_peak38	154	.
Chr1	5368410	5368515	chip_flag-ndx_peak39	119	.
Chr1	5551470	5551590	chip_flag-ndx_peak40	117	.
Chr1	5585565	5585670	chip_flag-ndx_peak41	132	.
Chr1	5680200	5680365	chip_flag-ndx_peak42	92	.
Chr1	6012360	6012480	chip_flag-ndx_peak43	103	.
Chr1	6164040	6164175	chip_flag-ndx_peak44	134	.
Chr1	6252900	6253020	chip_flag-ndx_peak45	112	.
Chr1	6274935	6275130	chip_flag-ndx_peak46	130	.
Chr1	6541410	6541590	chip_flag-ndx_peak47	109	.
Chr1	6704415	6704550	chip_flag-ndx_peak48	109	.
Chr1	6726825	6726990	chip_flag-ndx_peak49	107	.
Chr1	6842685	6842805	chip_flag-ndx_peak50	121	.
Chr1	6843510	6843615	chip_flag-ndx_peak51	104	.
Chr1	6953985	6954105	chip_flag-ndx_peak52	125	.
Chr1	6964815	6965070	chip_flag-ndx_peak53	151	.
Chr1	6997995	6998130	chip_flag-ndx_peak54	187	.
Chr1	7092525	7092645	chip_flag-ndx_peak55	118	.
Chr1	7108860	7108995	chip_flag-ndx_peak56	153	.
Chr1	7212255	7212375	chip_flag-ndx_peak57	104	.
Chr1	7306560	7306680	chip_flag-ndx_peak58	154	.
Chr1	7352595	7352715	chip_flag-ndx_peak59	140	.
Chr1	7438095	7438305	chip_flag-ndx_peak60	107	.
Chr1	7467540	7467645	chip_flag-ndx_peak61	114	.
Chr1	7528050	7528170	chip_flag-ndx_peak62	107	.
Chr1	7584540	7584645	chip_flag-ndx_peak63	103	.
Chr1	7617735	7617840	chip_flag-ndx_peak64	104	.
Chr1	7657650	7657770	chip_flag-ndx_peak65	154	.
Chr1	8023980	8024085	chip_flag-ndx_peak66	95	.
Chr1	8164140	8164275	chip_flag-ndx_peak67	110	.
Chr1	8319120	8319255	chip_flag-ndx_peak68	105	.
Chr1	8444025	8444295	chip_flag-ndx_peak69	188	.
Chr1	8463285	8463450	chip_flag-ndx_peak70	128.5	.
Chr1	8474820	8474925	chip_flag-ndx_peak71	107	.
Chr1	8509005	8509185	chip_flag-ndx_peak72	117	.
Chr1	8779800	8779980	chip_flag-ndx_peak73	212	.
Chr1	8789265	8789475	chip_flag-ndx_peak74	218	.
Chr1	8808360	8808555	chip_flag-ndx_peak75	231	.
Chr1	8830995	8831280	chip_flag-ndx_peak76	278.5	.
Chr1	9148335	9148470	chip_flag-ndx_peak77	109	.
Chr1	9235935	9236055	chip_flag-ndx_peak78	115	.
Chr1	9245625	9245745	chip_flag-ndx_peak79	90	.
Chr1	9579600	9579705	chip_flag-ndx_peak80	112	.
Chr1	9621960	9622065	chip_flag-ndx_peak81	118	.
Chr1	9748110	9748230	chip_flag-ndx_peak82	112	.
Chr1	9759675	9759825	chip_flag-ndx_peak83	98	.
Chr1	9910500	9910620	chip_flag-ndx_peak84	131	.
Chr1	10012170	10012305	chip_flag-ndx_peak85	165	.
Chr1	10098300	10098405	chip_flag-ndx_peak86	127	.
Chr1	10109250	10109460	chip_flag-ndx_peak87	149	.
Chr1	10128375	10128555	chip_flag-ndx_peak88	130	.
Chr1	10200420	10200540	chip_flag-ndx_peak89	134	.
Chr1	10315725	10315890	chip_flag-ndx_peak90	119	.
Chr1	10319475	10319610	chip_flag-ndx_peak91	138	.
Chr1	10411620	10411740	chip_flag-ndx_peak92	170	.
Chr1	10456845	10456965	chip_flag-ndx_peak93	135	.
Chr1	10487685	10487820	chip_flag-ndx_peak94	122	.
Chr1	10553520	10553655	chip_flag-ndx_peak95	96	.
Chr1	10759680	10759830	chip_flag-ndx_peak96	155	.
Chr1	10838040	10838205	chip_flag-ndx_peak97	106	.
Chr1	10950555	10950690	chip_flag-ndx_peak98	145	.
Chr1	11080350	11080470	chip_flag-ndx_peak99	100	.
Chr1	11236440	11236650	chip_flag-ndx_peak100	121	.
Chr1	11307360	11307570	chip_flag-ndx_peak101	120	.
Chr1	11336130	11336355	chip_flag-ndx_peak102	220	.
Chr1	11400195	11400300	chip_flag-ndx_peak103	91	.
Chr1	11583225	11583390	chip_flag-ndx_peak104	163	.
Chr1	11638890	11638995	chip_flag-ndx_peak105	117	.
Chr1	11734680	11734830	chip_flag-ndx_peak106	98	.
Chr1	11745645	11745840	chip_flag-ndx_peak107	177	.
Chr1	11781180	11781300	chip_flag-ndx_peak108	117	.
Chr1	11887695	11887860	chip_flag-ndx_peak109	139	.
Chr1	11890995	11891145	chip_flag-ndx_peak110	177	.
Chr1	11896080	11896185	chip_flag-ndx_peak111	88	.
Chr1	11896620	11896755	chip_flag-ndx_peak112	161	.
Chr1	11897025	11897205	chip_flag-ndx_peak113	127	.
Chr1	12034365	12034470	chip_flag-ndx_peak114	99	.
Chr1	12047730	12047835	chip_flag-ndx_peak115	93	.
Chr1	12263085	12263205	chip_flag-ndx_peak116	155	.
Chr1	12288510	12288630	chip_flag-ndx_peak117	142	.
Chr1	12382650	12382860	chip_flag-ndx_peak118	114	.
Chr1	12481020	12481125	chip_flag-ndx_peak119	94	.
Chr1	12481215	12481320	chip_flag-ndx_peak120	95	.
Chr1	12543375	12543540	chip_flag-ndx_peak121	160	.
Chr1	12556275	12556410	chip_flag-ndx_peak122	233	.
Chr1	12600135	12600255	chip_flag-ndx_peak123	108	.
Chr1	12622320	12622455	chip_flag-ndx_peak124	200.5	.
Chr1	12629145	12629250	chip_flag-ndx_peak125	101	.
Chr1	12733365	12733470	chip_flag-ndx_peak126	109	.
Chr1	12741405	12741510	chip_flag-ndx_peak127	98	.
Chr1	12741810	12741930	chip_flag-ndx_peak128	112	.
Chr1	12759735	12759900	chip_flag-ndx_peak129	164	.
Chr1	12770430	12770610	chip_flag-ndx_peak130	130.5	.
Chr1	12780030	12780210	chip_flag-ndx_peak131	99	.
Chr1	12783360	12783525	chip_flag-ndx_peak132	151	.
Chr1	12790920	12791070	chip_flag-ndx_peak133	169	.
Chr1	12794070	12794280	chip_flag-ndx_peak134	228.5	.
Chr1	12800025	12800220	chip_flag-ndx_peak135	125	.
Chr1	12800490	12800670	chip_flag-ndx_peak136	174	.
Chr1	12864870	12865170	chip_flag-ndx_peak137	141	.
Chr1	12890850	12890955	chip_flag-ndx_peak138	104	.
Chr1	12907080	12907230	chip_flag-ndx_peak139	127	.
Chr1	12929985	12930105	chip_flag-ndx_peak140	93	.
Chr1	12945765	12945900	chip_flag-ndx_peak141	129	.
Chr1	12974910	12975015	chip_flag-ndx_peak142	107	.
Chr1	12994035	12994170	chip_flag-ndx_peak143	106	.
Chr1	13006020	13006140	chip_flag-ndx_peak144	90	.
Chr1	13006980	13007085	chip_flag-ndx_peak145	109	.
Chr1	13084170	13084290	chip_flag-ndx_peak146	108	.
Chr1	13100445	13100685	chip_flag-ndx_peak147	156.5	.
Chr1	13108920	13109055	chip_flag-ndx_peak148	214	.
Chr1	13185435	13185540	chip_flag-ndx_peak149	100	.
Chr1	13218750	13218915	chip_flag-ndx_peak150	155.5	.
Chr1	13237410	13237545	chip_flag-ndx_peak151	114	.
Chr1	13290840	13290990	chip_flag-ndx_peak152	171	.
Chr1	13315020	13315125	chip_flag-ndx_peak153	172	.
Chr1	13345995	13346115	chip_flag-ndx_peak154	123	.
Chr1	13376730	13376865	chip_flag-ndx_peak155	158	.
Chr1	13441785	13441935	chip_flag-ndx_peak156	112	.
Chr1	13499145	13499310	chip_flag-ndx_peak157	136	.
Chr1	13506660	13506780	chip_flag-ndx_peak158	143	.
Chr1	13568610	13568730	chip_flag-ndx_peak159	121	.
Chr1	13615305	13615440	chip_flag-ndx_peak160	86	.
Chr1	13622700	13622850	chip_flag-ndx_peak161	108	.
Chr1	13708965	13709115	chip_flag-ndx_peak162	117	.
Chr1	13715925	13716045	chip_flag-ndx_peak163	193	.
Chr1	13733235	13733490	chip_flag-ndx_peak164	117	.
Chr1	13756530	13756635	chip_flag-ndx_peak165	115	.
Chr1	13757070	13757175	chip_flag-ndx_peak166	104	.
Chr1	13768320	13768425	chip_flag-ndx_peak167	112	.
Chr1	13792515	13792620	chip_flag-ndx_peak168	104	.
Chr1	13805520	13805730	chip_flag-ndx_peak169	129	.
Chr1	13806225	13806390	chip_flag-ndx_peak170	161	.
Chr1	13806555	13806705	chip_flag-ndx_peak171	153	.
Chr1	13816005	13816125	chip_flag-ndx_peak172	113	.
Chr1	13861335	13861620	chip_flag-ndx_peak173	146	.
Chr1	13874520	13874655	chip_flag-ndx_peak174	149	.
Chr1	13926975	13927080	chip_flag-ndx_peak175	115	.
Chr1	13932720	13932840	chip_flag-ndx_peak176	95	.
Chr1	13961790	13962030	chip_flag-ndx_peak177	140.5	.
Chr1	13975515	13975695	chip_flag-ndx_peak178	129	.
Chr1	13982670	13982775	chip_flag-ndx_peak179	103	.
Chr1	14038875	14039025	chip_flag-ndx_peak180	104	.
Chr1	14040810	14041005	chip_flag-ndx_peak181	108	.
Chr1	14041485	14041590	chip_flag-ndx_peak182	91	.
Chr1	14042865	14042970	chip_flag-ndx_peak183	95	.
Chr1	14049675	14049825	chip_flag-ndx_peak184	126	.
Chr1	14055720	14055825	chip_flag-ndx_peak185	134	.
Chr1	14057325	14057430	chip_flag-ndx_peak186	113	.
Chr1	14060805	14061015	chip_flag-ndx_peak187	102	.
Chr1	14069520	14069655	chip_flag-ndx_peak188	131	.
Chr1	14075430	14075670	chip_flag-ndx_peak189	127	.
Chr1	14100690	14100795	chip_flag-ndx_peak190	102	.
Chr1	14103240	14103390	chip_flag-ndx_peak191	153	.
Chr1	14113905	14114070	chip_flag-ndx_peak192	173	.
Chr1	14126190	14126325	chip_flag-ndx_peak193	93	.
Chr1	14129685	14129805	chip_flag-ndx_peak194	118	.
Chr1	14139255	14139390	chip_flag-ndx_peak195	114	.
Chr1	14180805	14180985	chip_flag-ndx_peak196	176	.
Chr1	14266065	14266335	chip_flag-ndx_peak197	165	.
Chr1	14278515	14278620	chip_flag-ndx_peak198	119	.
Chr1	14291925	14292090	chip_flag-ndx_peak199	196	.
Chr1	14306475	14306580	chip_flag-ndx_peak200	109	.
Chr1	14329635	14329770	chip_flag-ndx_peak201	98	.
Chr1	14343930	14344290	chip_flag-ndx_peak202	203	.
Chr1	14348145	14348400	chip_flag-ndx_peak203	236	.
Chr1	14369490	14369640	chip_flag-ndx_peak204	113.5	.
Chr1	14372430	14372550	chip_flag-ndx_peak205	142	.
Chr1	14386125	14386260	chip_flag-ndx_peak206	112	.
Chr1	14388645	14388810	chip_flag-ndx_peak207	100	.
Chr1	14395575	14395725	chip_flag-ndx_peak208	134.5	.
Chr1	14400795	14401035	chip_flag-ndx_peak209	233	.
Chr1	14408970	14409075	chip_flag-ndx_peak210	113	.
Chr1	14409570	14409675	chip_flag-ndx_peak211	111	.
Chr1	14414970	14415090	chip_flag-ndx_peak212	117	.
Chr1	14418840	14419110	chip_flag-ndx_peak213	230.5	.
Chr1	14439870	14440065	chip_flag-ndx_peak214	225	.
Chr1	14451540	14451660	chip_flag-ndx_peak215	128	.
Chr1	14456220	14456355	chip_flag-ndx_peak216	95	.
Chr1	14473110	14473215	chip_flag-ndx_peak217	97	.
Chr1	14473665	14473770	chip_flag-ndx_peak218	96	.
Chr1	14545380	14545560	chip_flag-ndx_peak219	174	.
Chr1	14587035	14587140	chip_flag-ndx_peak220	134	.
Chr1	14609700	14609805	chip_flag-ndx_peak221	118	.
Chr1	14658465	14658780	chip_flag-ndx_peak222	197.5	.
Chr1	14660505	14660805	chip_flag-ndx_peak223	379	.
Chr1	14664645	14664750	chip_flag-ndx_peak224	109	.
Chr1	14669655	14669760	chip_flag-ndx_peak225	128	.
Chr1	14671950	14672160	chip_flag-ndx_peak226	100	.
Chr1	14672220	14672445	chip_flag-ndx_peak227	117	.
Chr1	14675520	14675760	chip_flag-ndx_peak228	176	.
Chr1	14684385	14684760	chip_flag-ndx_peak229	130	.
Chr1	14686995	14687115	chip_flag-ndx_peak230	107	.
Chr1	14689005	14689110	chip_flag-ndx_peak231	113	.
Chr1	14689635	14690100	chip_flag-ndx_peak232	184	.
Chr1	14690610	14690790	chip_flag-ndx_peak233	108	.
Chr1	14691060	14691375	chip_flag-ndx_peak234	178	.
Chr1	14691480	14691585	chip_flag-ndx_peak235	92	.
Chr1	14694060	14694195	chip_flag-ndx_peak236	121	.
Chr1	14697300	14697465	chip_flag-ndx_peak237	152.5	.
Chr1	14697585	14697735	chip_flag-ndx_peak238	152	.
Chr1	14698500	14699010	chip_flag-ndx_peak239	122.5	.
Chr1	14699880	14699985	chip_flag-ndx_peak240	118	.
Chr1	14702535	14702715	chip_flag-ndx_peak241	222	.
Chr1	14704470	14704635	chip_flag-ndx_peak242	178	.
Chr1	14706705	14706825	chip_flag-ndx_peak243	131	.
Chr1	14711235	14711640	chip_flag-ndx_peak244	211	.
Chr1	14711700	14711850	chip_flag-ndx_peak245	116.5	.
Chr1	14711955	14712075	chip_flag-ndx_peak246	114	.
Chr1	14714655	14714910	chip_flag-ndx_peak247	143	.
Chr1	14718825	14719050	chip_flag-ndx_peak248	152.5	.
Chr1	14720280	14720535	chip_flag-ndx_peak249	128	.
Chr1	14724060	14724405	chip_flag-ndx_peak250	110	.
Chr1	14726535	14726715	chip_flag-ndx_peak251	128.5	.
Chr1	14726985	14727315	chip_flag-ndx_peak252	100	.
Chr1	14728230	14728410	chip_flag-ndx_peak253	134.5	.
Chr1	14732085	14732295	chip_flag-ndx_peak254	95	.
Chr1	14734770	14734920	chip_flag-ndx_peak255	163	.
Chr1	14738670	14738850	chip_flag-ndx_peak256	142	.
Chr1	14749605	14749725	chip_flag-ndx_peak257	138	.
Chr1	14750535	14750715	chip_flag-ndx_peak258	121.5	.
Chr1	14805285	14805495	chip_flag-ndx_peak259	143	.
Chr1	14810970	14811120	chip_flag-ndx_peak260	118.5	.
Chr1	14815020	14815380	chip_flag-ndx_peak261	144	.
Chr1	14819145	14819310	chip_flag-ndx_peak262	133	.
Chr1	14822370	14822550	chip_flag-ndx_peak263	145.5	.
Chr1	14824875	14825055	chip_flag-ndx_peak264	110.5	.
Chr1	14828235	14828385	chip_flag-ndx_peak265	136	.
Chr1	14828850	14828955	chip_flag-ndx_peak266	146	.
Chr1	14829390	14829510	chip_flag-ndx_peak267	146	.
Chr1	14830860	14830965	chip_flag-ndx_peak268	112	.
Chr1	14831340	14831550	chip_flag-ndx_peak269	187	.
Chr1	14831625	14831745	chip_flag-ndx_peak270	143	.
Chr1	14833035	14833260	chip_flag-ndx_peak271	86	.
Chr1	14835015	14835150	chip_flag-ndx_peak272	180	.
Chr1	14837565	14837730	chip_flag-ndx_peak273	100.5	.
Chr1	14840445	14840595	chip_flag-ndx_peak274	149	.
Chr1	14851545	14851785	chip_flag-ndx_peak275	125.5	.
Chr1	14857920	14858445	chip_flag-ndx_peak276	157	.
Chr1	14871000	14871255	chip_flag-ndx_peak277	196.5	.
Chr1	14878470	14878590	chip_flag-ndx_peak278	123	.
Chr1	14898990	14899155	chip_flag-ndx_peak279	194.5	.
Chr1	14899860	14900250	chip_flag-ndx_peak280	108.5	.
Chr1	14903565	14903700	chip_flag-ndx_peak281	128	.
Chr1	14909220	14909355	chip_flag-ndx_peak282	174	.
Chr1	14909775	14910045	chip_flag-ndx_peak283	189	.
Chr1	14912820	14912955	chip_flag-ndx_peak284	117	.
Chr1	14920335	14920500	chip_flag-ndx_peak285	149	.
Chr1	14928135	14928375	chip_flag-ndx_peak286	161	.
Chr1	14928495	14928720	chip_flag-ndx_peak287	103	.
Chr1	14929470	14929785	chip_flag-ndx_peak288	144	.
Chr1	14932950	14933070	chip_flag-ndx_peak289	126	.
Chr1	14933190	14933295	chip_flag-ndx_peak290	96	.
Chr1	14937450	14937555	chip_flag-ndx_peak291	107.5	.
Chr1	14939145	14939310	chip_flag-ndx_peak292	137.5	.
Chr1	14940015	14940180	chip_flag-ndx_peak293	102	.
Chr1	14940555	14940825	chip_flag-ndx_peak294	138	.
Chr1	14941050	14941320	chip_flag-ndx_peak295	132	.
Chr1	14943075	14943630	chip_flag-ndx_peak296	122	.
Chr1	14951640	14951850	chip_flag-ndx_peak297	128	.
Chr1	14955210	14955510	chip_flag-ndx_peak298	169	.
Chr1	14956530	14956815	chip_flag-ndx_peak299	133	.
Chr1	14959800	14960040	chip_flag-ndx_peak300	142	.
Chr1	14964240	14964465	chip_flag-ndx_peak301	137	.
Chr1	14966025	14966190	chip_flag-ndx_peak302	120.5	.
Chr1	14968065	14968200	chip_flag-ndx_peak303	132	.
Chr1	14968905	14969175	chip_flag-ndx_peak304	174	.
Chr1	14969625	14969895	chip_flag-ndx_peak305	127	.
Chr1	14971350	14971920	chip_flag-ndx_peak306	176	.
Chr1	14978070	14978190	chip_flag-ndx_peak307	123	.
Chr1	14996700	14996820	chip_flag-ndx_peak308	98	.
Chr1	14997690	14998230	chip_flag-ndx_peak309	177	.
Chr1	14998410	14998575	chip_flag-ndx_peak310	227.5	.
Chr1	15003645	15003840	chip_flag-ndx_peak311	157	.
Chr1	15008235	15008340	chip_flag-ndx_peak312	134	.
Chr1	15012705	15012840	chip_flag-ndx_peak313	102	.
Chr1	15013290	15013515	chip_flag-ndx_peak314	168.5	.
Chr1	15013845	15013965	chip_flag-ndx_peak315	114	.
Chr1	15014160	15014445	chip_flag-ndx_peak316	210	.
Chr1	15016260	15016395	chip_flag-ndx_peak317	110	.
Chr1	15017115	15017235	chip_flag-ndx_peak318	95	.
Chr1	15019200	15019305	chip_flag-ndx_peak319	105	.
Chr1	15020460	15020700	chip_flag-ndx_peak320	170	.
Chr1	15026655	15026940	chip_flag-ndx_peak321	118.5	.
Chr1	15029715	15030030	chip_flag-ndx_peak322	114.5	.
Chr1	15033495	15033600	chip_flag-ndx_peak323	113	.
Chr1	15035325	15035550	chip_flag-ndx_peak324	93	.
Chr1	15036120	15036315	chip_flag-ndx_peak325	125	.
Chr1	15036390	15036495	chip_flag-ndx_peak326	121	.
Chr1	15055500	15055905	chip_flag-ndx_peak327	125.5	.
Chr1	15081495	15081600	chip_flag-ndx_peak328	91	.
Chr1	15098520	15098700	chip_flag-ndx_peak329	189	.
Chr1	15104205	15104325	chip_flag-ndx_peak330	151	.
Chr1	15104715	15104880	chip_flag-ndx_peak331	123	.
Chr1	15111510	15111630	chip_flag-ndx_peak332	143	.
Chr1	15116040	15116175	chip_flag-ndx_peak333	94	.
Chr1	15148350	15148485	chip_flag-ndx_peak334	121	.
Chr1	15166890	15167085	chip_flag-ndx_peak335	162.5	.
Chr1	15194085	15194370	chip_flag-ndx_peak336	159	.
Chr1	15199650	15199815	chip_flag-ndx_peak337	116	.
Chr1	15200130	15200250	chip_flag-ndx_peak338	104	.
Chr1	15201375	15201495	chip_flag-ndx_peak339	141	.
Chr1	15203880	15204015	chip_flag-ndx_peak340	139	.
Chr1	15205740	15205935	chip_flag-ndx_peak341	102	.
Chr1	15207540	15207690	chip_flag-ndx_peak342	124	.
Chr1	15222045	15222210	chip_flag-ndx_peak343	176	.
Chr1	15223080	15223260	chip_flag-ndx_peak344	126	.
Chr1	15223995	15224145	chip_flag-ndx_peak345	135	.
Chr1	15225885	15226155	chip_flag-ndx_peak346	127	.
Chr1	15226695	15227340	chip_flag-ndx_peak347	135	.
Chr1	15227400	15227580	chip_flag-ndx_peak348	221	.
Chr1	15231645	15231990	chip_flag-ndx_peak349	137	.
Chr1	15232470	15232575	chip_flag-ndx_peak350	102	.
Chr1	15232665	15232935	chip_flag-ndx_peak351	125.5	.
Chr1	15233760	15234045	chip_flag-ndx_peak352	152	.
Chr1	15236265	15236385	chip_flag-ndx_peak353	106	.
Chr1	15237915	15238140	chip_flag-ndx_peak354	134.5	.
Chr1	15242895	15243090	chip_flag-ndx_peak355	234	.
Chr1	15244140	15244305	chip_flag-ndx_peak356	129	.
Chr1	15250830	15251025	chip_flag-ndx_peak357	117	.
Chr1	15252525	15252690	chip_flag-ndx_peak358	165	.
Chr1	15259965	15260070	chip_flag-ndx_peak359	125	.
Chr1	15265950	15266355	chip_flag-ndx_peak360	220.5	.
Chr1	15266550	15266730	chip_flag-ndx_peak361	122	.
Chr1	15267810	15268005	chip_flag-ndx_peak362	151	.
Chr1	15271755	15272205	chip_flag-ndx_peak363	146	.
Chr1	15272520	15272925	chip_flag-ndx_peak364	225	.
Chr1	15275340	15275445	chip_flag-ndx_peak365	97	.
Chr1	15276840	15277200	chip_flag-ndx_peak366	122	.
Chr1	15289635	15289785	chip_flag-ndx_peak367	112	.
Chr1	15294735	15294840	chip_flag-ndx_peak368	101	.
Chr1	15294885	15295095	chip_flag-ndx_peak369	118	.
Chr1	15296595	15296895	chip_flag-ndx_peak370	115.5	.
Chr1	15300090	15300210	chip_flag-ndx_peak371	108	.
Chr1	15309300	15309885	chip_flag-ndx_peak372	179.5	.
Chr1	15321495	15321600	chip_flag-ndx_peak373	176	.
Chr1	15323940	15324060	chip_flag-ndx_peak374	163	.
Chr1	15325710	15325830	chip_flag-ndx_peak375	124	.
Chr1	15327975	15328275	chip_flag-ndx_peak376	149	.
Chr1	15329100	15329265	chip_flag-ndx_peak377	148	.
Chr1	15330420	15330555	chip_flag-ndx_peak378	120	.
Chr1	15332160	15332295	chip_flag-ndx_peak379	98	.
Chr1	15341220	15341445	chip_flag-ndx_peak380	168	.
Chr1	15342030	15342270	chip_flag-ndx_peak381	104	.
Chr1	15344055	15344280	chip_flag-ndx_peak382	203	.
Chr1	15344445	15344565	chip_flag-ndx_peak383	111	.
Chr1	15350625	15350730	chip_flag-ndx_peak384	127	.
Chr1	15354660	15354900	chip_flag-ndx_peak385	117.5	.
Chr1	15360810	15360975	chip_flag-ndx_peak386	122	.
Chr1	15365715	15365820	chip_flag-ndx_peak387	105	.
Chr1	15366660	15366765	chip_flag-ndx_peak388	135.5	.
Chr1	15367290	15367425	chip_flag-ndx_peak389	83	.
Chr1	15368655	15368790	chip_flag-ndx_peak390	88	.
Chr1	15370665	15370860	chip_flag-ndx_peak391	196	.
Chr1	15370965	15371175	chip_flag-ndx_peak392	122	.
Chr1	15372015	15372165	chip_flag-ndx_peak393	131	.
Chr1	15372855	15373020	chip_flag-ndx_peak394	110	.
Chr1	15374295	15374445	chip_flag-ndx_peak395	156	.
Chr1	15378150	15378315	chip_flag-ndx_peak396	157	.
Chr1	15388470	15388605	chip_flag-ndx_peak397	136	.
Chr1	15392475	15392580	chip_flag-ndx_peak398	87	.
Chr1	15392880	15393090	chip_flag-ndx_peak399	180	.
Chr1	15398220	15398340	chip_flag-ndx_peak400	154	.
Chr1	15418350	15418455	chip_flag-ndx_peak401	89	.
Chr1	15424725	15424875	chip_flag-ndx_peak402	120	.
Chr1	15427950	15428085	chip_flag-ndx_peak403	124	.
Chr1	15431205	15431325	chip_flag-ndx_peak404	139	.
Chr1	15435030	15435180	chip_flag-ndx_peak405	170.5	.
Chr1	15435390	15435600	chip_flag-ndx_peak406	112.5	.
Chr1	15436275	15436545	chip_flag-ndx_peak407	146	.
Chr1	15455175	15455295	chip_flag-ndx_peak408	93	.
Chr1	15475800	15476040	chip_flag-ndx_peak409	235.5	.
Chr1	15486705	15487065	chip_flag-ndx_peak410	161.5	.
Chr1	15527655	15527760	chip_flag-ndx_peak411	104	.
Chr1	15529740	15529920	chip_flag-ndx_peak412	97	.
Chr1	15550845	15551010	chip_flag-ndx_peak413	98	.
Chr1	15586065	15586305	chip_flag-ndx_peak414	213	.
Chr1	15598830	15598950	chip_flag-ndx_peak415	103	.
Chr1	15599415	15599580	chip_flag-ndx_peak416	118	.
Chr1	15600210	15600420	chip_flag-ndx_peak417	128.5	.
Chr1	15625170	15625275	chip_flag-ndx_peak418	149	.
Chr1	15643620	15643725	chip_flag-ndx_peak419	95	.
Chr1	15691725	15691920	chip_flag-ndx_peak420	128	.
Chr1	15697365	15697560	chip_flag-ndx_peak421	126.5	.
Chr1	15717480	15717705	chip_flag-ndx_peak422	140.5	.
Chr1	15741810	15741915	chip_flag-ndx_peak423	125	.
Chr1	15745785	15745995	chip_flag-ndx_peak424	120	.
Chr1	15749205	15749415	chip_flag-ndx_peak425	105	.
Chr1	15773940	15774135	chip_flag-ndx_peak426	100	.
Chr1	15782910	15783150	chip_flag-ndx_peak427	115	.
Chr1	15783690	15783825	chip_flag-ndx_peak428	97	.
Chr1	15783990	15784110	chip_flag-ndx_peak429	113	.
Chr1	15789000	15789345	chip_flag-ndx_peak430	150	.
Chr1	15789780	15790005	chip_flag-ndx_peak431	183	.
Chr1	15795915	15796155	chip_flag-ndx_peak432	128	.
Chr1	15798045	15798285	chip_flag-ndx_peak433	136	.
Chr1	15836070	15836400	chip_flag-ndx_peak434	136	.
Chr1	15872700	15872835	chip_flag-ndx_peak435	165	.
Chr1	15958950	15959085	chip_flag-ndx_peak436	106	.
Chr1	15967335	15967515	chip_flag-ndx_peak437	93	.
Chr1	15971415	15971535	chip_flag-ndx_peak438	97	.
Chr1	15993645	15993870	chip_flag-ndx_peak439	126	.
Chr1	16000740	16000860	chip_flag-ndx_peak440	126	.
Chr1	16003170	16003320	chip_flag-ndx_peak441	144	.
Chr1	16007520	16007625	chip_flag-ndx_peak442	154	.
Chr1	16045545	16045695	chip_flag-ndx_peak443	108	.
Chr1	16058715	16058820	chip_flag-ndx_peak444	121	.
Chr1	16060920	16061040	chip_flag-ndx_peak445	132	.
Chr1	16065480	16065585	chip_flag-ndx_peak446	137	.
Chr1	16075515	16075650	chip_flag-ndx_peak447	154	.
Chr1	16108965	16109235	chip_flag-ndx_peak448	169	.
Chr1	16109580	16109775	chip_flag-ndx_peak449	109	.
Chr1	16125135	16125255	chip_flag-ndx_peak450	120	.
Chr1	16177770	16177980	chip_flag-ndx_peak451	100.5	.
Chr1	16211430	16211565	chip_flag-ndx_peak452	120	.
Chr1	16215960	16216065	chip_flag-ndx_peak453	113	.
Chr1	16289985	16290135	chip_flag-ndx_peak454	113	.
Chr1	16293690	16293795	chip_flag-ndx_peak455	108	.
Chr1	16297665	16297770	chip_flag-ndx_peak456	121	.
Chr1	16349100	16349280	chip_flag-ndx_peak457	256.5	.
Chr1	16355340	16355490	chip_flag-ndx_peak458	143	.
Chr1	16372305	16372440	chip_flag-ndx_peak459	122	.
Chr1	16379655	16379760	chip_flag-ndx_peak460	92	.
Chr1	16408605	16408740	chip_flag-ndx_peak461	140	.
Chr1	16409670	16409775	chip_flag-ndx_peak462	86	.
Chr1	16460130	16460265	chip_flag-ndx_peak463	173	.
Chr1	16499520	16499640	chip_flag-ndx_peak464	127	.
Chr1	16506810	16507020	chip_flag-ndx_peak465	121	.
Chr1	16520730	16520880	chip_flag-ndx_peak466	115	.
Chr1	16521555	16521750	chip_flag-ndx_peak467	114	.
Chr1	16547670	16547805	chip_flag-ndx_peak468	101	.
Chr1	16570440	16570665	chip_flag-ndx_peak469	136.5	.
Chr1	16603215	16603380	chip_flag-ndx_peak470	121	.
Chr1	16615755	16615905	chip_flag-ndx_peak471	137	.
Chr1	16690170	16690290	chip_flag-ndx_peak472	99	.
Chr1	16778610	16778715	chip_flag-ndx_peak473	94	.
Chr1	16884945	16885110	chip_flag-ndx_peak474	223	.
Chr1	17002185	17002290	chip_flag-ndx_peak475	92	.
Chr1	17070765	17070915	chip_flag-ndx_peak476	127	.
Chr1	17137125	17137230	chip_flag-ndx_peak477	90	.
Chr1	17137950	17138070	chip_flag-ndx_peak478	113	.
Chr1	17155245	17155380	chip_flag-ndx_peak479	94	.
Chr1	17229585	17229735	chip_flag-ndx_peak480	116.5	.
Chr1	17279610	17279835	chip_flag-ndx_peak481	188	.
Chr1	17330205	17330340	chip_flag-ndx_peak482	105	.
Chr1	17539770	17539875	chip_flag-ndx_peak483	143	.
Chr1	17580825	17580930	chip_flag-ndx_peak484	144	.
Chr1	17583570	17583765	chip_flag-ndx_peak485	105	.
Chr1	17587695	17587860	chip_flag-ndx_peak486	96	.
Chr1	17711700	17711850	chip_flag-ndx_peak487	129.5	.
Chr1	17784150	17784300	chip_flag-ndx_peak488	115	.
Chr1	17784345	17784450	chip_flag-ndx_peak489	128	.
Chr1	17896230	17896335	chip_flag-ndx_peak490	89	.
Chr1	18005310	18005505	chip_flag-ndx_peak491	102.5	.
Chr1	18005805	18005955	chip_flag-ndx_peak492	107	.
Chr1	18157845	18157950	chip_flag-ndx_peak493	124	.
Chr1	18162915	18163035	chip_flag-ndx_peak494	116	.
Chr1	18167460	18167655	chip_flag-ndx_peak495	93	.
Chr1	18167745	18167895	chip_flag-ndx_peak496	121.5	.
Chr1	18169920	18170085	chip_flag-ndx_peak497	112	.
Chr1	18352665	18352785	chip_flag-ndx_peak498	173	.
Chr1	18414255	18414435	chip_flag-ndx_peak499	170	.
Chr1	18513255	18513390	chip_flag-ndx_peak500	152	.
Chr1	18575055	18575190	chip_flag-ndx_peak501	99	.
Chr1	18588735	18588840	chip_flag-ndx_peak502	89	.
Chr1	18718185	18718320	chip_flag-ndx_peak503	99	.
Chr1	18743790	18743895	chip_flag-ndx_peak504	99	.
Chr1	18744165	18744300	chip_flag-ndx_peak505	122	.
Chr1	18855960	18856095	chip_flag-ndx_peak506	150.5	.
Chr1	18880665	18880845	chip_flag-ndx_peak507	154	.
Chr1	18890685	18890895	chip_flag-ndx_peak508	143	.
Chr1	18899160	18899370	chip_flag-ndx_peak509	146	.
Chr1	18909810	18909930	chip_flag-ndx_peak510	93	.
Chr1	18936660	18936795	chip_flag-ndx_peak511	120	.
Chr1	19032390	19032585	chip_flag-ndx_peak512	96	.
Chr1	19229085	19229310	chip_flag-ndx_peak513	159	.
Chr1	19238925	19239060	chip_flag-ndx_peak514	130	.
Chr1	19279950	19280235	chip_flag-ndx_peak515	106	.
Chr1	19362180	19362300	chip_flag-ndx_peak516	106	.
Chr1	19376505	19376625	chip_flag-ndx_peak517	89	.
Chr1	19378935	19379055	chip_flag-ndx_peak518	99	.
Chr1	19444335	19444440	chip_flag-ndx_peak519	118	.
Chr1	19451070	19451340	chip_flag-ndx_peak520	130.5	.
Chr1	19452765	19452870	chip_flag-ndx_peak521	138	.
Chr1	19523295	19523565	chip_flag-ndx_peak522	120	.
Chr1	19530030	19530165	chip_flag-ndx_peak523	130	.
Chr1	19561995	19562220	chip_flag-ndx_peak524	120	.
Chr1	19596975	19597095	chip_flag-ndx_peak525	142	.
Chr1	19748655	19748775	chip_flag-ndx_peak526	112	.
Chr1	19878195	19878300	chip_flag-ndx_peak527	110	.
Chr1	20194800	20194905	chip_flag-ndx_peak528	88	.
Chr1	20264625	20264745	chip_flag-ndx_peak529	139	.
Chr1	20365125	20365320	chip_flag-ndx_peak530	130	.
Chr1	20730960	20731065	chip_flag-ndx_peak531	109	.
Chr1	20732655	20732790	chip_flag-ndx_peak532	168	.
Chr1	20893815	20893935	chip_flag-ndx_peak533	120	.
Chr1	20923245	20923365	chip_flag-ndx_peak534	118	.
Chr1	20924895	20925000	chip_flag-ndx_peak535	186	.
Chr1	20961240	20961375	chip_flag-ndx_peak536	94	.
Chr1	21034830	21034935	chip_flag-ndx_peak537	141	.
Chr1	21101595	21101700	chip_flag-ndx_peak538	177	.
Chr1	21153615	21153735	chip_flag-ndx_peak539	120	.
Chr1	21301230	21301350	chip_flag-ndx_peak540	117	.
Chr1	21342450	21342585	chip_flag-ndx_peak541	93	.
Chr1	21398580	21398700	chip_flag-ndx_peak542	127	.
Chr1	21400095	21400290	chip_flag-ndx_peak543	140	.
Chr1	21402930	21403035	chip_flag-ndx_peak544	95	.
Chr1	21483225	21483330	chip_flag-ndx_peak545	100	.
Chr1	21568755	21568860	chip_flag-ndx_peak546	110	.
Chr1	21771600	21771705	chip_flag-ndx_peak547	104	.
Chr1	21776775	21776940	chip_flag-ndx_peak548	235	.
Chr1	21787635	21787815	chip_flag-ndx_peak549	217	.
Chr1	21803880	21803985	chip_flag-ndx_peak550	105	.
Chr1	21815055	21815190	chip_flag-ndx_peak551	146	.
Chr1	21815475	21815670	chip_flag-ndx_peak552	138	.
Chr1	21818190	21818325	chip_flag-ndx_peak553	108	.
Chr1	21822870	21823020	chip_flag-ndx_peak554	105	.
Chr1	21878940	21879135	chip_flag-ndx_peak555	100	.
Chr1	22220670	22220865	chip_flag-ndx_peak556	199.5	.
Chr1	22406715	22406865	chip_flag-ndx_peak557	111	.
Chr1	22437390	22437510	chip_flag-ndx_peak558	116	.
Chr1	22488630	22488765	chip_flag-ndx_peak559	163	.
Chr1	22554360	22554540	chip_flag-ndx_peak560	126	.
Chr1	22612635	22612830	chip_flag-ndx_peak561	106	.
Chr1	22639320	22639440	chip_flag-ndx_peak562	108	.
Chr1	22680480	22680630	chip_flag-ndx_peak563	128	.
Chr1	22840095	22840245	chip_flag-ndx_peak564	102	.
Chr1	22948065	22948320	chip_flag-ndx_peak565	200	.
Chr1	22957335	22957605	chip_flag-ndx_peak566	128	.
Chr1	23028375	23028495	chip_flag-ndx_peak567	112	.
Chr1	23098560	23098695	chip_flag-ndx_peak568	122	.
Chr1	23147370	23147490	chip_flag-ndx_peak569	97	.
Chr1	23164605	23164710	chip_flag-ndx_peak570	191	.
Chr1	23296545	23296680	chip_flag-ndx_peak571	141.5	.
Chr1	23328675	23328795	chip_flag-ndx_peak572	108	.
Chr1	23416395	23416500	chip_flag-ndx_peak573	92	.
Chr1	23490360	23490465	chip_flag-ndx_peak574	101	.
Chr1	23490570	23490690	chip_flag-ndx_peak575	104	.
Chr1	23491740	23491875	chip_flag-ndx_peak576	108	.
Chr1	23571135	23571255	chip_flag-ndx_peak577	94	.
Chr1	23763900	23764005	chip_flag-ndx_peak578	144	.
Chr1	23928780	23928930	chip_flag-ndx_peak579	88	.
Chr1	24106965	24107100	chip_flag-ndx_peak580	110	.
Chr1	24203760	24203910	chip_flag-ndx_peak581	116	.
Chr1	24430950	24431070	chip_flag-ndx_peak582	100	.
Chr1	24477525	24477630	chip_flag-ndx_peak583	120	.
Chr1	24478380	24478590	chip_flag-ndx_peak584	124	.
Chr1	24482430	24482535	chip_flag-ndx_peak585	100	.
Chr1	24580920	24581025	chip_flag-ndx_peak586	92	.
Chr1	24709980	24710115	chip_flag-ndx_peak587	143	.
Chr1	24727680	24727815	chip_flag-ndx_peak588	112	.
Chr1	24762585	24762720	chip_flag-ndx_peak589	93	.
Chr1	24913200	24913305	chip_flag-ndx_peak590	110	.
Chr1	25035975	25036080	chip_flag-ndx_peak591	133	.
Chr1	25079955	25080150	chip_flag-ndx_peak592	132	.
Chr1	25146360	25146675	chip_flag-ndx_peak593	107.5	.
Chr1	25166145	25166250	chip_flag-ndx_peak594	129	.
Chr1	25414575	25414695	chip_flag-ndx_peak595	142	.
Chr1	25416405	25416525	chip_flag-ndx_peak596	260	.
Chr1	25530585	25530690	chip_flag-ndx_peak597	137	.
Chr1	25591440	25591575	chip_flag-ndx_peak598	92	.
Chr1	25665495	25665615	chip_flag-ndx_peak599	118	.
Chr1	25759410	25759515	chip_flag-ndx_peak600	113	.
Chr1	25836525	25836675	chip_flag-ndx_peak601	170	.
Chr1	25889910	25890030	chip_flag-ndx_peak602	109	.
Chr1	26187705	26187930	chip_flag-ndx_peak603	159	.
Chr1	26218800	26218920	chip_flag-ndx_peak604	114	.
Chr1	26271150	26271270	chip_flag-ndx_peak605	105	.
Chr1	26278905	26279070	chip_flag-ndx_peak606	106	.
Chr1	26284890	26285025	chip_flag-ndx_peak607	111	.
Chr1	26368620	26368785	chip_flag-ndx_peak608	108	.
Chr1	26549640	26549775	chip_flag-ndx_peak609	125	.
Chr1	26578845	26579025	chip_flag-ndx_peak610	148.5	.
Chr1	26644530	26644635	chip_flag-ndx_peak611	124	.
Chr1	26759580	26759685	chip_flag-ndx_peak612	91	.
Chr1	26850690	26850840	chip_flag-ndx_peak613	107	.
Chr1	26910570	26910735	chip_flag-ndx_peak614	154	.
Chr1	27038100	27038250	chip_flag-ndx_peak615	189	.
Chr1	27125760	27125910	chip_flag-ndx_peak616	104	.
Chr1	27535995	27536115	chip_flag-ndx_peak617	91	.
Chr1	27644625	27644730	chip_flag-ndx_peak618	108	.
Chr1	27985935	27986115	chip_flag-ndx_peak619	104	.
Chr1	28279200	28279305	chip_flag-ndx_peak620	102	.
Chr1	28481220	28481325	chip_flag-ndx_peak621	98	.
Chr1	28576650	28576800	chip_flag-ndx_peak622	94	.
Chr1	28611705	28611870	chip_flag-ndx_peak623	188	.
Chr1	28781775	28781970	chip_flag-ndx_peak624	118	.
Chr1	28820880	28821000	chip_flag-ndx_peak625	170	.
Chr1	28828620	28828725	chip_flag-ndx_peak626	114	.
Chr1	28925895	28926000	chip_flag-ndx_peak627	105	.
Chr1	28945650	28945755	chip_flag-ndx_peak628	132	.
Chr1	29069040	29069340	chip_flag-ndx_peak629	121	.
Chr1	29159940	29160090	chip_flag-ndx_peak630	102	.
Chr1	29283015	29283135	chip_flag-ndx_peak631	92	.
Chr1	29620725	29620875	chip_flag-ndx_peak632	107	.
Chr1	29954385	29954520	chip_flag-ndx_peak633	146.5	.
Chr1	30013755	30013905	chip_flag-ndx_peak634	207	.
Chr1	30203940	30204060	chip_flag-ndx_peak635	94	.
Chr1	30294525	30294705	chip_flag-ndx_peak636	106.5	.
Chr1	30343440	30343545	chip_flag-ndx_peak637	88	.
Chr2	170010	170205	chip_flag-ndx_peak638	135	.
Chr2	534030	534150	chip_flag-ndx_peak639	108	.
Chr2	577350	577575	chip_flag-ndx_peak640	216.5	.
Chr2	605805	605940	chip_flag-ndx_peak641	151.5	.
Chr2	606885	607095	chip_flag-ndx_peak642	133	.
Chr2	613185	613365	chip_flag-ndx_peak643	140	.
Chr2	634560	634665	chip_flag-ndx_peak644	112	.
Chr2	682260	682365	chip_flag-ndx_peak645	108	.
Chr2	742455	742710	chip_flag-ndx_peak646	128	.
Chr2	744870	744990	chip_flag-ndx_peak647	119	.
Chr2	748020	748140	chip_flag-ndx_peak648	119	.
Chr2	806235	806400	chip_flag-ndx_peak649	148	.
Chr2	887460	887580	chip_flag-ndx_peak650	121	.
Chr2	914235	914340	chip_flag-ndx_peak651	127	.
Chr2	935865	935985	chip_flag-ndx_peak652	118	.
Chr2	967950	968070	chip_flag-ndx_peak653	97	.
Chr2	983025	983130	chip_flag-ndx_peak654	114	.
Chr2	989175	989310	chip_flag-ndx_peak655	178	.
Chr2	1109730	1109850	chip_flag-ndx_peak656	97	.
Chr2	1221405	1221540	chip_flag-ndx_peak657	135	.
Chr2	1311675	1311810	chip_flag-ndx_peak658	112	.
Chr2	1313820	1313985	chip_flag-ndx_peak659	153	.
Chr2	1314120	1314255	chip_flag-ndx_peak660	96	.
Chr2	1329675	1329795	chip_flag-ndx_peak661	124	.
Chr2	1374465	1374570	chip_flag-ndx_peak662	109	.
Chr2	1452825	1452930	chip_flag-ndx_peak663	120	.
Chr2	1558665	1558815	chip_flag-ndx_peak664	122	.
Chr2	1564080	1564200	chip_flag-ndx_peak665	108	.
Chr2	1573590	1573710	chip_flag-ndx_peak666	132	.
Chr2	1787145	1787265	chip_flag-ndx_peak667	94	.
Chr2	1803045	1803210	chip_flag-ndx_peak668	111	.
Chr2	1805910	1806045	chip_flag-ndx_peak669	119	.
Chr2	1807710	1807815	chip_flag-ndx_peak670	101	.
Chr2	1820775	1820910	chip_flag-ndx_peak671	98	.
Chr2	1834170	1834275	chip_flag-ndx_peak672	108	.
Chr2	1867575	1867680	chip_flag-ndx_peak673	172	.
Chr2	1888860	1888980	chip_flag-ndx_peak674	183	.
Chr2	1922760	1922880	chip_flag-ndx_peak675	90	.
Chr2	1929165	1929300	chip_flag-ndx_peak676	127.5	.
Chr2	1959705	1959885	chip_flag-ndx_peak677	124	.
Chr2	1970055	1970190	chip_flag-ndx_peak678	126	.
Chr2	1972515	1972620	chip_flag-ndx_peak679	102	.
Chr2	1978710	1978845	chip_flag-ndx_peak680	118	.
Chr2	1983855	1983960	chip_flag-ndx_peak681	135	.
Chr2	2099595	2099700	chip_flag-ndx_peak682	144	.
Chr2	2108625	2108745	chip_flag-ndx_peak683	175	.
Chr2	2138505	2138610	chip_flag-ndx_peak684	106	.
Chr2	2151780	2151960	chip_flag-ndx_peak685	123.5	.
Chr2	2163495	2163600	chip_flag-ndx_peak686	96	.
Chr2	2207280	2207445	chip_flag-ndx_peak687	130	.
Chr2	2208510	2208690	chip_flag-ndx_peak688	136.5	.
Chr2	2228490	2228595	chip_flag-ndx_peak689	97	.
Chr2	2291370	2291475	chip_flag-ndx_peak690	117	.
Chr2	2295975	2296110	chip_flag-ndx_peak691	101	.
Chr2	2345310	2345445	chip_flag-ndx_peak692	125	.
Chr2	2345520	2345685	chip_flag-ndx_peak693	159	.
Chr2	2370405	2370645	chip_flag-ndx_peak694	150	.
Chr2	2388480	2388630	chip_flag-ndx_peak695	97	.
Chr2	2451420	2451525	chip_flag-ndx_peak696	112	.
Chr2	2462355	2462490	chip_flag-ndx_peak697	115	.
Chr2	2510880	2510985	chip_flag-ndx_peak698	113	.
Chr2	2547225	2547570	chip_flag-ndx_peak699	144.5	.
Chr2	2558310	2558490	chip_flag-ndx_peak700	106	.
Chr2	2580975	2581110	chip_flag-ndx_peak701	128	.
Chr2	2783250	2783400	chip_flag-ndx_peak702	178	.
Chr2	2784285	2784390	chip_flag-ndx_peak703	90	.
Chr2	2789625	2789835	chip_flag-ndx_peak704	110	.
Chr2	2799960	2800095	chip_flag-ndx_peak705	139	.
Chr2	2820105	2820240	chip_flag-ndx_peak706	207	.
Chr2	2840205	2840340	chip_flag-ndx_peak707	110	.
Chr2	2846010	2846295	chip_flag-ndx_peak708	120	.
Chr2	2873565	2873685	chip_flag-ndx_peak709	122	.
Chr2	2907210	2907330	chip_flag-ndx_peak710	90	.
Chr2	2952660	2952780	chip_flag-ndx_peak711	120	.
Chr2	2990835	2990985	chip_flag-ndx_peak712	128	.
Chr2	3006750	3006870	chip_flag-ndx_peak713	125	.
Chr2	3020475	3020640	chip_flag-ndx_peak714	126	.
Chr2	3021915	3022020	chip_flag-ndx_peak715	106	.
Chr2	3083025	3083160	chip_flag-ndx_peak716	100	.
Chr2	3091530	3091740	chip_flag-ndx_peak717	93	.
Chr2	3133380	3133590	chip_flag-ndx_peak718	138	.
Chr2	3153630	3153780	chip_flag-ndx_peak719	126	.
Chr2	3158550	3158655	chip_flag-ndx_peak720	101	.
Chr2	3203640	3203835	chip_flag-ndx_peak721	97	.
Chr2	3206085	3206220	chip_flag-ndx_peak722	102	.
Chr2	3510855	3510960	chip_flag-ndx_peak723	110	.
Chr2	3531900	3532005	chip_flag-ndx_peak724	101	.
Chr2	3579465	3579585	chip_flag-ndx_peak725	96	.
Chr2	3595485	3595590	chip_flag-ndx_peak726	129	.
Chr2	3602595	3602775	chip_flag-ndx_peak727	131	.
Chr2	3609750	3609885	chip_flag-ndx_peak728	109	.
Chr2	3609945	3610065	chip_flag-ndx_peak729	117.5	.
Chr2	3610830	3610965	chip_flag-ndx_peak730	107	.
Chr2	3634140	3634275	chip_flag-ndx_peak731	118	.
Chr2	3634710	3634860	chip_flag-ndx_peak732	115	.
Chr2	3693915	3694155	chip_flag-ndx_peak733	163.5	.
Chr2	3695400	3695535	chip_flag-ndx_peak734	94	.
Chr2	3695580	3695730	chip_flag-ndx_peak735	113	.
Chr2	3696630	3696795	chip_flag-ndx_peak736	122	.
Chr2	3698640	3698835	chip_flag-ndx_peak737	109	.
Chr2	3715920	3716070	chip_flag-ndx_peak738	108.5	.
Chr2	3716265	3716385	chip_flag-ndx_peak739	103	.
Chr2	3741675	3741885	chip_flag-ndx_peak740	111.5	.
Chr2	3744915	3745020	chip_flag-ndx_peak741	93	.
Chr2	3768960	3769110	chip_flag-ndx_peak742	91	.
Chr2	3789390	3789525	chip_flag-ndx_peak743	90	.
Chr2	3790005	3790110	chip_flag-ndx_peak744	100	.
Chr2	3827250	3827445	chip_flag-ndx_peak745	131	.
Chr2	3857385	3857550	chip_flag-ndx_peak746	139	.
Chr2	3865905	3866010	chip_flag-ndx_peak747	116	.
Chr2	3913455	3913575	chip_flag-ndx_peak748	107.5	.
Chr2	3915105	3915210	chip_flag-ndx_peak749	104	.
Chr2	3918255	3918405	chip_flag-ndx_peak750	114	.
Chr2	3938505	3938850	chip_flag-ndx_peak751	108	.
Chr2	4029825	4029990	chip_flag-ndx_peak752	155	.
Chr2	4062885	4062990	chip_flag-ndx_peak753	109	.
Chr2	4063440	4063575	chip_flag-ndx_peak754	96	.
Chr2	4087785	4087920	chip_flag-ndx_peak755	146	.
Chr2	4126695	4126845	chip_flag-ndx_peak756	191	.
Chr2	4139415	4139520	chip_flag-ndx_peak757	112	.
Chr2	4158255	4158360	chip_flag-ndx_peak758	117	.
Chr2	4173315	4173420	chip_flag-ndx_peak759	90	.
Chr2	4174125	4174260	chip_flag-ndx_peak760	109	.
Chr2	4188345	4188450	chip_flag-ndx_peak761	110	.
Chr2	4228410	4228515	chip_flag-ndx_peak762	99	.
Chr2	4235340	4235490	chip_flag-ndx_peak763	107	.
Chr2	4318605	4318755	chip_flag-ndx_peak764	103	.
Chr2	4320870	4320990	chip_flag-ndx_peak765	134	.
Chr2	4321170	4321275	chip_flag-ndx_peak766	107	.
Chr2	4358880	4359000	chip_flag-ndx_peak767	199	.
Chr2	4382595	4382760	chip_flag-ndx_peak768	135	.
Chr2	4385685	4385835	chip_flag-ndx_peak769	129	.
Chr2	4414005	4414125	chip_flag-ndx_peak770	88	.
Chr2	4414635	4414740	chip_flag-ndx_peak771	110	.
Chr2	4441290	4441485	chip_flag-ndx_peak772	95	.
Chr2	4443810	4443990	chip_flag-ndx_peak773	104	.
Chr2	4462740	4462905	chip_flag-ndx_peak774	184	.
Chr2	4468500	4468635	chip_flag-ndx_peak775	168	.
Chr2	4507005	4507155	chip_flag-ndx_peak776	131	.
Chr2	4543455	4543725	chip_flag-ndx_peak777	171.5	.
Chr2	4552800	4552905	chip_flag-ndx_peak778	112	.
Chr2	4569840	4569975	chip_flag-ndx_peak779	102	.
Chr2	4595655	4595760	chip_flag-ndx_peak780	96	.
Chr2	4595850	4595985	chip_flag-ndx_peak781	146	.
Chr2	4624530	4624725	chip_flag-ndx_peak782	105.5	.
Chr2	4625790	4626045	chip_flag-ndx_peak783	142	.
Chr2	4639590	4639755	chip_flag-ndx_peak784	103	.
Chr2	4650300	4650510	chip_flag-ndx_peak785	116	.
Chr2	4657545	4657695	chip_flag-ndx_peak786	100	.
Chr2	4658280	4658430	chip_flag-ndx_peak787	113	.
Chr2	4679880	4680015	chip_flag-ndx_peak788	87	.
Chr2	4694730	4694850	chip_flag-ndx_peak789	115	.
Chr2	4700475	4700625	chip_flag-ndx_peak790	137	.
Chr2	4702485	4702740	chip_flag-ndx_peak791	248.5	.
Chr2	4733715	4733895	chip_flag-ndx_peak792	334.5	.
Chr2	4775865	4776000	chip_flag-ndx_peak793	126	.
Chr2	4824480	4824615	chip_flag-ndx_peak794	186	.
Chr2	4826340	4826505	chip_flag-ndx_peak795	117	.
Chr2	4829085	4829190	chip_flag-ndx_peak796	136	.
Chr2	4835670	4835775	chip_flag-ndx_peak797	102	.
Chr2	4837110	4837215	chip_flag-ndx_peak798	108	.
Chr2	4838085	4838250	chip_flag-ndx_peak799	145	.
Chr2	4905525	4905630	chip_flag-ndx_peak800	106	.
Chr2	4945320	4945470	chip_flag-ndx_peak801	116	.
Chr2	4958610	4958760	chip_flag-ndx_peak802	101	.
Chr2	4958940	4959045	chip_flag-ndx_peak803	91	.
Chr2	4963980	4964100	chip_flag-ndx_peak804	92	.
Chr2	4975545	4975680	chip_flag-ndx_peak805	96	.
Chr2	5028495	5028675	chip_flag-ndx_peak806	99.5	.
Chr2	5055705	5055810	chip_flag-ndx_peak807	132	.
Chr2	5066355	5066550	chip_flag-ndx_peak808	127.5	.
Chr2	5125530	5125695	chip_flag-ndx_peak809	133.5	.
Chr2	5132610	5132745	chip_flag-ndx_peak810	100	.
Chr2	5141325	5141505	chip_flag-ndx_peak811	119	.
Chr2	5145045	5145195	chip_flag-ndx_peak812	128	.
Chr2	5151570	5151795	chip_flag-ndx_peak813	109	.
Chr2	5159250	5159415	chip_flag-ndx_peak814	138	.
Chr2	5241510	5241795	chip_flag-ndx_peak815	141.5	.
Chr2	5249175	5249280	chip_flag-ndx_peak816	92	.
Chr2	5296965	5297130	chip_flag-ndx_peak817	127	.
Chr2	5322210	5322330	chip_flag-ndx_peak818	111	.
Chr2	5337420	5337690	chip_flag-ndx_peak819	139	.
Chr2	5360160	5360280	chip_flag-ndx_peak820	110	.
Chr2	5405760	5405865	chip_flag-ndx_peak821	122	.
Chr2	5408670	5408775	chip_flag-ndx_peak822	158	.
Chr2	5601255	5601360	chip_flag-ndx_peak823	114	.
Chr2	5604870	5605020	chip_flag-ndx_peak824	113.5	.
Chr2	5605875	5605980	chip_flag-ndx_peak825	88	.
Chr2	5617710	5617875	chip_flag-ndx_peak826	99	.
Chr2	5632800	5633115	chip_flag-ndx_peak827	107	.
Chr2	5633220	5633430	chip_flag-ndx_peak828	115	.
Chr2	5634180	5634405	chip_flag-ndx_peak829	164.5	.
Chr2	5634540	5634645	chip_flag-ndx_peak830	100	.
Chr2	5651625	5651730	chip_flag-ndx_peak831	140	.
Chr2	5682240	5682360	chip_flag-ndx_peak832	110	.
Chr2	5700300	5700420	chip_flag-ndx_peak833	174	.
Chr2	5827035	5827170	chip_flag-ndx_peak834	119	.
Chr2	5847840	5848125	chip_flag-ndx_peak835	96	.
Chr2	5869170	5869275	chip_flag-ndx_peak836	145	.
Chr2	5966280	5966385	chip_flag-ndx_peak837	136	.
Chr2	5970210	5970405	chip_flag-ndx_peak838	109	.
Chr2	5994435	5994630	chip_flag-ndx_peak839	104	.
Chr2	6055350	6055485	chip_flag-ndx_peak840	103	.
Chr2	6151140	6151425	chip_flag-ndx_peak841	131.5	.
Chr2	6157155	6157425	chip_flag-ndx_peak842	136.5	.
Chr2	6159540	6159720	chip_flag-ndx_peak843	165	.
Chr2	6162180	6162330	chip_flag-ndx_peak844	139.5	.
Chr2	6278460	6278565	chip_flag-ndx_peak845	104	.
Chr2	6350115	6350235	chip_flag-ndx_peak846	182	.
Chr2	6358815	6358950	chip_flag-ndx_peak847	128	.
Chr2	6449235	6449340	chip_flag-ndx_peak848	104	.
Chr2	6487650	6487800	chip_flag-ndx_peak849	161	.
Chr2	6528945	6529065	chip_flag-ndx_peak850	110	.
Chr2	6570735	6570915	chip_flag-ndx_peak851	149	.
Chr2	6572850	6572985	chip_flag-ndx_peak852	173	.
Chr2	6574740	6574980	chip_flag-ndx_peak853	149	.
Chr2	6576780	6577095	chip_flag-ndx_peak854	147.5	.
Chr2	6582300	6582405	chip_flag-ndx_peak855	101	.
Chr2	6594690	6594825	chip_flag-ndx_peak856	153	.
Chr2	6594945	6595065	chip_flag-ndx_peak857	121	.
Chr2	6600165	6600285	chip_flag-ndx_peak858	128	.
Chr2	6600720	6600855	chip_flag-ndx_peak859	110	.
Chr2	6602715	6603000	chip_flag-ndx_peak860	136	.
Chr2	6675585	6675810	chip_flag-ndx_peak861	125.5	.
Chr2	6732225	6732360	chip_flag-ndx_peak862	119	.
Chr2	6763605	6763725	chip_flag-ndx_peak863	107	.
Chr2	6763950	6764055	chip_flag-ndx_peak864	126	.
Chr2	6764250	6764400	chip_flag-ndx_peak865	128	.
Chr2	6827610	6827745	chip_flag-ndx_peak866	126	.
Chr2	6840690	6840810	chip_flag-ndx_peak867	105	.
Chr2	6853110	6853260	chip_flag-ndx_peak868	182	.
Chr2	6857550	6857670	chip_flag-ndx_peak869	116	.
Chr2	6861915	6862065	chip_flag-ndx_peak870	131	.
Chr2	6910755	6910905	chip_flag-ndx_peak871	92	.
Chr2	6912960	6913200	chip_flag-ndx_peak872	103.5	.
Chr2	6913500	6913620	chip_flag-ndx_peak873	115	.
Chr2	6964980	6965145	chip_flag-ndx_peak874	124	.
Chr2	7028265	7028430	chip_flag-ndx_peak875	120.5	.
Chr2	7045830	7045950	chip_flag-ndx_peak876	110	.
Chr2	7091595	7091730	chip_flag-ndx_peak877	98	.
Chr2	7131195	7131315	chip_flag-ndx_peak878	114	.
Chr2	7156545	7156845	chip_flag-ndx_peak879	134	.
Chr2	7159440	7159545	chip_flag-ndx_peak880	92	.
Chr2	7234305	7234440	chip_flag-ndx_peak881	109	.
Chr2	7254750	7254855	chip_flag-ndx_peak882	125	.
Chr2	7291815	7291965	chip_flag-ndx_peak883	113	.
Chr2	7293555	7293660	chip_flag-ndx_peak884	164	.
Chr2	7352985	7353195	chip_flag-ndx_peak885	130	.
Chr2	7411260	7411380	chip_flag-ndx_peak886	125	.
Chr2	7428030	7428345	chip_flag-ndx_peak887	118	.
Chr2	7449480	7449600	chip_flag-ndx_peak888	149	.
Chr2	7450560	7450695	chip_flag-ndx_peak889	110	.
Chr2	7475415	7475535	chip_flag-ndx_peak890	106	.
Chr2	7500285	7500405	chip_flag-ndx_peak891	146	.
Chr2	7605990	7606125	chip_flag-ndx_peak892	126	.
Chr2	7722420	7722525	chip_flag-ndx_peak893	102	.
Chr2	7755540	7755675	chip_flag-ndx_peak894	96	.
Chr2	7779795	7780110	chip_flag-ndx_peak895	153.5	.
Chr2	7799625	7799760	chip_flag-ndx_peak896	130	.
Chr2	7917105	7917225	chip_flag-ndx_peak897	96	.
Chr2	8032560	8032695	chip_flag-ndx_peak898	143	.
Chr2	8055570	8055735	chip_flag-ndx_peak899	174	.
Chr2	8070930	8071050	chip_flag-ndx_peak900	106	.
Chr2	8159010	8159115	chip_flag-ndx_peak901	113	.
Chr2	8167395	8167560	chip_flag-ndx_peak902	116	.
Chr2	8178075	8178180	chip_flag-ndx_peak903	102	.
Chr2	8344185	8344380	chip_flag-ndx_peak904	117	.
Chr2	8348670	8348805	chip_flag-ndx_peak905	139	.
Chr2	8452680	8452815	chip_flag-ndx_peak906	125	.
Chr2	8625585	8625690	chip_flag-ndx_peak907	170	.
Chr2	8703660	8703795	chip_flag-ndx_peak908	124	.
Chr2	8749920	8750190	chip_flag-ndx_peak909	150	.
Chr2	8817780	8817960	chip_flag-ndx_peak910	118	.
Chr2	9023085	9023220	chip_flag-ndx_peak911	93	.
Chr2	9299010	9299160	chip_flag-ndx_peak912	123	.
Chr2	9317955	9318090	chip_flag-ndx_peak913	109	.
Chr2	9442575	9442680	chip_flag-ndx_peak914	100	.
Chr2	9485535	9485640	chip_flag-ndx_peak915	144	.
Chr2	9507675	9507795	chip_flag-ndx_peak916	115	.
Chr2	9619830	9619995	chip_flag-ndx_peak917	113.5	.
Chr2	9680400	9680505	chip_flag-ndx_peak918	92	.
Chr2	9783675	9783780	chip_flag-ndx_peak919	91	.
Chr2	10000710	10000815	chip_flag-ndx_peak920	153	.
Chr2	10235040	10235145	chip_flag-ndx_peak921	93	.
Chr2	10293345	10293510	chip_flag-ndx_peak922	111	.
Chr2	10371360	10371465	chip_flag-ndx_peak923	106	.
Chr2	10377705	10377810	chip_flag-ndx_peak924	118	.
Chr2	10608210	10608330	chip_flag-ndx_peak925	152	.
Chr2	10769970	10770090	chip_flag-ndx_peak926	110	.
Chr2	10884555	10884675	chip_flag-ndx_peak927	82	.
Chr2	10892655	10892820	chip_flag-ndx_peak928	102	.
Chr2	10913295	10913430	chip_flag-ndx_peak929	122	.
Chr2	11016045	11016195	chip_flag-ndx_peak930	107	.
Chr2	11067180	11067375	chip_flag-ndx_peak931	159	.
Chr2	11182095	11182230	chip_flag-ndx_peak932	107	.
Chr2	11198715	11198880	chip_flag-ndx_peak933	127	.
Chr2	11212605	11212725	chip_flag-ndx_peak934	90	.
Chr2	11244615	11244720	chip_flag-ndx_peak935	136	.
Chr2	11445375	11445510	chip_flag-ndx_peak936	112	.
Chr2	11588400	11588505	chip_flag-ndx_peak937	119	.
Chr2	11617350	11617455	chip_flag-ndx_peak938	115	.
Chr2	11658480	11658585	chip_flag-ndx_peak939	230	.
Chr2	11665635	11665755	chip_flag-ndx_peak940	121	.
Chr2	11787990	11788095	chip_flag-ndx_peak941	90	.
Chr2	11966490	11966610	chip_flag-ndx_peak942	127	.
Chr2	12048015	12048120	chip_flag-ndx_peak943	114	.
Chr2	12088815	12088965	chip_flag-ndx_peak944	152	.
Chr2	12104550	12104655	chip_flag-ndx_peak945	100	.
Chr2	12182895	12183000	chip_flag-ndx_peak946	90	.
Chr2	12253320	12253440	chip_flag-ndx_peak947	135	.
Chr2	12428055	12428160	chip_flag-ndx_peak948	110	.
Chr2	12458955	12459060	chip_flag-ndx_peak949	92	.
Chr2	12460695	12460830	chip_flag-ndx_peak950	119	.
Chr2	12558960	12559095	chip_flag-ndx_peak951	108	.
Chr2	12613275	12613440	chip_flag-ndx_peak952	110	.
Chr2	12786840	12786975	chip_flag-ndx_peak953	110.5	.
Chr2	13240440	13240575	chip_flag-ndx_peak954	129	.
Chr2	13488300	13488405	chip_flag-ndx_peak955	120	.
Chr2	13504845	13505010	chip_flag-ndx_peak956	119	.
Chr2	13566900	13567095	chip_flag-ndx_peak957	109.5	.
Chr2	13603785	13603920	chip_flag-ndx_peak958	116	.
Chr2	13664940	13665105	chip_flag-ndx_peak959	114	.
Chr2	13686630	13686810	chip_flag-ndx_peak960	114	.
Chr2	13769520	13769640	chip_flag-ndx_peak961	118	.
Chr2	13786950	13787055	chip_flag-ndx_peak962	111	.
Chr2	13801695	13801815	chip_flag-ndx_peak963	105	.
Chr2	13905030	13905135	chip_flag-ndx_peak964	134	.
Chr2	14035065	14035200	chip_flag-ndx_peak965	98	.
Chr2	14090985	14091285	chip_flag-ndx_peak966	134	.
Chr2	14298810	14298915	chip_flag-ndx_peak967	101	.
Chr2	14371575	14371695	chip_flag-ndx_peak968	126	.
Chr2	14372370	14372490	chip_flag-ndx_peak969	144	.
Chr2	14380845	14380950	chip_flag-ndx_peak970	110	.
Chr2	14586900	14587080	chip_flag-ndx_peak971	122	.
Chr2	14705700	14705835	chip_flag-ndx_peak972	150.5	.
Chr2	14741280	14741490	chip_flag-ndx_peak973	155	.
Chr2	14832255	14832465	chip_flag-ndx_peak974	165.5	.
Chr2	14864355	14864460	chip_flag-ndx_peak975	97	.
Chr2	14919345	14919465	chip_flag-ndx_peak976	128	.
Chr2	14936745	14936850	chip_flag-ndx_peak977	92	.
Chr2	14993685	14993805	chip_flag-ndx_peak978	100	.
Chr2	15023970	15024075	chip_flag-ndx_peak979	103	.
Chr2	15077955	15078060	chip_flag-ndx_peak980	104.5	.
Chr2	15250440	15250620	chip_flag-ndx_peak981	197.5	.
Chr2	15658230	15658350	chip_flag-ndx_peak982	101	.
Chr2	15680160	15680295	chip_flag-ndx_peak983	115	.
Chr2	15730335	15730440	chip_flag-ndx_peak984	112	.
Chr2	15957555	15957660	chip_flag-ndx_peak985	102	.
Chr2	16141545	16141665	chip_flag-ndx_peak986	94	.
Chr2	16182660	16182825	chip_flag-ndx_peak987	97	.
Chr2	16263135	16263240	chip_flag-ndx_peak988	102	.
Chr2	16329510	16329615	chip_flag-ndx_peak989	172	.
Chr2	16748190	16748295	chip_flag-ndx_peak990	96	.
Chr2	16789905	16790010	chip_flag-ndx_peak991	141	.
Chr2	16880430	16880550	chip_flag-ndx_peak992	140	.
Chr2	16984755	16984935	chip_flag-ndx_peak993	262	.
Chr2	16992060	16992180	chip_flag-ndx_peak994	117	.
Chr2	17289885	17290020	chip_flag-ndx_peak995	87	.
Chr2	17339955	17340090	chip_flag-ndx_peak996	149	.
Chr2	17341485	17341950	chip_flag-ndx_peak997	96.5	.
Chr2	17383050	17383170	chip_flag-ndx_peak998	97	.
Chr2	17391675	17391855	chip_flag-ndx_peak999	242	.
Chr2	17580645	17580840	chip_flag-ndx_peak1000	119	.
Chr2	17938065	17938185	chip_flag-ndx_peak1001	118	.
Chr2	17987025	17987130	chip_flag-ndx_peak1002	104	.
Chr2	17987970	17988075	chip_flag-ndx_peak1003	127	.
Chr2	18370050	18370200	chip_flag-ndx_peak1004	151	.
Chr2	18411195	18411315	chip_flag-ndx_peak1005	97	.
Chr2	18932880	18933000	chip_flag-ndx_peak1006	104	.
Chr2	19042410	19042530	chip_flag-ndx_peak1007	183	.
Chr2	19158570	19158675	chip_flag-ndx_peak1008	109	.
Chr2	19233390	19233495	chip_flag-ndx_peak1009	92	.
Chr2	19399125	19399245	chip_flag-ndx_peak1010	162	.
Chr2	19453335	19453455	chip_flag-ndx_peak1011	97	.
Chr3	6945	7080	chip_flag-ndx_peak1012	137	.
Chr3	29460	29565	chip_flag-ndx_peak1013	114	.
Chr3	68790	68940	chip_flag-ndx_peak1014	112	.
Chr3	1043910	1044090	chip_flag-ndx_peak1015	123	.
Chr3	1044690	1044825	chip_flag-ndx_peak1016	90	.
Chr3	1096680	1096785	chip_flag-ndx_peak1017	167	.
Chr3	1147140	1147245	chip_flag-ndx_peak1018	114	.
Chr3	1429560	1429680	chip_flag-ndx_peak1019	116	.
Chr3	1808880	1809045	chip_flag-ndx_peak1020	150	.
Chr3	2259435	2259555	chip_flag-ndx_peak1021	104	.
Chr3	2592120	2592225	chip_flag-ndx_peak1022	123	.
Chr3	2707905	2708055	chip_flag-ndx_peak1023	126.5	.
Chr3	2875485	2875590	chip_flag-ndx_peak1024	111	.
Chr3	2885805	2885910	chip_flag-ndx_peak1025	101	.
Chr3	2934405	2934525	chip_flag-ndx_peak1026	109	.
Chr3	3135765	3135915	chip_flag-ndx_peak1027	132	.
Chr3	3150750	3150930	chip_flag-ndx_peak1028	110	.
Chr3	3191700	3191865	chip_flag-ndx_peak1029	112.5	.
Chr3	3465915	3466020	chip_flag-ndx_peak1030	92	.
Chr3	3493470	3493575	chip_flag-ndx_peak1031	150	.
Chr3	3621495	3621630	chip_flag-ndx_peak1032	119	.
Chr3	3762630	3762735	chip_flag-ndx_peak1033	95	.
Chr3	4043955	4044090	chip_flag-ndx_peak1034	109	.
Chr3	4092525	4092660	chip_flag-ndx_peak1035	145	.
Chr3	4418880	4418985	chip_flag-ndx_peak1036	128	.
Chr3	4439160	4439265	chip_flag-ndx_peak1037	99	.
Chr3	4466520	4466655	chip_flag-ndx_peak1038	92	.
Chr3	4531095	4531245	chip_flag-ndx_peak1039	124	.
Chr3	4605990	4606095	chip_flag-ndx_peak1040	102	.
Chr3	4618470	4618590	chip_flag-ndx_peak1041	96	.
Chr3	4796355	4796460	chip_flag-ndx_peak1042	97	.
Chr3	4900365	4900515	chip_flag-ndx_peak1043	131	.
Chr3	4931520	4931625	chip_flag-ndx_peak1044	92	.
Chr3	5161215	5161410	chip_flag-ndx_peak1045	146	.
Chr3	5281650	5281815	chip_flag-ndx_peak1046	105	.
Chr3	5286015	5286150	chip_flag-ndx_peak1047	126	.
Chr3	5400465	5400585	chip_flag-ndx_peak1048	106	.
Chr3	5453370	5453550	chip_flag-ndx_peak1049	103	.
Chr3	5607345	5607480	chip_flag-ndx_peak1050	134	.
Chr3	5985675	5985825	chip_flag-ndx_peak1051	98.5	.
Chr3	6066750	6066900	chip_flag-ndx_peak1052	114	.
Chr3	6077430	6077595	chip_flag-ndx_peak1053	157	.
Chr3	6243855	6243990	chip_flag-ndx_peak1054	116	.
Chr3	6590010	6590130	chip_flag-ndx_peak1055	121	.
Chr3	6625170	6625320	chip_flag-ndx_peak1056	124	.
Chr3	6646620	6646755	chip_flag-ndx_peak1057	87	.
Chr3	6944445	6944580	chip_flag-ndx_peak1058	145	.
Chr3	7218480	7218615	chip_flag-ndx_peak1059	115	.
Chr3	7257825	7257930	chip_flag-ndx_peak1060	92	.
Chr3	7369605	7369710	chip_flag-ndx_peak1061	120	.
Chr3	7512000	7512105	chip_flag-ndx_peak1062	109	.
Chr3	7528020	7528125	chip_flag-ndx_peak1063	113	.
Chr3	7606035	7606140	chip_flag-ndx_peak1064	98	.
Chr3	7686825	7686930	chip_flag-ndx_peak1065	100	.
Chr3	7722540	7722795	chip_flag-ndx_peak1066	157	.
Chr3	7861635	7861740	chip_flag-ndx_peak1067	114	.
Chr3	7862295	7862460	chip_flag-ndx_peak1068	149	.
Chr3	8095125	8095230	chip_flag-ndx_peak1069	94	.
Chr3	8095725	8095905	chip_flag-ndx_peak1070	165.5	.
Chr3	8098905	8099070	chip_flag-ndx_peak1071	172	.
Chr3	8249715	8249820	chip_flag-ndx_peak1072	97	.
Chr3	8261160	8261265	chip_flag-ndx_peak1073	122	.
Chr3	8284755	8284860	chip_flag-ndx_peak1074	123	.
Chr3	8373285	8373450	chip_flag-ndx_peak1075	105	.
Chr3	8431575	8431710	chip_flag-ndx_peak1076	115	.
Chr3	8625405	8625510	chip_flag-ndx_peak1077	87	.
Chr3	8645670	8645835	chip_flag-ndx_peak1078	113	.
Chr3	8888730	8888880	chip_flag-ndx_peak1079	130	.
Chr3	9052365	9052515	chip_flag-ndx_peak1080	172.5	.
Chr3	9115065	9115170	chip_flag-ndx_peak1081	124	.
Chr3	9152295	9152475	chip_flag-ndx_peak1082	129.5	.
Chr3	9229260	9229365	chip_flag-ndx_peak1083	101	.
Chr3	9389250	9389385	chip_flag-ndx_peak1084	97	.
Chr3	9443490	9443745	chip_flag-ndx_peak1085	137.5	.
Chr3	9545235	9545355	chip_flag-ndx_peak1086	111	.
Chr3	9586245	9586365	chip_flag-ndx_peak1087	105	.
Chr3	9608940	9609045	chip_flag-ndx_peak1088	99	.
Chr3	9724230	9724425	chip_flag-ndx_peak1089	127	.
Chr3	9900255	9900405	chip_flag-ndx_peak1090	107	.
Chr3	9931635	9931740	chip_flag-ndx_peak1091	153	.
Chr3	9956565	9956715	chip_flag-ndx_peak1092	111	.
Chr3	10008000	10008165	chip_flag-ndx_peak1093	121.5	.
Chr3	10105590	10105725	chip_flag-ndx_peak1094	97	.
Chr3	10107285	10107525	chip_flag-ndx_peak1095	148	.
Chr3	10109700	10109865	chip_flag-ndx_peak1096	131	.
Chr3	10490910	10491090	chip_flag-ndx_peak1097	125	.
Chr3	10571310	10571415	chip_flag-ndx_peak1098	104	.
Chr3	10636875	10637085	chip_flag-ndx_peak1099	129	.
Chr3	10650960	10651065	chip_flag-ndx_peak1100	110	.
Chr3	10671075	10671210	chip_flag-ndx_peak1101	154	.
Chr3	10698720	10698855	chip_flag-ndx_peak1102	132	.
Chr3	10700220	10700460	chip_flag-ndx_peak1103	154.5	.
Chr3	10708215	10708335	chip_flag-ndx_peak1104	115	.
Chr3	10745865	10746000	chip_flag-ndx_peak1105	100	.
Chr3	10799400	10799520	chip_flag-ndx_peak1106	142.5	.
Chr3	10835370	10835475	chip_flag-ndx_peak1107	157	.
Chr3	10890810	10891065	chip_flag-ndx_peak1108	108	.
Chr3	11143515	11143620	chip_flag-ndx_peak1109	96	.
Chr3	11158425	11158560	chip_flag-ndx_peak1110	125	.
Chr3	11177430	11177535	chip_flag-ndx_peak1111	166	.
Chr3	11180610	11180790	chip_flag-ndx_peak1112	132	.
Chr3	11317830	11317935	chip_flag-ndx_peak1113	156	.
Chr3	11324265	11324370	chip_flag-ndx_peak1114	110	.
Chr3	11342940	11343060	chip_flag-ndx_peak1115	109	.
Chr3	11392710	11392860	chip_flag-ndx_peak1116	107	.
Chr3	11433495	11433600	chip_flag-ndx_peak1117	147	.
Chr3	11436105	11436240	chip_flag-ndx_peak1118	89	.
Chr3	11438100	11438250	chip_flag-ndx_peak1119	252	.
Chr3	11457330	11457450	chip_flag-ndx_peak1120	90	.
Chr3	11460675	11460870	chip_flag-ndx_peak1121	136	.
Chr3	11476140	11476245	chip_flag-ndx_peak1122	132	.
Chr3	11487855	11487990	chip_flag-ndx_peak1123	94	.
Chr3	11495190	11495325	chip_flag-ndx_peak1124	115	.
Chr3	11497905	11498040	chip_flag-ndx_peak1125	166	.
Chr3	11499240	11499375	chip_flag-ndx_peak1126	130	.
Chr3	11518140	11518260	chip_flag-ndx_peak1127	102	.
Chr3	11557230	11557350	chip_flag-ndx_peak1128	102	.
Chr3	11557365	11557485	chip_flag-ndx_peak1129	103	.
Chr3	11570730	11570835	chip_flag-ndx_peak1130	145	.
Chr3	11590785	11590950	chip_flag-ndx_peak1131	125	.
Chr3	11596110	11596245	chip_flag-ndx_peak1132	130	.
Chr3	11598045	11598180	chip_flag-ndx_peak1133	166	.
Chr3	11599245	11599470	chip_flag-ndx_peak1134	151	.
Chr3	11609220	11609385	chip_flag-ndx_peak1135	126	.
Chr3	11667210	11667330	chip_flag-ndx_peak1136	114	.
Chr3	11686005	11686200	chip_flag-ndx_peak1137	144	.
Chr3	11699145	11699535	chip_flag-ndx_peak1138	126	.
Chr3	11700990	11701095	chip_flag-ndx_peak1139	113	.
Chr3	11730855	11731020	chip_flag-ndx_peak1140	115	.
Chr3	11736330	11736555	chip_flag-ndx_peak1141	116	.
Chr3	11820675	11820780	chip_flag-ndx_peak1142	112	.
Chr3	11829975	11830110	chip_flag-ndx_peak1143	103	.
Chr3	11893635	11893785	chip_flag-ndx_peak1144	127	.
Chr3	11947785	11947935	chip_flag-ndx_peak1145	106	.
Chr3	11949855	11950095	chip_flag-ndx_peak1146	124	.
Chr3	11981505	11981625	chip_flag-ndx_peak1147	107	.
Chr3	12005490	12005610	chip_flag-ndx_peak1148	130	.
Chr3	12020535	12020670	chip_flag-ndx_peak1149	111	.
Chr3	12050595	12050745	chip_flag-ndx_peak1150	224	.
Chr3	12081000	12081195	chip_flag-ndx_peak1151	190	.
Chr3	12081660	12081900	chip_flag-ndx_peak1152	147.5	.
Chr3	12084735	12084840	chip_flag-ndx_peak1153	96	.
Chr3	12103065	12103170	chip_flag-ndx_peak1154	105	.
Chr3	12159705	12159840	chip_flag-ndx_peak1155	91	.
Chr3	12203100	12203235	chip_flag-ndx_peak1156	164	.
Chr3	12264630	12264795	chip_flag-ndx_peak1157	166	.
Chr3	12319335	12319470	chip_flag-ndx_peak1158	151	.
Chr3	12321285	12321450	chip_flag-ndx_peak1159	162.5	.
Chr3	12321540	12321645	chip_flag-ndx_peak1160	98	.
Chr3	12322740	12322845	chip_flag-ndx_peak1161	109	.
Chr3	12330990	12331110	chip_flag-ndx_peak1162	169	.
Chr3	12331275	12331530	chip_flag-ndx_peak1163	123	.
Chr3	12367785	12367890	chip_flag-ndx_peak1164	181	.
Chr3	12368700	12368850	chip_flag-ndx_peak1165	105	.
Chr3	12413160	12413325	chip_flag-ndx_peak1166	117	.
Chr3	12442530	12442725	chip_flag-ndx_peak1167	175	.
Chr3	12486330	12486525	chip_flag-ndx_peak1168	163	.
Chr3	12506820	12506925	chip_flag-ndx_peak1169	89	.
Chr3	12536880	12537015	chip_flag-ndx_peak1170	135	.
Chr3	12542325	12542430	chip_flag-ndx_peak1171	98	.
Chr3	12543225	12543465	chip_flag-ndx_peak1172	134	.
Chr3	12548205	12548310	chip_flag-ndx_peak1173	155	.
Chr3	12548625	12548820	chip_flag-ndx_peak1174	151.5	.
Chr3	12567255	12567390	chip_flag-ndx_peak1175	148.5	.
Chr3	12571380	12571530	chip_flag-ndx_peak1176	92	.
Chr3	12588960	12589065	chip_flag-ndx_peak1177	109	.
Chr3	12624405	12624555	chip_flag-ndx_peak1178	197	.
Chr3	12683400	12683535	chip_flag-ndx_peak1179	135.5	.
Chr3	12707370	12707535	chip_flag-ndx_peak1180	111	.
Chr3	12743640	12743775	chip_flag-ndx_peak1181	133	.
Chr3	12754185	12754290	chip_flag-ndx_peak1182	86	.
Chr3	12756225	12756375	chip_flag-ndx_peak1183	95	.
Chr3	12757995	12758145	chip_flag-ndx_peak1184	107	.
Chr3	12771615	12771750	chip_flag-ndx_peak1185	106	.
Chr3	12779295	12779460	chip_flag-ndx_peak1186	182	.
Chr3	12785340	12785520	chip_flag-ndx_peak1187	106	.
Chr3	12800280	12800520	chip_flag-ndx_peak1188	135	.
Chr3	12866085	12866190	chip_flag-ndx_peak1189	115	.
Chr3	12888300	12888525	chip_flag-ndx_peak1190	99.5	.
Chr3	12888630	12888735	chip_flag-ndx_peak1191	107	.
Chr3	12891075	12891210	chip_flag-ndx_peak1192	104	.
Chr3	12904470	12904680	chip_flag-ndx_peak1193	131	.
Chr3	12914205	12914355	chip_flag-ndx_peak1194	102	.
Chr3	12925125	12925335	chip_flag-ndx_peak1195	161	.
Chr3	12932670	12932880	chip_flag-ndx_peak1196	184	.
Chr3	12959085	12959205	chip_flag-ndx_peak1197	123	.
Chr3	12971250	12971385	chip_flag-ndx_peak1198	114	.
Chr3	12974535	12974745	chip_flag-ndx_peak1199	334	.
Chr3	12990555	12990690	chip_flag-ndx_peak1200	134	.
Chr3	12991485	12991635	chip_flag-ndx_peak1201	108	.
Chr3	12996630	12996750	chip_flag-ndx_peak1202	131	.
Chr3	13078845	13078995	chip_flag-ndx_peak1203	181	.
Chr3	13079040	13079145	chip_flag-ndx_peak1204	135	.
Chr3	13083255	13083420	chip_flag-ndx_peak1205	92	.
Chr3	13084815	13085025	chip_flag-ndx_peak1206	126.5	.
Chr3	13094085	13094220	chip_flag-ndx_peak1207	125	.
Chr3	13094790	13094910	chip_flag-ndx_peak1208	115	.
Chr3	13110645	13110780	chip_flag-ndx_peak1209	117	.
Chr3	13129800	13129935	chip_flag-ndx_peak1210	94.5	.
Chr3	13133040	13133160	chip_flag-ndx_peak1211	87	.
Chr3	13137045	13137165	chip_flag-ndx_peak1212	107	.
Chr3	13244100	13244280	chip_flag-ndx_peak1213	171.5	.
Chr3	13292910	13293045	chip_flag-ndx_peak1214	121	.
Chr3	13305450	13305570	chip_flag-ndx_peak1215	105	.
Chr3	13305885	13306080	chip_flag-ndx_peak1216	160.5	.
Chr3	13307085	13307205	chip_flag-ndx_peak1217	174	.
Chr3	13311510	13311615	chip_flag-ndx_peak1218	111	.
Chr3	13334220	13334445	chip_flag-ndx_peak1219	99	.
Chr3	13337790	13337970	chip_flag-ndx_peak1220	140	.
Chr3	13341210	13341390	chip_flag-ndx_peak1221	108	.
Chr3	13342560	13342725	chip_flag-ndx_peak1222	102	.
Chr3	13359075	13359210	chip_flag-ndx_peak1223	90	.
Chr3	13382385	13382505	chip_flag-ndx_peak1224	107	.
Chr3	13386165	13386300	chip_flag-ndx_peak1225	140	.
Chr3	13398420	13398525	chip_flag-ndx_peak1226	103	.
Chr3	13452615	13452810	chip_flag-ndx_peak1227	146.5	.
Chr3	13462200	13462365	chip_flag-ndx_peak1228	208.5	.
Chr3	13464210	13464330	chip_flag-ndx_peak1229	117	.
Chr3	13503435	13503600	chip_flag-ndx_peak1230	126	.
Chr3	13511730	13511850	chip_flag-ndx_peak1231	139	.
Chr3	13537350	13537485	chip_flag-ndx_peak1232	137	.
Chr3	13583775	13583880	chip_flag-ndx_peak1233	136	.
Chr3	13613505	13613610	chip_flag-ndx_peak1234	105	.
Chr3	13642005	13642110	chip_flag-ndx_peak1235	104	.
Chr3	13655130	13655265	chip_flag-ndx_peak1236	100	.
Chr3	13655940	13656120	chip_flag-ndx_peak1237	110	.
Chr3	13656990	13657380	chip_flag-ndx_peak1238	110.5	.
Chr3	13661430	13661655	chip_flag-ndx_peak1239	155.5	.
Chr3	13664670	13664835	chip_flag-ndx_peak1240	197.5	.
Chr3	13731975	13732080	chip_flag-ndx_peak1241	95	.
Chr3	13807680	13807890	chip_flag-ndx_peak1242	129	.
Chr3	13824315	13824420	chip_flag-ndx_peak1243	84	.
Chr3	13900425	13900530	chip_flag-ndx_peak1244	126	.
Chr3	13906725	13906845	chip_flag-ndx_peak1245	119	.
Chr3	13915935	13916085	chip_flag-ndx_peak1246	128	.
Chr3	13931400	13931520	chip_flag-ndx_peak1247	100	.
Chr3	13933335	13933455	chip_flag-ndx_peak1248	114	.
Chr3	13933560	13933665	chip_flag-ndx_peak1249	98	.
Chr3	13948530	13948710	chip_flag-ndx_peak1250	115.5	.
Chr3	13953735	13953870	chip_flag-ndx_peak1251	113	.
Chr3	13955865	13955985	chip_flag-ndx_peak1252	100	.
Chr3	13978470	13978575	chip_flag-ndx_peak1253	124	.
Chr3	14002815	14002935	chip_flag-ndx_peak1254	96	.
Chr3	14017185	14017335	chip_flag-ndx_peak1255	163	.
Chr3	14019840	14019945	chip_flag-ndx_peak1256	97	.
Chr3	14021550	14021670	chip_flag-ndx_peak1257	89	.
Chr3	14073210	14073375	chip_flag-ndx_peak1258	149.5	.
Chr3	14083185	14083350	chip_flag-ndx_peak1259	128	.
Chr3	14105685	14105955	chip_flag-ndx_peak1260	165	.
Chr3	14108040	14108160	chip_flag-ndx_peak1261	124	.
Chr3	14115165	14115420	chip_flag-ndx_peak1262	127.5	.
Chr3	14127960	14128110	chip_flag-ndx_peak1263	106	.
Chr3	14135940	14136120	chip_flag-ndx_peak1264	126.5	.
Chr3	14141190	14141415	chip_flag-ndx_peak1265	190	.
Chr3	14143665	14143800	chip_flag-ndx_peak1266	108.5	.
Chr3	14265105	14265330	chip_flag-ndx_peak1267	219	.
Chr3	14293695	14293815	chip_flag-ndx_peak1268	116	.
Chr3	14305785	14305935	chip_flag-ndx_peak1269	120	.
Chr3	14358300	14358435	chip_flag-ndx_peak1270	123	.
Chr3	14371530	14371635	chip_flag-ndx_peak1271	122	.
Chr3	14382780	14382900	chip_flag-ndx_peak1272	124	.
Chr3	14413980	14414220	chip_flag-ndx_peak1273	136.5	.
Chr3	14418045	14418150	chip_flag-ndx_peak1274	117	.
Chr3	14451720	14451945	chip_flag-ndx_peak1275	120	.
Chr3	14469525	14469765	chip_flag-ndx_peak1276	105.5	.
Chr3	14473785	14473890	chip_flag-ndx_peak1277	130	.
Chr3	14481525	14481660	chip_flag-ndx_peak1278	96	.
Chr3	14492775	14492910	chip_flag-ndx_peak1279	103	.
Chr3	14493765	14493870	chip_flag-ndx_peak1280	87	.
Chr3	14531310	14531430	chip_flag-ndx_peak1281	117	.
Chr3	14531610	14531775	chip_flag-ndx_peak1282	121	.
Chr3	14535375	14535480	chip_flag-ndx_peak1283	96	.
Chr3	14554395	14554575	chip_flag-ndx_peak1284	103	.
Chr3	14561730	14561865	chip_flag-ndx_peak1285	140.5	.
Chr3	14572230	14572365	chip_flag-ndx_peak1286	120	.
Chr3	14574960	14575125	chip_flag-ndx_peak1287	125.5	.
Chr3	14580240	14580375	chip_flag-ndx_peak1288	168	.
Chr3	14606985	14607120	chip_flag-ndx_peak1289	131.5	.
Chr3	14627610	14627730	chip_flag-ndx_peak1290	122	.
Chr3	14738370	14738505	chip_flag-ndx_peak1291	111	.
Chr3	14762145	14762310	chip_flag-ndx_peak1292	205	.
Chr3	14824710	14824845	chip_flag-ndx_peak1293	143	.
Chr3	14824950	14825145	chip_flag-ndx_peak1294	105	.
Chr3	14838960	14839080	chip_flag-ndx_peak1295	98	.
Chr3	14867160	14867280	chip_flag-ndx_peak1296	123	.
Chr3	14884365	14884500	chip_flag-ndx_peak1297	137	.
Chr3	14885250	14885370	chip_flag-ndx_peak1298	106	.
Chr3	14885790	14885925	chip_flag-ndx_peak1299	123	.
Chr3	14892585	14892720	chip_flag-ndx_peak1300	109	.
Chr3	14945565	14945745	chip_flag-ndx_peak1301	157	.
Chr3	14951670	14951895	chip_flag-ndx_peak1302	114.5	.
Chr3	14953710	14953815	chip_flag-ndx_peak1303	148	.
Chr3	14979435	14979540	chip_flag-ndx_peak1304	97	.
Chr3	14999880	15000030	chip_flag-ndx_peak1305	105	.
Chr3	15022230	15022365	chip_flag-ndx_peak1306	171	.
Chr3	15051720	15051825	chip_flag-ndx_peak1307	162	.
Chr3	15054870	15054990	chip_flag-ndx_peak1308	108	.
Chr3	15061335	15061470	chip_flag-ndx_peak1309	138	.
Chr3	15065265	15065370	chip_flag-ndx_peak1310	111	.
Chr3	15065655	15065790	chip_flag-ndx_peak1311	143	.
Chr3	15070170	15070335	chip_flag-ndx_peak1312	107	.
Chr3	15093390	15093495	chip_flag-ndx_peak1313	118	.
Chr3	15097575	15097755	chip_flag-ndx_peak1314	142	.
Chr3	15135990	15136110	chip_flag-ndx_peak1315	116	.
Chr3	15187215	15187395	chip_flag-ndx_peak1316	149	.
Chr3	15192000	15192105	chip_flag-ndx_peak1317	119	.
Chr3	15284220	15284355	chip_flag-ndx_peak1318	97	.
Chr3	15285210	15285315	chip_flag-ndx_peak1319	109	.
Chr3	15288900	15289065	chip_flag-ndx_peak1320	152	.
Chr3	15314445	15314685	chip_flag-ndx_peak1321	144	.
Chr3	15352095	15352305	chip_flag-ndx_peak1322	99.5	.
Chr3	15380835	15381075	chip_flag-ndx_peak1323	185	.
Chr3	15397395	15397500	chip_flag-ndx_peak1324	168	.
Chr3	15409560	15409680	chip_flag-ndx_peak1325	123	.
Chr3	15412710	15412830	chip_flag-ndx_peak1326	100	.
Chr3	15453990	15454140	chip_flag-ndx_peak1327	120	.
Chr3	15474225	15474330	chip_flag-ndx_peak1328	89	.
Chr3	15490515	15490755	chip_flag-ndx_peak1329	114	.
Chr3	15536505	15536655	chip_flag-ndx_peak1330	144	.
Chr3	15537900	15538020	chip_flag-ndx_peak1331	117	.
Chr3	15539760	15539895	chip_flag-ndx_peak1332	145	.
Chr3	15588420	15588525	chip_flag-ndx_peak1333	102	.
Chr3	15595110	15595245	chip_flag-ndx_peak1334	124	.
Chr3	15626355	15626550	chip_flag-ndx_peak1335	123	.
Chr3	15689760	15689955	chip_flag-ndx_peak1336	136	.
Chr3	15723570	15723690	chip_flag-ndx_peak1337	128	.
Chr3	15725070	15725295	chip_flag-ndx_peak1338	109	.
Chr3	15740535	15740640	chip_flag-ndx_peak1339	114	.
Chr3	15787935	15788070	chip_flag-ndx_peak1340	122.5	.
Chr3	15822855	15822975	chip_flag-ndx_peak1341	172	.
Chr3	15832650	15832755	chip_flag-ndx_peak1342	107	.
Chr3	15920700	15920865	chip_flag-ndx_peak1343	91	.
Chr3	15925080	15925185	chip_flag-ndx_peak1344	102	.
Chr3	15962070	15962220	chip_flag-ndx_peak1345	127.5	.
Chr3	16032495	16032645	chip_flag-ndx_peak1346	131	.
Chr3	16045710	16045830	chip_flag-ndx_peak1347	86	.
Chr3	16090875	16090980	chip_flag-ndx_peak1348	127	.
Chr3	16105080	16105215	chip_flag-ndx_peak1349	109	.
Chr3	16130700	16130910	chip_flag-ndx_peak1350	105	.
Chr3	16221570	16221750	chip_flag-ndx_peak1351	124	.
Chr3	16243605	16243785	chip_flag-ndx_peak1352	144	.
Chr3	16300830	16301055	chip_flag-ndx_peak1353	90	.
Chr3	16326900	16327005	chip_flag-ndx_peak1354	106	.
Chr3	16334520	16334625	chip_flag-ndx_peak1355	181	.
Chr3	16378455	16378620	chip_flag-ndx_peak1356	136.5	.
Chr3	16442865	16442970	chip_flag-ndx_peak1357	119	.
Chr3	16623240	16623345	chip_flag-ndx_peak1358	205	.
Chr3	16761540	16761675	chip_flag-ndx_peak1359	108	.
Chr3	17039430	17039535	chip_flag-ndx_peak1360	128	.
Chr3	17073555	17073735	chip_flag-ndx_peak1361	146	.
Chr3	17169870	17169990	chip_flag-ndx_peak1362	111	.
Chr3	17170710	17170875	chip_flag-ndx_peak1363	145	.
Chr3	17171340	17171460	chip_flag-ndx_peak1364	109	.
Chr3	17201925	17202045	chip_flag-ndx_peak1365	99	.
Chr3	17221995	17222325	chip_flag-ndx_peak1366	107	.
Chr3	17245245	17245365	chip_flag-ndx_peak1367	135	.
Chr3	17410395	17410530	chip_flag-ndx_peak1368	93	.
Chr3	17411430	17411580	chip_flag-ndx_peak1369	103	.
Chr3	17412225	17412345	chip_flag-ndx_peak1370	138	.
Chr3	17460600	17460705	chip_flag-ndx_peak1371	99	.
Chr3	17487480	17487825	chip_flag-ndx_peak1372	187	.
Chr3	17488020	17488290	chip_flag-ndx_peak1373	215.5	.
Chr3	17488890	17489025	chip_flag-ndx_peak1374	94	.
Chr3	17541240	17541375	chip_flag-ndx_peak1375	106	.
Chr3	17575995	17576130	chip_flag-ndx_peak1376	100	.
Chr3	17608365	17608470	chip_flag-ndx_peak1377	87	.
Chr3	17798700	17798835	chip_flag-ndx_peak1378	197.5	.
Chr3	17805915	17806050	chip_flag-ndx_peak1379	133.5	.
Chr3	17823255	17823375	chip_flag-ndx_peak1380	91	.
Chr3	17864715	17864985	chip_flag-ndx_peak1381	146.5	.
Chr3	17957640	17957775	chip_flag-ndx_peak1382	119	.
Chr3	18086550	18086730	chip_flag-ndx_peak1383	97	.
Chr3	18087045	18087150	chip_flag-ndx_peak1384	156	.
Chr3	18109095	18109200	chip_flag-ndx_peak1385	98	.
Chr3	18138645	18138750	chip_flag-ndx_peak1386	100	.
Chr3	18321375	18321510	chip_flag-ndx_peak1387	139	.
Chr3	18356925	18357075	chip_flag-ndx_peak1388	156	.
Chr3	18599265	18599415	chip_flag-ndx_peak1389	122	.
Chr3	18613725	18613845	chip_flag-ndx_peak1390	100	.
Chr3	18796725	18796830	chip_flag-ndx_peak1391	110	.
Chr3	18846495	18846645	chip_flag-ndx_peak1392	98	.
Chr3	19042680	19042800	chip_flag-ndx_peak1393	141	.
Chr3	19129800	19129905	chip_flag-ndx_peak1394	135	.
Chr3	19141035	19141155	chip_flag-ndx_peak1395	129	.
Chr3	19329675	19329780	chip_flag-ndx_peak1396	104	.
Chr3	19490220	19490325	chip_flag-ndx_peak1397	118	.
Chr3	19817340	19817445	chip_flag-ndx_peak1398	92	.
Chr3	19870455	19870680	chip_flag-ndx_peak1399	163	.
Chr3	19966980	19967085	chip_flag-ndx_peak1400	109	.
Chr3	20036910	20037045	chip_flag-ndx_peak1401	122	.
Chr3	20054520	20054640	chip_flag-ndx_peak1402	98	.
Chr3	20411175	20411295	chip_flag-ndx_peak1403	92	.
Chr3	20504505	20504610	chip_flag-ndx_peak1404	109	.
Chr3	20523585	20523690	chip_flag-ndx_peak1405	130	.
Chr3	20551050	20551155	chip_flag-ndx_peak1406	130	.
Chr3	20582040	20582235	chip_flag-ndx_peak1407	89.5	.
Chr3	20641410	20641560	chip_flag-ndx_peak1408	172	.
Chr3	20864325	20864490	chip_flag-ndx_peak1409	168	.
Chr3	20867310	20867475	chip_flag-ndx_peak1410	105	.
Chr3	20990340	20990460	chip_flag-ndx_peak1411	132	.
Chr3	21196485	21196590	chip_flag-ndx_peak1412	114.5	.
Chr3	21355620	21355725	chip_flag-ndx_peak1413	120	.
Chr3	21537750	21537915	chip_flag-ndx_peak1414	117	.
Chr3	21562590	21562710	chip_flag-ndx_peak1415	119	.
Chr3	21565290	21565440	chip_flag-ndx_peak1416	127	.
Chr3	21585330	21585435	chip_flag-ndx_peak1417	127	.
Chr3	21597225	21597390	chip_flag-ndx_peak1418	144	.
Chr3	21684360	21684570	chip_flag-ndx_peak1419	223	.
Chr3	21880590	21880695	chip_flag-ndx_peak1420	123	.
Chr3	21974730	21974895	chip_flag-ndx_peak1421	93	.
Chr3	22122855	22123020	chip_flag-ndx_peak1422	156	.
Chr3	22527945	22528110	chip_flag-ndx_peak1423	123	.
Chr3	22530510	22530660	chip_flag-ndx_peak1424	114	.
Chr3	22757835	22758045	chip_flag-ndx_peak1425	136	.
Chr3	22762185	22762305	chip_flag-ndx_peak1426	129	.
Chr3	22812855	22813005	chip_flag-ndx_peak1427	123	.
Chr3	23405820	23405925	chip_flag-ndx_peak1428	83	.
Chr4	157785	157920	chip_flag-ndx_peak1429	114	.
Chr4	395790	395895	chip_flag-ndx_peak1430	130	.
Chr4	646245	646440	chip_flag-ndx_peak1431	124	.
Chr4	876900	877020	chip_flag-ndx_peak1432	95	.
Chr4	1006800	1006905	chip_flag-ndx_peak1433	145	.
Chr4	1187040	1187145	chip_flag-ndx_peak1434	137	.
Chr4	1214145	1214250	chip_flag-ndx_peak1435	86	.
Chr4	1237035	1237170	chip_flag-ndx_peak1436	108	.
Chr4	1328130	1328235	chip_flag-ndx_peak1437	100	.
Chr4	1534815	1534950	chip_flag-ndx_peak1438	137	.
Chr4	1565190	1565355	chip_flag-ndx_peak1439	116	.
Chr4	1606620	1606740	chip_flag-ndx_peak1440	99	.
Chr4	1615650	1615800	chip_flag-ndx_peak1441	106.5	.
Chr4	1631745	1631880	chip_flag-ndx_peak1442	120	.
Chr4	1635270	1635495	chip_flag-ndx_peak1443	115	.
Chr4	1686900	1687110	chip_flag-ndx_peak1444	163	.
Chr4	1736805	1736940	chip_flag-ndx_peak1445	112	.
Chr4	1762020	1762125	chip_flag-ndx_peak1446	97	.
Chr4	1810455	1810650	chip_flag-ndx_peak1447	124	.
Chr4	1826700	1826925	chip_flag-ndx_peak1448	125	.
Chr4	1844265	1844505	chip_flag-ndx_peak1449	133	.
Chr4	1896885	1897020	chip_flag-ndx_peak1450	101	.
Chr4	1919070	1919235	chip_flag-ndx_peak1451	192	.
Chr4	2039895	2040075	chip_flag-ndx_peak1452	106	.
Chr4	2053680	2053785	chip_flag-ndx_peak1453	120	.
Chr4	2076735	2076855	chip_flag-ndx_peak1454	121	.
Chr4	2096520	2096790	chip_flag-ndx_peak1455	127	.
Chr4	2109300	2109435	chip_flag-ndx_peak1456	120	.
Chr4	2139045	2139150	chip_flag-ndx_peak1457	102	.
Chr4	2140635	2140815	chip_flag-ndx_peak1458	130	.
Chr4	2160795	2160900	chip_flag-ndx_peak1459	120	.
Chr4	2179530	2179710	chip_flag-ndx_peak1460	124	.
Chr4	2283600	2283705	chip_flag-ndx_peak1461	169	.
Chr4	2303625	2303760	chip_flag-ndx_peak1462	118	.
Chr4	2344350	2344500	chip_flag-ndx_peak1463	147	.
Chr4	2355675	2355795	chip_flag-ndx_peak1464	122.5	.
Chr4	2382630	2382765	chip_flag-ndx_peak1465	183	.
Chr4	2386185	2386335	chip_flag-ndx_peak1466	121.5	.
Chr4	2391450	2391585	chip_flag-ndx_peak1467	175	.
Chr4	2437380	2437515	chip_flag-ndx_peak1468	143	.
Chr4	2492175	2492325	chip_flag-ndx_peak1469	140.5	.
Chr4	2523330	2523510	chip_flag-ndx_peak1470	105	.
Chr4	2543880	2544000	chip_flag-ndx_peak1471	108	.
Chr4	2544030	2544135	chip_flag-ndx_peak1472	120	.
Chr4	2560350	2560485	chip_flag-ndx_peak1473	127	.
Chr4	2566515	2566620	chip_flag-ndx_peak1474	96	.
Chr4	2599680	2599800	chip_flag-ndx_peak1475	98	.
Chr4	2632560	2632665	chip_flag-ndx_peak1476	120	.
Chr4	2640045	2640225	chip_flag-ndx_peak1477	127	.
Chr4	2645160	2645265	chip_flag-ndx_peak1478	87	.
Chr4	2649120	2649240	chip_flag-ndx_peak1479	106	.
Chr4	2703900	2704005	chip_flag-ndx_peak1480	95	.
Chr4	2769135	2769270	chip_flag-ndx_peak1481	131	.
Chr4	2789280	2789460	chip_flag-ndx_peak1482	131	.
Chr4	2792625	2792730	chip_flag-ndx_peak1483	107	.
Chr4	2805810	2805960	chip_flag-ndx_peak1484	116	.
Chr4	2824395	2824515	chip_flag-ndx_peak1485	107	.
Chr4	2836680	2836800	chip_flag-ndx_peak1486	84	.
Chr4	2842620	2842725	chip_flag-ndx_peak1487	90	.
Chr4	2894535	2894775	chip_flag-ndx_peak1488	109	.
Chr4	2926260	2926365	chip_flag-ndx_peak1489	133	.
Chr4	2937345	2937480	chip_flag-ndx_peak1490	111	.
Chr4	2944140	2944290	chip_flag-ndx_peak1491	149	.
Chr4	2951595	2951715	chip_flag-ndx_peak1492	117	.
Chr4	2955690	2955795	chip_flag-ndx_peak1493	93	.
Chr4	2960430	2960595	chip_flag-ndx_peak1494	111	.
Chr4	2960865	2960985	chip_flag-ndx_peak1495	148	.
Chr4	2967645	2967855	chip_flag-ndx_peak1496	147.5	.
Chr4	2970900	2971035	chip_flag-ndx_peak1497	100	.
Chr4	2977875	2977980	chip_flag-ndx_peak1498	95	.
Chr4	2999025	2999160	chip_flag-ndx_peak1499	105	.
Chr4	3025575	3025785	chip_flag-ndx_peak1500	104	.
Chr4	3034830	3034965	chip_flag-ndx_peak1501	145	.
Chr4	3041520	3041640	chip_flag-ndx_peak1502	110	.
Chr4	3043170	3043365	chip_flag-ndx_peak1503	213.5	.
Chr4	3112635	3112770	chip_flag-ndx_peak1504	189	.
Chr4	3126585	3126765	chip_flag-ndx_peak1505	207	.
Chr4	3171615	3171720	chip_flag-ndx_peak1506	93	.
Chr4	3172395	3172545	chip_flag-ndx_peak1507	169	.
Chr4	3190590	3190695	chip_flag-ndx_peak1508	87	.
Chr4	3217455	3217620	chip_flag-ndx_peak1509	142	.
Chr4	3217785	3218040	chip_flag-ndx_peak1510	118	.
Chr4	3221130	3221745	chip_flag-ndx_peak1511	146	.
Chr4	3223320	3223530	chip_flag-ndx_peak1512	90	.
Chr4	3231375	3231555	chip_flag-ndx_peak1513	135	.
Chr4	3232185	3232335	chip_flag-ndx_peak1514	97	.
Chr4	3232380	3232515	chip_flag-ndx_peak1515	139	.
Chr4	3235860	3236070	chip_flag-ndx_peak1516	108	.
Chr4	3239460	3239670	chip_flag-ndx_peak1517	140	.
Chr4	3239820	3240075	chip_flag-ndx_peak1518	160	.
Chr4	3244470	3244575	chip_flag-ndx_peak1519	155	.
Chr4	3249990	3250095	chip_flag-ndx_peak1520	101	.
Chr4	3250245	3250530	chip_flag-ndx_peak1521	131	.
Chr4	3254100	3254205	chip_flag-ndx_peak1522	112	.
Chr4	3255240	3255435	chip_flag-ndx_peak1523	150	.
Chr4	3256530	3257040	chip_flag-ndx_peak1524	152	.
Chr4	3259305	3259455	chip_flag-ndx_peak1525	111	.
Chr4	3260580	3260730	chip_flag-ndx_peak1526	117	.
Chr4	3261630	3261735	chip_flag-ndx_peak1527	103	.
Chr4	3283560	3283695	chip_flag-ndx_peak1528	89	.
Chr4	3292035	3292200	chip_flag-ndx_peak1529	98	.
Chr4	3309870	3309975	chip_flag-ndx_peak1530	103	.
Chr4	3315900	3316020	chip_flag-ndx_peak1531	97	.
Chr4	3370185	3370305	chip_flag-ndx_peak1532	105	.
Chr4	3372120	3372255	chip_flag-ndx_peak1533	102	.
Chr4	3387150	3387345	chip_flag-ndx_peak1534	103	.
Chr4	3405360	3405525	chip_flag-ndx_peak1535	144	.
Chr4	3413475	3413580	chip_flag-ndx_peak1536	92	.
Chr4	3460965	3461115	chip_flag-ndx_peak1537	103	.
Chr4	3466350	3466590	chip_flag-ndx_peak1538	104	.
Chr4	3467265	3467490	chip_flag-ndx_peak1539	121.5	.
Chr4	3477945	3478065	chip_flag-ndx_peak1540	130	.
Chr4	3485400	3485655	chip_flag-ndx_peak1541	171	.
Chr4	3510315	3510540	chip_flag-ndx_peak1542	114	.
Chr4	3533445	3533550	chip_flag-ndx_peak1543	104	.
Chr4	3534525	3534630	chip_flag-ndx_peak1544	134	.
Chr4	3564450	3564675	chip_flag-ndx_peak1545	174	.
Chr4	3585645	3585915	chip_flag-ndx_peak1546	113	.
Chr4	3586095	3586320	chip_flag-ndx_peak1547	134	.
Chr4	3592905	3593070	chip_flag-ndx_peak1548	116	.
Chr4	3669285	3669405	chip_flag-ndx_peak1549	125	.
Chr4	3669885	3670050	chip_flag-ndx_peak1550	145	.
Chr4	3673635	3673740	chip_flag-ndx_peak1551	93	.
Chr4	3721170	3721365	chip_flag-ndx_peak1552	114	.
Chr4	3726360	3726465	chip_flag-ndx_peak1553	129	.
Chr4	3738300	3738405	chip_flag-ndx_peak1554	102	.
Chr4	3751995	3752235	chip_flag-ndx_peak1555	120	.
Chr4	3760965	3761145	chip_flag-ndx_peak1556	140	.
Chr4	3772380	3772500	chip_flag-ndx_peak1557	123	.
Chr4	3826485	3826635	chip_flag-ndx_peak1558	95	.
Chr4	3837060	3837315	chip_flag-ndx_peak1559	206	.
Chr4	3946740	3946845	chip_flag-ndx_peak1560	106	.
Chr4	4048140	4048245	chip_flag-ndx_peak1561	148	.
Chr4	4049025	4049160	chip_flag-ndx_peak1562	111	.
Chr4	4053960	4054095	chip_flag-ndx_peak1563	95	.
Chr4	4055805	4055925	chip_flag-ndx_peak1564	127.5	.
Chr4	4057275	4057530	chip_flag-ndx_peak1565	126	.
Chr4	4059225	4059390	chip_flag-ndx_peak1566	108.5	.
Chr4	4060830	4060965	chip_flag-ndx_peak1567	125	.
Chr4	4061160	4061340	chip_flag-ndx_peak1568	101	.
Chr4	4061490	4061655	chip_flag-ndx_peak1569	114	.
Chr4	4061745	4061910	chip_flag-ndx_peak1570	291	.
Chr4	4066050	4066185	chip_flag-ndx_peak1571	120	.
Chr4	4068480	4068600	chip_flag-ndx_peak1572	95	.
Chr4	4090740	4090860	chip_flag-ndx_peak1573	94	.
Chr4	4094565	4094760	chip_flag-ndx_peak1574	130.5	.
Chr4	4094865	4095060	chip_flag-ndx_peak1575	124	.
Chr4	4137120	4137225	chip_flag-ndx_peak1576	118	.
Chr4	4149360	4149495	chip_flag-ndx_peak1577	111	.
Chr4	4151340	4151460	chip_flag-ndx_peak1578	124.5	.
Chr4	4153455	4153635	chip_flag-ndx_peak1579	186	.
Chr4	4163115	4163280	chip_flag-ndx_peak1580	142	.
Chr4	4168605	4168740	chip_flag-ndx_peak1581	129	.
Chr4	4174020	4174215	chip_flag-ndx_peak1582	133	.
Chr4	4189380	4189515	chip_flag-ndx_peak1583	108	.
Chr4	4209825	4209930	chip_flag-ndx_peak1584	107	.
Chr4	4210770	4210950	chip_flag-ndx_peak1585	171	.
Chr4	4246935	4247055	chip_flag-ndx_peak1586	97	.
Chr4	4281855	4281990	chip_flag-ndx_peak1587	103	.
Chr4	4298340	4298505	chip_flag-ndx_peak1588	118	.
Chr4	4330380	4330515	chip_flag-ndx_peak1589	128	.
Chr4	4351605	4351710	chip_flag-ndx_peak1590	139	.
Chr4	4395480	4395585	chip_flag-ndx_peak1591	95	.
Chr4	4397430	4397595	chip_flag-ndx_peak1592	172	.
Chr4	4431840	4432080	chip_flag-ndx_peak1593	120	.
Chr4	4434450	4434660	chip_flag-ndx_peak1594	106.5	.
Chr4	4492110	4492425	chip_flag-ndx_peak1595	156.5	.
Chr4	4518630	4518750	chip_flag-ndx_peak1596	122	.
Chr4	4529925	4530030	chip_flag-ndx_peak1597	87	.
Chr4	4543335	4543470	chip_flag-ndx_peak1598	84	.
Chr4	4545090	4545255	chip_flag-ndx_peak1599	120	.
Chr4	4569960	4570095	chip_flag-ndx_peak1600	88	.
Chr4	4581930	4582050	chip_flag-ndx_peak1601	118	.
Chr4	4597050	4597215	chip_flag-ndx_peak1602	217	.
Chr4	4611720	4611900	chip_flag-ndx_peak1603	112	.
Chr4	4613925	4614045	chip_flag-ndx_peak1604	111	.
Chr4	4615635	4615800	chip_flag-ndx_peak1605	117	.
Chr4	4650840	4651005	chip_flag-ndx_peak1606	102	.
Chr4	4672095	4672350	chip_flag-ndx_peak1607	108	.
Chr4	4698150	4698315	chip_flag-ndx_peak1608	142	.
Chr4	4741455	4741815	chip_flag-ndx_peak1609	122.5	.
Chr4	4819965	4820100	chip_flag-ndx_peak1610	97	.
Chr4	4836750	4836855	chip_flag-ndx_peak1611	125	.
Chr4	4861125	4861245	chip_flag-ndx_peak1612	99	.
Chr4	4869450	4869555	chip_flag-ndx_peak1613	97	.
Chr4	4907355	4907520	chip_flag-ndx_peak1614	135	.
Chr4	4916280	4916385	chip_flag-ndx_peak1615	100	.
Chr4	4967340	4967460	chip_flag-ndx_peak1616	94	.
Chr4	4971210	4971315	chip_flag-ndx_peak1617	109	.
Chr4	4988250	4988355	chip_flag-ndx_peak1618	120	.
Chr4	4997130	4997280	chip_flag-ndx_peak1619	92	.
Chr4	4998120	4998240	chip_flag-ndx_peak1620	119	.
Chr4	5033235	5033370	chip_flag-ndx_peak1621	127	.
Chr4	5102100	5102205	chip_flag-ndx_peak1622	89	.
Chr4	5144505	5144610	chip_flag-ndx_peak1623	160	.
Chr4	5200875	5200995	chip_flag-ndx_peak1624	124.5	.
Chr4	5202030	5202420	chip_flag-ndx_peak1625	120.5	.
Chr4	5215080	5215200	chip_flag-ndx_peak1626	172	.
Chr4	5216805	5217300	chip_flag-ndx_peak1627	119.667	.
Chr4	5221035	5221185	chip_flag-ndx_peak1628	109	.
Chr4	5223720	5223870	chip_flag-ndx_peak1629	157	.
Chr4	5326620	5326725	chip_flag-ndx_peak1630	143	.
Chr4	5415915	5416020	chip_flag-ndx_peak1631	180	.
Chr4	5423385	5423490	chip_flag-ndx_peak1632	125	.
Chr4	5426100	5426340	chip_flag-ndx_peak1633	119	.
Chr4	5476335	5476470	chip_flag-ndx_peak1634	99	.
Chr4	5476680	5476845	chip_flag-ndx_peak1635	145	.
Chr4	5477475	5477745	chip_flag-ndx_peak1636	117	.
Chr4	5481285	5481390	chip_flag-ndx_peak1637	111	.
Chr4	5554140	5554245	chip_flag-ndx_peak1638	103	.
Chr4	5655525	5655795	chip_flag-ndx_peak1639	153.5	.
Chr4	5773845	5773965	chip_flag-ndx_peak1640	104	.
Chr4	5791410	5791605	chip_flag-ndx_peak1641	93	.
Chr4	5860605	5860920	chip_flag-ndx_peak1642	120.5	.
Chr4	5868675	5868825	chip_flag-ndx_peak1643	148	.
Chr4	5869035	5869140	chip_flag-ndx_peak1644	147	.
Chr4	5885955	5886090	chip_flag-ndx_peak1645	107	.
Chr4	5891850	5892030	chip_flag-ndx_peak1646	146	.
Chr4	5892510	5892660	chip_flag-ndx_peak1647	112	.
Chr4	5950650	5950860	chip_flag-ndx_peak1648	133	.
Chr4	6069000	6069135	chip_flag-ndx_peak1649	94	.
Chr4	6069360	6069480	chip_flag-ndx_peak1650	109	.
Chr4	6112125	6112245	chip_flag-ndx_peak1651	99	.
Chr4	6161520	6161640	chip_flag-ndx_peak1652	107	.
Chr4	6186825	6186960	chip_flag-ndx_peak1653	94	.
Chr4	6370260	6370365	chip_flag-ndx_peak1654	169	.
Chr4	6471105	6471210	chip_flag-ndx_peak1655	94	.
Chr4	6664905	6665010	chip_flag-ndx_peak1656	136	.
Chr4	6666495	6666645	chip_flag-ndx_peak1657	139	.
Chr4	6667740	6667845	chip_flag-ndx_peak1658	107	.
Chr4	6669000	6669120	chip_flag-ndx_peak1659	128	.
Chr4	6672495	6672600	chip_flag-ndx_peak1660	154	.
Chr4	6788910	6789060	chip_flag-ndx_peak1661	141	.
Chr4	6935445	6935565	chip_flag-ndx_peak1662	126	.
Chr4	6938250	6938400	chip_flag-ndx_peak1663	124	.
Chr4	6970635	6970800	chip_flag-ndx_peak1664	127	.
Chr4	6971055	6971175	chip_flag-ndx_peak1665	128	.
Chr4	6990750	6990855	chip_flag-ndx_peak1666	168	.
Chr4	7057785	7057920	chip_flag-ndx_peak1667	130	.
Chr4	7081980	7082115	chip_flag-ndx_peak1668	128	.
Chr4	7188045	7188180	chip_flag-ndx_peak1669	128	.
Chr4	7244820	7244955	chip_flag-ndx_peak1670	180	.
Chr4	7356645	7356750	chip_flag-ndx_peak1671	156	.
Chr4	7360845	7361025	chip_flag-ndx_peak1672	138	.
Chr4	7472520	7472625	chip_flag-ndx_peak1673	98	.
Chr4	7513275	7513380	chip_flag-ndx_peak1674	119	.
Chr4	7535775	7535910	chip_flag-ndx_peak1675	130	.
Chr4	7539525	7539630	chip_flag-ndx_peak1676	99	.
Chr4	7654125	7654230	chip_flag-ndx_peak1677	121	.
Chr4	7701270	7701450	chip_flag-ndx_peak1678	127	.
Chr4	7834695	7834800	chip_flag-ndx_peak1679	102	.
Chr4	7844820	7844955	chip_flag-ndx_peak1680	95	.
Chr4	7884675	7884825	chip_flag-ndx_peak1681	129	.
Chr4	7959540	7959690	chip_flag-ndx_peak1682	169	.
Chr4	7984785	7984890	chip_flag-ndx_peak1683	106	.
Chr4	8103420	8103525	chip_flag-ndx_peak1684	96	.
Chr4	8114340	8114475	chip_flag-ndx_peak1685	114	.
Chr4	8149485	8149590	chip_flag-ndx_peak1686	135	.
Chr4	8159880	8160120	chip_flag-ndx_peak1687	94	.
Chr4	8244840	8244945	chip_flag-ndx_peak1688	127	.
Chr4	8262645	8262780	chip_flag-ndx_peak1689	97	.
Chr4	8278395	8278500	chip_flag-ndx_peak1690	139	.
Chr4	8316945	8317140	chip_flag-ndx_peak1691	136	.
Chr4	8318175	8318280	chip_flag-ndx_peak1692	108	.
Chr4	8341995	8342100	chip_flag-ndx_peak1693	126	.
Chr4	8398170	8398275	chip_flag-ndx_peak1694	114	.
Chr4	8401545	8401695	chip_flag-ndx_peak1695	124	.
Chr4	8443560	8443665	chip_flag-ndx_peak1696	139	.
Chr4	8505795	8505960	chip_flag-ndx_peak1697	113.5	.
Chr4	8580705	8580840	chip_flag-ndx_peak1698	143	.
Chr4	8597325	8597475	chip_flag-ndx_peak1699	93	.
Chr4	8620920	8621100	chip_flag-ndx_peak1700	109	.
Chr4	8942085	8942220	chip_flag-ndx_peak1701	86	.
Chr4	8953170	8953335	chip_flag-ndx_peak1702	130	.
Chr4	9066510	9066675	chip_flag-ndx_peak1703	173	.
Chr4	9099450	9099555	chip_flag-ndx_peak1704	131	.
Chr4	9119580	9119685	chip_flag-ndx_peak1705	115	.
Chr4	9309765	9309945	chip_flag-ndx_peak1706	102	.
Chr4	9309990	9310125	chip_flag-ndx_peak1707	111	.
Chr4	9357225	9357330	chip_flag-ndx_peak1708	97	.
Chr4	9521565	9521700	chip_flag-ndx_peak1709	133	.
Chr4	9972210	9972345	chip_flag-ndx_peak1710	98.5	.
Chr4	10033980	10034100	chip_flag-ndx_peak1711	106	.
Chr4	10092330	10092480	chip_flag-ndx_peak1712	93	.
Chr4	10110840	10110990	chip_flag-ndx_peak1713	141	.
Chr4	10121190	10121310	chip_flag-ndx_peak1714	114	.
Chr4	10227435	10227540	chip_flag-ndx_peak1715	132	.
Chr4	10311330	10311555	chip_flag-ndx_peak1716	127	.
Chr4	10342455	10342560	chip_flag-ndx_peak1717	118	.
Chr4	10374045	10374210	chip_flag-ndx_peak1718	140	.
Chr4	10547205	10547355	chip_flag-ndx_peak1719	119	.
Chr4	10558800	10558935	chip_flag-ndx_peak1720	103	.
Chr4	10561245	10561365	chip_flag-ndx_peak1721	137	.
Chr4	10690560	10690680	chip_flag-ndx_peak1722	114	.
Chr4	10867635	10867770	chip_flag-ndx_peak1723	103	.
Chr4	10935270	10935390	chip_flag-ndx_peak1724	132	.
Chr4	10967085	10967235	chip_flag-ndx_peak1725	128	.
Chr4	11069265	11069370	chip_flag-ndx_peak1726	96	.
Chr4	11439975	11440080	chip_flag-ndx_peak1727	83	.
Chr4	11607630	11607765	chip_flag-ndx_peak1728	108	.
Chr4	11620005	11620140	chip_flag-ndx_peak1729	98	.
Chr4	11835660	11835795	chip_flag-ndx_peak1730	141	.
Chr4	11877915	11878035	chip_flag-ndx_peak1731	104	.
Chr4	11881680	11881995	chip_flag-ndx_peak1732	129	.
Chr4	11976840	11976945	chip_flag-ndx_peak1733	120	.
Chr4	12116550	12116655	chip_flag-ndx_peak1734	111	.
Chr4	12120510	12120675	chip_flag-ndx_peak1735	121.5	.
Chr4	12129420	12129525	chip_flag-ndx_peak1736	120	.
Chr4	12199410	12199545	chip_flag-ndx_peak1737	117.5	.
Chr4	12219360	12219495	chip_flag-ndx_peak1738	104	.
Chr4	12247185	12247290	chip_flag-ndx_peak1739	93	.
Chr4	12335355	12335475	chip_flag-ndx_peak1740	117	.
Chr4	12470610	12470715	chip_flag-ndx_peak1741	97	.
Chr4	12536025	12536190	chip_flag-ndx_peak1742	97	.
Chr4	12713325	12713505	chip_flag-ndx_peak1743	104	.
Chr4	12996885	12996990	chip_flag-ndx_peak1744	103	.
Chr4	13386270	13386405	chip_flag-ndx_peak1745	141	.
Chr4	13563105	13563210	chip_flag-ndx_peak1746	100	.
Chr4	13681920	13682040	chip_flag-ndx_peak1747	126	.
Chr4	13794330	13794450	chip_flag-ndx_peak1748	111	.
Chr4	14023710	14023815	chip_flag-ndx_peak1749	113	.
Chr4	14175420	14175585	chip_flag-ndx_peak1750	137	.
Chr4	14269545	14269710	chip_flag-ndx_peak1751	189	.
Chr4	14869095	14869200	chip_flag-ndx_peak1752	135	.
Chr4	15062220	15062340	chip_flag-ndx_peak1753	121	.
Chr4	15118455	15118575	chip_flag-ndx_peak1754	93	.
Chr4	15118650	15118770	chip_flag-ndx_peak1755	114	.
Chr4	15200310	15200430	chip_flag-ndx_peak1756	95	.
Chr4	15218970	15219150	chip_flag-ndx_peak1757	109	.
Chr4	15250920	15251070	chip_flag-ndx_peak1758	140	.
Chr4	15336705	15336810	chip_flag-ndx_peak1759	99	.
Chr4	15435765	15435885	chip_flag-ndx_peak1760	93	.
Chr4	15582120	15582285	chip_flag-ndx_peak1761	107	.
Chr4	16005990	16006095	chip_flag-ndx_peak1762	108	.
Chr4	16043160	16043280	chip_flag-ndx_peak1763	108	.
Chr4	16258125	16258290	chip_flag-ndx_peak1764	131	.
Chr4	16590090	16590210	chip_flag-ndx_peak1765	157	.
Chr4	16867815	16867935	chip_flag-ndx_peak1766	145	.
Chr4	16885785	16885950	chip_flag-ndx_peak1767	156	.
Chr4	17118615	17118825	chip_flag-ndx_peak1768	136	.
Chr4	17199270	17199420	chip_flag-ndx_peak1769	126	.
Chr4	17203260	17203440	chip_flag-ndx_peak1770	94	.
Chr4	17391660	17391765	chip_flag-ndx_peak1771	99	.
Chr4	17457795	17458095	chip_flag-ndx_peak1772	220	.
Chr4	18272220	18272355	chip_flag-ndx_peak1773	112	.
Chr4	18273105	18273210	chip_flag-ndx_peak1774	105	.
Chr4	18460125	18460230	chip_flag-ndx_peak1775	139	.
Chr5	50085	50445	chip_flag-ndx_peak1776	117	.
Chr5	179790	179895	chip_flag-ndx_peak1777	102	.
Chr5	440670	440835	chip_flag-ndx_peak1778	206	.
Chr5	517755	517950	chip_flag-ndx_peak1779	103	.
Chr5	673305	673500	chip_flag-ndx_peak1780	433	.
Chr5	837285	837435	chip_flag-ndx_peak1781	119	.
Chr5	912120	912240	chip_flag-ndx_peak1782	107	.
Chr5	912360	912480	chip_flag-ndx_peak1783	125	.
Chr5	1356870	1356975	chip_flag-ndx_peak1784	117	.
Chr5	1786605	1786710	chip_flag-ndx_peak1785	125	.
Chr5	1908240	1908405	chip_flag-ndx_peak1786	120	.
Chr5	2067120	2067225	chip_flag-ndx_peak1787	115	.
Chr5	2109495	2109600	chip_flag-ndx_peak1788	87	.
Chr5	2113845	2114040	chip_flag-ndx_peak1789	114.5	.
Chr5	2145585	2145885	chip_flag-ndx_peak1790	164	.
Chr5	2426400	2426550	chip_flag-ndx_peak1791	117	.
Chr5	2462490	2462655	chip_flag-ndx_peak1792	137	.
Chr5	2472045	2472240	chip_flag-ndx_peak1793	138	.
Chr5	2480925	2481060	chip_flag-ndx_peak1794	184	.
Chr5	2523270	2523390	chip_flag-ndx_peak1795	88	.
Chr5	2573250	2573370	chip_flag-ndx_peak1796	110	.
Chr5	2816460	2816565	chip_flag-ndx_peak1797	118	.
Chr5	2830200	2830305	chip_flag-ndx_peak1798	134	.
Chr5	2840460	2840580	chip_flag-ndx_peak1799	177	.
Chr5	2878455	2878575	chip_flag-ndx_peak1800	117	.
Chr5	2918070	2918190	chip_flag-ndx_peak1801	103	.
Chr5	2946000	2946105	chip_flag-ndx_peak1802	112	.
Chr5	2961765	2961900	chip_flag-ndx_peak1803	110	.
Chr5	3116820	3116925	chip_flag-ndx_peak1804	112	.
Chr5	3119025	3119160	chip_flag-ndx_peak1805	98	.
Chr5	3130140	3130290	chip_flag-ndx_peak1806	122	.
Chr5	3306765	3306900	chip_flag-ndx_peak1807	106	.
Chr5	3361605	3361755	chip_flag-ndx_peak1808	130	.
Chr5	3482655	3482790	chip_flag-ndx_peak1809	106	.
Chr5	3742560	3742665	chip_flag-ndx_peak1810	135	.
Chr5	4237815	4238025	chip_flag-ndx_peak1811	151.5	.
Chr5	4368990	4369140	chip_flag-ndx_peak1812	99	.
Chr5	4614765	4614885	chip_flag-ndx_peak1813	166	.
Chr5	4651005	4651125	chip_flag-ndx_peak1814	103	.
Chr5	5096835	5097105	chip_flag-ndx_peak1815	120.5	.
Chr5	5256780	5256885	chip_flag-ndx_peak1816	89	.
Chr5	5477730	5477880	chip_flag-ndx_peak1817	118	.
Chr5	5488395	5488530	chip_flag-ndx_peak1818	107	.
Chr5	5534130	5534265	chip_flag-ndx_peak1819	152	.
Chr5	5628495	5628780	chip_flag-ndx_peak1820	113.5	.
Chr5	5688585	5688690	chip_flag-ndx_peak1821	102	.
Chr5	5775780	5775915	chip_flag-ndx_peak1822	122	.
Chr5	5777775	5777940	chip_flag-ndx_peak1823	121	.
Chr5	5887095	5887275	chip_flag-ndx_peak1824	123	.
Chr5	6001530	6001680	chip_flag-ndx_peak1825	180	.
Chr5	6034095	6034215	chip_flag-ndx_peak1826	105	.
Chr5	6244365	6244500	chip_flag-ndx_peak1827	122	.
Chr5	6314400	6314505	chip_flag-ndx_peak1828	104	.
Chr5	6406020	6406155	chip_flag-ndx_peak1829	118	.
Chr5	6482355	6482535	chip_flag-ndx_peak1830	106.5	.
Chr5	6501135	6501240	chip_flag-ndx_peak1831	109	.
Chr5	6693285	6693435	chip_flag-ndx_peak1832	157.5	.
Chr5	6914775	6914985	chip_flag-ndx_peak1833	163	.
Chr5	6915390	6915525	chip_flag-ndx_peak1834	112	.
Chr5	6918540	6918675	chip_flag-ndx_peak1835	113	.
Chr5	6940875	6941025	chip_flag-ndx_peak1836	102	.
Chr5	6941085	6941280	chip_flag-ndx_peak1837	97.5	.
Chr5	6960735	6960945	chip_flag-ndx_peak1838	123	.
Chr5	6983100	6983205	chip_flag-ndx_peak1839	115	.
Chr5	6983880	6984015	chip_flag-ndx_peak1840	127	.
Chr5	7031970	7032090	chip_flag-ndx_peak1841	101	.
Chr5	7096200	7096305	chip_flag-ndx_peak1842	123	.
Chr5	7099695	7099950	chip_flag-ndx_peak1843	157	.
Chr5	7239390	7239495	chip_flag-ndx_peak1844	114	.
Chr5	7292430	7292550	chip_flag-ndx_peak1845	213	.
Chr5	7374810	7374915	chip_flag-ndx_peak1846	126	.
Chr5	7469385	7469490	chip_flag-ndx_peak1847	129	.
Chr5	7505205	7505355	chip_flag-ndx_peak1848	155	.
Chr5	7506510	7506660	chip_flag-ndx_peak1849	104	.
Chr5	7563075	7563195	chip_flag-ndx_peak1850	101	.
Chr5	7643310	7643475	chip_flag-ndx_peak1851	103	.
Chr5	7694250	7694400	chip_flag-ndx_peak1852	145	.
Chr5	7800810	7800960	chip_flag-ndx_peak1853	86	.
Chr5	7888980	7889175	chip_flag-ndx_peak1854	136	.
Chr5	7926465	7926570	chip_flag-ndx_peak1855	129	.
Chr5	8147745	8147865	chip_flag-ndx_peak1856	100	.
Chr5	8254710	8254860	chip_flag-ndx_peak1857	114	.
Chr5	8255055	8255175	chip_flag-ndx_peak1858	166	.
Chr5	8305470	8305635	chip_flag-ndx_peak1859	133	.
Chr5	8433135	8433360	chip_flag-ndx_peak1860	155	.
Chr5	8474610	8474805	chip_flag-ndx_peak1861	186	.
Chr5	8480010	8480130	chip_flag-ndx_peak1862	112.5	.
Chr5	8582250	8582385	chip_flag-ndx_peak1863	126	.
Chr5	8651835	8652060	chip_flag-ndx_peak1864	103.5	.
Chr5	8652945	8653065	chip_flag-ndx_peak1865	135	.
Chr5	8715210	8715345	chip_flag-ndx_peak1866	104	.
Chr5	8722815	8722950	chip_flag-ndx_peak1867	96	.
Chr5	8811120	8811300	chip_flag-ndx_peak1868	141	.
Chr5	8912850	8912985	chip_flag-ndx_peak1869	109	.
Chr5	8960550	8960655	chip_flag-ndx_peak1870	136	.
Chr5	8960790	8961015	chip_flag-ndx_peak1871	124.5	.
Chr5	9006660	9006825	chip_flag-ndx_peak1872	193	.
Chr5	9107280	9107490	chip_flag-ndx_peak1873	129	.
Chr5	9281715	9281820	chip_flag-ndx_peak1874	115	.
Chr5	9312765	9312885	chip_flag-ndx_peak1875	102	.
Chr5	9358845	9358950	chip_flag-ndx_peak1876	126	.
Chr5	9364695	9364800	chip_flag-ndx_peak1877	126	.
Chr5	9379050	9379170	chip_flag-ndx_peak1878	88	.
Chr5	9383400	9383535	chip_flag-ndx_peak1879	136	.
Chr5	9406455	9406560	chip_flag-ndx_peak1880	138	.
Chr5	9418935	9419040	chip_flag-ndx_peak1881	107	.
Chr5	9512040	9512205	chip_flag-ndx_peak1882	133	.
Chr5	9720270	9720405	chip_flag-ndx_peak1883	112	.
Chr5	9730500	9730650	chip_flag-ndx_peak1884	99	.
Chr5	9772185	9772365	chip_flag-ndx_peak1885	105	.
Chr5	9773220	9773325	chip_flag-ndx_peak1886	143	.
Chr5	9838245	9838380	chip_flag-ndx_peak1887	126	.
Chr5	9852090	9852240	chip_flag-ndx_peak1888	126	.
Chr5	10042215	10042335	chip_flag-ndx_peak1889	137	.
Chr5	10165470	10165590	chip_flag-ndx_peak1890	95	.
Chr5	10195185	10195290	chip_flag-ndx_peak1891	92	.
Chr5	10202640	10202880	chip_flag-ndx_peak1892	107	.
Chr5	10304400	10304505	chip_flag-ndx_peak1893	105	.
Chr5	10354005	10354110	chip_flag-ndx_peak1894	100	.
Chr5	10403490	10403760	chip_flag-ndx_peak1895	283.5	.
Chr5	10410615	10410720	chip_flag-ndx_peak1896	108	.
Chr5	10411170	10411305	chip_flag-ndx_peak1897	107	.
Chr5	10424625	10424790	chip_flag-ndx_peak1898	145	.
Chr5	10485240	10485540	chip_flag-ndx_peak1899	118.5	.
Chr5	10504290	10504515	chip_flag-ndx_peak1900	202	.
Chr5	10580610	10580790	chip_flag-ndx_peak1901	152	.
Chr5	10619700	10619805	chip_flag-ndx_peak1902	100	.
Chr5	10659660	10659765	chip_flag-ndx_peak1903	156	.
Chr5	10692000	10692180	chip_flag-ndx_peak1904	169	.
Chr5	10709340	10709505	chip_flag-ndx_peak1905	111	.
Chr5	10711845	10711995	chip_flag-ndx_peak1906	144.5	.
Chr5	10727415	10727595	chip_flag-ndx_peak1907	102	.
Chr5	10741665	10741800	chip_flag-ndx_peak1908	117	.
Chr5	10753725	10753830	chip_flag-ndx_peak1909	97	.
Chr5	10822515	10822755	chip_flag-ndx_peak1910	104.5	.
Chr5	10829175	10829370	chip_flag-ndx_peak1911	130	.
Chr5	10834155	10834410	chip_flag-ndx_peak1912	126	.
Chr5	10858530	10858665	chip_flag-ndx_peak1913	90	.
Chr5	10875795	10875915	chip_flag-ndx_peak1914	107	.
Chr5	10905390	10905495	chip_flag-ndx_peak1915	117	.
Chr5	10944240	10944360	chip_flag-ndx_peak1916	113	.
Chr5	10978245	10978350	chip_flag-ndx_peak1917	90	.
Chr5	10990530	10990665	chip_flag-ndx_peak1918	197.5	.
Chr5	10992240	10992360	chip_flag-ndx_peak1919	84	.
Chr5	11031810	11031960	chip_flag-ndx_peak1920	133	.
Chr5	11062515	11062650	chip_flag-ndx_peak1921	113	.
Chr5	11084970	11085120	chip_flag-ndx_peak1922	156	.
Chr5	11183490	11183625	chip_flag-ndx_peak1923	120	.
Chr5	11220000	11220225	chip_flag-ndx_peak1924	135.5	.
Chr5	11286855	11286960	chip_flag-ndx_peak1925	152	.
Chr5	11291355	11291490	chip_flag-ndx_peak1926	171	.
Chr5	11306130	11306265	chip_flag-ndx_peak1927	107	.
Chr5	11362755	11362995	chip_flag-ndx_peak1928	106	.
Chr5	11415075	11415180	chip_flag-ndx_peak1929	103	.
Chr5	11415285	11415390	chip_flag-ndx_peak1930	101	.
Chr5	11441085	11441250	chip_flag-ndx_peak1931	126	.
Chr5	11445225	11445435	chip_flag-ndx_peak1932	162	.
Chr5	11448330	11448450	chip_flag-ndx_peak1933	86	.
Chr5	11449515	11449665	chip_flag-ndx_peak1934	117.5	.
Chr5	11450790	11450940	chip_flag-ndx_peak1935	100	.
Chr5	11453070	11453175	chip_flag-ndx_peak1936	110	.
Chr5	11465415	11465580	chip_flag-ndx_peak1937	124	.
Chr5	11479530	11479650	chip_flag-ndx_peak1938	97	.
Chr5	11554110	11554245	chip_flag-ndx_peak1939	106	.
Chr5	11560005	11560155	chip_flag-ndx_peak1940	154	.
Chr5	11589990	11590155	chip_flag-ndx_peak1941	115	.
Chr5	11629185	11629305	chip_flag-ndx_peak1942	90	.
Chr5	11632455	11632560	chip_flag-ndx_peak1943	90	.
Chr5	11672535	11672685	chip_flag-ndx_peak1944	109	.
Chr5	11675145	11675250	chip_flag-ndx_peak1945	120	.
Chr5	11676135	11676240	chip_flag-ndx_peak1946	100.5	.
Chr5	11681400	11681535	chip_flag-ndx_peak1947	123	.
Chr5	11683350	11683455	chip_flag-ndx_peak1948	112	.
Chr5	11688270	11688450	chip_flag-ndx_peak1949	150	.
Chr5	11698875	11699115	chip_flag-ndx_peak1950	196.5	.
Chr5	11736315	11736570	chip_flag-ndx_peak1951	149	.
Chr5	11741655	11741820	chip_flag-ndx_peak1952	173	.
Chr5	11743725	11743845	chip_flag-ndx_peak1953	118	.
Chr5	11756805	11756970	chip_flag-ndx_peak1954	126	.
Chr5	11764575	11764740	chip_flag-ndx_peak1955	108	.
Chr5	11766090	11766450	chip_flag-ndx_peak1956	110.5	.
Chr5	11780415	11780805	chip_flag-ndx_peak1957	139	.
Chr5	11788470	11788650	chip_flag-ndx_peak1958	110	.
Chr5	11789910	11790135	chip_flag-ndx_peak1959	116	.
Chr5	11823675	11823780	chip_flag-ndx_peak1960	128	.
Chr5	11828100	11828310	chip_flag-ndx_peak1961	122	.
Chr5	11828595	11828745	chip_flag-ndx_peak1962	122.5	.
Chr5	11855145	11855670	chip_flag-ndx_peak1963	147	.
Chr5	11861535	11861700	chip_flag-ndx_peak1964	107	.
Chr5	11862900	11863260	chip_flag-ndx_peak1965	146	.
Chr5	11874405	11874585	chip_flag-ndx_peak1966	151.5	.
Chr5	11877675	11877945	chip_flag-ndx_peak1967	111.5	.
Chr5	11890890	11891010	chip_flag-ndx_peak1968	144	.
Chr5	11894670	11894820	chip_flag-ndx_peak1969	156	.
Chr5	11901480	11901810	chip_flag-ndx_peak1970	137	.
Chr5	11906010	11906340	chip_flag-ndx_peak1971	151	.
Chr5	11915670	11915850	chip_flag-ndx_peak1972	175	.
Chr5	11957220	11957325	chip_flag-ndx_peak1973	127	.
Chr5	11961525	11961915	chip_flag-ndx_peak1974	129	.
Chr5	11965590	11965740	chip_flag-ndx_peak1975	103	.
Chr5	11967060	11967195	chip_flag-ndx_peak1976	121	.
Chr5	11968560	11968770	chip_flag-ndx_peak1977	115	.
Chr5	11969265	11969415	chip_flag-ndx_peak1978	114	.
Chr5	11969715	11969895	chip_flag-ndx_peak1979	127	.
Chr5	11971050	11971170	chip_flag-ndx_peak1980	96	.
Chr5	11974815	11974935	chip_flag-ndx_peak1981	124	.
Chr5	11992200	11992350	chip_flag-ndx_peak1982	142	.
Chr5	11999190	11999310	chip_flag-ndx_peak1983	96.5	.
Chr5	12003075	12003225	chip_flag-ndx_peak1984	157	.
Chr5	12003360	12003555	chip_flag-ndx_peak1985	121	.
Chr5	12015705	12016095	chip_flag-ndx_peak1986	140.667	.
Chr5	12045555	12045735	chip_flag-ndx_peak1987	145	.
Chr5	12051255	12051585	chip_flag-ndx_peak1988	169	.
Chr5	12054150	12054330	chip_flag-ndx_peak1989	105	.
Chr5	12054885	12054990	chip_flag-ndx_peak1990	114	.
Chr5	12059865	12060045	chip_flag-ndx_peak1991	107	.
Chr5	12106185	12106305	chip_flag-ndx_peak1992	100	.
Chr5	12157950	12158055	chip_flag-ndx_peak1993	101	.
Chr5	12168300	12168405	chip_flag-ndx_peak1994	136	.
Chr5	12173550	12173685	chip_flag-ndx_peak1995	92	.
Chr5	12176445	12176550	chip_flag-ndx_peak1996	172	.
Chr5	12184305	12184410	chip_flag-ndx_peak1997	98	.
Chr5	12199890	12199995	chip_flag-ndx_peak1998	92	.
[truncated: 245 more rows]
