# Supplementary material for: NODULIN HOMEOBOX is required for heterochromatin homeostasis in Arabidopsis
Source: Nat Commun. 2022 Aug 27;13:5058. doi: 10.1038/s41467-022-32709-y (PMC9420119; doi:10.1038/s41467-022-32709-y)
Supplement: Supplementary file 6 — Supplementary Data 3 [file 41467_2022_32709_MOESM6_ESM.xlsx]

## Sheet: Supplementary Data 3
Supplementary Data 3. NDX binding sites (ChIP peaks) identified in A. thaliana NDX-GFP seedling
Chromosome	Start	End	Name	Score	Strand
Chr1	548280	548385	chip_ndx-gfp_peak1	101	.
Chr1	607230	607470	chip_ndx-gfp_peak2	120	.
Chr1	2597895	2598045	chip_ndx-gfp_peak3	93	.
Chr1	3456765	3456915	chip_ndx-gfp_peak4	98	.
Chr1	4683630	4683795	chip_ndx-gfp_peak5	97	.
Chr1	7281780	7281885	chip_ndx-gfp_peak6	97	.
Chr1	7856100	7856250	chip_ndx-gfp_peak7	99	.
Chr1	8789250	8789490	chip_ndx-gfp_peak8	200	.
Chr1	8789940	8790075	chip_ndx-gfp_peak9	98	.
Chr1	8808405	8808570	chip_ndx-gfp_peak10	142	.
Chr1	9227970	9228075	chip_ndx-gfp_peak11	137	.
Chr1	9473700	9473835	chip_ndx-gfp_peak12	101	.
Chr1	9579615	9579750	chip_ndx-gfp_peak13	124	.
Chr1	10140000	10140120	chip_ndx-gfp_peak14	137	.
Chr1	10197795	10197900	chip_ndx-gfp_peak15	109	.
Chr1	10200420	10200615	chip_ndx-gfp_peak16	112	.
Chr1	10731210	10731315	chip_ndx-gfp_peak17	88	.
Chr1	10731390	10731525	chip_ndx-gfp_peak18	107	.
Chr1	11306565	11306685	chip_ndx-gfp_peak19	89	.
Chr1	11328915	11329035	chip_ndx-gfp_peak20	97	.
Chr1	11745660	11745765	chip_ndx-gfp_peak21	93	.
Chr1	11897100	11897220	chip_ndx-gfp_peak22	97	.
Chr1	12496560	12496665	chip_ndx-gfp_peak23	100	.
Chr1	12510960	12511065	chip_ndx-gfp_peak24	144	.
Chr1	12759765	12760005	chip_ndx-gfp_peak25	149	.
Chr1	12766950	12767100	chip_ndx-gfp_peak26	119	.
Chr1	12794100	12794265	chip_ndx-gfp_peak27	185	.
Chr1	12800220	12800430	chip_ndx-gfp_peak28	109	.
Chr1	12800565	12800670	chip_ndx-gfp_peak29	131	.
Chr1	12864990	12865095	chip_ndx-gfp_peak30	88	.
Chr1	12902520	12902700	chip_ndx-gfp_peak31	148	.
Chr1	12907125	12907230	chip_ndx-gfp_peak32	105	.
Chr1	12929190	12929310	chip_ndx-gfp_peak33	94	.
Chr1	13052385	13052490	chip_ndx-gfp_peak34	92	.
Chr1	13085160	13085265	chip_ndx-gfp_peak35	137	.
Chr1	13092915	13093035	chip_ndx-gfp_peak36	96	.
Chr1	13218765	13218885	chip_ndx-gfp_peak37	111	.
Chr1	13375590	13375695	chip_ndx-gfp_peak38	113	.
Chr1	13376730	13376880	chip_ndx-gfp_peak39	122	.
Chr1	13402530	13402665	chip_ndx-gfp_peak40	108	.
Chr1	13431495	13431630	chip_ndx-gfp_peak41	109	.
Chr1	13733295	13733520	chip_ndx-gfp_peak42	104	.
Chr1	13805505	13805655	chip_ndx-gfp_peak43	103	.
Chr1	13815990	13816125	chip_ndx-gfp_peak44	125	.
Chr1	13849680	13849785	chip_ndx-gfp_peak45	88	.
Chr1	13861515	13861635	chip_ndx-gfp_peak46	112	.
Chr1	13961835	13961940	chip_ndx-gfp_peak47	98	.
Chr1	13978785	13978935	chip_ndx-gfp_peak48	121	.
Chr1	14042805	14042985	chip_ndx-gfp_peak49	141	.
Chr1	14126175	14126280	chip_ndx-gfp_peak50	101	.
Chr1	14180820	14180955	chip_ndx-gfp_peak51	106	.
Chr1	14311635	14311740	chip_ndx-gfp_peak52	108	.
Chr1	14439870	14440050	chip_ndx-gfp_peak53	104	.
Chr1	14658450	14658660	chip_ndx-gfp_peak54	167	.
Chr1	14660520	14660730	chip_ndx-gfp_peak55	142	.
Chr1	14675460	14675760	chip_ndx-gfp_peak56	120	.
Chr1	14682585	14682690	chip_ndx-gfp_peak57	111	.
Chr1	14689860	14689980	chip_ndx-gfp_peak58	116	.
Chr1	14698095	14698245	chip_ndx-gfp_peak59	99	.
Chr1	14703450	14703660	chip_ndx-gfp_peak60	133	.
Chr1	14711385	14711640	chip_ndx-gfp_peak61	140.5	.
Chr1	14714835	14714940	chip_ndx-gfp_peak62	104	.
Chr1	14726580	14726700	chip_ndx-gfp_peak63	101	.
Chr1	14728830	14729085	chip_ndx-gfp_peak64	132	.
Chr1	14820720	14821050	chip_ndx-gfp_peak65	128	.
Chr1	14910795	14911035	chip_ndx-gfp_peak66	144	.
Chr1	14928105	14928240	chip_ndx-gfp_peak67	135	.
Chr1	14934870	14935005	chip_ndx-gfp_peak68	94	.
Chr1	14937435	14937570	chip_ndx-gfp_peak69	113	.
Chr1	14940675	14940810	chip_ndx-gfp_peak70	120	.
Chr1	14949495	14949600	chip_ndx-gfp_peak71	110	.
Chr1	14952090	14952225	chip_ndx-gfp_peak72	111	.
Chr1	14955210	14955360	chip_ndx-gfp_peak73	109	.
Chr1	14971380	14971500	chip_ndx-gfp_peak74	117	.
Chr1	14995245	14995485	chip_ndx-gfp_peak75	179	.
Chr1	14997300	14997405	chip_ndx-gfp_peak76	87	.
Chr1	15012975	15013110	chip_ndx-gfp_peak77	97	.
Chr1	15106305	15106425	chip_ndx-gfp_peak78	103	.
Chr1	15125865	15126165	chip_ndx-gfp_peak79	119	.
Chr1	15148365	15148485	chip_ndx-gfp_peak80	92	.
Chr1	15190485	15190590	chip_ndx-gfp_peak81	97	.
Chr1	15204810	15204945	chip_ndx-gfp_peak82	115	.
Chr1	15225990	15226245	chip_ndx-gfp_peak83	100	.
Chr1	15226680	15226815	chip_ndx-gfp_peak84	103	.
Chr1	15230475	15230580	chip_ndx-gfp_peak85	94	.
Chr1	15236190	15236325	chip_ndx-gfp_peak86	110	.
Chr1	15265875	15266040	chip_ndx-gfp_peak87	108	.
Chr1	15271275	15271440	chip_ndx-gfp_peak88	127	.
Chr1	15271770	15272130	chip_ndx-gfp_peak89	117	.
Chr1	15294375	15294480	chip_ndx-gfp_peak90	112	.
Chr1	15309285	15309540	chip_ndx-gfp_peak91	124	.
Chr1	15345570	15345690	chip_ndx-gfp_peak92	146	.
Chr1	15360840	15360990	chip_ndx-gfp_peak93	141	.
Chr1	15388470	15388575	chip_ndx-gfp_peak94	104	.
Chr1	15392445	15392625	chip_ndx-gfp_peak95	113	.
Chr1	15392940	15393060	chip_ndx-gfp_peak96	95	.
Chr1	15397365	15397500	chip_ndx-gfp_peak97	107	.
Chr1	15431205	15431400	chip_ndx-gfp_peak98	140	.
Chr1	15435360	15435465	chip_ndx-gfp_peak99	96	.
Chr1	15436335	15436560	chip_ndx-gfp_peak100	102	.
Chr1	15475845	15475965	chip_ndx-gfp_peak101	93.5	.
Chr1	15586065	15586260	chip_ndx-gfp_peak102	117	.
Chr1	15599400	15599505	chip_ndx-gfp_peak103	110	.
Chr1	15602385	15602490	chip_ndx-gfp_peak104	115	.
Chr1	15615540	15615675	chip_ndx-gfp_peak105	104	.
Chr1	15717495	15717765	chip_ndx-gfp_peak106	97	.
Chr1	15747105	15747270	chip_ndx-gfp_peak107	160	.
Chr1	15760935	15761055	chip_ndx-gfp_peak108	90	.
Chr1	15773910	15774075	chip_ndx-gfp_peak109	110	.
Chr1	15789105	15789300	chip_ndx-gfp_peak110	125	.
Chr1	15818925	15819060	chip_ndx-gfp_peak111	96	.
Chr1	15836055	15836415	chip_ndx-gfp_peak112	118	.
Chr1	15854730	15854910	chip_ndx-gfp_peak113	127.5	.
Chr1	15872700	15872835	chip_ndx-gfp_peak114	132	.
Chr1	15958965	15959085	chip_ndx-gfp_peak115	92	.
Chr1	15962580	15962715	chip_ndx-gfp_peak116	118	.
Chr1	15967455	15967575	chip_ndx-gfp_peak117	113	.
Chr1	16003185	16003335	chip_ndx-gfp_peak118	113	.
Chr1	16085070	16085190	chip_ndx-gfp_peak119	111	.
Chr1	16088625	16088745	chip_ndx-gfp_peak120	137	.
Chr1	16349085	16349265	chip_ndx-gfp_peak121	143	.
Chr1	16520730	16520850	chip_ndx-gfp_peak122	99	.
Chr1	16603185	16603290	chip_ndx-gfp_peak123	91	.
Chr1	16673985	16674105	chip_ndx-gfp_peak124	110	.
Chr1	17137965	17138085	chip_ndx-gfp_peak125	114	.
Chr1	17422140	17422350	chip_ndx-gfp_peak126	131	.
Chr1	17507145	17507295	chip_ndx-gfp_peak127	110	.
Chr1	17674755	17674920	chip_ndx-gfp_peak128	93	.
Chr1	18167145	18167265	chip_ndx-gfp_peak129	108	.
Chr1	18352575	18352785	chip_ndx-gfp_peak130	141	.
Chr1	18925410	18925530	chip_ndx-gfp_peak131	88	.
Chr1	19732125	19732230	chip_ndx-gfp_peak132	99	.
Chr1	20007615	20007720	chip_ndx-gfp_peak133	96	.
Chr1	20461815	20461920	chip_ndx-gfp_peak134	102	.
Chr1	21070740	21070845	chip_ndx-gfp_peak135	94	.
Chr1	22013985	22014090	chip_ndx-gfp_peak136	100	.
Chr1	22167735	22167885	chip_ndx-gfp_peak137	128	.
Chr1	22220670	22220805	chip_ndx-gfp_peak138	119	.
Chr1	22406700	22406805	chip_ndx-gfp_peak139	104	.
Chr1	22949295	22949430	chip_ndx-gfp_peak140	94	.
Chr1	23033820	23033925	chip_ndx-gfp_peak141	93	.
Chr1	23763885	23763990	chip_ndx-gfp_peak142	103	.
Chr1	24063390	24063495	chip_ndx-gfp_peak143	98	.
Chr1	24192630	24192735	chip_ndx-gfp_peak144	93	.
Chr1	25146615	25146720	chip_ndx-gfp_peak145	124	.
Chr1	26206860	26206965	chip_ndx-gfp_peak146	90	.
Chr1	27125760	27125910	chip_ndx-gfp_peak147	108	.
Chr1	29393265	29393370	chip_ndx-gfp_peak148	93	.
Chr1	30013740	30013845	chip_ndx-gfp_peak149	99	.
Chr2	170040	170220	chip_ndx-gfp_peak150	121	.
Chr2	170310	170445	chip_ndx-gfp_peak151	107	.
Chr2	534060	534165	chip_ndx-gfp_peak152	95	.
Chr2	570945	571065	chip_ndx-gfp_peak153	96	.
Chr2	921480	921615	chip_ndx-gfp_peak154	91	.
Chr2	1109475	1109580	chip_ndx-gfp_peak155	122	.
Chr2	1128525	1128645	chip_ndx-gfp_peak156	107	.
Chr2	1281390	1281495	chip_ndx-gfp_peak157	96	.
Chr2	1291665	1291845	chip_ndx-gfp_peak158	103.5	.
Chr2	1365405	1365510	chip_ndx-gfp_peak159	105	.
Chr2	1391430	1391595	chip_ndx-gfp_peak160	110	.
Chr2	1452795	1452930	chip_ndx-gfp_peak161	114	.
Chr2	1779330	1779435	chip_ndx-gfp_peak162	144	.
Chr2	1929120	1929255	chip_ndx-gfp_peak163	105	.
Chr2	1970070	1970190	chip_ndx-gfp_peak164	98	.
Chr2	2155080	2155185	chip_ndx-gfp_peak165	102	.
Chr2	2227065	2227185	chip_ndx-gfp_peak166	105	.
Chr2	2345580	2345700	chip_ndx-gfp_peak167	114	.
Chr2	2463615	2463735	chip_ndx-gfp_peak168	103	.
Chr2	2486925	2487075	chip_ndx-gfp_peak169	105	.
Chr2	2547225	2547465	chip_ndx-gfp_peak170	103	.
Chr2	2557530	2557680	chip_ndx-gfp_peak171	109	.
Chr2	2557725	2557995	chip_ndx-gfp_peak172	168	.
Chr2	2700075	2700240	chip_ndx-gfp_peak173	105	.
Chr2	2789640	2789835	chip_ndx-gfp_peak174	104.5	.
Chr2	2799975	2800080	chip_ndx-gfp_peak175	96	.
Chr2	2840055	2840160	chip_ndx-gfp_peak176	112	.
Chr2	2846115	2846220	chip_ndx-gfp_peak177	119	.
Chr2	2987520	2987685	chip_ndx-gfp_peak178	120	.
Chr2	3020475	3020625	chip_ndx-gfp_peak179	120	.
Chr2	3021975	3022080	chip_ndx-gfp_peak180	99	.
Chr2	3094230	3094350	chip_ndx-gfp_peak181	92	.
Chr2	3095760	3095865	chip_ndx-gfp_peak182	105	.
Chr2	3151695	3151800	chip_ndx-gfp_peak183	96	.
Chr2	3153570	3153705	chip_ndx-gfp_peak184	101	.
Chr2	3203790	3203970	chip_ndx-gfp_peak185	124	.
Chr2	3207225	3207345	chip_ndx-gfp_peak186	96	.
Chr2	3236655	3236805	chip_ndx-gfp_peak187	126	.
Chr2	3557865	3558015	chip_ndx-gfp_peak188	109	.
Chr2	3602655	3602775	chip_ndx-gfp_peak189	96	.
Chr2	3609945	3610065	chip_ndx-gfp_peak190	105	.
Chr2	3613560	3613845	chip_ndx-gfp_peak191	137.5	.
Chr2	3613905	3614040	chip_ndx-gfp_peak192	116	.
Chr2	3693120	3693240	chip_ndx-gfp_peak193	95	.
Chr2	3698655	3698835	chip_ndx-gfp_peak194	118	.
Chr2	3769020	3769140	chip_ndx-gfp_peak195	94	.
Chr2	3915105	3915225	chip_ndx-gfp_peak196	100	.
Chr2	4087755	4087860	chip_ndx-gfp_peak197	128	.
Chr2	4161630	4161735	chip_ndx-gfp_peak198	100	.
Chr2	4169700	4169880	chip_ndx-gfp_peak199	98	.
Chr2	4173315	4173435	chip_ndx-gfp_peak200	91	.
Chr2	4414635	4414770	chip_ndx-gfp_peak201	102	.
Chr2	4444425	4444605	chip_ndx-gfp_peak202	134	.
Chr2	4543470	4543680	chip_ndx-gfp_peak203	141	.
Chr2	4798710	4798830	chip_ndx-gfp_peak204	92	.
Chr2	5063370	5063475	chip_ndx-gfp_peak205	89	.
Chr2	5065680	5065875	chip_ndx-gfp_peak206	124	.
Chr2	5191560	5191665	chip_ndx-gfp_peak207	89	.
Chr2	5241675	5241795	chip_ndx-gfp_peak208	131	.
Chr2	5296890	5297025	chip_ndx-gfp_peak209	111	.
Chr2	5322195	5322315	chip_ndx-gfp_peak210	111	.
Chr2	5337615	5337720	chip_ndx-gfp_peak211	114	.
Chr2	5385375	5385525	chip_ndx-gfp_peak212	112	.
Chr2	5446890	5447025	chip_ndx-gfp_peak213	91	.
Chr2	5617800	5617935	chip_ndx-gfp_peak214	97	.
Chr2	5623950	5624250	chip_ndx-gfp_peak215	119.5	.
Chr2	5629725	5629935	chip_ndx-gfp_peak216	105	.
Chr2	5633220	5633400	chip_ndx-gfp_peak217	100	.
Chr2	5636445	5636610	chip_ndx-gfp_peak218	126	.
Chr2	5742570	5742720	chip_ndx-gfp_peak219	107	.
Chr2	5752140	5752245	chip_ndx-gfp_peak220	119	.
Chr2	5848650	5848785	chip_ndx-gfp_peak221	115	.
Chr2	5872125	5872275	chip_ndx-gfp_peak222	109	.
Chr2	6063960	6064125	chip_ndx-gfp_peak223	131	.
Chr2	6152955	6153120	chip_ndx-gfp_peak224	111	.
Chr2	6157185	6157350	chip_ndx-gfp_peak225	104	.
Chr2	6159570	6159735	chip_ndx-gfp_peak226	107	.
Chr2	6161355	6161520	chip_ndx-gfp_peak227	117	.
Chr2	6162210	6162315	chip_ndx-gfp_peak228	105	.
Chr2	6251415	6251535	chip_ndx-gfp_peak229	102	.
Chr2	6379170	6379275	chip_ndx-gfp_peak230	91	.
Chr2	6414000	6414135	chip_ndx-gfp_peak231	90	.
Chr2	6576810	6576990	chip_ndx-gfp_peak232	181	.
Chr2	6594930	6595080	chip_ndx-gfp_peak233	124	.
Chr2	6600735	6600870	chip_ndx-gfp_peak234	102	.
Chr2	6622650	6622815	chip_ndx-gfp_peak235	155	.
Chr2	6732150	6732270	chip_ndx-gfp_peak236	87	.
Chr2	6840645	6840810	chip_ndx-gfp_peak237	98	.
Chr2	6857550	6857655	chip_ndx-gfp_peak238	99	.
Chr2	6910650	6910785	chip_ndx-gfp_peak239	89	.
Chr2	6913515	6913635	chip_ndx-gfp_peak240	91	.
Chr2	6970350	6970455	chip_ndx-gfp_peak241	105	.
Chr2	7203495	7203600	chip_ndx-gfp_peak242	92	.
Chr2	7234305	7234425	chip_ndx-gfp_peak243	87	.
Chr2	7779840	7780005	chip_ndx-gfp_peak244	122	.
Chr2	9182895	9183015	chip_ndx-gfp_peak245	103	.
Chr2	9235590	9235710	chip_ndx-gfp_peak246	132	.
Chr2	9485535	9485670	chip_ndx-gfp_peak247	128	.
Chr2	10092630	10092765	chip_ndx-gfp_peak248	97	.
Chr2	10436940	10437135	chip_ndx-gfp_peak249	103	.
Chr2	10491915	10492050	chip_ndx-gfp_peak250	142	.
Chr2	10969425	10969560	chip_ndx-gfp_peak251	113	.
Chr2	11212665	11212815	chip_ndx-gfp_peak252	127	.
Chr2	11494545	11494650	chip_ndx-gfp_peak253	94	.
Chr2	13738395	13738650	chip_ndx-gfp_peak254	106	.
Chr2	14371590	14371695	chip_ndx-gfp_peak255	101	.
Chr2	14372385	14372490	chip_ndx-gfp_peak256	98	.
Chr2	14832270	14832375	chip_ndx-gfp_peak257	93	.
Chr2	15978195	15978345	chip_ndx-gfp_peak258	112	.
Chr2	16140270	16140375	chip_ndx-gfp_peak259	109	.
Chr2	17339970	17340090	chip_ndx-gfp_peak260	110	.
Chr2	17392395	17392500	chip_ndx-gfp_peak261	94	.
Chr3	68715	68850	chip_ndx-gfp_peak262	102	.
Chr3	1145370	1145475	chip_ndx-gfp_peak263	100	.
Chr3	1771380	1771485	chip_ndx-gfp_peak264	113	.
Chr3	1969320	1969425	chip_ndx-gfp_peak265	89	.
Chr3	2171445	2171565	chip_ndx-gfp_peak266	110	.
Chr3	3762750	3762915	chip_ndx-gfp_peak267	122	.
Chr3	3780420	3780525	chip_ndx-gfp_peak268	97	.
Chr3	4092525	4092645	chip_ndx-gfp_peak269	107	.
Chr3	4336440	4336545	chip_ndx-gfp_peak270	116	.
Chr3	4622970	4623120	chip_ndx-gfp_peak271	160	.
Chr3	4727415	4727520	chip_ndx-gfp_peak272	110	.
Chr3	4906050	4906155	chip_ndx-gfp_peak273	99	.
Chr3	5286045	5286150	chip_ndx-gfp_peak274	109	.
Chr3	5400450	5400555	chip_ndx-gfp_peak275	104	.
Chr3	5652285	5652405	chip_ndx-gfp_peak276	141	.
Chr3	6009120	6009390	chip_ndx-gfp_peak277	119	.
Chr3	6066840	6066945	chip_ndx-gfp_peak278	100	.
Chr3	6243885	6244005	chip_ndx-gfp_peak279	102	.
Chr3	8094495	8094600	chip_ndx-gfp_peak280	118	.
Chr3	8095710	8095875	chip_ndx-gfp_peak281	106.5	.
Chr3	9229245	9229350	chip_ndx-gfp_peak282	101	.
Chr3	9328485	9328590	chip_ndx-gfp_peak283	91	.
Chr3	9443580	9443805	chip_ndx-gfp_peak284	114.5	.
Chr3	9808485	9808650	chip_ndx-gfp_peak285	98	.
Chr3	10636905	10637070	chip_ndx-gfp_peak286	131	.
Chr3	11021835	11021940	chip_ndx-gfp_peak287	93	.
Chr3	11086590	11086695	chip_ndx-gfp_peak288	92	.
Chr3	11158395	11158515	chip_ndx-gfp_peak289	111	.
Chr3	11324250	11324430	chip_ndx-gfp_peak290	117	.
Chr3	11342940	11343090	chip_ndx-gfp_peak291	114	.
Chr3	11396865	11397000	chip_ndx-gfp_peak292	105	.
Chr3	11455095	11455215	chip_ndx-gfp_peak293	95	.
Chr3	11475330	11475450	chip_ndx-gfp_peak294	117	.
Chr3	11487915	11488020	chip_ndx-gfp_peak295	99	.
Chr3	11497920	11498025	chip_ndx-gfp_peak296	102	.
Chr3	11521935	11522040	chip_ndx-gfp_peak297	91	.
Chr3	11609190	11609400	chip_ndx-gfp_peak298	97	.
Chr3	11640015	11640135	chip_ndx-gfp_peak299	134	.
Chr3	11680290	11680410	chip_ndx-gfp_peak300	125	.
Chr3	11698170	11698500	chip_ndx-gfp_peak301	123	.
Chr3	11843355	11843475	chip_ndx-gfp_peak302	115	.
Chr3	11947755	11947920	chip_ndx-gfp_peak303	102	.
Chr3	11981580	11981685	chip_ndx-gfp_peak304	95	.
Chr3	12070740	12070890	chip_ndx-gfp_peak305	113	.
Chr3	12203085	12203190	chip_ndx-gfp_peak306	98	.
Chr3	12297000	12297105	chip_ndx-gfp_peak307	95	.
Chr3	12310575	12310710	chip_ndx-gfp_peak308	92	.
Chr3	12321300	12321405	chip_ndx-gfp_peak309	98	.
Chr3	12413145	12413265	chip_ndx-gfp_peak310	98	.
Chr3	12548670	12548835	chip_ndx-gfp_peak311	139	.
Chr3	12604665	12604770	chip_ndx-gfp_peak312	93	.
Chr3	12645375	12645480	chip_ndx-gfp_peak313	121	.
Chr3	12707715	12707820	chip_ndx-gfp_peak314	87	.
Chr3	12898755	12898860	chip_ndx-gfp_peak315	103	.
Chr3	12991290	12991485	chip_ndx-gfp_peak316	98	.
Chr3	13078800	13078935	chip_ndx-gfp_peak317	119	.
Chr3	13083240	13083420	chip_ndx-gfp_peak318	110	.
Chr3	13084830	13085010	chip_ndx-gfp_peak319	133	.
Chr3	13094475	13094610	chip_ndx-gfp_peak320	105	.
Chr3	13110645	13110765	chip_ndx-gfp_peak321	118	.
Chr3	13272015	13272135	chip_ndx-gfp_peak322	111	.
Chr3	13300785	13300890	chip_ndx-gfp_peak323	97	.
Chr3	13305855	13306005	chip_ndx-gfp_peak324	111	.
Chr3	13308450	13308555	chip_ndx-gfp_peak325	103	.
Chr3	13337790	13337955	chip_ndx-gfp_peak326	123	.
Chr3	13462170	13462365	chip_ndx-gfp_peak327	144.5	.
Chr3	13511655	13511820	chip_ndx-gfp_peak328	128	.
Chr3	13655940	13656060	chip_ndx-gfp_peak329	89	.
Chr3	13661580	13661745	chip_ndx-gfp_peak330	98	.
Chr3	13670055	13670190	chip_ndx-gfp_peak331	111	.
Chr3	13937250	13937385	chip_ndx-gfp_peak332	101	.
Chr3	13940250	13940355	chip_ndx-gfp_peak333	95	.
Chr3	14083200	14083485	chip_ndx-gfp_peak334	99	.
Chr3	14115255	14115510	chip_ndx-gfp_peak335	148	.
Chr3	14260110	14260215	chip_ndx-gfp_peak336	123	.
Chr3	14358345	14358450	chip_ndx-gfp_peak337	128	.
Chr3	14418150	14418255	chip_ndx-gfp_peak338	110	.
Chr3	14526990	14527110	chip_ndx-gfp_peak339	89	.
Chr3	14531310	14531445	chip_ndx-gfp_peak340	101	.
Chr3	14607420	14607555	chip_ndx-gfp_peak341	108	.
Chr3	14680740	14680875	chip_ndx-gfp_peak342	90	.
Chr3	14951700	14951910	chip_ndx-gfp_peak343	173	.
Chr3	14953680	14953860	chip_ndx-gfp_peak344	190	.
Chr3	15054825	15054930	chip_ndx-gfp_peak345	107	.
Chr3	15187305	15187410	chip_ndx-gfp_peak346	116	.
Chr3	15237915	15238020	chip_ndx-gfp_peak347	98	.
Chr3	15314475	15314700	chip_ndx-gfp_peak348	131	.
Chr3	15412740	15412890	chip_ndx-gfp_peak349	125	.
Chr3	15415680	15415830	chip_ndx-gfp_peak350	121	.
Chr3	15457920	15458040	chip_ndx-gfp_peak351	104	.
Chr3	15469995	15470130	chip_ndx-gfp_peak352	96	.
Chr3	15491550	15491760	chip_ndx-gfp_peak353	120	.
Chr3	15542460	15542565	chip_ndx-gfp_peak354	100	.
Chr3	15590190	15590355	chip_ndx-gfp_peak355	97	.
Chr3	15626295	15626535	chip_ndx-gfp_peak356	125	.
Chr3	15689775	15689895	chip_ndx-gfp_peak357	94	.
Chr3	15725220	15725535	chip_ndx-gfp_peak358	106	.
Chr3	15733260	15733380	chip_ndx-gfp_peak359	123	.
Chr3	15788880	15789000	chip_ndx-gfp_peak360	88	.
Chr3	16182090	16182195	chip_ndx-gfp_peak361	97	.
Chr3	16378470	16378590	chip_ndx-gfp_peak362	106	.
Chr3	16416195	16416315	chip_ndx-gfp_peak363	119	.
Chr3	17039415	17039535	chip_ndx-gfp_peak364	157	.
Chr3	17222070	17222235	chip_ndx-gfp_peak365	98	.
Chr3	18321345	18321510	chip_ndx-gfp_peak366	94	.
Chr3	18460695	18460800	chip_ndx-gfp_peak367	96	.
Chr3	18846525	18846630	chip_ndx-gfp_peak368	84	.
Chr3	19870485	19870635	chip_ndx-gfp_peak369	98	.
Chr3	20209110	20209215	chip_ndx-gfp_peak370	113	.
Chr3	20233650	20233785	chip_ndx-gfp_peak371	105	.
Chr3	21271230	21271335	chip_ndx-gfp_peak372	88	.
Chr3	22113495	22113600	chip_ndx-gfp_peak373	103	.
Chr3	22525500	22525605	chip_ndx-gfp_peak374	95	.
Chr4	395775	395910	chip_ndx-gfp_peak375	127	.
Chr4	1289385	1289490	chip_ndx-gfp_peak376	100	.
Chr4	1403895	1404045	chip_ndx-gfp_peak377	92	.
Chr4	1477665	1477770	chip_ndx-gfp_peak378	104	.
Chr4	1627095	1627230	chip_ndx-gfp_peak379	109	.
Chr4	1844460	1844565	chip_ndx-gfp_peak380	104	.
Chr4	1912695	1912800	chip_ndx-gfp_peak381	92	.
Chr4	1918605	1918770	chip_ndx-gfp_peak382	89	.
Chr4	1919085	1919190	chip_ndx-gfp_peak383	98	.
Chr4	1968735	1968855	chip_ndx-gfp_peak384	114	.
Chr4	1983330	1983600	chip_ndx-gfp_peak385	117	.
Chr4	2087325	2087460	chip_ndx-gfp_peak386	96	.
Chr4	2087475	2087595	chip_ndx-gfp_peak387	103	.
Chr4	2096580	2096805	chip_ndx-gfp_peak388	117.5	.
Chr4	2156955	2157090	chip_ndx-gfp_peak389	127	.
Chr4	2177235	2177400	chip_ndx-gfp_peak390	121	.
Chr4	2355690	2355795	chip_ndx-gfp_peak391	107	.
Chr4	2560410	2560545	chip_ndx-gfp_peak392	103	.
Chr4	2734155	2734320	chip_ndx-gfp_peak393	137	.
Chr4	2789310	2789460	chip_ndx-gfp_peak394	101	.
Chr4	2823525	2823675	chip_ndx-gfp_peak395	137	.
Chr4	2881950	2882070	chip_ndx-gfp_peak396	89	.
Chr4	2926305	2926590	chip_ndx-gfp_peak397	103	.
Chr4	2938470	2938590	chip_ndx-gfp_peak398	94	.
Chr4	2944155	2944275	chip_ndx-gfp_peak399	107	.
Chr4	2951610	2951760	chip_ndx-gfp_peak400	122	.
Chr4	2970900	2971125	chip_ndx-gfp_peak401	106	.
Chr4	3008520	3008640	chip_ndx-gfp_peak402	118	.
Chr4	3034830	3034935	chip_ndx-gfp_peak403	100	.
Chr4	3039225	3039330	chip_ndx-gfp_peak404	84	.
Chr4	3043545	3043650	chip_ndx-gfp_peak405	97	.
Chr4	3044730	3044865	chip_ndx-gfp_peak406	109	.
Chr4	3112530	3112650	chip_ndx-gfp_peak407	89	.
Chr4	3204855	3205035	chip_ndx-gfp_peak408	129	.
Chr4	3235860	3235965	chip_ndx-gfp_peak409	110	.
Chr4	3243240	3243420	chip_ndx-gfp_peak410	108	.
Chr4	3259560	3259695	chip_ndx-gfp_peak411	99	.
Chr4	3457215	3457350	chip_ndx-gfp_peak412	101	.
Chr4	3477945	3478050	chip_ndx-gfp_peak413	105	.
Chr4	3528480	3528600	chip_ndx-gfp_peak414	85	.
Chr4	3533370	3533535	chip_ndx-gfp_peak415	119	.
Chr4	3534525	3534630	chip_ndx-gfp_peak416	146	.
Chr4	3772395	3772500	chip_ndx-gfp_peak417	107	.
Chr4	4048140	4048245	chip_ndx-gfp_peak418	119	.
Chr4	4055790	4055910	chip_ndx-gfp_peak419	126	.
Chr4	4057245	4057380	chip_ndx-gfp_peak420	96	.
Chr4	4068720	4068840	chip_ndx-gfp_peak421	102	.
Chr4	4153500	4153605	chip_ndx-gfp_peak422	115	.
Chr4	4173885	4173990	chip_ndx-gfp_peak423	104	.
Chr4	4298370	4298550	chip_ndx-gfp_peak424	119	.
Chr4	4397475	4397595	chip_ndx-gfp_peak425	116	.
Chr4	4431795	4431915	chip_ndx-gfp_peak426	119	.
Chr4	4492140	4492290	chip_ndx-gfp_peak427	136	.
Chr4	4495875	4496025	chip_ndx-gfp_peak428	104	.
Chr4	4575105	4575225	chip_ndx-gfp_peak429	101	.
Chr4	4611585	4611825	chip_ndx-gfp_peak430	87	.
Chr4	4698765	4698990	chip_ndx-gfp_peak431	109	.
Chr4	4741455	4741575	chip_ndx-gfp_peak432	103	.
Chr4	4748640	4748775	chip_ndx-gfp_peak433	88	.
Chr4	4783185	4783320	chip_ndx-gfp_peak434	93	.
Chr4	4859460	4859595	chip_ndx-gfp_peak435	89	.
Chr4	5089035	5089170	chip_ndx-gfp_peak436	84	.
Chr4	5200845	5200980	chip_ndx-gfp_peak437	100	.
Chr4	5202135	5202255	chip_ndx-gfp_peak438	112	.
Chr4	5203440	5203710	chip_ndx-gfp_peak439	98	.
Chr4	5215065	5215185	chip_ndx-gfp_peak440	121	.
Chr4	5223705	5223885	chip_ndx-gfp_peak441	181	.
Chr4	5326530	5326740	chip_ndx-gfp_peak442	142	.
Chr4	5483250	5483400	chip_ndx-gfp_peak443	100	.
Chr4	5486100	5486310	chip_ndx-gfp_peak444	99	.
Chr4	5786310	5786415	chip_ndx-gfp_peak445	88	.
Chr4	6069075	6069225	chip_ndx-gfp_peak446	107	.
Chr4	6562980	6563100	chip_ndx-gfp_peak447	146	.
Chr4	6788730	6788985	chip_ndx-gfp_peak448	124	.
Chr4	7497015	7497120	chip_ndx-gfp_peak449	134	.
Chr4	7922250	7922355	chip_ndx-gfp_peak450	98	.
Chr4	7978455	7978560	chip_ndx-gfp_peak451	104	.
Chr4	8114400	8114505	chip_ndx-gfp_peak452	117	.
Chr4	8620950	8621085	chip_ndx-gfp_peak453	108	.
Chr4	8994675	8994810	chip_ndx-gfp_peak454	112	.
Chr4	9225000	9225135	chip_ndx-gfp_peak455	123	.
Chr4	10902315	10902435	chip_ndx-gfp_peak456	105	.
Chr4	10916220	10916370	chip_ndx-gfp_peak457	107	.
Chr4	11100435	11100540	chip_ndx-gfp_peak458	105	.
Chr4	11881695	11881815	chip_ndx-gfp_peak459	101	.
Chr4	12120615	12120765	chip_ndx-gfp_peak460	116	.
Chr4	13563870	13564185	chip_ndx-gfp_peak461	104	.
Chr4	14208555	14208660	chip_ndx-gfp_peak462	101	.
Chr4	17113275	17113395	chip_ndx-gfp_peak463	93	.
Chr4	17199345	17199480	chip_ndx-gfp_peak464	95	.
Chr4	17199630	17199765	chip_ndx-gfp_peak465	101	.
Chr4	18425445	18425550	chip_ndx-gfp_peak466	112	.
Chr5	440640	440790	chip_ndx-gfp_peak467	116	.
Chr5	673335	673470	chip_ndx-gfp_peak468	126.5	.
Chr5	2145600	2145735	chip_ndx-gfp_peak469	110	.
Chr5	2957295	2957460	chip_ndx-gfp_peak470	117	.
Chr5	4313475	4313595	chip_ndx-gfp_peak471	115	.
Chr5	4919775	4919955	chip_ndx-gfp_peak472	101	.
Chr5	5096970	5097075	chip_ndx-gfp_peak473	96	.
Chr5	5193795	5193930	chip_ndx-gfp_peak474	94	.
Chr5	5618025	5618130	chip_ndx-gfp_peak475	90	.
Chr5	5887110	5887245	chip_ndx-gfp_peak476	104	.
Chr5	6034110	6034230	chip_ndx-gfp_peak477	99	.
Chr5	6209190	6209295	chip_ndx-gfp_peak478	97	.
Chr5	7162215	7162335	chip_ndx-gfp_peak479	90	.
Chr5	7387170	7387380	chip_ndx-gfp_peak480	97	.
Chr5	7493400	7493505	chip_ndx-gfp_peak481	103	.
Chr5	7694280	7694415	chip_ndx-gfp_peak482	123	.
Chr5	8313930	8314185	chip_ndx-gfp_peak483	120	.
Chr5	8474580	8474700	chip_ndx-gfp_peak484	126	.
Chr5	8960910	8961075	chip_ndx-gfp_peak485	96	.
Chr5	9047655	9047805	chip_ndx-gfp_peak486	114	.
Chr5	9092145	9092295	chip_ndx-gfp_peak487	95	.
Chr5	9140985	9141090	chip_ndx-gfp_peak488	98	.
Chr5	10040775	10040880	chip_ndx-gfp_peak489	107	.
Chr5	10075050	10075170	chip_ndx-gfp_peak490	98	.
Chr5	10143405	10143510	chip_ndx-gfp_peak491	89	.
Chr5	10529460	10529580	chip_ndx-gfp_peak492	91	.
Chr5	10580685	10580790	chip_ndx-gfp_peak493	100	.
Chr5	10741620	10741740	chip_ndx-gfp_peak494	94	.
Chr5	10811730	10811835	chip_ndx-gfp_peak495	98	.
Chr5	11036775	11036895	chip_ndx-gfp_peak496	97	.
Chr5	11220000	11220105	chip_ndx-gfp_peak497	110	.
Chr5	11445660	11445780	chip_ndx-gfp_peak498	96	.
Chr5	11525715	11525880	chip_ndx-gfp_peak499	108	.
Chr5	11676420	11676600	chip_ndx-gfp_peak500	128	.
Chr5	11679480	11679645	chip_ndx-gfp_peak501	97	.
Chr5	11681400	11681505	chip_ndx-gfp_peak502	92	.
Chr5	11683320	11683485	chip_ndx-gfp_peak503	113.5	.
Chr5	11688240	11688405	chip_ndx-gfp_peak504	112	.
Chr5	11741640	11741745	chip_ndx-gfp_peak505	112	.
Chr5	11755590	11755695	chip_ndx-gfp_peak506	129	.
Chr5	11760105	11760270	chip_ndx-gfp_peak507	113	.
Chr5	11780220	11780340	chip_ndx-gfp_peak508	102	.
Chr5	11788320	11788575	chip_ndx-gfp_peak509	120	.
Chr5	11828565	11828700	chip_ndx-gfp_peak510	125	.
Chr5	11855025	11855610	chip_ndx-gfp_peak511	138.5	.
Chr5	11861505	11861730	chip_ndx-gfp_peak512	123	.
Chr5	11870130	11870280	chip_ndx-gfp_peak513	142	.
Chr5	11874405	11874600	chip_ndx-gfp_peak514	170.5	.
Chr5	11884500	11884650	chip_ndx-gfp_peak515	107	.
Chr5	11890890	11891025	chip_ndx-gfp_peak516	146	.
Chr5	11898570	11898750	chip_ndx-gfp_peak517	90	.
Chr5	11901300	11901405	chip_ndx-gfp_peak518	82	.
Chr5	11901765	11901885	chip_ndx-gfp_peak519	105	.
Chr5	11915760	11915880	chip_ndx-gfp_peak520	114	.
Chr5	11916135	11916255	chip_ndx-gfp_peak521	100	.
Chr5	11955225	11955330	chip_ndx-gfp_peak522	110	.
Chr5	11957490	11957610	chip_ndx-gfp_peak523	131	.
Chr5	11961900	11962080	chip_ndx-gfp_peak524	107	.
Chr5	11969700	11969865	chip_ndx-gfp_peak525	97	.
Chr5	11976795	11976900	chip_ndx-gfp_peak526	100	.
Chr5	12051345	12051525	chip_ndx-gfp_peak527	105	.
Chr5	12053835	12053940	chip_ndx-gfp_peak528	96	.
Chr5	12054990	12055095	chip_ndx-gfp_peak529	99	.
Chr5	12056370	12056475	chip_ndx-gfp_peak530	90	.
Chr5	12058905	12059115	chip_ndx-gfp_peak531	133	.
Chr5	12062130	12062250	chip_ndx-gfp_peak532	102	.
Chr5	12260055	12260160	chip_ndx-gfp_peak533	94	.
Chr5	12315780	12315915	chip_ndx-gfp_peak534	102	.
Chr5	12332430	12332565	chip_ndx-gfp_peak535	88	.
Chr5	12352050	12352185	chip_ndx-gfp_peak536	128	.
Chr5	12451860	12451995	chip_ndx-gfp_peak537	90	.
Chr5	12473460	12473580	chip_ndx-gfp_peak538	107	.
Chr5	12546525	12546720	chip_ndx-gfp_peak539	105	.
Chr5	12878520	12878670	chip_ndx-gfp_peak540	112	.
Chr5	12886140	12886260	chip_ndx-gfp_peak541	116	.
Chr5	12891585	12891705	chip_ndx-gfp_peak542	104	.
Chr5	12973695	12973890	chip_ndx-gfp_peak543	111	.
Chr5	13054815	13054965	chip_ndx-gfp_peak544	104	.
Chr5	13124130	13124355	chip_ndx-gfp_peak545	106.5	.
Chr5	13132185	13132395	chip_ndx-gfp_peak546	135.5	.
Chr5	13196040	13196145	chip_ndx-gfp_peak547	112	.
Chr5	13201560	13201755	chip_ndx-gfp_peak548	119	.
Chr5	13502850	13502955	chip_ndx-gfp_peak549	89	.
Chr5	13942425	13942575	chip_ndx-gfp_peak550	87	.
Chr5	13946100	13946235	chip_ndx-gfp_peak551	132	.
Chr5	14038905	14039040	chip_ndx-gfp_peak552	101	.
Chr5	14204775	14204940	chip_ndx-gfp_peak553	153	.
Chr5	14268900	14269065	chip_ndx-gfp_peak554	133	.
Chr5	14322060	14322180	chip_ndx-gfp_peak555	99	.
Chr5	14356365	14356530	chip_ndx-gfp_peak556	126	.
Chr5	14671125	14671260	chip_ndx-gfp_peak557	144	.
Chr5	14672610	14672715	chip_ndx-gfp_peak558	97	.
Chr5	14733705	14733810	chip_ndx-gfp_peak559	109	.
Chr5	14749155	14749320	chip_ndx-gfp_peak560	111	.
Chr5	14849475	14849655	chip_ndx-gfp_peak561	138	.
Chr5	14874150	14874255	chip_ndx-gfp_peak562	108	.
Chr5	14953830	14953980	chip_ndx-gfp_peak563	128	.
Chr5	15053445	15053550	chip_ndx-gfp_peak564	119	.
Chr5	15095625	15095745	chip_ndx-gfp_peak565	102	.
Chr5	15515895	15516015	chip_ndx-gfp_peak566	106	.
Chr5	15591585	15591720	chip_ndx-gfp_peak567	109	.
Chr5	15645315	15645435	chip_ndx-gfp_peak568	107	.
Chr5	17372325	17372475	chip_ndx-gfp_peak569	100	.
Chr5	17476395	17476500	chip_ndx-gfp_peak570	92	.
Chr5	17617125	17617245	chip_ndx-gfp_peak571	96	.
Chr5	18129915	18130050	chip_ndx-gfp_peak572	96	.
Chr5	18479730	18479850	chip_ndx-gfp_peak573	97	.
Chr5	20535375	20535480	chip_ndx-gfp_peak574	118	.
Chr5	20564700	20564820	chip_ndx-gfp_peak575	83	.
Chr5	21659910	21660030	chip_ndx-gfp_peak576	98	.
Chr5	23431995	23432100	chip_ndx-gfp_peak577	99	.
Chr5	23628990	23629095	chip_ndx-gfp_peak578	95	.
Chr5	24021945	24022110	chip_ndx-gfp_peak579	104	.
Chr5	25270170	25270335	chip_ndx-gfp_peak580	124	.
Chr5	26064870	26064990	chip_ndx-gfp_peak581	117	.
Chr5	26330790	26330910	chip_ndx-gfp_peak582	120	.
Chr5	26742555	26742720	chip_ndx-gfp_peak583	92	.
