# Supplementary material for: NODULIN HOMEOBOX is required for heterochromatin homeostasis in Arabidopsis
Source: Nat Commun. 2022 Aug 27;13:5058. doi: 10.1038/s41467-022-32709-y (PMC9420119; doi:10.1038/s41467-022-32709-y)
Supplement: Supplementary file 7 — Supplementary Data 4 [file 41467_2022_32709_MOESM7_ESM.xlsx]

## Sheet: Supplementary Data 4
Supplementary Data 4. RNA-DNA hybrids (DRIP peaks) identified in A. thaliana wild-type (Col-0) seedling
Chromosome	Start	End	Name	Score	Strand
Chr1	9600	9800	at_drip_col0_peak1	200	.
Chr1	16520	16760	at_drip_col0_peak2	240	.
Chr1	23020	24400	at_drip_col0_peak3	1380	.
Chr1	31520	31720	at_drip_col0_peak4	200	.
Chr1	37500	37920	at_drip_col0_peak5	420	.
Chr1	44040	44360	at_drip_col0_peak6	320	.
Chr1	46420	46900	at_drip_col0_peak7	480	.
Chr1	59060	59420	at_drip_col0_peak8	360	.
Chr1	62180	62680	at_drip_col0_peak9	500	.
Chr1	70140	70340	at_drip_col0_peak10	200	.
Chr1	79040	79240	at_drip_col0_peak11	200	.
Chr1	101360	101940	at_drip_col0_peak12	580	.
Chr1	108040	108240	at_drip_col0_peak13	200	.
Chr1	122540	122780	at_drip_col0_peak14	240	.
Chr1	129920	130760	at_drip_col0_peak15	840	.
Chr1	133360	133640	at_drip_col0_peak16	280	.
Chr1	137560	137780	at_drip_col0_peak17	220	.
Chr1	145580	145880	at_drip_col0_peak18	300	.
Chr1	146040	146300	at_drip_col0_peak19	260	.
Chr1	147040	147740	at_drip_col0_peak20	700	.
Chr1	168740	169480	at_drip_col0_peak21	740	.
Chr1	175600	175880	at_drip_col0_peak22	280	.
Chr1	181700	182300	at_drip_col0_peak23	600	.
Chr1	188560	188800	at_drip_col0_peak24	240	.
Chr1	191240	191640	at_drip_col0_peak25	400	.
Chr1	192980	193240	at_drip_col0_peak26	260	.
Chr1	200480	200720	at_drip_col0_peak27	240	.
Chr1	209200	209460	at_drip_col0_peak28	260	.
Chr1	217880	218140	at_drip_col0_peak29	260	.
Chr1	237640	237940	at_drip_col0_peak30	300	.
Chr1	240620	241460	at_drip_col0_peak31	840	.
Chr1	246780	247140	at_drip_col0_peak32	360	.
Chr1	248040	248380	at_drip_col0_peak33	340	.
Chr1	251940	252220	at_drip_col0_peak34	280	.
Chr1	252840	253100	at_drip_col0_peak35	260	.
Chr1	291360	291600	at_drip_col0_peak36	240	.
Chr1	328340	328540	at_drip_col0_peak37	200	.
Chr1	345620	345860	at_drip_col0_peak38	240	.
Chr1	347520	347900	at_drip_col0_peak39	380	.
Chr1	348620	349180	at_drip_col0_peak40	560	.
Chr1	365180	365400	at_drip_col0_peak41	220	.
Chr1	374340	374660	at_drip_col0_peak42	320	.
Chr1	396220	396460	at_drip_col0_peak43	240	.
Chr1	398800	399140	at_drip_col0_peak44	340	.
Chr1	401260	401480	at_drip_col0_peak45	220	.
Chr1	403440	403820	at_drip_col0_peak46	380	.
Chr1	404880	405860	at_drip_col0_peak47	980	.
Chr1	423660	424460	at_drip_col0_peak48	800	.
Chr1	440200	440440	at_drip_col0_peak49	240	.
Chr1	443360	443740	at_drip_col0_peak50	380	.
Chr1	444020	444300	at_drip_col0_peak51	280	.
Chr1	466980	467200	at_drip_col0_peak52	220	.
Chr1	471240	471580	at_drip_col0_peak53	340	.
Chr1	491900	492120	at_drip_col0_peak54	220	.
Chr1	493040	493260	at_drip_col0_peak55	220	.
Chr1	498400	498720	at_drip_col0_peak56	320	.
Chr1	501900	502740	at_drip_col0_peak57	840	.
Chr1	516060	516340	at_drip_col0_peak58	280	.
Chr1	535240	535900	at_drip_col0_peak59	660	.
Chr1	541120	541460	at_drip_col0_peak60	340	.
Chr1	545920	546160	at_drip_col0_peak61	240	.
Chr1	554380	554700	at_drip_col0_peak62	320	.
Chr1	562900	563240	at_drip_col0_peak63	340	.
Chr1	573660	573960	at_drip_col0_peak64	300	.
Chr1	599700	599920	at_drip_col0_peak65	220	.
Chr1	635160	635560	at_drip_col0_peak66	400	.
Chr1	641880	642180	at_drip_col0_peak67	300	.
Chr1	677300	677740	at_drip_col0_peak68	440	.
Chr1	683760	684880	at_drip_col0_peak69	1120	.
Chr1	685720	685960	at_drip_col0_peak70	240	.
Chr1	686660	686980	at_drip_col0_peak71	320	.
Chr1	693200	693700	at_drip_col0_peak72	500	.
Chr1	707320	707640	at_drip_col0_peak73	320	.
Chr1	725320	725680	at_drip_col0_peak74	360	.
Chr1	726460	726780	at_drip_col0_peak75	320	.
Chr1	731980	732600	at_drip_col0_peak76	620	.
Chr1	733120	733660	at_drip_col0_peak77	540	.
Chr1	734980	735420	at_drip_col0_peak78	440	.
Chr1	737340	737620	at_drip_col0_peak79	280	.
Chr1	737880	738120	at_drip_col0_peak80	240	.
Chr1	755420	755700	at_drip_col0_peak81	280	.
Chr1	762600	762900	at_drip_col0_peak82	300	.
Chr1	771520	771760	at_drip_col0_peak83	240	.
Chr1	775500	775840	at_drip_col0_peak84	340	.
Chr1	780560	780800	at_drip_col0_peak85	240	.
Chr1	789820	790080	at_drip_col0_peak86	260	.
Chr1	806440	806760	at_drip_col0_peak87	320	.
Chr1	809400	809760	at_drip_col0_peak88	360	.
Chr1	810940	811260	at_drip_col0_peak89	320	.
Chr1	816900	817220	at_drip_col0_peak90	320	.
Chr1	823260	823700	at_drip_col0_peak91	440	.
Chr1	828720	829180	at_drip_col0_peak92	460	.
Chr1	829640	829860	at_drip_col0_peak93	220	.
Chr1	849860	850060	at_drip_col0_peak94	200	.
Chr1	852100	852560	at_drip_col0_peak95	460	.
Chr1	863440	863780	at_drip_col0_peak96	340	.
Chr1	866120	866660	at_drip_col0_peak97	540	.
Chr1	871020	871380	at_drip_col0_peak98	360	.
Chr1	879760	880200	at_drip_col0_peak99	440	.
Chr1	882160	882560	at_drip_col0_peak100	400	.
Chr1	897020	897780	at_drip_col0_peak101	760	.
Chr1	900840	901940	at_drip_col0_peak102	1100	.
Chr1	906920	907540	at_drip_col0_peak103	620	.
Chr1	913040	913300	at_drip_col0_peak104	260	.
Chr1	927000	927300	at_drip_col0_peak105	300	.
Chr1	928860	929140	at_drip_col0_peak106	280	.
Chr1	930320	930580	at_drip_col0_peak107	260	.
Chr1	940460	941040	at_drip_col0_peak108	580	.
Chr1	942240	942640	at_drip_col0_peak109	400	.
Chr1	948380	948760	at_drip_col0_peak110	380	.
Chr1	960000	960260	at_drip_col0_peak111	260	.
Chr1	997040	997560	at_drip_col0_peak112	520	.
Chr1	1000560	1001220	at_drip_col0_peak113	660	.
Chr1	1013420	1013840	at_drip_col0_peak114	420	.
Chr1	1015320	1015520	at_drip_col0_peak115	200	.
Chr1	1024640	1025220	at_drip_col0_peak116	580	.
Chr1	1031400	1031680	at_drip_col0_peak117	280	.
Chr1	1041180	1041520	at_drip_col0_peak118	340	.
Chr1	1048480	1049640	at_drip_col0_peak119	1160	.
Chr1	1063640	1064140	at_drip_col0_peak120	500	.
Chr1	1070560	1070860	at_drip_col0_peak121	300	.
Chr1	1096860	1097220	at_drip_col0_peak122	360	.
Chr1	1108400	1108660	at_drip_col0_peak123	260	.
Chr1	1113520	1113980	at_drip_col0_peak124	460	.
Chr1	1122320	1122560	at_drip_col0_peak125	240	.
Chr1	1129140	1129560	at_drip_col0_peak126	420	.
Chr1	1134460	1134760	at_drip_col0_peak127	300	.
Chr1	1148340	1148640	at_drip_col0_peak128	300	.
Chr1	1154120	1154780	at_drip_col0_peak129	660	.
Chr1	1157880	1158180	at_drip_col0_peak130	300	.
Chr1	1164460	1164680	at_drip_col0_peak131	220	.
Chr1	1168740	1169100	at_drip_col0_peak132	360	.
Chr1	1182840	1183260	at_drip_col0_peak133	420	.
Chr1	1202860	1203360	at_drip_col0_peak134	500	.
Chr1	1203940	1204220	at_drip_col0_peak135	280	.
Chr1	1208300	1208820	at_drip_col0_peak136	520	.
Chr1	1224780	1225100	at_drip_col0_peak137	320	.
Chr1	1225520	1225980	at_drip_col0_peak138	460	.
Chr1	1230880	1231340	at_drip_col0_peak139	460	.
Chr1	1239920	1240440	at_drip_col0_peak140	520	.
Chr1	1241000	1241400	at_drip_col0_peak141	400	.
Chr1	1242620	1243120	at_drip_col0_peak142	500	.
Chr1	1246740	1247060	at_drip_col0_peak143	320	.
Chr1	1249500	1249920	at_drip_col0_peak144	420	.
Chr1	1250080	1250580	at_drip_col0_peak145	500	.
Chr1	1268320	1269240	at_drip_col0_peak146	920	.
Chr1	1286180	1286800	at_drip_col0_peak147	620	.
Chr1	1294880	1295160	at_drip_col0_peak148	280	.
Chr1	1302040	1302260	at_drip_col0_peak149	220	.
Chr1	1316260	1316500	at_drip_col0_peak150	240	.
Chr1	1321420	1321760	at_drip_col0_peak151	340	.
Chr1	1328840	1329240	at_drip_col0_peak152	400	.
Chr1	1356120	1356360	at_drip_col0_peak153	240	.
Chr1	1366440	1366720	at_drip_col0_peak154	280	.
Chr1	1378940	1379440	at_drip_col0_peak155	500	.
Chr1	1382460	1382740	at_drip_col0_peak156	280	.
Chr1	1426440	1426800	at_drip_col0_peak157	360	.
Chr1	1429460	1430000	at_drip_col0_peak158	540	.
Chr1	1432700	1432960	at_drip_col0_peak159	260	.
Chr1	1439700	1439900	at_drip_col0_peak160	200	.
Chr1	1441640	1441980	at_drip_col0_peak161	340	.
Chr1	1444060	1444360	at_drip_col0_peak162	300	.
Chr1	1446540	1446760	at_drip_col0_peak163	220	.
Chr1	1447100	1447440	at_drip_col0_peak164	340	.
Chr1	1464160	1464380	at_drip_col0_peak165	220	.
Chr1	1482440	1482740	at_drip_col0_peak166	300	.
Chr1	1496780	1497060	at_drip_col0_peak167	280	.
Chr1	1500860	1501220	at_drip_col0_peak168	360	.
Chr1	1503500	1503960	at_drip_col0_peak169	460	.
Chr1	1504880	1505600	at_drip_col0_peak170	720	.
Chr1	1517020	1517340	at_drip_col0_peak171	320	.
Chr1	1518160	1518420	at_drip_col0_peak172	260	.
Chr1	1520100	1520440	at_drip_col0_peak173	340	.
Chr1	1540100	1540420	at_drip_col0_peak174	320	.
Chr1	1554860	1555380	at_drip_col0_peak175	520	.
Chr1	1555500	1556420	at_drip_col0_peak176	920	.
Chr1	1570240	1570480	at_drip_col0_peak177	240	.
Chr1	1572060	1572400	at_drip_col0_peak178	340	.
Chr1	1578200	1578460	at_drip_col0_peak179	260	.
Chr1	1583100	1583580	at_drip_col0_peak180	480	.
Chr1	1610940	1612160	at_drip_col0_peak181	1220	.
Chr1	1612880	1613320	at_drip_col0_peak182	440	.
Chr1	1621920	1622620	at_drip_col0_peak183	700	.
Chr1	1639020	1639260	at_drip_col0_peak184	240	.
Chr1	1663900	1664560	at_drip_col0_peak185	660	.
Chr1	1669540	1669920	at_drip_col0_peak186	380	.
Chr1	1673960	1674420	at_drip_col0_peak187	460	.
Chr1	1675900	1676480	at_drip_col0_peak188	580	.
Chr1	1682080	1682320	at_drip_col0_peak189	240	.
Chr1	1689120	1689360	at_drip_col0_peak190	240	.
Chr1	1698660	1699040	at_drip_col0_peak191	380	.
Chr1	1703080	1703340	at_drip_col0_peak192	260	.
Chr1	1707180	1707440	at_drip_col0_peak193	260	.
Chr1	1715180	1715700	at_drip_col0_peak194	520	.
Chr1	1726080	1726380	at_drip_col0_peak195	300	.
Chr1	1727140	1727520	at_drip_col0_peak196	380	.
Chr1	1729880	1730180	at_drip_col0_peak197	300	.
Chr1	1739120	1739400	at_drip_col0_peak198	280	.
Chr1	1740060	1740580	at_drip_col0_peak199	520	.
Chr1	1741000	1741420	at_drip_col0_peak200	420	.
Chr1	1762760	1763060	at_drip_col0_peak201	300	.
Chr1	1789980	1790560	at_drip_col0_peak202	580	.
Chr1	1796800	1797200	at_drip_col0_peak203	400	.
Chr1	1822600	1822840	at_drip_col0_peak204	240	.
Chr1	1828180	1828460	at_drip_col0_peak205	280	.
Chr1	1829860	1830240	at_drip_col0_peak206	380	.
Chr1	1832120	1832360	at_drip_col0_peak207	240	.
Chr1	1837320	1837720	at_drip_col0_peak208	400	.
Chr1	1874400	1874740	at_drip_col0_peak209	340	.
Chr1	1876140	1876780	at_drip_col0_peak210	640	.
Chr1	1883680	1883880	at_drip_col0_peak211	200	.
Chr1	1885480	1885800	at_drip_col0_peak212	320	.
Chr1	1897440	1897640	at_drip_col0_peak213	200	.
Chr1	1910280	1911000	at_drip_col0_peak214	720	.
Chr1	1921160	1921420	at_drip_col0_peak215	260	.
Chr1	1930460	1930860	at_drip_col0_peak216	400	.
Chr1	1947580	1947960	at_drip_col0_peak217	380	.
Chr1	1958160	1959700	at_drip_col0_peak218	1540	.
Chr1	1962900	1963400	at_drip_col0_peak219	500	.
Chr1	1995740	1996320	at_drip_col0_peak220	580	.
Chr1	1998260	1998820	at_drip_col0_peak221	560	.
Chr1	2006920	2007240	at_drip_col0_peak222	320	.
Chr1	2014340	2014580	at_drip_col0_peak223	240	.
Chr1	2018640	2019000	at_drip_col0_peak224	360	.
Chr1	2030760	2031060	at_drip_col0_peak225	300	.
Chr1	2054700	2054980	at_drip_col0_peak226	280	.
Chr1	2055160	2055580	at_drip_col0_peak227	420	.
Chr1	2060380	2060980	at_drip_col0_peak228	600	.
Chr1	2063420	2063680	at_drip_col0_peak229	260	.
Chr1	2070700	2071060	at_drip_col0_peak230	360	.
Chr1	2075980	2076360	at_drip_col0_peak231	380	.
Chr1	2087100	2087540	at_drip_col0_peak232	440	.
Chr1	2096420	2096620	at_drip_col0_peak233	200	.
Chr1	2101660	2101960	at_drip_col0_peak234	300	.
Chr1	2102900	2103340	at_drip_col0_peak235	440	.
Chr1	2103840	2104200	at_drip_col0_peak236	360	.
Chr1	2114220	2114600	at_drip_col0_peak237	380	.
Chr1	2120180	2120520	at_drip_col0_peak238	340	.
Chr1	2124140	2124520	at_drip_col0_peak239	380	.
Chr1	2125200	2125880	at_drip_col0_peak240	680	.
Chr1	2127000	2127240	at_drip_col0_peak241	240	.
Chr1	2129480	2129760	at_drip_col0_peak242	280	.
Chr1	2141880	2142200	at_drip_col0_peak243	320	.
Chr1	2164220	2165380	at_drip_col0_peak244	1160	.
Chr1	2174980	2175200	at_drip_col0_peak245	220	.
Chr1	2180000	2180240	at_drip_col0_peak246	240	.
Chr1	2202120	2202500	at_drip_col0_peak247	380	.
Chr1	2212600	2213120	at_drip_col0_peak248	520	.
Chr1	2219100	2219700	at_drip_col0_peak249	600	.
Chr1	2237980	2238320	at_drip_col0_peak250	340	.
Chr1	2251020	2251480	at_drip_col0_peak251	460	.
Chr1	2268820	2269080	at_drip_col0_peak252	260	.
Chr1	2277620	2278100	at_drip_col0_peak253	480	.
Chr1	2295260	2295660	at_drip_col0_peak254	400	.
Chr1	2309600	2309800	at_drip_col0_peak255	200	.
Chr1	2311860	2312100	at_drip_col0_peak256	240	.
Chr1	2316120	2316560	at_drip_col0_peak257	440	.
Chr1	2318080	2318300	at_drip_col0_peak258	220	.
Chr1	2344960	2345500	at_drip_col0_peak259	540	.
Chr1	2346440	2346800	at_drip_col0_peak260	360	.
Chr1	2348840	2349040	at_drip_col0_peak261	200	.
Chr1	2351580	2352020	at_drip_col0_peak262	440	.
Chr1	2355820	2356540	at_drip_col0_peak263	720	.
Chr1	2357720	2358160	at_drip_col0_peak264	440	.
Chr1	2365740	2366480	at_drip_col0_peak265	740	.
Chr1	2389420	2389720	at_drip_col0_peak266	300	.
Chr1	2392480	2392680	at_drip_col0_peak267	200	.
Chr1	2393380	2393580	at_drip_col0_peak268	200	.
Chr1	2394800	2395040	at_drip_col0_peak269	240	.
Chr1	2407960	2408380	at_drip_col0_peak270	420	.
Chr1	2431860	2432060	at_drip_col0_peak271	200	.
Chr1	2446300	2446500	at_drip_col0_peak272	200	.
Chr1	2458260	2458600	at_drip_col0_peak273	340	.
Chr1	2475880	2476160	at_drip_col0_peak274	280	.
Chr1	2478100	2478420	at_drip_col0_peak275	320	.
Chr1	2482800	2483060	at_drip_col0_peak276	260	.
Chr1	2484800	2485080	at_drip_col0_peak277	280	.
Chr1	2485500	2486000	at_drip_col0_peak278	500	.
Chr1	2487680	2487880	at_drip_col0_peak279	200	.
Chr1	2488460	2488760	at_drip_col0_peak280	300	.
Chr1	2488880	2489300	at_drip_col0_peak281	420	.
Chr1	2492760	2492960	at_drip_col0_peak282	200	.
Chr1	2501360	2501640	at_drip_col0_peak283	280	.
Chr1	2505100	2505580	at_drip_col0_peak284	480	.
Chr1	2516420	2516720	at_drip_col0_peak285	300	.
Chr1	2555100	2555460	at_drip_col0_peak286	360	.
Chr1	2559240	2559500	at_drip_col0_peak287	260	.
Chr1	2566500	2566720	at_drip_col0_peak288	220	.
Chr1	2586640	2586920	at_drip_col0_peak289	280	.
Chr1	2603260	2603620	at_drip_col0_peak290	360	.
Chr1	2607880	2608180	at_drip_col0_peak291	300	.
Chr1	2612540	2613720	at_drip_col0_peak292	1180	.
Chr1	2616880	2617080	at_drip_col0_peak293	200	.
Chr1	2625880	2626380	at_drip_col0_peak294	500	.
Chr1	2627480	2627760	at_drip_col0_peak295	280	.
Chr1	2628400	2628880	at_drip_col0_peak296	480	.
Chr1	2630660	2631020	at_drip_col0_peak297	360	.
Chr1	2632160	2632700	at_drip_col0_peak298	540	.
Chr1	2658680	2658900	at_drip_col0_peak299	220	.
Chr1	2659620	2659900	at_drip_col0_peak300	280	.
Chr1	2662740	2663120	at_drip_col0_peak301	380	.
Chr1	2663920	2664300	at_drip_col0_peak302	380	.
Chr1	2675640	2676060	at_drip_col0_peak303	420	.
Chr1	2677560	2677860	at_drip_col0_peak304	300	.
Chr1	2681020	2681440	at_drip_col0_peak305	420	.
Chr1	2693700	2694620	at_drip_col0_peak306	920	.
Chr1	2698840	2699060	at_drip_col0_peak307	220	.
Chr1	2703320	2703740	at_drip_col0_peak308	420	.
Chr1	2706520	2706740	at_drip_col0_peak309	220	.
Chr1	2708940	2709740	at_drip_col0_peak310	800	.
Chr1	2710180	2710600	at_drip_col0_peak311	420	.
Chr1	2724320	2724940	at_drip_col0_peak312	620	.
Chr1	2747600	2747920	at_drip_col0_peak313	320	.
Chr1	2750160	2750360	at_drip_col0_peak314	200	.
Chr1	2761540	2761900	at_drip_col0_peak315	360	.
Chr1	2762600	2762920	at_drip_col0_peak316	320	.
Chr1	2763300	2763780	at_drip_col0_peak317	480	.
Chr1	2784840	2785540	at_drip_col0_peak318	700	.
Chr1	2810020	2810280	at_drip_col0_peak319	260	.
Chr1	2812680	2813100	at_drip_col0_peak320	420	.
Chr1	2832260	2832480	at_drip_col0_peak321	220	.
Chr1	2848220	2848660	at_drip_col0_peak322	440	.
Chr1	2873360	2873560	at_drip_col0_peak323	200	.
Chr1	2879620	2879880	at_drip_col0_peak324	260	.
Chr1	2882380	2882780	at_drip_col0_peak325	400	.
Chr1	2899740	2900060	at_drip_col0_peak326	320	.
Chr1	2904620	2904940	at_drip_col0_peak327	320	.
Chr1	2925600	2926060	at_drip_col0_peak328	460	.
Chr1	2929140	2929680	at_drip_col0_peak329	540	.
Chr1	2938720	2938920	at_drip_col0_peak330	200	.
Chr1	2978060	2978320	at_drip_col0_peak331	260	.
Chr1	2990700	2991060	at_drip_col0_peak332	360	.
Chr1	2991220	2991500	at_drip_col0_peak333	280	.
Chr1	3003360	3003780	at_drip_col0_peak334	420	.
Chr1	3026020	3026620	at_drip_col0_peak335	600	.
Chr1	3037980	3038420	at_drip_col0_peak336	440	.
Chr1	3047340	3048100	at_drip_col0_peak337	760	.
Chr1	3081280	3081560	at_drip_col0_peak338	280	.
Chr1	3090520	3090720	at_drip_col0_peak339	200	.
Chr1	3099880	3100120	at_drip_col0_peak340	240	.
Chr1	3100580	3100960	at_drip_col0_peak341	380	.
Chr1	3108060	3108420	at_drip_col0_peak342	360	.
Chr1	3116860	3117080	at_drip_col0_peak343	220	.
Chr1	3117900	3118140	at_drip_col0_peak344	240	.
Chr1	3119700	3120080	at_drip_col0_peak345	380	.
Chr1	3132140	3132620	at_drip_col0_peak346	480	.
Chr1	3134580	3134900	at_drip_col0_peak347	320	.
Chr1	3139780	3140540	at_drip_col0_peak348	760	.
Chr1	3145720	3146060	at_drip_col0_peak349	340	.
Chr1	3168380	3168640	at_drip_col0_peak350	260	.
Chr1	3170360	3170800	at_drip_col0_peak351	440	.
Chr1	3174240	3174500	at_drip_col0_peak352	260	.
Chr1	3184980	3185380	at_drip_col0_peak353	400	.
Chr1	3190760	3190980	at_drip_col0_peak354	220	.
Chr1	3208180	3208440	at_drip_col0_peak355	260	.
Chr1	3212120	3212440	at_drip_col0_peak356	320	.
Chr1	3217940	3218180	at_drip_col0_peak357	240	.
Chr1	3227260	3227480	at_drip_col0_peak358	220	.
Chr1	3249280	3249480	at_drip_col0_peak359	200	.
Chr1	3265380	3265600	at_drip_col0_peak360	220	.
Chr1	3279080	3279280	at_drip_col0_peak361	200	.
Chr1	3284100	3284620	at_drip_col0_peak362	520	.
Chr1	3294260	3294620	at_drip_col0_peak363	360	.
Chr1	3305120	3305480	at_drip_col0_peak364	360	.
Chr1	3306060	3307280	at_drip_col0_peak365	1220	.
Chr1	3322780	3322980	at_drip_col0_peak366	200	.
Chr1	3324400	3324700	at_drip_col0_peak367	300	.
Chr1	3325700	3326140	at_drip_col0_peak368	440	.
Chr1	3351780	3352000	at_drip_col0_peak369	220	.
Chr1	3352680	3353120	at_drip_col0_peak370	440	.
Chr1	3360980	3361340	at_drip_col0_peak371	360	.
Chr1	3362260	3362680	at_drip_col0_peak372	420	.
Chr1	3368880	3369080	at_drip_col0_peak373	200	.
Chr1	3379460	3380020	at_drip_col0_peak374	560	.
Chr1	3384180	3384600	at_drip_col0_peak375	420	.
Chr1	3386100	3386520	at_drip_col0_peak376	420	.
Chr1	3387760	3388120	at_drip_col0_peak377	360	.
Chr1	3388740	3389140	at_drip_col0_peak378	400	.
Chr1	3394920	3395180	at_drip_col0_peak379	260	.
Chr1	3406920	3407280	at_drip_col0_peak380	360	.
Chr1	3412120	3412320	at_drip_col0_peak381	200	.
Chr1	3414680	3414980	at_drip_col0_peak382	300	.
Chr1	3419480	3419840	at_drip_col0_peak383	360	.
Chr1	3427160	3427600	at_drip_col0_peak384	440	.
Chr1	3432160	3432400	at_drip_col0_peak385	240	.
Chr1	3441540	3441900	at_drip_col0_peak386	360	.
Chr1	3444780	3444980	at_drip_col0_peak387	200	.
Chr1	3453340	3453560	at_drip_col0_peak388	220	.
Chr1	3471580	3471800	at_drip_col0_peak389	220	.
Chr1	3477800	3478180	at_drip_col0_peak390	380	.
Chr1	3479980	3480400	at_drip_col0_peak391	420	.
Chr1	3494860	3495300	at_drip_col0_peak392	440	.
Chr1	3499260	3499580	at_drip_col0_peak393	320	.
Chr1	3506160	3507360	at_drip_col0_peak394	1200	.
Chr1	3525720	3526200	at_drip_col0_peak395	480	.
Chr1	3530320	3530660	at_drip_col0_peak396	340	.
Chr1	3577680	3578300	at_drip_col0_peak397	620	.
Chr1	3579340	3579640	at_drip_col0_peak398	300	.
Chr1	3590820	3591100	at_drip_col0_peak399	280	.
Chr1	3594880	3595120	at_drip_col0_peak400	240	.
Chr1	3604820	3605340	at_drip_col0_peak401	520	.
Chr1	3611280	3611620	at_drip_col0_peak402	340	.
Chr1	3611660	3612220	at_drip_col0_peak403	560	.
Chr1	3623980	3624500	at_drip_col0_peak404	520	.
Chr1	3625160	3625420	at_drip_col0_peak405	260	.
Chr1	3626880	3627180	at_drip_col0_peak406	300	.
Chr1	3629740	3630660	at_drip_col0_peak407	920	.
Chr1	3641840	3642080	at_drip_col0_peak408	240	.
Chr1	3648100	3648380	at_drip_col0_peak409	280	.
Chr1	3655820	3656040	at_drip_col0_peak410	220	.
Chr1	3658220	3658620	at_drip_col0_peak411	400	.
Chr1	3663540	3663900	at_drip_col0_peak412	360	.
Chr1	3676060	3676280	at_drip_col0_peak413	220	.
Chr1	3693040	3693260	at_drip_col0_peak414	220	.
Chr1	3710380	3710840	at_drip_col0_peak415	460	.
Chr1	3713340	3714040	at_drip_col0_peak416	700	.
Chr1	3714880	3715100	at_drip_col0_peak417	220	.
Chr1	3722540	3723320	at_drip_col0_peak418	780	.
Chr1	3728700	3729000	at_drip_col0_peak419	300	.
Chr1	3733020	3733460	at_drip_col0_peak420	440	.
Chr1	3739940	3740260	at_drip_col0_peak421	320	.
Chr1	3740420	3741100	at_drip_col0_peak422	680	.
Chr1	3744140	3744460	at_drip_col0_peak423	320	.
Chr1	3767280	3767680	at_drip_col0_peak424	400	.
Chr1	3780300	3780560	at_drip_col0_peak425	260	.
Chr1	3782220	3782520	at_drip_col0_peak426	300	.
Chr1	3783740	3783960	at_drip_col0_peak427	220	.
Chr1	3803540	3804180	at_drip_col0_peak428	640	.
Chr1	3844520	3844940	at_drip_col0_peak429	420	.
Chr1	3850000	3850280	at_drip_col0_peak430	280	.
Chr1	3872040	3872460	at_drip_col0_peak431	420	.
Chr1	3873520	3873800	at_drip_col0_peak432	280	.
Chr1	3894680	3895180	at_drip_col0_peak433	500	.
Chr1	3895660	3895860	at_drip_col0_peak434	200	.
Chr1	3913240	3913760	at_drip_col0_peak435	520	.
Chr1	3920440	3920820	at_drip_col0_peak436	380	.
Chr1	3926200	3926480	at_drip_col0_peak437	280	.
Chr1	3938680	3938900	at_drip_col0_peak438	220	.
Chr1	3941560	3941800	at_drip_col0_peak439	240	.
Chr1	3942000	3942340	at_drip_col0_peak440	340	.
Chr1	3947860	3948120	at_drip_col0_peak441	260	.
Chr1	3952600	3952860	at_drip_col0_peak442	260	.
Chr1	3952980	3953420	at_drip_col0_peak443	440	.
Chr1	3960360	3960600	at_drip_col0_peak444	240	.
Chr1	3961480	3961860	at_drip_col0_peak445	380	.
Chr1	3980440	3980900	at_drip_col0_peak446	460	.
Chr1	3993120	3993440	at_drip_col0_peak447	320	.
Chr1	4000240	4000500	at_drip_col0_peak448	260	.
Chr1	4020660	4021120	at_drip_col0_peak449	460	.
Chr1	4021620	4021980	at_drip_col0_peak450	360	.
Chr1	4030760	4030980	at_drip_col0_peak451	220	.
Chr1	4035460	4035720	at_drip_col0_peak452	260	.
Chr1	4037940	4038580	at_drip_col0_peak453	640	.
Chr1	4043360	4043660	at_drip_col0_peak454	300	.
Chr1	4045440	4045720	at_drip_col0_peak455	280	.
Chr1	4045780	4046120	at_drip_col0_peak456	340	.
Chr1	4079920	4080560	at_drip_col0_peak457	640	.
Chr1	4084060	4084380	at_drip_col0_peak458	320	.
Chr1	4111000	4111320	at_drip_col0_peak459	320	.
Chr1	4114960	4115220	at_drip_col0_peak460	260	.
Chr1	4117200	4117460	at_drip_col0_peak461	260	.
Chr1	4123740	4124320	at_drip_col0_peak462	580	.
Chr1	4125540	4125840	at_drip_col0_peak463	300	.
Chr1	4162360	4162720	at_drip_col0_peak464	360	.
Chr1	4165380	4165900	at_drip_col0_peak465	520	.
Chr1	4177340	4177780	at_drip_col0_peak466	440	.
Chr1	4178280	4178580	at_drip_col0_peak467	300	.
Chr1	4194500	4194920	at_drip_col0_peak468	420	.
Chr1	4215080	4215460	at_drip_col0_peak469	380	.
Chr1	4217340	4217560	at_drip_col0_peak470	220	.
Chr1	4228660	4229140	at_drip_col0_peak471	480	.
Chr1	4270580	4271060	at_drip_col0_peak472	480	.
Chr1	4273000	4273240	at_drip_col0_peak473	240	.
Chr1	4288600	4289100	at_drip_col0_peak474	500	.
Chr1	4306020	4306400	at_drip_col0_peak475	380	.
Chr1	4306920	4307300	at_drip_col0_peak476	380	.
Chr1	4336720	4337000	at_drip_col0_peak477	280	.
Chr1	4342060	4342560	at_drip_col0_peak478	500	.
Chr1	4373120	4373340	at_drip_col0_peak479	220	.
Chr1	4374560	4374780	at_drip_col0_peak480	220	.
Chr1	4382140	4382400	at_drip_col0_peak481	260	.
Chr1	4384220	4384580	at_drip_col0_peak482	360	.
Chr1	4390440	4391160	at_drip_col0_peak483	720	.
Chr1	4391600	4391820	at_drip_col0_peak484	220	.
Chr1	4393960	4394360	at_drip_col0_peak485	400	.
Chr1	4404600	4405040	at_drip_col0_peak486	440	.
Chr1	4405420	4405840	at_drip_col0_peak487	420	.
Chr1	4427260	4427680	at_drip_col0_peak488	420	.
Chr1	4439140	4439560	at_drip_col0_peak489	420	.
Chr1	4440600	4440820	at_drip_col0_peak490	220	.
Chr1	4446340	4446960	at_drip_col0_peak491	620	.
Chr1	4452240	4452520	at_drip_col0_peak492	280	.
Chr1	4471480	4471720	at_drip_col0_peak493	240	.
Chr1	4472160	4472560	at_drip_col0_peak494	400	.
Chr1	4488060	4488420	at_drip_col0_peak495	360	.
Chr1	4488840	4489120	at_drip_col0_peak496	280	.
Chr1	4502620	4502900	at_drip_col0_peak497	280	.
Chr1	4503020	4503700	at_drip_col0_peak498	680	.
Chr1	4505940	4506880	at_drip_col0_peak499	940	.
Chr1	4508420	4508800	at_drip_col0_peak500	380	.
Chr1	4512560	4512760	at_drip_col0_peak501	200	.
Chr1	4516860	4517380	at_drip_col0_peak502	520	.
Chr1	4517460	4518600	at_drip_col0_peak503	1140	.
Chr1	4519880	4520120	at_drip_col0_peak504	240	.
Chr1	4541340	4541540	at_drip_col0_peak505	200	.
Chr1	4543480	4543700	at_drip_col0_peak506	220	.
Chr1	4546140	4546520	at_drip_col0_peak507	380	.
Chr1	4568100	4568340	at_drip_col0_peak508	240	.
Chr1	4575040	4575980	at_drip_col0_peak509	940	.
Chr1	4583740	4584080	at_drip_col0_peak510	340	.
Chr1	4593740	4594280	at_drip_col0_peak511	540	.
Chr1	4597520	4598160	at_drip_col0_peak512	640	.
Chr1	4599560	4599880	at_drip_col0_peak513	320	.
Chr1	4604640	4604900	at_drip_col0_peak514	260	.
Chr1	4606400	4606640	at_drip_col0_peak515	240	.
Chr1	4610440	4610660	at_drip_col0_peak516	220	.
Chr1	4615780	4615980	at_drip_col0_peak517	200	.
Chr1	4620280	4620820	at_drip_col0_peak518	540	.
Chr1	4622800	4623300	at_drip_col0_peak519	500	.
Chr1	4624640	4625220	at_drip_col0_peak520	580	.
Chr1	4627340	4628240	at_drip_col0_peak521	900	.
Chr1	4631880	4632380	at_drip_col0_peak522	500	.
Chr1	4633680	4634240	at_drip_col0_peak523	560	.
Chr1	4640400	4640720	at_drip_col0_peak524	320	.
Chr1	4640880	4641320	at_drip_col0_peak525	440	.
Chr1	4642380	4642600	at_drip_col0_peak526	220	.
Chr1	4645440	4645780	at_drip_col0_peak527	340	.
Chr1	4647580	4648020	at_drip_col0_peak528	440	.
Chr1	4648320	4648880	at_drip_col0_peak529	560	.
Chr1	4651060	4651680	at_drip_col0_peak530	620	.
Chr1	4668340	4669240	at_drip_col0_peak531	900	.
Chr1	4679340	4679620	at_drip_col0_peak532	280	.
Chr1	4679760	4680020	at_drip_col0_peak533	260	.
Chr1	4680600	4680860	at_drip_col0_peak534	260	.
Chr1	4683240	4683620	at_drip_col0_peak535	380	.
Chr1	4709980	4710340	at_drip_col0_peak536	360	.
Chr1	4726800	4727460	at_drip_col0_peak537	660	.
Chr1	4729160	4729400	at_drip_col0_peak538	240	.
Chr1	4740700	4741120	at_drip_col0_peak539	420	.
Chr1	4746040	4746260	at_drip_col0_peak540	220	.
Chr1	4755780	4756060	at_drip_col0_peak541	280	.
Chr1	4766400	4767080	at_drip_col0_peak542	680	.
Chr1	4767120	4767340	at_drip_col0_peak543	220	.
Chr1	4782160	4783100	at_drip_col0_peak544	940	.
Chr1	4784880	4785140	at_drip_col0_peak545	260	.
Chr1	4799440	4799660	at_drip_col0_peak546	220	.
Chr1	4816020	4816340	at_drip_col0_peak547	320	.
Chr1	4817200	4817580	at_drip_col0_peak548	380	.
Chr1	4820940	4821360	at_drip_col0_peak549	420	.
Chr1	4849580	4849920	at_drip_col0_peak550	340	.
Chr1	4855660	4855900	at_drip_col0_peak551	240	.
Chr1	4877640	4877900	at_drip_col0_peak552	260	.
Chr1	4880400	4880640	at_drip_col0_peak553	240	.
Chr1	4881660	4881980	at_drip_col0_peak554	320	.
Chr1	4885080	4885420	at_drip_col0_peak555	340	.
Chr1	4891720	4892500	at_drip_col0_peak556	780	.
Chr1	4897340	4897640	at_drip_col0_peak557	300	.
Chr1	4900600	4900860	at_drip_col0_peak558	260	.
Chr1	4904360	4904740	at_drip_col0_peak559	380	.
Chr1	4907480	4908680	at_drip_col0_peak560	1200	.
Chr1	4915580	4915900	at_drip_col0_peak561	320	.
Chr1	4918920	4919400	at_drip_col0_peak562	480	.
Chr1	4924260	4924480	at_drip_col0_peak563	220	.
Chr1	4940580	4940840	at_drip_col0_peak564	260	.
Chr1	4942180	4942460	at_drip_col0_peak565	280	.
Chr1	4951400	4951840	at_drip_col0_peak566	440	.
Chr1	4956000	4956240	at_drip_col0_peak567	240	.
Chr1	4964880	4965160	at_drip_col0_peak568	280	.
Chr1	4969560	4970080	at_drip_col0_peak569	520	.
Chr1	4989500	4989980	at_drip_col0_peak570	480	.
Chr1	4991180	4991420	at_drip_col0_peak571	240	.
Chr1	4994200	4994740	at_drip_col0_peak572	540	.
Chr1	5001000	5001280	at_drip_col0_peak573	280	.
Chr1	5003520	5003740	at_drip_col0_peak574	220	.
Chr1	5004460	5004840	at_drip_col0_peak575	380	.
Chr1	5007000	5007480	at_drip_col0_peak576	480	.
Chr1	5007820	5008040	at_drip_col0_peak577	220	.
Chr1	5019660	5020020	at_drip_col0_peak578	360	.
Chr1	5021680	5022100	at_drip_col0_peak579	420	.
Chr1	5024360	5024860	at_drip_col0_peak580	500	.
Chr1	5029100	5029320	at_drip_col0_peak581	220	.
Chr1	5042060	5042860	at_drip_col0_peak582	800	.
Chr1	5044100	5044660	at_drip_col0_peak583	560	.
Chr1	5054580	5054940	at_drip_col0_peak584	360	.
Chr1	5055160	5055360	at_drip_col0_peak585	200	.
Chr1	5061820	5062080	at_drip_col0_peak586	260	.
Chr1	5063780	5063980	at_drip_col0_peak587	200	.
Chr1	5064900	5065480	at_drip_col0_peak588	580	.
Chr1	5068400	5068760	at_drip_col0_peak589	360	.
Chr1	5078660	5078860	at_drip_col0_peak590	200	.
Chr1	5085180	5086280	at_drip_col0_peak591	1100	.
Chr1	5111880	5112180	at_drip_col0_peak592	300	.
Chr1	5143700	5143980	at_drip_col0_peak593	280	.
Chr1	5156460	5156720	at_drip_col0_peak594	260	.
Chr1	5177380	5177760	at_drip_col0_peak595	380	.
Chr1	5191940	5192280	at_drip_col0_peak596	340	.
Chr1	5194180	5194440	at_drip_col0_peak597	260	.
Chr1	5198760	5199640	at_drip_col0_peak598	880	.
Chr1	5199740	5200060	at_drip_col0_peak599	320	.
Chr1	5216360	5216620	at_drip_col0_peak600	260	.
Chr1	5228340	5229180	at_drip_col0_peak601	840	.
Chr1	5252740	5253060	at_drip_col0_peak602	320	.
Chr1	5264720	5264980	at_drip_col0_peak603	260	.
Chr1	5270760	5270960	at_drip_col0_peak604	200	.
Chr1	5280160	5280780	at_drip_col0_peak605	620	.
Chr1	5286400	5287300	at_drip_col0_peak606	900	.
Chr1	5291480	5291940	at_drip_col0_peak607	460	.
Chr1	5293100	5293420	at_drip_col0_peak608	320	.
Chr1	5301640	5302140	at_drip_col0_peak609	500	.
Chr1	5302780	5303000	at_drip_col0_peak610	220	.
Chr1	5338100	5338500	at_drip_col0_peak611	400	.
Chr1	5348660	5348900	at_drip_col0_peak612	240	.
Chr1	5349300	5349580	at_drip_col0_peak613	280	.
Chr1	5356520	5356720	at_drip_col0_peak614	200	.
Chr1	5362080	5362520	at_drip_col0_peak615	440	.
Chr1	5384340	5384740	at_drip_col0_peak616	400	.
Chr1	5410400	5411100	at_drip_col0_peak617	700	.
Chr1	5420580	5420980	at_drip_col0_peak618	400	.
Chr1	5423480	5423980	at_drip_col0_peak619	500	.
Chr1	5425320	5425560	at_drip_col0_peak620	240	.
Chr1	5445060	5445320	at_drip_col0_peak621	260	.
Chr1	5450840	5451120	at_drip_col0_peak622	280	.
Chr1	5453980	5454400	at_drip_col0_peak623	420	.
Chr1	5454460	5455160	at_drip_col0_peak624	700	.
Chr1	5465140	5465780	at_drip_col0_peak625	640	.
Chr1	5467420	5467760	at_drip_col0_peak626	340	.
Chr1	5468440	5468760	at_drip_col0_peak627	320	.
Chr1	5468900	5469660	at_drip_col0_peak628	760	.
Chr1	5477680	5478160	at_drip_col0_peak629	480	.
Chr1	5484760	5485120	at_drip_col0_peak630	360	.
Chr1	5509780	5510040	at_drip_col0_peak631	260	.
Chr1	5521160	5521420	at_drip_col0_peak632	260	.
Chr1	5562960	5563160	at_drip_col0_peak633	200	.
Chr1	5594500	5594940	at_drip_col0_peak634	440	.
Chr1	5631660	5631980	at_drip_col0_peak635	320	.
Chr1	5638360	5638620	at_drip_col0_peak636	260	.
Chr1	5654020	5654840	at_drip_col0_peak637	820	.
Chr1	5682360	5682880	at_drip_col0_peak638	520	.
Chr1	5683020	5684020	at_drip_col0_peak639	1000	.
Chr1	5687300	5687520	at_drip_col0_peak640	220	.
Chr1	5696460	5696880	at_drip_col0_peak641	420	.
Chr1	5722860	5723060	at_drip_col0_peak642	200	.
Chr1	5735800	5736040	at_drip_col0_peak643	240	.
Chr1	5755880	5756460	at_drip_col0_peak644	580	.
Chr1	5767020	5767360	at_drip_col0_peak645	340	.
Chr1	5767600	5767900	at_drip_col0_peak646	300	.
Chr1	5770280	5770640	at_drip_col0_peak647	360	.
Chr1	5773520	5773900	at_drip_col0_peak648	380	.
Chr1	5784180	5784400	at_drip_col0_peak649	220	.
Chr1	5797140	5797380	at_drip_col0_peak650	240	.
Chr1	5807600	5808020	at_drip_col0_peak651	420	.
Chr1	5825960	5826220	at_drip_col0_peak652	260	.
Chr1	5833080	5833380	at_drip_col0_peak653	300	.
Chr1	5833840	5834300	at_drip_col0_peak654	460	.
Chr1	5835020	5835460	at_drip_col0_peak655	440	.
Chr1	5836800	5837060	at_drip_col0_peak656	260	.
Chr1	5838080	5838520	at_drip_col0_peak657	440	.
Chr1	5840260	5840640	at_drip_col0_peak658	380	.
Chr1	5850600	5851020	at_drip_col0_peak659	420	.
Chr1	5858100	5858500	at_drip_col0_peak660	400	.
Chr1	5861380	5861580	at_drip_col0_peak661	200	.
Chr1	5862200	5862640	at_drip_col0_peak662	440	.
Chr1	5869480	5869760	at_drip_col0_peak663	280	.
Chr1	5884920	5885240	at_drip_col0_peak664	320	.
Chr1	5898500	5898900	at_drip_col0_peak665	400	.
Chr1	5903320	5903980	at_drip_col0_peak666	660	.
Chr1	5915540	5915840	at_drip_col0_peak667	300	.
Chr1	5920740	5921180	at_drip_col0_peak668	440	.
Chr1	5921300	5921700	at_drip_col0_peak669	400	.
Chr1	5922420	5923300	at_drip_col0_peak670	880	.
Chr1	5926860	5927400	at_drip_col0_peak671	540	.
Chr1	5931420	5931640	at_drip_col0_peak672	220	.
Chr1	5938600	5938820	at_drip_col0_peak673	220	.
Chr1	5945220	5945440	at_drip_col0_peak674	220	.
Chr1	5949380	5949820	at_drip_col0_peak675	440	.
Chr1	5950320	5950640	at_drip_col0_peak676	320	.
Chr1	5951480	5951680	at_drip_col0_peak677	200	.
Chr1	5967940	5968280	at_drip_col0_peak678	340	.
Chr1	5971260	5971640	at_drip_col0_peak679	380	.
Chr1	5972920	5973160	at_drip_col0_peak680	240	.
Chr1	5987560	5987920	at_drip_col0_peak681	360	.
Chr1	6000960	6001160	at_drip_col0_peak682	200	.
Chr1	6008820	6009140	at_drip_col0_peak683	320	.
Chr1	6010940	6011620	at_drip_col0_peak684	680	.
Chr1	6032560	6032960	at_drip_col0_peak685	400	.
Chr1	6076400	6076700	at_drip_col0_peak686	300	.
Chr1	6087280	6087740	at_drip_col0_peak687	460	.
Chr1	6091940	6092260	at_drip_col0_peak688	320	.
Chr1	6093220	6093500	at_drip_col0_peak689	280	.
Chr1	6123600	6123960	at_drip_col0_peak690	360	.
Chr1	6124040	6124400	at_drip_col0_peak691	360	.
Chr1	6131700	6131900	at_drip_col0_peak692	200	.
Chr1	6134400	6134640	at_drip_col0_peak693	240	.
Chr1	6136240	6136580	at_drip_col0_peak694	340	.
Chr1	6138220	6138680	at_drip_col0_peak695	460	.
Chr1	6140840	6141440	at_drip_col0_peak696	600	.
Chr1	6142260	6142700	at_drip_col0_peak697	440	.
Chr1	6152880	6153100	at_drip_col0_peak698	220	.
Chr1	6153420	6153820	at_drip_col0_peak699	400	.
Chr1	6156400	6156700	at_drip_col0_peak700	300	.
Chr1	6165000	6165500	at_drip_col0_peak701	500	.
Chr1	6165580	6165800	at_drip_col0_peak702	220	.
Chr1	6166600	6166920	at_drip_col0_peak703	320	.
Chr1	6169060	6169340	at_drip_col0_peak704	280	.
Chr1	6172900	6173620	at_drip_col0_peak705	720	.
Chr1	6220100	6220660	at_drip_col0_peak706	560	.
Chr1	6241980	6242440	at_drip_col0_peak707	460	.
Chr1	6247100	6247420	at_drip_col0_peak708	320	.
Chr1	6257520	6257980	at_drip_col0_peak709	460	.
Chr1	6277960	6278160	at_drip_col0_peak710	200	.
Chr1	6282900	6283420	at_drip_col0_peak711	520	.
Chr1	6293500	6293880	at_drip_col0_peak712	380	.
Chr1	6300280	6300480	at_drip_col0_peak713	200	.
Chr1	6307600	6308060	at_drip_col0_peak714	460	.
Chr1	6324100	6324740	at_drip_col0_peak715	640	.
Chr1	6327240	6327740	at_drip_col0_peak716	500	.
Chr1	6331360	6332140	at_drip_col0_peak717	780	.
Chr1	6334620	6334980	at_drip_col0_peak718	360	.
Chr1	6339700	6340260	at_drip_col0_peak719	560	.
Chr1	6365540	6365860	at_drip_col0_peak720	320	.
Chr1	6369120	6369360	at_drip_col0_peak721	240	.
Chr1	6377580	6377900	at_drip_col0_peak722	320	.
Chr1	6381980	6382480	at_drip_col0_peak723	500	.
Chr1	6391700	6392000	at_drip_col0_peak724	300	.
Chr1	6409020	6409460	at_drip_col0_peak725	440	.
Chr1	6410040	6410260	at_drip_col0_peak726	220	.
Chr1	6413860	6414240	at_drip_col0_peak727	380	.
Chr1	6420160	6420700	at_drip_col0_peak728	540	.
Chr1	6420860	6421600	at_drip_col0_peak729	740	.
Chr1	6440740	6441020	at_drip_col0_peak730	280	.
Chr1	6442800	6443220	at_drip_col0_peak731	420	.
Chr1	6448820	6449020	at_drip_col0_peak732	200	.
Chr1	6452880	6453100	at_drip_col0_peak733	220	.
Chr1	6458020	6458280	at_drip_col0_peak734	260	.
Chr1	6460640	6460980	at_drip_col0_peak735	340	.
Chr1	6465160	6465460	at_drip_col0_peak736	300	.
Chr1	6466520	6467340	at_drip_col0_peak737	820	.
Chr1	6478520	6479280	at_drip_col0_peak738	760	.
Chr1	6481340	6481900	at_drip_col0_peak739	560	.
Chr1	6486820	6487140	at_drip_col0_peak740	320	.
Chr1	6500620	6501000	at_drip_col0_peak741	380	.
Chr1	6508700	6508980	at_drip_col0_peak742	280	.
Chr1	6509600	6509980	at_drip_col0_peak743	380	.
Chr1	6511860	6512200	at_drip_col0_peak744	340	.
Chr1	6520560	6521000	at_drip_col0_peak745	440	.
Chr1	6526380	6526580	at_drip_col0_peak746	200	.
Chr1	6528720	6528980	at_drip_col0_peak747	260	.
Chr1	6532480	6532820	at_drip_col0_peak748	340	.
Chr1	6550800	6551020	at_drip_col0_peak749	220	.
Chr1	6552620	6552840	at_drip_col0_peak750	220	.
Chr1	6559120	6559380	at_drip_col0_peak751	260	.
Chr1	6560160	6560580	at_drip_col0_peak752	420	.
Chr1	6563620	6563860	at_drip_col0_peak753	240	.
Chr1	6566340	6566540	at_drip_col0_peak754	200	.
Chr1	6569120	6569380	at_drip_col0_peak755	260	.
Chr1	6574860	6575100	at_drip_col0_peak756	240	.
Chr1	6579300	6579660	at_drip_col0_peak757	360	.
Chr1	6593580	6594020	at_drip_col0_peak758	440	.
Chr1	6637780	6638200	at_drip_col0_peak759	420	.
Chr1	6642940	6643560	at_drip_col0_peak760	620	.
Chr1	6643680	6644080	at_drip_col0_peak761	400	.
Chr1	6651360	6651820	at_drip_col0_peak762	460	.
Chr1	6655780	6656200	at_drip_col0_peak763	420	.
Chr1	6661460	6662000	at_drip_col0_peak764	540	.
Chr1	6662780	6663020	at_drip_col0_peak765	240	.
Chr1	6680420	6680620	at_drip_col0_peak766	200	.
Chr1	6683360	6683980	at_drip_col0_peak767	620	.
Chr1	6690340	6690580	at_drip_col0_peak768	240	.
Chr1	6713280	6713480	at_drip_col0_peak769	200	.
Chr1	6713640	6714100	at_drip_col0_peak770	460	.
Chr1	6716780	6717060	at_drip_col0_peak771	280	.
Chr1	6726700	6727420	at_drip_col0_peak772	720	.
Chr1	6760640	6760840	at_drip_col0_peak773	200	.
Chr1	6763980	6764320	at_drip_col0_peak774	340	.
Chr1	6770920	6771180	at_drip_col0_peak775	260	.
Chr1	6786680	6787000	at_drip_col0_peak776	320	.
Chr1	6812060	6812640	at_drip_col0_peak777	580	.
Chr1	6839880	6840280	at_drip_col0_peak778	400	.
Chr1	6859960	6860600	at_drip_col0_peak779	640	.
Chr1	6886840	6887040	at_drip_col0_peak780	200	.
Chr1	6887120	6887320	at_drip_col0_peak781	200	.
Chr1	6894460	6895040	at_drip_col0_peak782	580	.
Chr1	6904060	6904440	at_drip_col0_peak783	380	.
Chr1	6912400	6912740	at_drip_col0_peak784	340	.
Chr1	6916280	6916880	at_drip_col0_peak785	600	.
Chr1	6935240	6935960	at_drip_col0_peak786	720	.
Chr1	6942580	6943060	at_drip_col0_peak787	480	.
Chr1	6966780	6967120	at_drip_col0_peak788	340	.
Chr1	6969940	6970300	at_drip_col0_peak789	360	.
Chr1	6996280	6996960	at_drip_col0_peak790	680	.
Chr1	7002560	7002780	at_drip_col0_peak791	220	.
Chr1	7005680	7006260	at_drip_col0_peak792	580	.
Chr1	7024520	7025480	at_drip_col0_peak793	960	.
Chr1	7026460	7026680	at_drip_col0_peak794	220	.
Chr1	7030920	7031340	at_drip_col0_peak795	420	.
Chr1	7050820	7051120	at_drip_col0_peak796	300	.
Chr1	7052580	7052820	at_drip_col0_peak797	240	.
Chr1	7057640	7058080	at_drip_col0_peak798	440	.
Chr1	7058260	7058760	at_drip_col0_peak799	500	.
Chr1	7093380	7093840	at_drip_col0_peak800	460	.
Chr1	7106560	7106760	at_drip_col0_peak801	200	.
Chr1	7108360	7108800	at_drip_col0_peak802	440	.
Chr1	7115460	7116140	at_drip_col0_peak803	680	.
Chr1	7132920	7133180	at_drip_col0_peak804	260	.
Chr1	7160960	7161280	at_drip_col0_peak805	320	.
Chr1	7167860	7168140	at_drip_col0_peak806	280	.
Chr1	7169020	7169260	at_drip_col0_peak807	240	.
Chr1	7176760	7177100	at_drip_col0_peak808	340	.
Chr1	7178160	7178420	at_drip_col0_peak809	260	.
Chr1	7179160	7180000	at_drip_col0_peak810	840	.
Chr1	7180760	7181420	at_drip_col0_peak811	660	.
Chr1	7202520	7202860	at_drip_col0_peak812	340	.
Chr1	7212580	7212940	at_drip_col0_peak813	360	.
Chr1	7241220	7241620	at_drip_col0_peak814	400	.
Chr1	7244760	7245040	at_drip_col0_peak815	280	.
Chr1	7264860	7265520	at_drip_col0_peak816	660	.
Chr1	7279060	7279540	at_drip_col0_peak817	480	.
Chr1	7281240	7281460	at_drip_col0_peak818	220	.
Chr1	7285460	7286780	at_drip_col0_peak819	1320	.
Chr1	7301180	7301640	at_drip_col0_peak820	460	.
Chr1	7313800	7314140	at_drip_col0_peak821	340	.
Chr1	7318460	7319100	at_drip_col0_peak822	640	.
Chr1	7322540	7322740	at_drip_col0_peak823	200	.
Chr1	7324360	7324760	at_drip_col0_peak824	400	.
Chr1	7333960	7334180	at_drip_col0_peak825	220	.
Chr1	7337380	7338400	at_drip_col0_peak826	1020	.
Chr1	7371800	7372000	at_drip_col0_peak827	200	.
Chr1	7384440	7384820	at_drip_col0_peak828	380	.
Chr1	7386260	7386680	at_drip_col0_peak829	420	.
Chr1	7389700	7389900	at_drip_col0_peak830	200	.
Chr1	7407920	7408140	at_drip_col0_peak831	220	.
Chr1	7411460	7411960	at_drip_col0_peak832	500	.
Chr1	7421120	7421760	at_drip_col0_peak833	640	.
Chr1	7427340	7427760	at_drip_col0_peak834	420	.
Chr1	7429600	7429860	at_drip_col0_peak835	260	.
Chr1	7434060	7434340	at_drip_col0_peak836	280	.
Chr1	7443620	7443960	at_drip_col0_peak837	340	.
Chr1	7444100	7444560	at_drip_col0_peak838	460	.
Chr1	7449180	7449640	at_drip_col0_peak839	460	.
Chr1	7452100	7452640	at_drip_col0_peak840	540	.
Chr1	7453420	7453700	at_drip_col0_peak841	280	.
Chr1	7461560	7462020	at_drip_col0_peak842	460	.
Chr1	7481100	7481440	at_drip_col0_peak843	340	.
Chr1	7482080	7482400	at_drip_col0_peak844	320	.
Chr1	7489820	7490200	at_drip_col0_peak845	380	.
Chr1	7493160	7493500	at_drip_col0_peak846	340	.
Chr1	7496800	7497460	at_drip_col0_peak847	660	.
Chr1	7506640	7506860	at_drip_col0_peak848	220	.
Chr1	7509020	7509400	at_drip_col0_peak849	380	.
Chr1	7511940	7512600	at_drip_col0_peak850	660	.
Chr1	7512660	7513260	at_drip_col0_peak851	600	.
Chr1	7523260	7523540	at_drip_col0_peak852	280	.
Chr1	7534040	7534300	at_drip_col0_peak853	260	.
Chr1	7538760	7539060	at_drip_col0_peak854	300	.
Chr1	7555200	7555760	at_drip_col0_peak855	560	.
Chr1	7571420	7571880	at_drip_col0_peak856	460	.
Chr1	7602900	7603120	at_drip_col0_peak857	220	.
Chr1	7608860	7609080	at_drip_col0_peak858	220	.
Chr1	7628680	7628880	at_drip_col0_peak859	200	.
Chr1	7635920	7636120	at_drip_col0_peak860	200	.
Chr1	7636620	7637060	at_drip_col0_peak861	440	.
Chr1	7640700	7641500	at_drip_col0_peak862	800	.
Chr1	7642760	7643120	at_drip_col0_peak863	360	.
Chr1	7648420	7648960	at_drip_col0_peak864	540	.
Chr1	7650500	7650700	at_drip_col0_peak865	200	.
Chr1	7656880	7657960	at_drip_col0_peak866	1080	.
Chr1	7658360	7658660	at_drip_col0_peak867	300	.
Chr1	7660840	7661280	at_drip_col0_peak868	440	.
Chr1	7664740	7665000	at_drip_col0_peak869	260	.
Chr1	7693100	7693300	at_drip_col0_peak870	200	.
Chr1	7696240	7696940	at_drip_col0_peak871	700	.
Chr1	7705000	7705600	at_drip_col0_peak872	600	.
Chr1	7718840	7719040	at_drip_col0_peak873	200	.
Chr1	7720480	7720960	at_drip_col0_peak874	480	.
Chr1	7729580	7729880	at_drip_col0_peak875	300	.
Chr1	7735560	7736040	at_drip_col0_peak876	480	.
Chr1	7750720	7750940	at_drip_col0_peak877	220	.
Chr1	7753200	7753500	at_drip_col0_peak878	300	.
Chr1	7758100	7758440	at_drip_col0_peak879	340	.
Chr1	7760380	7761180	at_drip_col0_peak880	800	.
Chr1	7765540	7765880	at_drip_col0_peak881	340	.
Chr1	7766760	7767360	at_drip_col0_peak882	600	.
Chr1	7771680	7771940	at_drip_col0_peak883	260	.
Chr1	7783860	7784380	at_drip_col0_peak884	520	.
Chr1	7789420	7789700	at_drip_col0_peak885	280	.
Chr1	7792320	7792520	at_drip_col0_peak886	200	.
Chr1	7799700	7799980	at_drip_col0_peak887	280	.
Chr1	7800620	7801440	at_drip_col0_peak888	820	.
Chr1	7822640	7823400	at_drip_col0_peak889	760	.
Chr1	7826600	7827100	at_drip_col0_peak890	500	.
Chr1	7835860	7836120	at_drip_col0_peak891	260	.
Chr1	7840180	7840460	at_drip_col0_peak892	280	.
Chr1	7843640	7843880	at_drip_col0_peak893	240	.
Chr1	7850860	7851180	at_drip_col0_peak894	320	.
Chr1	7852900	7853140	at_drip_col0_peak895	240	.
Chr1	7858180	7858420	at_drip_col0_peak896	240	.
Chr1	7863680	7863900	at_drip_col0_peak897	220	.
Chr1	7873340	7873880	at_drip_col0_peak898	540	.
Chr1	7875180	7875500	at_drip_col0_peak899	320	.
Chr1	7880500	7880820	at_drip_col0_peak900	320	.
Chr1	7880920	7881260	at_drip_col0_peak901	340	.
Chr1	7882480	7882980	at_drip_col0_peak902	500	.
Chr1	7915720	7916000	at_drip_col0_peak903	280	.
Chr1	7932760	7933100	at_drip_col0_peak904	340	.
Chr1	7936940	7937260	at_drip_col0_peak905	320	.
Chr1	7940500	7941060	at_drip_col0_peak906	560	.
Chr1	7953020	7953400	at_drip_col0_peak907	380	.
Chr1	7958480	7958700	at_drip_col0_peak908	220	.
Chr1	7960060	7960280	at_drip_col0_peak909	220	.
Chr1	7990420	7990720	at_drip_col0_peak910	300	.
Chr1	7994160	7994420	at_drip_col0_peak911	260	.
Chr1	8005220	8005660	at_drip_col0_peak912	440	.
Chr1	8029540	8030040	at_drip_col0_peak913	500	.
Chr1	8042700	8042900	at_drip_col0_peak914	200	.
Chr1	8058920	8059140	at_drip_col0_peak915	220	.
Chr1	8061640	8061960	at_drip_col0_peak916	320	.
Chr1	8099140	8099600	at_drip_col0_peak917	460	.
Chr1	8112960	8113300	at_drip_col0_peak918	340	.
Chr1	8121320	8121820	at_drip_col0_peak919	500	.
Chr1	8129500	8129800	at_drip_col0_peak920	300	.
Chr1	8129900	8130180	at_drip_col0_peak921	280	.
Chr1	8134180	8134580	at_drip_col0_peak922	400	.
Chr1	8155840	8156240	at_drip_col0_peak923	400	.
Chr1	8161140	8161520	at_drip_col0_peak924	380	.
Chr1	8175100	8175420	at_drip_col0_peak925	320	.
Chr1	8176500	8176780	at_drip_col0_peak926	280	.
Chr1	8180180	8180400	at_drip_col0_peak927	220	.
Chr1	8180460	8180740	at_drip_col0_peak928	280	.
Chr1	8187260	8187600	at_drip_col0_peak929	340	.
Chr1	8191860	8192120	at_drip_col0_peak930	260	.
Chr1	8197900	8198320	at_drip_col0_peak931	420	.
Chr1	8198760	8199180	at_drip_col0_peak932	420	.
Chr1	8207140	8207680	at_drip_col0_peak933	540	.
Chr1	8242400	8242720	at_drip_col0_peak934	320	.
Chr1	8256720	8257060	at_drip_col0_peak935	340	.
Chr1	8260840	8261840	at_drip_col0_peak936	1000	.
Chr1	8268100	8268780	at_drip_col0_peak937	680	.
Chr1	8286240	8286920	at_drip_col0_peak938	680	.
Chr1	8292560	8292760	at_drip_col0_peak939	200	.
Chr1	8297880	8298100	at_drip_col0_peak940	220	.
Chr1	8316160	8316920	at_drip_col0_peak941	760	.
Chr1	8317640	8317920	at_drip_col0_peak942	280	.
Chr1	8318960	8319440	at_drip_col0_peak943	480	.
Chr1	8333880	8334220	at_drip_col0_peak944	340	.
Chr1	8342380	8342740	at_drip_col0_peak945	360	.
Chr1	8352020	8352340	at_drip_col0_peak946	320	.
Chr1	8352540	8353000	at_drip_col0_peak947	460	.
Chr1	8353760	8354060	at_drip_col0_peak948	300	.
Chr1	8356080	8356280	at_drip_col0_peak949	200	.
Chr1	8360220	8360420	at_drip_col0_peak950	200	.
Chr1	8361320	8361580	at_drip_col0_peak951	260	.
Chr1	8378280	8378480	at_drip_col0_peak952	200	.
Chr1	8389180	8390120	at_drip_col0_peak953	940	.
Chr1	8391360	8391620	at_drip_col0_peak954	260	.
Chr1	8411480	8411920	at_drip_col0_peak955	440	.
Chr1	8423480	8424120	at_drip_col0_peak956	640	.
Chr1	8424840	8425440	at_drip_col0_peak957	600	.
Chr1	8426860	8427420	at_drip_col0_peak958	560	.
Chr1	8435960	8436620	at_drip_col0_peak959	660	.
Chr1	8454340	8454660	at_drip_col0_peak960	320	.
Chr1	8459060	8459260	at_drip_col0_peak961	200	.
Chr1	8460340	8460580	at_drip_col0_peak962	240	.
Chr1	8464020	8464580	at_drip_col0_peak963	560	.
Chr1	8465600	8465860	at_drip_col0_peak964	260	.
Chr1	8473880	8474320	at_drip_col0_peak965	440	.
Chr1	8484780	8485340	at_drip_col0_peak966	560	.
Chr1	8485680	8486080	at_drip_col0_peak967	400	.
Chr1	8487440	8487640	at_drip_col0_peak968	200	.
Chr1	8519640	8519980	at_drip_col0_peak969	340	.
Chr1	8525340	8525800	at_drip_col0_peak970	460	.
Chr1	8542060	8542340	at_drip_col0_peak971	280	.
Chr1	8554700	8555340	at_drip_col0_peak972	640	.
Chr1	8556240	8556440	at_drip_col0_peak973	200	.
Chr1	8570100	8570760	at_drip_col0_peak974	660	.
Chr1	8573780	8574160	at_drip_col0_peak975	380	.
Chr1	8580600	8580800	at_drip_col0_peak976	200	.
Chr1	8586160	8586360	at_drip_col0_peak977	200	.
Chr1	8593500	8593760	at_drip_col0_peak978	260	.
Chr1	8595240	8596240	at_drip_col0_peak979	1000	.
Chr1	8598180	8598420	at_drip_col0_peak980	240	.
Chr1	8608360	8608580	at_drip_col0_peak981	220	.
Chr1	8630680	8630880	at_drip_col0_peak982	200	.
Chr1	8631140	8631600	at_drip_col0_peak983	460	.
Chr1	8640120	8640540	at_drip_col0_peak984	420	.
Chr1	8647140	8647420	at_drip_col0_peak985	280	.
Chr1	8655080	8655560	at_drip_col0_peak986	480	.
Chr1	8666000	8666300	at_drip_col0_peak987	300	.
Chr1	8689780	8690000	at_drip_col0_peak988	220	.
Chr1	8692740	8693040	at_drip_col0_peak989	300	.
Chr1	8703180	8703800	at_drip_col0_peak990	620	.
Chr1	8709060	8709340	at_drip_col0_peak991	280	.
Chr1	8713860	8714220	at_drip_col0_peak992	360	.
Chr1	8716500	8716940	at_drip_col0_peak993	440	.
Chr1	8723520	8723940	at_drip_col0_peak994	420	.
Chr1	8726740	8727380	at_drip_col0_peak995	640	.
Chr1	8729400	8729720	at_drip_col0_peak996	320	.
Chr1	8730060	8730260	at_drip_col0_peak997	200	.
Chr1	8745260	8745640	at_drip_col0_peak998	380	.
Chr1	8749100	8749300	at_drip_col0_peak999	200	.
Chr1	8775820	8776200	at_drip_col0_peak1000	380	.
Chr1	8798280	8798860	at_drip_col0_peak1001	580	.
Chr1	8812820	8813280	at_drip_col0_peak1002	460	.
Chr1	8827220	8827620	at_drip_col0_peak1003	400	.
Chr1	8844440	8844740	at_drip_col0_peak1004	300	.
Chr1	8846000	8846320	at_drip_col0_peak1005	320	.
Chr1	8848920	8849340	at_drip_col0_peak1006	420	.
Chr1	8851240	8851480	at_drip_col0_peak1007	240	.
Chr1	8851700	8852020	at_drip_col0_peak1008	320	.
Chr1	8852800	8853240	at_drip_col0_peak1009	440	.
Chr1	8853440	8853780	at_drip_col0_peak1010	340	.
Chr1	8857360	8857640	at_drip_col0_peak1011	280	.
Chr1	8862880	8863080	at_drip_col0_peak1012	200	.
Chr1	8864060	8864280	at_drip_col0_peak1013	220	.
Chr1	8874460	8874900	at_drip_col0_peak1014	440	.
Chr1	8877660	8878140	at_drip_col0_peak1015	480	.
Chr1	8881460	8882020	at_drip_col0_peak1016	560	.
Chr1	8899340	8899560	at_drip_col0_peak1017	220	.
Chr1	8899600	8899800	at_drip_col0_peak1018	200	.
Chr1	8905580	8905780	at_drip_col0_peak1019	200	.
Chr1	8920960	8921520	at_drip_col0_peak1020	560	.
Chr1	8922060	8922280	at_drip_col0_peak1021	220	.
Chr1	8935640	8935880	at_drip_col0_peak1022	240	.
Chr1	8940340	8940600	at_drip_col0_peak1023	260	.
Chr1	8940760	8941320	at_drip_col0_peak1024	560	.
Chr1	8957840	8958600	at_drip_col0_peak1025	760	.
Chr1	8960740	8961080	at_drip_col0_peak1026	340	.
Chr1	8975980	8976200	at_drip_col0_peak1027	220	.
Chr1	8983080	8983460	at_drip_col0_peak1028	380	.
Chr1	8990440	8990760	at_drip_col0_peak1029	320	.
Chr1	8995320	8995900	at_drip_col0_peak1030	580	.
Chr1	8999500	8999880	at_drip_col0_peak1031	380	.
Chr1	9003280	9003520	at_drip_col0_peak1032	240	.
Chr1	9019660	9020120	at_drip_col0_peak1033	460	.
Chr1	9023700	9023940	at_drip_col0_peak1034	240	.
Chr1	9060560	9060760	at_drip_col0_peak1035	200	.
Chr1	9060900	9061500	at_drip_col0_peak1036	600	.
Chr1	9066460	9066960	at_drip_col0_peak1037	500	.
Chr1	9078320	9079600	at_drip_col0_peak1038	1280	.
Chr1	9084380	9084720	at_drip_col0_peak1039	340	.
Chr1	9087580	9088040	at_drip_col0_peak1040	460	.
Chr1	9096500	9096740	at_drip_col0_peak1041	240	.
Chr1	9098140	9098840	at_drip_col0_peak1042	700	.
Chr1	9103440	9103720	at_drip_col0_peak1043	280	.
Chr1	9117280	9117560	at_drip_col0_peak1044	280	.
Chr1	9144820	9145040	at_drip_col0_peak1045	220	.
Chr1	9158800	9159140	at_drip_col0_peak1046	340	.
Chr1	9159240	9159460	at_drip_col0_peak1047	220	.
Chr1	9159700	9159960	at_drip_col0_peak1048	260	.
Chr1	9167740	9168040	at_drip_col0_peak1049	300	.
Chr1	9176800	9177140	at_drip_col0_peak1050	340	.
Chr1	9178160	9178880	at_drip_col0_peak1051	720	.
Chr1	9186720	9187140	at_drip_col0_peak1052	420	.
Chr1	9189280	9189960	at_drip_col0_peak1053	680	.
Chr1	9199440	9199980	at_drip_col0_peak1054	540	.
Chr1	9221660	9221960	at_drip_col0_peak1055	300	.
Chr1	9240560	9240900	at_drip_col0_peak1056	340	.
Chr1	9240980	9241340	at_drip_col0_peak1057	360	.
Chr1	9248200	9248700	at_drip_col0_peak1058	500	.
Chr1	9263140	9263460	at_drip_col0_peak1059	320	.
Chr1	9266620	9267600	at_drip_col0_peak1060	980	.
Chr1	9269640	9270220	at_drip_col0_peak1061	580	.
Chr1	9271760	9271960	at_drip_col0_peak1062	200	.
Chr1	9272660	9273120	at_drip_col0_peak1063	460	.
Chr1	9274800	9275440	at_drip_col0_peak1064	640	.
Chr1	9284600	9285060	at_drip_col0_peak1065	460	.
Chr1	9291380	9291880	at_drip_col0_peak1066	500	.
Chr1	9295540	9295940	at_drip_col0_peak1067	400	.
Chr1	9303720	9304360	at_drip_col0_peak1068	640	.
Chr1	9307980	9308340	at_drip_col0_peak1069	360	.
Chr1	9318180	9318700	at_drip_col0_peak1070	520	.
Chr1	9321640	9321920	at_drip_col0_peak1071	280	.
Chr1	9327760	9328000	at_drip_col0_peak1072	240	.
Chr1	9334920	9335120	at_drip_col0_peak1073	200	.
Chr1	9340700	9340920	at_drip_col0_peak1074	220	.
Chr1	9349960	9350420	at_drip_col0_peak1075	460	.
Chr1	9350860	9351600	at_drip_col0_peak1076	740	.
Chr1	9354740	9354940	at_drip_col0_peak1077	200	.
Chr1	9355860	9356520	at_drip_col0_peak1078	660	.
Chr1	9359460	9359900	at_drip_col0_peak1079	440	.
Chr1	9373040	9373600	at_drip_col0_peak1080	560	.
Chr1	9391700	9392200	at_drip_col0_peak1081	500	.
Chr1	9398760	9399020	at_drip_col0_peak1082	260	.
Chr1	9422300	9422580	at_drip_col0_peak1083	280	.
Chr1	9427600	9427800	at_drip_col0_peak1084	200	.
Chr1	9448660	9449080	at_drip_col0_peak1085	420	.
Chr1	9459120	9459320	at_drip_col0_peak1086	200	.
Chr1	9483460	9483860	at_drip_col0_peak1087	400	.
Chr1	9486760	9487640	at_drip_col0_peak1088	880	.
Chr1	9493460	9493660	at_drip_col0_peak1089	200	.
Chr1	9495080	9495740	at_drip_col0_peak1090	660	.
Chr1	9499200	9499500	at_drip_col0_peak1091	300	.
Chr1	9504000	9504640	at_drip_col0_peak1092	640	.
Chr1	9508400	9508600	at_drip_col0_peak1093	200	.
Chr1	9509580	9510100	at_drip_col0_peak1094	520	.
Chr1	9517880	9518080	at_drip_col0_peak1095	200	.
Chr1	9527140	9527400	at_drip_col0_peak1096	260	.
Chr1	9530960	9531420	at_drip_col0_peak1097	460	.
Chr1	9534160	9534440	at_drip_col0_peak1098	280	.
Chr1	9540240	9540640	at_drip_col0_peak1099	400	.
Chr1	9549420	9549840	at_drip_col0_peak1100	420	.
Chr1	9553280	9553520	at_drip_col0_peak1101	240	.
Chr1	9553720	9554260	at_drip_col0_peak1102	540	.
Chr1	9556440	9556820	at_drip_col0_peak1103	380	.
Chr1	9573740	9574040	at_drip_col0_peak1104	300	.
Chr1	9580500	9580700	at_drip_col0_peak1105	200	.
Chr1	9583140	9583360	at_drip_col0_peak1106	220	.
Chr1	9589160	9589360	at_drip_col0_peak1107	200	.
Chr1	9600520	9600740	at_drip_col0_peak1108	220	.
Chr1	9607640	9608040	at_drip_col0_peak1109	400	.
Chr1	9608300	9608520	at_drip_col0_peak1110	220	.
Chr1	9619160	9619440	at_drip_col0_peak1111	280	.
Chr1	9621600	9622120	at_drip_col0_peak1112	520	.
Chr1	9622700	9623120	at_drip_col0_peak1113	420	.
Chr1	9623260	9623460	at_drip_col0_peak1114	200	.
Chr1	9623600	9623980	at_drip_col0_peak1115	380	.
Chr1	9631340	9631640	at_drip_col0_peak1116	300	.
Chr1	9635620	9635820	at_drip_col0_peak1117	200	.
Chr1	9643880	9644200	at_drip_col0_peak1118	320	.
Chr1	9649060	9649340	at_drip_col0_peak1119	280	.
Chr1	9668480	9669020	at_drip_col0_peak1120	540	.
Chr1	9703520	9703740	at_drip_col0_peak1121	220	.
Chr1	9708000	9708660	at_drip_col0_peak1122	660	.
Chr1	9724020	9724440	at_drip_col0_peak1123	420	.
Chr1	9728820	9729140	at_drip_col0_peak1124	320	.
Chr1	9745300	9745760	at_drip_col0_peak1125	460	.
Chr1	9749500	9749820	at_drip_col0_peak1126	320	.
Chr1	9754200	9754520	at_drip_col0_peak1127	320	.
Chr1	9768200	9768840	at_drip_col0_peak1128	640	.
Chr1	9779540	9779800	at_drip_col0_peak1129	260	.
Chr1	9783040	9784200	at_drip_col0_peak1130	1160	.
Chr1	9787820	9788100	at_drip_col0_peak1131	280	.
Chr1	9789580	9789800	at_drip_col0_peak1132	220	.
Chr1	9801040	9801380	at_drip_col0_peak1133	340	.
Chr1	9805460	9805700	at_drip_col0_peak1134	240	.
Chr1	9809080	9809360	at_drip_col0_peak1135	280	.
Chr1	9812140	9812440	at_drip_col0_peak1136	300	.
Chr1	9814480	9814680	at_drip_col0_peak1137	200	.
Chr1	9815080	9815480	at_drip_col0_peak1138	400	.
Chr1	9827960	9828600	at_drip_col0_peak1139	640	.
Chr1	9830880	9831880	at_drip_col0_peak1140	1000	.
Chr1	9846920	9847400	at_drip_col0_peak1141	480	.
Chr1	9848900	9849200	at_drip_col0_peak1142	300	.
Chr1	9878800	9879620	at_drip_col0_peak1143	820	.
Chr1	9883600	9884040	at_drip_col0_peak1144	440	.
Chr1	9885960	9886340	at_drip_col0_peak1145	380	.
Chr1	9899880	9900120	at_drip_col0_peak1146	240	.
Chr1	9903440	9904160	at_drip_col0_peak1147	720	.
Chr1	9917540	9918120	at_drip_col0_peak1148	580	.
Chr1	9919440	9919640	at_drip_col0_peak1149	200	.
Chr1	9919780	9920000	at_drip_col0_peak1150	220	.
Chr1	9925200	9925460	at_drip_col0_peak1151	260	.
Chr1	9929660	9930180	at_drip_col0_peak1152	520	.
Chr1	9943880	9944320	at_drip_col0_peak1153	440	.
Chr1	9947100	9947380	at_drip_col0_peak1154	280	.
Chr1	9947920	9948140	at_drip_col0_peak1155	220	.
Chr1	9974820	9975520	at_drip_col0_peak1156	700	.
Chr1	9979480	9980040	at_drip_col0_peak1157	560	.
Chr1	9981680	9982180	at_drip_col0_peak1158	500	.
Chr1	9994440	9994700	at_drip_col0_peak1159	260	.
Chr1	9996620	9996840	at_drip_col0_peak1160	220	.
Chr1	10001100	10001520	at_drip_col0_peak1161	420	.
Chr1	10003540	10003860	at_drip_col0_peak1162	320	.
Chr1	10008600	10008820	at_drip_col0_peak1163	220	.
Chr1	10017260	10018100	at_drip_col0_peak1164	840	.
Chr1	10023540	10023800	at_drip_col0_peak1165	260	.
Chr1	10027480	10027960	at_drip_col0_peak1166	480	.
Chr1	10028660	10029460	at_drip_col0_peak1167	800	.
Chr1	10039620	10040020	at_drip_col0_peak1168	400	.
Chr1	10040680	10041180	at_drip_col0_peak1169	500	.
Chr1	10063900	10064680	at_drip_col0_peak1170	780	.
Chr1	10077180	10077520	at_drip_col0_peak1171	340	.
Chr1	10110920	10111160	at_drip_col0_peak1172	240	.
Chr1	10113740	10114380	at_drip_col0_peak1173	640	.
Chr1	10117360	10117680	at_drip_col0_peak1174	320	.
Chr1	10128560	10128760	at_drip_col0_peak1175	200	.
Chr1	10173960	10174160	at_drip_col0_peak1176	200	.
Chr1	10178600	10178800	at_drip_col0_peak1177	200	.
Chr1	10182720	10183020	at_drip_col0_peak1178	300	.
Chr1	10193860	10194120	at_drip_col0_peak1179	260	.
Chr1	10194860	10195140	at_drip_col0_peak1180	280	.
Chr1	10196440	10196880	at_drip_col0_peak1181	440	.
Chr1	10204080	10204380	at_drip_col0_peak1182	300	.
Chr1	10205900	10206180	at_drip_col0_peak1183	280	.
Chr1	10206440	10206680	at_drip_col0_peak1184	240	.
Chr1	10207780	10208080	at_drip_col0_peak1185	300	.
Chr1	10211380	10211640	at_drip_col0_peak1186	260	.
Chr1	10212280	10212740	at_drip_col0_peak1187	460	.
Chr1	10216100	10216840	at_drip_col0_peak1188	740	.
Chr1	10227460	10227680	at_drip_col0_peak1189	220	.
Chr1	10236140	10236620	at_drip_col0_peak1190	480	.
Chr1	10257760	10258300	at_drip_col0_peak1191	540	.
Chr1	10266780	10267360	at_drip_col0_peak1192	580	.
Chr1	10273860	10274100	at_drip_col0_peak1193	240	.
Chr1	10275340	10275540	at_drip_col0_peak1194	200	.
Chr1	10282460	10282720	at_drip_col0_peak1195	260	.
Chr1	10283260	10283620	at_drip_col0_peak1196	360	.
Chr1	10283820	10284300	at_drip_col0_peak1197	480	.
Chr1	10294060	10294800	at_drip_col0_peak1198	740	.
Chr1	10304900	10305140	at_drip_col0_peak1199	240	.
Chr1	10312860	10313220	at_drip_col0_peak1200	360	.
Chr1	10315420	10316040	at_drip_col0_peak1201	620	.
Chr1	10322500	10322760	at_drip_col0_peak1202	260	.
Chr1	10332340	10332980	at_drip_col0_peak1203	640	.
Chr1	10334600	10334940	at_drip_col0_peak1204	340	.
Chr1	10335220	10335480	at_drip_col0_peak1205	260	.
Chr1	10335740	10336000	at_drip_col0_peak1206	260	.
Chr1	10336800	10337640	at_drip_col0_peak1207	840	.
Chr1	10343880	10344220	at_drip_col0_peak1208	340	.
Chr1	10345060	10345320	at_drip_col0_peak1209	260	.
Chr1	10345500	10345980	at_drip_col0_peak1210	480	.
Chr1	10356460	10356660	at_drip_col0_peak1211	200	.
Chr1	10375460	10375660	at_drip_col0_peak1212	200	.
Chr1	10384800	10385240	at_drip_col0_peak1213	440	.
Chr1	10447420	10447860	at_drip_col0_peak1214	440	.
Chr1	10449100	10449300	at_drip_col0_peak1215	200	.
Chr1	10454820	10455120	at_drip_col0_peak1216	300	.
Chr1	10464060	10464320	at_drip_col0_peak1217	260	.
Chr1	10464940	10465460	at_drip_col0_peak1218	520	.
Chr1	10491360	10492080	at_drip_col0_peak1219	720	.
Chr1	10493940	10494200	at_drip_col0_peak1220	260	.
Chr1	10506140	10506400	at_drip_col0_peak1221	260	.
Chr1	10513880	10514300	at_drip_col0_peak1222	420	.
Chr1	10525420	10525800	at_drip_col0_peak1223	380	.
Chr1	10527660	10527960	at_drip_col0_peak1224	300	.
Chr1	10539760	10540060	at_drip_col0_peak1225	300	.
Chr1	10540700	10541020	at_drip_col0_peak1226	320	.
Chr1	10545360	10545980	at_drip_col0_peak1227	620	.
Chr1	10546840	10547040	at_drip_col0_peak1228	200	.
Chr1	10552980	10553480	at_drip_col0_peak1229	500	.
Chr1	10561020	10561320	at_drip_col0_peak1230	300	.
Chr1	10564260	10564500	at_drip_col0_peak1231	240	.
Chr1	10570660	10570900	at_drip_col0_peak1232	240	.
Chr1	10581600	10581820	at_drip_col0_peak1233	220	.
Chr1	10599220	10599520	at_drip_col0_peak1234	300	.
Chr1	10609360	10609700	at_drip_col0_peak1235	340	.
Chr1	10623920	10624460	at_drip_col0_peak1236	540	.
Chr1	10630320	10630920	at_drip_col0_peak1237	600	.
Chr1	10632920	10633120	at_drip_col0_peak1238	200	.
Chr1	10638720	10638920	at_drip_col0_peak1239	200	.
Chr1	10640420	10640780	at_drip_col0_peak1240	360	.
Chr1	10655680	10656140	at_drip_col0_peak1241	460	.
Chr1	10659920	10660760	at_drip_col0_peak1242	840	.
Chr1	10661320	10661620	at_drip_col0_peak1243	300	.
Chr1	10663260	10663740	at_drip_col0_peak1244	480	.
Chr1	10677620	10678200	at_drip_col0_peak1245	580	.
Chr1	10680040	10680640	at_drip_col0_peak1246	600	.
Chr1	10682260	10682460	at_drip_col0_peak1247	200	.
Chr1	10699600	10700000	at_drip_col0_peak1248	400	.
Chr1	10714260	10714580	at_drip_col0_peak1249	320	.
Chr1	10715160	10715800	at_drip_col0_peak1250	640	.
Chr1	10727740	10728000	at_drip_col0_peak1251	260	.
Chr1	10734240	10734460	at_drip_col0_peak1252	220	.
Chr1	10770780	10771100	at_drip_col0_peak1253	320	.
Chr1	10775600	10775800	at_drip_col0_peak1254	200	.
Chr1	10787200	10787440	at_drip_col0_peak1255	240	.
Chr1	10800640	10801240	at_drip_col0_peak1256	600	.
Chr1	10827100	10827480	at_drip_col0_peak1257	380	.
Chr1	10828360	10828740	at_drip_col0_peak1258	380	.
Chr1	10844900	10845120	at_drip_col0_peak1259	220	.
Chr1	10846800	10847860	at_drip_col0_peak1260	1060	.
Chr1	10854900	10855120	at_drip_col0_peak1261	220	.
Chr1	10865180	10865620	at_drip_col0_peak1262	440	.
Chr1	10874700	10874920	at_drip_col0_peak1263	220	.
Chr1	10880340	10880580	at_drip_col0_peak1264	240	.
Chr1	10882840	10883080	at_drip_col0_peak1265	240	.
Chr1	10887740	10888040	at_drip_col0_peak1266	300	.
Chr1	10888100	10888940	at_drip_col0_peak1267	840	.
Chr1	10905080	10905320	at_drip_col0_peak1268	240	.
Chr1	10908680	10908940	at_drip_col0_peak1269	260	.
Chr1	10941540	10942280	at_drip_col0_peak1270	740	.
Chr1	10942660	10943000	at_drip_col0_peak1271	340	.
Chr1	10944180	10944460	at_drip_col0_peak1272	280	.
Chr1	10949040	10949400	at_drip_col0_peak1273	360	.
Chr1	10952560	10952860	at_drip_col0_peak1274	300	.
Chr1	10966240	10966800	at_drip_col0_peak1275	560	.
Chr1	10987640	10987960	at_drip_col0_peak1276	320	.
Chr1	10989420	10989640	at_drip_col0_peak1277	220	.
Chr1	10993240	10993600	at_drip_col0_peak1278	360	.
Chr1	11023500	11023920	at_drip_col0_peak1279	420	.
Chr1	11024800	11025060	at_drip_col0_peak1280	260	.
Chr1	11032860	11033060	at_drip_col0_peak1281	200	.
Chr1	11035060	11035260	at_drip_col0_peak1282	200	.
Chr1	11043400	11043900	at_drip_col0_peak1283	500	.
Chr1	11044240	11044500	at_drip_col0_peak1284	260	.
Chr1	11046640	11046920	at_drip_col0_peak1285	280	.
Chr1	11048640	11049140	at_drip_col0_peak1286	500	.
Chr1	11058980	11059420	at_drip_col0_peak1287	440	.
Chr1	11060080	11060380	at_drip_col0_peak1288	300	.
Chr1	11061560	11061860	at_drip_col0_peak1289	300	.
Chr1	11069840	11070060	at_drip_col0_peak1290	220	.
Chr1	11070960	11071500	at_drip_col0_peak1291	540	.
Chr1	11071840	11072620	at_drip_col0_peak1292	780	.
Chr1	11074140	11074340	at_drip_col0_peak1293	200	.
Chr1	11087440	11087820	at_drip_col0_peak1294	380	.
Chr1	11107260	11107540	at_drip_col0_peak1295	280	.
Chr1	11115880	11116180	at_drip_col0_peak1296	300	.
Chr1	11117820	11118400	at_drip_col0_peak1297	580	.
Chr1	11136240	11136580	at_drip_col0_peak1298	340	.
Chr1	11156520	11156820	at_drip_col0_peak1299	300	.
Chr1	11181060	11181260	at_drip_col0_peak1300	200	.
Chr1	11193260	11194240	at_drip_col0_peak1301	980	.
Chr1	11208460	11208800	at_drip_col0_peak1302	340	.
Chr1	11212460	11212800	at_drip_col0_peak1303	340	.
Chr1	11229360	11229580	at_drip_col0_peak1304	220	.
Chr1	11237220	11237560	at_drip_col0_peak1305	340	.
Chr1	11238120	11238320	at_drip_col0_peak1306	200	.
Chr1	11239300	11239660	at_drip_col0_peak1307	360	.
Chr1	11241860	11242200	at_drip_col0_peak1308	340	.
Chr1	11244280	11244640	at_drip_col0_peak1309	360	.
Chr1	11249720	11250040	at_drip_col0_peak1310	320	.
Chr1	11255300	11255680	at_drip_col0_peak1311	380	.
Chr1	11265800	11266180	at_drip_col0_peak1312	380	.
Chr1	11274620	11274820	at_drip_col0_peak1313	200	.
Chr1	11279600	11280220	at_drip_col0_peak1314	620	.
Chr1	11288840	11289060	at_drip_col0_peak1315	220	.
Chr1	11290900	11291220	at_drip_col0_peak1316	320	.
Chr1	11293760	11294000	at_drip_col0_peak1317	240	.
Chr1	11300860	11301060	at_drip_col0_peak1318	200	.
Chr1	11307340	11307700	at_drip_col0_peak1319	360	.
Chr1	11310800	11311360	at_drip_col0_peak1320	560	.
Chr1	11313400	11313700	at_drip_col0_peak1321	300	.
Chr1	11328340	11328620	at_drip_col0_peak1322	280	.
Chr1	11330340	11330900	at_drip_col0_peak1323	560	.
Chr1	11338280	11338500	at_drip_col0_peak1324	220	.
Chr1	11368460	11368760	at_drip_col0_peak1325	300	.
Chr1	11377960	11378160	at_drip_col0_peak1326	200	.
Chr1	11385940	11386280	at_drip_col0_peak1327	340	.
Chr1	11399920	11400260	at_drip_col0_peak1328	340	.
Chr1	11416100	11416300	at_drip_col0_peak1329	200	.
Chr1	11428860	11429160	at_drip_col0_peak1330	300	.
Chr1	11429740	11430580	at_drip_col0_peak1331	840	.
Chr1	11437100	11437500	at_drip_col0_peak1332	400	.
Chr1	11465160	11465440	at_drip_col0_peak1333	280	.
Chr1	11471440	11471660	at_drip_col0_peak1334	220	.
Chr1	11480040	11480300	at_drip_col0_peak1335	260	.
Chr1	11515540	11515840	at_drip_col0_peak1336	300	.
Chr1	11523360	11524020	at_drip_col0_peak1337	660	.
Chr1	11532180	11532600	at_drip_col0_peak1338	420	.
Chr1	11535980	11536460	at_drip_col0_peak1339	480	.
Chr1	11538460	11538700	at_drip_col0_peak1340	240	.
Chr1	11544020	11544220	at_drip_col0_peak1341	200	.
Chr1	11560740	11561520	at_drip_col0_peak1342	780	.
Chr1	11563560	11563820	at_drip_col0_peak1343	260	.
Chr1	11586140	11586400	at_drip_col0_peak1344	260	.
Chr1	11594620	11594960	at_drip_col0_peak1345	340	.
Chr1	11595800	11596200	at_drip_col0_peak1346	400	.
Chr1	11601040	11601420	at_drip_col0_peak1347	380	.
Chr1	11612220	11612600	at_drip_col0_peak1348	380	.
Chr1	11621600	11621900	at_drip_col0_peak1349	300	.
Chr1	11625240	11625840	at_drip_col0_peak1350	600	.
Chr1	11626720	11626960	at_drip_col0_peak1351	240	.
Chr1	11630180	11631720	at_drip_col0_peak1352	1540	.
Chr1	11636980	11637860	at_drip_col0_peak1353	880	.
Chr1	11644180	11644480	at_drip_col0_peak1354	300	.
Chr1	11644580	11645080	at_drip_col0_peak1355	500	.
Chr1	11655800	11656060	at_drip_col0_peak1356	260	.
Chr1	11662020	11662480	at_drip_col0_peak1357	460	.
Chr1	11672880	11673080	at_drip_col0_peak1358	200	.
Chr1	11684240	11684460	at_drip_col0_peak1359	220	.
Chr1	11696120	11696460	at_drip_col0_peak1360	340	.
Chr1	11709720	11710200	at_drip_col0_peak1361	480	.
Chr1	11711860	11712120	at_drip_col0_peak1362	260	.
Chr1	11718880	11719380	at_drip_col0_peak1363	500	.
Chr1	11719700	11720000	at_drip_col0_peak1364	300	.
Chr1	11740040	11740520	at_drip_col0_peak1365	480	.
Chr1	11748600	11748800	at_drip_col0_peak1366	200	.
Chr1	11754620	11755040	at_drip_col0_peak1367	420	.
Chr1	11763600	11763820	at_drip_col0_peak1368	220	.
Chr1	11777640	11778540	at_drip_col0_peak1369	900	.
Chr1	11780780	11781500	at_drip_col0_peak1370	720	.
Chr1	11787180	11787620	at_drip_col0_peak1371	440	.
Chr1	11797760	11798400	at_drip_col0_peak1372	640	.
Chr1	11824980	11825180	at_drip_col0_peak1373	200	.
Chr1	11827400	11828180	at_drip_col0_peak1374	780	.
Chr1	11829740	11829940	at_drip_col0_peak1375	200	.
Chr1	11844520	11844800	at_drip_col0_peak1376	280	.
Chr1	11846960	11847240	at_drip_col0_peak1377	280	.
Chr1	11853320	11853520	at_drip_col0_peak1378	200	.
Chr1	11854360	11854580	at_drip_col0_peak1379	220	.
Chr1	11879480	11879760	at_drip_col0_peak1380	280	.
Chr1	11880080	11880460	at_drip_col0_peak1381	380	.
Chr1	11886680	11887020	at_drip_col0_peak1382	340	.
Chr1	11892400	11893720	at_drip_col0_peak1383	1320	.
Chr1	11895580	11895880	at_drip_col0_peak1384	300	.
Chr1	11898840	11899300	at_drip_col0_peak1385	460	.
Chr1	11902340	11902620	at_drip_col0_peak1386	280	.
Chr1	11909840	11910060	at_drip_col0_peak1387	220	.
Chr1	11923460	11923660	at_drip_col0_peak1388	200	.
Chr1	11934160	11934360	at_drip_col0_peak1389	200	.
Chr1	11966280	11967100	at_drip_col0_peak1390	820	.
Chr1	11970460	11970900	at_drip_col0_peak1391	440	.
Chr1	11972060	11972840	at_drip_col0_peak1392	780	.
Chr1	11986420	11986620	at_drip_col0_peak1393	200	.
Chr1	12005880	12006120	at_drip_col0_peak1394	240	.
Chr1	12021000	12021440	at_drip_col0_peak1395	440	.
Chr1	12030260	12030540	at_drip_col0_peak1396	280	.
Chr1	12036820	12037040	at_drip_col0_peak1397	220	.
Chr1	12046140	12046840	at_drip_col0_peak1398	700	.
Chr1	12050780	12051200	at_drip_col0_peak1399	420	.
Chr1	12051380	12051700	at_drip_col0_peak1400	320	.
Chr1	12054400	12054700	at_drip_col0_peak1401	300	.
Chr1	12055920	12056360	at_drip_col0_peak1402	440	.
Chr1	12060360	12060600	at_drip_col0_peak1403	240	.
Chr1	12064420	12064900	at_drip_col0_peak1404	480	.
Chr1	12067180	12067420	at_drip_col0_peak1405	240	.
Chr1	12075760	12076000	at_drip_col0_peak1406	240	.
Chr1	12085660	12085880	at_drip_col0_peak1407	220	.
Chr1	12091020	12091540	at_drip_col0_peak1408	520	.
Chr1	12091800	12092020	at_drip_col0_peak1409	220	.
Chr1	12103780	12104060	at_drip_col0_peak1410	280	.
Chr1	12109260	12109580	at_drip_col0_peak1411	320	.
Chr1	12119060	12119280	at_drip_col0_peak1412	220	.
Chr1	12129600	12129840	at_drip_col0_peak1413	240	.
Chr1	12136340	12136620	at_drip_col0_peak1414	280	.
Chr1	12139400	12139820	at_drip_col0_peak1415	420	.
Chr1	12140280	12140520	at_drip_col0_peak1416	240	.
Chr1	12142040	12142520	at_drip_col0_peak1417	480	.
Chr1	12144240	12145040	at_drip_col0_peak1418	800	.
Chr1	12148260	12148500	at_drip_col0_peak1419	240	.
Chr1	12152600	12152800	at_drip_col0_peak1420	200	.
Chr1	12157800	12158340	at_drip_col0_peak1421	540	.
Chr1	12172300	12172500	at_drip_col0_peak1422	200	.
Chr1	12176600	12177060	at_drip_col0_peak1423	460	.
Chr1	12187640	12187880	at_drip_col0_peak1424	240	.
Chr1	12195060	12195260	at_drip_col0_peak1425	200	.
Chr1	12204460	12204720	at_drip_col0_peak1426	260	.
Chr1	12213620	12214280	at_drip_col0_peak1427	660	.
Chr1	12241540	12242060	at_drip_col0_peak1428	520	.
Chr1	12245960	12246280	at_drip_col0_peak1429	320	.
Chr1	12249420	12249620	at_drip_col0_peak1430	200	.
Chr1	12250040	12250280	at_drip_col0_peak1431	240	.
Chr1	12261320	12261700	at_drip_col0_peak1432	380	.
Chr1	12263200	12263780	at_drip_col0_peak1433	580	.
Chr1	12271220	12271820	at_drip_col0_peak1434	600	.
Chr1	12273860	12274520	at_drip_col0_peak1435	660	.
Chr1	12287240	12287880	at_drip_col0_peak1436	640	.
Chr1	12291120	12291580	at_drip_col0_peak1437	460	.
Chr1	12296240	12296660	at_drip_col0_peak1438	420	.
Chr1	12303720	12304060	at_drip_col0_peak1439	340	.
Chr1	12308620	12308820	at_drip_col0_peak1440	200	.
Chr1	12315800	12316180	at_drip_col0_peak1441	380	.
Chr1	12326820	12327380	at_drip_col0_peak1442	560	.
Chr1	12333340	12333540	at_drip_col0_peak1443	200	.
Chr1	12334980	12335260	at_drip_col0_peak1444	280	.
Chr1	12336600	12336940	at_drip_col0_peak1445	340	.
Chr1	12345960	12346180	at_drip_col0_peak1446	220	.
Chr1	12355580	12356040	at_drip_col0_peak1447	460	.
Chr1	12357820	12358140	at_drip_col0_peak1448	320	.
Chr1	12362720	12362920	at_drip_col0_peak1449	200	.
Chr1	12381580	12381960	at_drip_col0_peak1450	380	.
Chr1	12383100	12383300	at_drip_col0_peak1451	200	.
Chr1	12400820	12401020	at_drip_col0_peak1452	200	.
Chr1	12406540	12406960	at_drip_col0_peak1453	420	.
Chr1	12411120	12411600	at_drip_col0_peak1454	480	.
Chr1	12412220	12412700	at_drip_col0_peak1455	480	.
Chr1	12413200	12413400	at_drip_col0_peak1456	200	.
Chr1	12422480	12422740	at_drip_col0_peak1457	260	.
Chr1	12474100	12474360	at_drip_col0_peak1458	260	.
Chr1	12485120	12485820	at_drip_col0_peak1459	700	.
Chr1	12486140	12486600	at_drip_col0_peak1460	460	.
Chr1	12494440	12494680	at_drip_col0_peak1461	240	.
Chr1	12503140	12503480	at_drip_col0_peak1462	340	.
Chr1	12510980	12511340	at_drip_col0_peak1463	360	.
Chr1	12515680	12516180	at_drip_col0_peak1464	500	.
Chr1	12519920	12520600	at_drip_col0_peak1465	680	.
Chr1	12522000	12522200	at_drip_col0_peak1466	200	.
Chr1	12529180	12529440	at_drip_col0_peak1467	260	.
Chr1	12553840	12554240	at_drip_col0_peak1468	400	.
Chr1	12556120	12556600	at_drip_col0_peak1469	480	.
Chr1	12559680	12559960	at_drip_col0_peak1470	280	.
Chr1	12561300	12561760	at_drip_col0_peak1471	460	.
Chr1	12577820	12578340	at_drip_col0_peak1472	520	.
Chr1	12583200	12583400	at_drip_col0_peak1473	200	.
Chr1	12584220	12584800	at_drip_col0_peak1474	580	.
Chr1	12590780	12590980	at_drip_col0_peak1475	200	.
Chr1	12592580	12593020	at_drip_col0_peak1476	440	.
Chr1	12593140	12593480	at_drip_col0_peak1477	340	.
Chr1	12600000	12600280	at_drip_col0_peak1478	280	.
Chr1	12601240	12601560	at_drip_col0_peak1479	320	.
Chr1	12604240	12604640	at_drip_col0_peak1480	400	.
Chr1	12609420	12609820	at_drip_col0_peak1481	400	.
Chr1	12611540	12611940	at_drip_col0_peak1482	400	.
Chr1	12622060	12622260	at_drip_col0_peak1483	200	.
Chr1	12623440	12623840	at_drip_col0_peak1484	400	.
Chr1	12632280	12632660	at_drip_col0_peak1485	380	.
Chr1	12634440	12634780	at_drip_col0_peak1486	340	.
Chr1	12639040	12639280	at_drip_col0_peak1487	240	.
Chr1	12649980	12650500	at_drip_col0_peak1488	520	.
Chr1	12699600	12700020	at_drip_col0_peak1489	420	.
Chr1	12728480	12728920	at_drip_col0_peak1490	440	.
Chr1	12729040	12729380	at_drip_col0_peak1491	340	.
Chr1	12730100	12730520	at_drip_col0_peak1492	420	.
Chr1	12732760	12733360	at_drip_col0_peak1493	600	.
Chr1	12741200	12741480	at_drip_col0_peak1494	280	.
Chr1	12755260	12755680	at_drip_col0_peak1495	420	.
Chr1	12763800	12764100	at_drip_col0_peak1496	300	.
Chr1	12805680	12805880	at_drip_col0_peak1497	200	.
Chr1	12813900	12814100	at_drip_col0_peak1498	200	.
Chr1	12816260	12816460	at_drip_col0_peak1499	200	.
Chr1	12842240	12842580	at_drip_col0_peak1500	340	.
Chr1	12843420	12844080	at_drip_col0_peak1501	660	.
Chr1	12851780	12851980	at_drip_col0_peak1502	200	.
Chr1	12864360	12864620	at_drip_col0_peak1503	260	.
Chr1	12865040	12865300	at_drip_col0_peak1504	260	.
Chr1	12865980	12866240	at_drip_col0_peak1505	260	.
Chr1	12887240	12887780	at_drip_col0_peak1506	540	.
Chr1	12896800	12897000	at_drip_col0_peak1507	200	.
Chr1	12897400	12897660	at_drip_col0_peak1508	260	.
Chr1	12899780	12900120	at_drip_col0_peak1509	340	.
Chr1	12901740	12902020	at_drip_col0_peak1510	280	.
Chr1	12906260	12906460	at_drip_col0_peak1511	200	.
Chr1	12907460	12907660	at_drip_col0_peak1512	200	.
Chr1	12915180	12915540	at_drip_col0_peak1513	360	.
Chr1	12923820	12924060	at_drip_col0_peak1514	240	.
Chr1	12929940	12930460	at_drip_col0_peak1515	520	.
Chr1	12931780	12931980	at_drip_col0_peak1516	200	.
Chr1	12937240	12937500	at_drip_col0_peak1517	260	.
Chr1	12939020	12939280	at_drip_col0_peak1518	260	.
Chr1	12941440	12941760	at_drip_col0_peak1519	320	.
Chr1	12945500	12945860	at_drip_col0_peak1520	360	.
Chr1	12949100	12949480	at_drip_col0_peak1521	380	.
Chr1	12954640	12955120	at_drip_col0_peak1522	480	.
Chr1	12956480	12956700	at_drip_col0_peak1523	220	.
Chr1	12957280	12957680	at_drip_col0_peak1524	400	.
Chr1	12969200	12970100	at_drip_col0_peak1525	900	.
Chr1	12970780	12971640	at_drip_col0_peak1526	860	.
Chr1	12972300	12972500	at_drip_col0_peak1527	200	.
Chr1	12974580	12975520	at_drip_col0_peak1528	940	.
Chr1	12981060	12981260	at_drip_col0_peak1529	200	.
Chr1	12987480	12987700	at_drip_col0_peak1530	220	.
Chr1	12997060	12997740	at_drip_col0_peak1531	680	.
Chr1	12998540	12999920	at_drip_col0_peak1532	1380	.
Chr1	13006760	13007100	at_drip_col0_peak1533	340	.
Chr1	13008040	13008260	at_drip_col0_peak1534	220	.
Chr1	13018720	13018960	at_drip_col0_peak1535	240	.
Chr1	13021060	13021300	at_drip_col0_peak1536	240	.
Chr1	13023720	13023920	at_drip_col0_peak1537	200	.
Chr1	13036120	13036420	at_drip_col0_peak1538	300	.
Chr1	13043300	13043600	at_drip_col0_peak1539	300	.
Chr1	13046240	13046460	at_drip_col0_peak1540	220	.
Chr1	13069660	13069860	at_drip_col0_peak1541	200	.
Chr1	13077800	13078140	at_drip_col0_peak1542	340	.
Chr1	13085300	13085720	at_drip_col0_peak1543	420	.
Chr1	13098580	13099260	at_drip_col0_peak1544	680	.
Chr1	13108680	13109180	at_drip_col0_peak1545	500	.
Chr1	13113320	13113760	at_drip_col0_peak1546	440	.
Chr1	13118580	13118780	at_drip_col0_peak1547	200	.
Chr1	13121320	13121840	at_drip_col0_peak1548	520	.
Chr1	13136080	13136500	at_drip_col0_peak1549	420	.
Chr1	13167840	13168320	at_drip_col0_peak1550	480	.
Chr1	13180840	13181200	at_drip_col0_peak1551	360	.
Chr1	13221180	13221420	at_drip_col0_peak1552	240	.
Chr1	13229880	13230220	at_drip_col0_peak1553	340	.
Chr1	13237300	13237860	at_drip_col0_peak1554	560	.
Chr1	13238680	13239140	at_drip_col0_peak1555	460	.
Chr1	13239820	13240320	at_drip_col0_peak1556	500	.
Chr1	13258500	13259000	at_drip_col0_peak1557	500	.
Chr1	13279040	13279260	at_drip_col0_peak1558	220	.
Chr1	13287100	13287460	at_drip_col0_peak1559	360	.
Chr1	13287660	13288100	at_drip_col0_peak1560	440	.
Chr1	13297620	13298000	at_drip_col0_peak1561	380	.
Chr1	13315060	13315360	at_drip_col0_peak1562	300	.
Chr1	13322160	13322380	at_drip_col0_peak1563	220	.
Chr1	13324320	13324680	at_drip_col0_peak1564	360	.
Chr1	13334000	13334580	at_drip_col0_peak1565	580	.
Chr1	13359840	13360380	at_drip_col0_peak1566	540	.
Chr1	13386780	13387340	at_drip_col0_peak1567	560	.
Chr1	13388080	13388580	at_drip_col0_peak1568	500	.
Chr1	13389820	13390640	at_drip_col0_peak1569	820	.
Chr1	13397180	13397620	at_drip_col0_peak1570	440	.
Chr1	13403140	13404160	at_drip_col0_peak1571	1020	.
Chr1	13405020	13405360	at_drip_col0_peak1572	340	.
Chr1	13419240	13419620	at_drip_col0_peak1573	380	.
Chr1	13421620	13421960	at_drip_col0_peak1574	340	.
Chr1	13422760	13422960	at_drip_col0_peak1575	200	.
Chr1	13424860	13425420	at_drip_col0_peak1576	560	.
Chr1	13431300	13431660	at_drip_col0_peak1577	360	.
Chr1	13435120	13435480	at_drip_col0_peak1578	360	.
Chr1	13441420	13441980	at_drip_col0_peak1579	560	.
Chr1	13445120	13445460	at_drip_col0_peak1580	340	.
Chr1	13456000	13456380	at_drip_col0_peak1581	380	.
Chr1	13470160	13470740	at_drip_col0_peak1582	580	.
Chr1	13471780	13471980	at_drip_col0_peak1583	200	.
Chr1	13472940	13473240	at_drip_col0_peak1584	300	.
Chr1	13474400	13474740	at_drip_col0_peak1585	340	.
Chr1	13484080	13484440	at_drip_col0_peak1586	360	.
Chr1	13489320	13489800	at_drip_col0_peak1587	480	.
Chr1	13492460	13492980	at_drip_col0_peak1588	520	.
Chr1	13498640	13499540	at_drip_col0_peak1589	900	.
Chr1	13502180	13502380	at_drip_col0_peak1590	200	.
Chr1	13502640	13503000	at_drip_col0_peak1591	360	.
Chr1	13504820	13505320	at_drip_col0_peak1592	500	.
Chr1	13505780	13506120	at_drip_col0_peak1593	340	.
Chr1	13524520	13524760	at_drip_col0_peak1594	240	.
Chr1	13532940	13533720	at_drip_col0_peak1595	780	.
Chr1	13544680	13544900	at_drip_col0_peak1596	220	.
Chr1	13545600	13545880	at_drip_col0_peak1597	280	.
Chr1	13551780	13552020	at_drip_col0_peak1598	240	.
Chr1	13559240	13559700	at_drip_col0_peak1599	460	.
Chr1	13568640	13569200	at_drip_col0_peak1600	560	.
Chr1	13573080	13573280	at_drip_col0_peak1601	200	.
Chr1	13591980	13592580	at_drip_col0_peak1602	600	.
Chr1	13604020	13604460	at_drip_col0_peak1603	440	.
Chr1	13604560	13604760	at_drip_col0_peak1604	200	.
Chr1	13605980	13606240	at_drip_col0_peak1605	260	.
Chr1	13608200	13608440	at_drip_col0_peak1606	240	.
Chr1	13610480	13610840	at_drip_col0_peak1607	360	.
Chr1	13614560	13614980	at_drip_col0_peak1608	420	.
Chr1	13617980	13618200	at_drip_col0_peak1609	220	.
Chr1	13619360	13619600	at_drip_col0_peak1610	240	.
Chr1	13633060	13633400	at_drip_col0_peak1611	340	.
Chr1	13637080	13637320	at_drip_col0_peak1612	240	.
Chr1	13640580	13640880	at_drip_col0_peak1613	300	.
Chr1	13643580	13643780	at_drip_col0_peak1614	200	.
Chr1	13647360	13647660	at_drip_col0_peak1615	300	.
Chr1	13667720	13667980	at_drip_col0_peak1616	260	.
Chr1	13700940	13701160	at_drip_col0_peak1617	220	.
Chr1	13701900	13702160	at_drip_col0_peak1618	260	.
Chr1	13703000	13703700	at_drip_col0_peak1619	700	.
Chr1	13710020	13710220	at_drip_col0_peak1620	200	.
Chr1	13710540	13710860	at_drip_col0_peak1621	320	.
Chr1	13714240	13714460	at_drip_col0_peak1622	220	.
Chr1	13715400	13715620	at_drip_col0_peak1623	220	.
Chr1	13724520	13724920	at_drip_col0_peak1624	400	.
Chr1	13726840	13728340	at_drip_col0_peak1625	1500	.
Chr1	13728700	13729060	at_drip_col0_peak1626	360	.
Chr1	13738060	13738480	at_drip_col0_peak1627	420	.
Chr1	13748800	13749080	at_drip_col0_peak1628	280	.
Chr1	13753580	13753980	at_drip_col0_peak1629	400	.
Chr1	13771080	13771320	at_drip_col0_peak1630	240	.
Chr1	13775440	13775860	at_drip_col0_peak1631	420	.
Chr1	13781300	13781520	at_drip_col0_peak1632	220	.
Chr1	13786340	13786560	at_drip_col0_peak1633	220	.
Chr1	13792680	13793280	at_drip_col0_peak1634	600	.
Chr1	13798640	13799240	at_drip_col0_peak1635	600	.
Chr1	13812220	13812720	at_drip_col0_peak1636	500	.
Chr1	13815100	13815520	at_drip_col0_peak1637	420	.
Chr1	13815620	13816040	at_drip_col0_peak1638	420	.
Chr1	13816700	13816900	at_drip_col0_peak1639	200	.
Chr1	13844580	13844880	at_drip_col0_peak1640	300	.
Chr1	13846900	13847300	at_drip_col0_peak1641	400	.
Chr1	13850500	13851160	at_drip_col0_peak1642	660	.
Chr1	13857800	13858060	at_drip_col0_peak1643	260	.
Chr1	13859940	13860760	at_drip_col0_peak1644	820	.
Chr1	13861160	13861360	at_drip_col0_peak1645	200	.
Chr1	13862220	13862620	at_drip_col0_peak1646	400	.
Chr1	13865020	13865380	at_drip_col0_peak1647	360	.
Chr1	13866020	13866540	at_drip_col0_peak1648	520	.
Chr1	13877880	13878080	at_drip_col0_peak1649	200	.
Chr1	13878120	13878500	at_drip_col0_peak1650	380	.
Chr1	13892680	13893140	at_drip_col0_peak1651	460	.
Chr1	13900480	13901080	at_drip_col0_peak1652	600	.
Chr1	13902080	13902440	at_drip_col0_peak1653	360	.
Chr1	13905060	13905360	at_drip_col0_peak1654	300	.
Chr1	13909920	13910320	at_drip_col0_peak1655	400	.
Chr1	13916260	13916880	at_drip_col0_peak1656	620	.
Chr1	13934440	13934700	at_drip_col0_peak1657	260	.
Chr1	13941600	13942180	at_drip_col0_peak1658	580	.
Chr1	13956620	13957120	at_drip_col0_peak1659	500	.
Chr1	13961500	13961940	at_drip_col0_peak1660	440	.
Chr1	13963460	13963920	at_drip_col0_peak1661	460	.
Chr1	13965780	13966100	at_drip_col0_peak1662	320	.
Chr1	13978080	13978420	at_drip_col0_peak1663	340	.
Chr1	13979020	13979680	at_drip_col0_peak1664	660	.
Chr1	13986300	13986540	at_drip_col0_peak1665	240	.
Chr1	13995660	13995860	at_drip_col0_peak1666	200	.
Chr1	14000360	14000620	at_drip_col0_peak1667	260	.
Chr1	14004880	14005260	at_drip_col0_peak1668	380	.
Chr1	14005320	14005560	at_drip_col0_peak1669	240	.
Chr1	14029880	14030540	at_drip_col0_peak1670	660	.
Chr1	14040920	14041260	at_drip_col0_peak1671	340	.
Chr1	14043900	14044340	at_drip_col0_peak1672	440	.
Chr1	14047300	14048520	at_drip_col0_peak1673	1220	.
Chr1	14058660	14058960	at_drip_col0_peak1674	300	.
Chr1	14065680	14066400	at_drip_col0_peak1675	720	.
Chr1	14069060	14069260	at_drip_col0_peak1676	200	.
Chr1	14069680	14070000	at_drip_col0_peak1677	320	.
Chr1	14078400	14078760	at_drip_col0_peak1678	360	.
Chr1	14079780	14079980	at_drip_col0_peak1679	200	.
Chr1	14081100	14081700	at_drip_col0_peak1680	600	.
Chr1	14091240	14091800	at_drip_col0_peak1681	560	.
Chr1	14096500	14096880	at_drip_col0_peak1682	380	.
Chr1	14098800	14099020	at_drip_col0_peak1683	220	.
Chr1	14100640	14101200	at_drip_col0_peak1684	560	.
Chr1	14102480	14102760	at_drip_col0_peak1685	280	.
Chr1	14103560	14103820	at_drip_col0_peak1686	260	.
Chr1	14110260	14110800	at_drip_col0_peak1687	540	.
Chr1	14123840	14124160	at_drip_col0_peak1688	320	.
Chr1	14129160	14129420	at_drip_col0_peak1689	260	.
Chr1	14134780	14135420	at_drip_col0_peak1690	640	.
Chr1	14135540	14135740	at_drip_col0_peak1691	200	.
Chr1	14137660	14138020	at_drip_col0_peak1692	360	.
Chr1	14138580	14139080	at_drip_col0_peak1693	500	.
Chr1	14139520	14139720	at_drip_col0_peak1694	200	.
Chr1	14147480	14147900	at_drip_col0_peak1695	420	.
Chr1	14155500	14155700	at_drip_col0_peak1696	200	.
Chr1	14166620	14166820	at_drip_col0_peak1697	200	.
Chr1	14170780	14171200	at_drip_col0_peak1698	420	.
Chr1	14172040	14172380	at_drip_col0_peak1699	340	.
Chr1	14173180	14173580	at_drip_col0_peak1700	400	.
Chr1	14180180	14180800	at_drip_col0_peak1701	620	.
Chr1	14188780	14189520	at_drip_col0_peak1702	740	.
Chr1	14214200	14214400	at_drip_col0_peak1703	200	.
Chr1	14216880	14217520	at_drip_col0_peak1704	640	.
Chr1	14221180	14221440	at_drip_col0_peak1705	260	.
Chr1	14238480	14238940	at_drip_col0_peak1706	460	.
Chr1	14245580	14246020	at_drip_col0_peak1707	440	.
Chr1	14251060	14251300	at_drip_col0_peak1708	240	.
Chr1	14255280	14255700	at_drip_col0_peak1709	420	.
Chr1	14255980	14256400	at_drip_col0_peak1710	420	.
Chr1	14261000	14261320	at_drip_col0_peak1711	320	.
Chr1	14265580	14266000	at_drip_col0_peak1712	420	.
Chr1	14269440	14269840	at_drip_col0_peak1713	400	.
Chr1	14275140	14275400	at_drip_col0_peak1714	260	.
Chr1	14311300	14311780	at_drip_col0_peak1715	480	.
Chr1	14319020	14319440	at_drip_col0_peak1716	420	.
Chr1	14338640	14339180	at_drip_col0_peak1717	540	.
Chr1	14344660	14344940	at_drip_col0_peak1718	280	.
Chr1	14347540	14348220	at_drip_col0_peak1719	680	.
Chr1	14357080	14357380	at_drip_col0_peak1720	300	.
Chr1	14372880	14373460	at_drip_col0_peak1721	580	.
Chr1	14389000	14389740	at_drip_col0_peak1722	740	.
Chr1	14390380	14390660	at_drip_col0_peak1723	280	.
Chr1	14393180	14393880	at_drip_col0_peak1724	700	.
Chr1	14418520	14418980	at_drip_col0_peak1725	460	.
Chr1	14436340	14436880	at_drip_col0_peak1726	540	.
Chr1	14440120	14440520	at_drip_col0_peak1727	400	.
Chr1	14455580	14455860	at_drip_col0_peak1728	280	.
Chr1	14455960	14456620	at_drip_col0_peak1729	660	.
Chr1	14457080	14457560	at_drip_col0_peak1730	480	.
Chr1	14460180	14460820	at_drip_col0_peak1731	640	.
Chr1	14464720	14465080	at_drip_col0_peak1732	360	.
Chr1	14467800	14468060	at_drip_col0_peak1733	260	.
Chr1	14472580	14472780	at_drip_col0_peak1734	200	.
Chr1	14486460	14486800	at_drip_col0_peak1735	340	.
Chr1	14496480	14496880	at_drip_col0_peak1736	400	.
Chr1	14505400	14505920	at_drip_col0_peak1737	520	.
Chr1	14586460	14586840	at_drip_col0_peak1738	380	.
Chr1	14593620	14593900	at_drip_col0_peak1739	280	.
Chr1	14599160	14599360	at_drip_col0_peak1740	200	.
Chr1	14814560	14815220	at_drip_col0_peak1741	660	.
Chr1	14817160	14817360	at_drip_col0_peak1742	200	.
Chr1	14817420	14818200	at_drip_col0_peak1743	780	.
Chr1	14839680	14840260	at_drip_col0_peak1744	580	.
Chr1	14858320	14858720	at_drip_col0_peak1745	400	.
Chr1	14878360	14878800	at_drip_col0_peak1746	440	.
Chr1	14882580	14883200	at_drip_col0_peak1747	620	.
Chr1	14896560	14897440	at_drip_col0_peak1748	880	.
Chr1	14899160	14899900	at_drip_col0_peak1749	740	.
Chr1	15004160	15004380	at_drip_col0_peak1750	220	.
Chr1	15043500	15043980	at_drip_col0_peak1751	480	.
Chr1	15054240	15054540	at_drip_col0_peak1752	300	.
Chr1	15062400	15062840	at_drip_col0_peak1753	440	.
Chr1	15065840	15066400	at_drip_col0_peak1754	560	.
Chr1	15139660	15139860	at_drip_col0_peak1755	200	.
Chr1	15152720	15153000	at_drip_col0_peak1756	280	.
Chr1	15154840	15155300	at_drip_col0_peak1757	460	.
Chr1	15190340	15190840	at_drip_col0_peak1758	500	.
Chr1	15214180	15214540	at_drip_col0_peak1759	360	.
Chr1	15244320	15244580	at_drip_col0_peak1760	260	.
Chr1	15294900	15295160	at_drip_col0_peak1761	260	.
Chr1	15341480	15341720	at_drip_col0_peak1762	240	.
Chr1	15393000	15393300	at_drip_col0_peak1763	300	.
Chr1	15418580	15418860	at_drip_col0_peak1764	280	.
Chr1	15424300	15424680	at_drip_col0_peak1765	380	.
Chr1	15426840	15427060	at_drip_col0_peak1766	220	.
Chr1	15447560	15448040	at_drip_col0_peak1767	480	.
Chr1	15459780	15460260	at_drip_col0_peak1768	480	.
Chr1	15461500	15461940	at_drip_col0_peak1769	440	.
Chr1	15466720	15467220	at_drip_col0_peak1770	500	.
Chr1	15468420	15468960	at_drip_col0_peak1771	540	.
Chr1	15473700	15474120	at_drip_col0_peak1772	420	.
Chr1	15475280	15475920	at_drip_col0_peak1773	640	.
Chr1	15480580	15481040	at_drip_col0_peak1774	460	.
Chr1	15482280	15482820	at_drip_col0_peak1775	540	.
Chr1	15487100	15487660	at_drip_col0_peak1776	560	.
Chr1	15510120	15510420	at_drip_col0_peak1777	300	.
Chr1	15514940	15515440	at_drip_col0_peak1778	500	.
Chr1	15521440	15521780	at_drip_col0_peak1779	340	.
Chr1	15527760	15528160	at_drip_col0_peak1780	400	.
Chr1	15535020	15535560	at_drip_col0_peak1781	540	.
Chr1	15538340	15538780	at_drip_col0_peak1782	440	.
Chr1	15552860	15553340	at_drip_col0_peak1783	480	.
Chr1	15558460	15558900	at_drip_col0_peak1784	440	.
Chr1	15584120	15584740	at_drip_col0_peak1785	620	.
Chr1	15601260	15601460	at_drip_col0_peak1786	200	.
Chr1	15606960	15607180	at_drip_col0_peak1787	220	.
Chr1	15629780	15630000	at_drip_col0_peak1788	220	.
Chr1	15636880	15637400	at_drip_col0_peak1789	520	.
Chr1	15645040	15645240	at_drip_col0_peak1790	200	.
Chr1	15645860	15646180	at_drip_col0_peak1791	320	.
Chr1	15652240	15652640	at_drip_col0_peak1792	400	.
Chr1	15681660	15681920	at_drip_col0_peak1793	260	.
Chr1	15687720	15688080	at_drip_col0_peak1794	360	.
Chr1	15694060	15694320	at_drip_col0_peak1795	260	.
Chr1	15695840	15696280	at_drip_col0_peak1796	440	.
Chr1	15706160	15706540	at_drip_col0_peak1797	380	.
Chr1	15710720	15710980	at_drip_col0_peak1798	260	.
Chr1	15718440	15718680	at_drip_col0_peak1799	240	.
Chr1	15719600	15719800	at_drip_col0_peak1800	200	.
Chr1	15724640	15725360	at_drip_col0_peak1801	720	.
Chr1	15734600	15735000	at_drip_col0_peak1802	400	.
Chr1	15736980	15737360	at_drip_col0_peak1803	380	.
Chr1	15748740	15749220	at_drip_col0_peak1804	480	.
Chr1	15753120	15753460	at_drip_col0_peak1805	340	.
Chr1	15760700	15760960	at_drip_col0_peak1806	260	.
Chr1	15765400	15765880	at_drip_col0_peak1807	480	.
Chr1	15811300	15811820	at_drip_col0_peak1808	520	.
Chr1	15814600	15815160	at_drip_col0_peak1809	560	.
Chr1	15818500	15819320	at_drip_col0_peak1810	820	.
Chr1	15820760	15821240	at_drip_col0_peak1811	480	.
Chr1	15823580	15824060	at_drip_col0_peak1812	480	.
Chr1	15835800	15836260	at_drip_col0_peak1813	460	.
Chr1	15854300	15854580	at_drip_col0_peak1814	280	.
Chr1	15869760	15870100	at_drip_col0_peak1815	340	.
Chr1	15892220	15892520	at_drip_col0_peak1816	300	.
Chr1	15900500	15900740	at_drip_col0_peak1817	240	.
Chr1	15902120	15902400	at_drip_col0_peak1818	280	.
Chr1	15925920	15926780	at_drip_col0_peak1819	860	.
Chr1	15927080	15927320	at_drip_col0_peak1820	240	.
Chr1	15930080	15930380	at_drip_col0_peak1821	300	.
Chr1	15934740	15935100	at_drip_col0_peak1822	360	.
Chr1	15942040	15943060	at_drip_col0_peak1823	1020	.
Chr1	15943740	15944580	at_drip_col0_peak1824	840	.
Chr1	15959620	15959860	at_drip_col0_peak1825	240	.
Chr1	15965360	15965820	at_drip_col0_peak1826	460	.
Chr1	15966500	15966940	at_drip_col0_peak1827	440	.
Chr1	15971000	15971380	at_drip_col0_peak1828	380	.
Chr1	15973160	15973500	at_drip_col0_peak1829	340	.
Chr1	15983480	15983780	at_drip_col0_peak1830	300	.
Chr1	15986760	15987260	at_drip_col0_peak1831	500	.
Chr1	15990380	15990660	at_drip_col0_peak1832	280	.
Chr1	15991160	15992080	at_drip_col0_peak1833	920	.
Chr1	15993740	15994040	at_drip_col0_peak1834	300	.
Chr1	15998200	15999180	at_drip_col0_peak1835	980	.
Chr1	16002800	16003060	at_drip_col0_peak1836	260	.
Chr1	16003380	16003660	at_drip_col0_peak1837	280	.
Chr1	16006780	16007080	at_drip_col0_peak1838	300	.
Chr1	16039200	16039420	at_drip_col0_peak1839	220	.
Chr1	16043600	16043860	at_drip_col0_peak1840	260	.
Chr1	16046020	16046220	at_drip_col0_peak1841	200	.
Chr1	16051520	16051820	at_drip_col0_peak1842	300	.
Chr1	16053960	16054520	at_drip_col0_peak1843	560	.
Chr1	16058500	16059280	at_drip_col0_peak1844	780	.
Chr1	16066280	16066520	at_drip_col0_peak1845	240	.
Chr1	16076000	16076360	at_drip_col0_peak1846	360	.
Chr1	16085340	16085740	at_drip_col0_peak1847	400	.
Chr1	16092300	16092560	at_drip_col0_peak1848	260	.
Chr1	16096140	16096600	at_drip_col0_peak1849	460	.
Chr1	16100400	16100700	at_drip_col0_peak1850	300	.
Chr1	16107260	16107620	at_drip_col0_peak1851	360	.
Chr1	16108960	16109680	at_drip_col0_peak1852	720	.
Chr1	16112020	16112280	at_drip_col0_peak1853	260	.
Chr1	16114780	16115600	at_drip_col0_peak1854	820	.
Chr1	16119040	16119780	at_drip_col0_peak1855	740	.
Chr1	16121700	16122160	at_drip_col0_peak1856	460	.
Chr1	16125740	16126180	at_drip_col0_peak1857	440	.
Chr1	16132200	16132660	at_drip_col0_peak1858	460	.
Chr1	16140380	16140780	at_drip_col0_peak1859	400	.
Chr1	16144200	16144440	at_drip_col0_peak1860	240	.
Chr1	16149760	16150120	at_drip_col0_peak1861	360	.
Chr1	16154160	16154560	at_drip_col0_peak1862	400	.
Chr1	16155100	16155680	at_drip_col0_peak1863	580	.
Chr1	16161680	16162060	at_drip_col0_peak1864	380	.
Chr1	16165400	16166140	at_drip_col0_peak1865	740	.
Chr1	16167920	16168120	at_drip_col0_peak1866	200	.
Chr1	16169920	16170140	at_drip_col0_peak1867	220	.
Chr1	16172440	16173020	at_drip_col0_peak1868	580	.
Chr1	16174960	16175220	at_drip_col0_peak1869	260	.
Chr1	16176340	16176600	at_drip_col0_peak1870	260	.
Chr1	16179600	16179960	at_drip_col0_peak1871	360	.
Chr1	16183880	16184220	at_drip_col0_peak1872	340	.
Chr1	16190180	16190580	at_drip_col0_peak1873	400	.
Chr1	16191500	16191900	at_drip_col0_peak1874	400	.
Chr1	16200800	16201060	at_drip_col0_peak1875	260	.
Chr1	16211500	16212200	at_drip_col0_peak1876	700	.
Chr1	16235780	16236100	at_drip_col0_peak1877	320	.
Chr1	16238060	16238480	at_drip_col0_peak1878	420	.
Chr1	16244540	16244940	at_drip_col0_peak1879	400	.
Chr1	16246420	16246920	at_drip_col0_peak1880	500	.
Chr1	16250540	16250840	at_drip_col0_peak1881	300	.
Chr1	16252000	16252300	at_drip_col0_peak1882	300	.
Chr1	16256100	16256920	at_drip_col0_peak1883	820	.
Chr1	16278240	16278840	at_drip_col0_peak1884	600	.
Chr1	16282380	16283060	at_drip_col0_peak1885	680	.
Chr1	16289680	16290340	at_drip_col0_peak1886	660	.
Chr1	16291100	16291580	at_drip_col0_peak1887	480	.
Chr1	16301580	16302280	at_drip_col0_peak1888	700	.
Chr1	16303040	16303440	at_drip_col0_peak1889	400	.
Chr1	16317940	16318640	at_drip_col0_peak1890	700	.
Chr1	16337400	16337760	at_drip_col0_peak1891	360	.
Chr1	16344020	16344220	at_drip_col0_peak1892	200	.
Chr1	16350200	16350420	at_drip_col0_peak1893	220	.
Chr1	16352400	16353000	at_drip_col0_peak1894	600	.
Chr1	16353240	16353780	at_drip_col0_peak1895	540	.
Chr1	16366260	16366620	at_drip_col0_peak1896	360	.
Chr1	16371120	16371620	at_drip_col0_peak1897	500	.
Chr1	16373580	16374120	at_drip_col0_peak1898	540	.
Chr1	16396780	16397000	at_drip_col0_peak1899	220	.
Chr1	16397880	16398080	at_drip_col0_peak1900	200	.
Chr1	16405520	16406920	at_drip_col0_peak1901	1400	.
Chr1	16408340	16408700	at_drip_col0_peak1902	360	.
Chr1	16416940	16417260	at_drip_col0_peak1903	320	.
Chr1	16418580	16419160	at_drip_col0_peak1904	580	.
Chr1	16420020	16421180	at_drip_col0_peak1905	1160	.
Chr1	16422320	16422760	at_drip_col0_peak1906	440	.
Chr1	16436480	16436680	at_drip_col0_peak1907	200	.
Chr1	16438480	16438920	at_drip_col0_peak1908	440	.
Chr1	16450800	16451120	at_drip_col0_peak1909	320	.
Chr1	16455360	16455780	at_drip_col0_peak1910	420	.
Chr1	16457200	16457420	at_drip_col0_peak1911	220	.
Chr1	16457780	16458120	at_drip_col0_peak1912	340	.
Chr1	16467020	16467380	at_drip_col0_peak1913	360	.
Chr1	16471280	16471560	at_drip_col0_peak1914	280	.
Chr1	16475920	16476160	at_drip_col0_peak1915	240	.
Chr1	16503000	16503260	at_drip_col0_peak1916	260	.
Chr1	16511780	16512480	at_drip_col0_peak1917	700	.
Chr1	16520960	16521660	at_drip_col0_peak1918	700	.
Chr1	16537740	16538020	at_drip_col0_peak1919	280	.
Chr1	16541900	16542520	at_drip_col0_peak1920	620	.
Chr1	16548400	16549460	at_drip_col0_peak1921	1060	.
Chr1	16556320	16556880	at_drip_col0_peak1922	560	.
Chr1	16563340	16563700	at_drip_col0_peak1923	360	.
Chr1	16573980	16574320	at_drip_col0_peak1924	340	.
Chr1	16594620	16594960	at_drip_col0_peak1925	340	.
Chr1	16596120	16596380	at_drip_col0_peak1926	260	.
Chr1	16611980	16612320	at_drip_col0_peak1927	340	.
Chr1	16612460	16612880	at_drip_col0_peak1928	420	.
Chr1	16616260	16616660	at_drip_col0_peak1929	400	.
Chr1	16616820	16617620	at_drip_col0_peak1930	800	.
Chr1	16637380	16637920	at_drip_col0_peak1931	540	.
Chr1	16649460	16649680	at_drip_col0_peak1932	220	.
Chr1	16653860	16654140	at_drip_col0_peak1933	280	.
Chr1	16657480	16657900	at_drip_col0_peak1934	420	.
Chr1	16662900	16663540	at_drip_col0_peak1935	640	.
Chr1	16669700	16669980	at_drip_col0_peak1936	280	.
Chr1	16745820	16746200	at_drip_col0_peak1937	380	.
Chr1	16777200	16777440	at_drip_col0_peak1938	240	.
Chr1	16789020	16789520	at_drip_col0_peak1939	500	.
Chr1	16795720	16796200	at_drip_col0_peak1940	480	.
Chr1	16810300	16810560	at_drip_col0_peak1941	260	.
Chr1	16813360	16813580	at_drip_col0_peak1942	220	.
Chr1	16830120	16830440	at_drip_col0_peak1943	320	.
Chr1	16850820	16851080	at_drip_col0_peak1944	260	.
Chr1	16852240	16852620	at_drip_col0_peak1945	380	.
Chr1	16861000	16861320	at_drip_col0_peak1946	320	.
Chr1	16874160	16874440	at_drip_col0_peak1947	280	.
Chr1	16875880	16876320	at_drip_col0_peak1948	440	.
Chr1	16885800	16886220	at_drip_col0_peak1949	420	.
Chr1	16895680	16896120	at_drip_col0_peak1950	440	.
Chr1	16898480	16898820	at_drip_col0_peak1951	340	.
Chr1	16906400	16906600	at_drip_col0_peak1952	200	.
Chr1	16910140	16910480	at_drip_col0_peak1953	340	.
Chr1	16910720	16911180	at_drip_col0_peak1954	460	.
Chr1	16921280	16921760	at_drip_col0_peak1955	480	.
Chr1	16922640	16922960	at_drip_col0_peak1956	320	.
Chr1	16923280	16924680	at_drip_col0_peak1957	1400	.
Chr1	16926180	16926480	at_drip_col0_peak1958	300	.
Chr1	16933660	16933860	at_drip_col0_peak1959	200	.
Chr1	16934820	16935180	at_drip_col0_peak1960	360	.
Chr1	16935420	16935780	at_drip_col0_peak1961	360	.
Chr1	16943820	16944060	at_drip_col0_peak1962	240	.
Chr1	16961360	16961580	at_drip_col0_peak1963	220	.
Chr1	16979660	16979940	at_drip_col0_peak1964	280	.
Chr1	16981760	16982800	at_drip_col0_peak1965	1040	.
Chr1	16990920	16992280	at_drip_col0_peak1966	1360	.
Chr1	16992980	16993200	at_drip_col0_peak1967	220	.
Chr1	16995560	16996260	at_drip_col0_peak1968	700	.
Chr1	17006740	17007140	at_drip_col0_peak1969	400	.
Chr1	17015600	17015880	at_drip_col0_peak1970	280	.
Chr1	17065340	17065540	at_drip_col0_peak1971	200	.
Chr1	17076020	17076380	at_drip_col0_peak1972	360	.
Chr1	17098300	17098740	at_drip_col0_peak1973	440	.
Chr1	17101440	17101780	at_drip_col0_peak1974	340	.
Chr1	17124880	17125180	at_drip_col0_peak1975	300	.
Chr1	17150920	17151320	at_drip_col0_peak1976	400	.
Chr1	17180860	17181120	at_drip_col0_peak1977	260	.
Chr1	17185120	17185660	at_drip_col0_peak1978	540	.
Chr1	17185780	17185980	at_drip_col0_peak1979	200	.
Chr1	17205020	17205840	at_drip_col0_peak1980	820	.
Chr1	17211060	17211260	at_drip_col0_peak1981	200	.
Chr1	17218740	17219380	at_drip_col0_peak1982	640	.
Chr1	17222740	17223560	at_drip_col0_peak1983	820	.
Chr1	17226400	17226600	at_drip_col0_peak1984	200	.
Chr1	17230200	17230460	at_drip_col0_peak1985	260	.
Chr1	17233520	17234320	at_drip_col0_peak1986	800	.
Chr1	17234760	17235140	at_drip_col0_peak1987	380	.
Chr1	17236940	17237160	at_drip_col0_peak1988	220	.
Chr1	17240160	17240660	at_drip_col0_peak1989	500	.
Chr1	17242420	17242620	at_drip_col0_peak1990	200	.
Chr1	17245440	17245740	at_drip_col0_peak1991	300	.
Chr1	17252400	17252680	at_drip_col0_peak1992	280	.
Chr1	17268360	17268560	at_drip_col0_peak1993	200	.
Chr1	17279320	17279840	at_drip_col0_peak1994	520	.
Chr1	17281980	17282200	at_drip_col0_peak1995	220	.
Chr1	17289020	17289660	at_drip_col0_peak1996	640	.
Chr1	17313260	17313700	at_drip_col0_peak1997	440	.
Chr1	17313860	17314160	at_drip_col0_peak1998	300	.
[truncated: 12,126 more rows]
