# Supplementary material for: NODULIN HOMEOBOX is required for heterochromatin homeostasis in Arabidopsis
Source: Nat Commun. 2022 Aug 27;13:5058. doi: 10.1038/s41467-022-32709-y (PMC9420119; doi:10.1038/s41467-022-32709-y)
Supplement: Supplementary file 8 — Supplementary Data 5 [file 41467_2022_32709_MOESM8_ESM.xlsx]

## Sheet: Supplementary Data 5
Supplementary Data 5. RNA-DNA hybrids (DRIP peaks) identified in A. thaliana ndx1-4 mutant seedling
Chromosome	Start	End	Name	Score	Strand
Chr1	16500	16780	at_drip_ndx14_peak1	280	.
Chr1	33940	34200	at_drip_ndx14_peak2	260	.
Chr1	37500	37920	at_drip_ndx14_peak3	420	.
Chr1	44060	44360	at_drip_ndx14_peak4	300	.
Chr1	46420	46880	at_drip_ndx14_peak5	460	.
Chr1	59040	59380	at_drip_ndx14_peak6	340	.
Chr1	62200	62680	at_drip_ndx14_peak7	480	.
Chr1	66240	66440	at_drip_ndx14_peak8	200	.
Chr1	70140	70340	at_drip_ndx14_peak9	200	.
Chr1	79000	79240	at_drip_ndx14_peak10	240	.
Chr1	108020	108240	at_drip_ndx14_peak11	220	.
Chr1	122520	122780	at_drip_ndx14_peak12	260	.
Chr1	129900	130780	at_drip_ndx14_peak13	880	.
Chr1	133360	133620	at_drip_ndx14_peak14	260	.
Chr1	137540	137780	at_drip_ndx14_peak15	240	.
Chr1	145580	145840	at_drip_ndx14_peak16	260	.
Chr1	147040	147740	at_drip_ndx14_peak17	700	.
Chr1	168760	169500	at_drip_ndx14_peak18	740	.
Chr1	175620	175880	at_drip_ndx14_peak19	260	.
Chr1	181700	182320	at_drip_ndx14_peak20	620	.
Chr1	191260	191620	at_drip_ndx14_peak21	360	.
Chr1	192960	193260	at_drip_ndx14_peak22	300	.
Chr1	200500	200700	at_drip_ndx14_peak23	200	.
Chr1	209080	209440	at_drip_ndx14_peak24	360	.
Chr1	217860	218100	at_drip_ndx14_peak25	240	.
Chr1	237640	237960	at_drip_ndx14_peak26	320	.
Chr1	243480	243860	at_drip_ndx14_peak27	380	.
Chr1	246780	247120	at_drip_ndx14_peak28	340	.
Chr1	248040	248360	at_drip_ndx14_peak29	320	.
Chr1	251940	252200	at_drip_ndx14_peak30	260	.
Chr1	252840	253120	at_drip_ndx14_peak31	280	.
Chr1	291340	291560	at_drip_ndx14_peak32	220	.
Chr1	301920	302240	at_drip_ndx14_peak33	320	.
Chr1	345620	345860	at_drip_ndx14_peak34	240	.
Chr1	347520	347900	at_drip_ndx14_peak35	380	.
Chr1	365200	365400	at_drip_ndx14_peak36	200	.
Chr1	374340	374620	at_drip_ndx14_peak37	280	.
Chr1	391880	392080	at_drip_ndx14_peak38	200	.
Chr1	396240	396440	at_drip_ndx14_peak39	200	.
Chr1	398800	399180	at_drip_ndx14_peak40	380	.
Chr1	403440	403820	at_drip_ndx14_peak41	380	.
Chr1	404920	405860	at_drip_ndx14_peak42	940	.
Chr1	423660	424460	at_drip_ndx14_peak43	800	.
Chr1	440220	440440	at_drip_ndx14_peak44	220	.
Chr1	443340	443720	at_drip_ndx14_peak45	380	.
Chr1	444000	444320	at_drip_ndx14_peak46	320	.
Chr1	466980	467200	at_drip_ndx14_peak47	220	.
Chr1	471240	471560	at_drip_ndx14_peak48	320	.
Chr1	493020	493260	at_drip_ndx14_peak49	240	.
Chr1	498400	498720	at_drip_ndx14_peak50	320	.
Chr1	501920	502740	at_drip_ndx14_peak51	820	.
Chr1	535240	535880	at_drip_ndx14_peak52	640	.
Chr1	541120	541460	at_drip_ndx14_peak53	340	.
Chr1	545940	546140	at_drip_ndx14_peak54	200	.
Chr1	554340	554700	at_drip_ndx14_peak55	360	.
Chr1	573680	573980	at_drip_ndx14_peak56	300	.
Chr1	599700	599920	at_drip_ndx14_peak57	220	.
Chr1	635180	635580	at_drip_ndx14_peak58	400	.
Chr1	641900	642180	at_drip_ndx14_peak59	280	.
Chr1	677300	677720	at_drip_ndx14_peak60	420	.
Chr1	683740	684900	at_drip_ndx14_peak61	1160	.
Chr1	685700	685960	at_drip_ndx14_peak62	260	.
Chr1	686660	686880	at_drip_ndx14_peak63	220	.
Chr1	693180	693700	at_drip_ndx14_peak64	520	.
Chr1	707340	707620	at_drip_ndx14_peak65	280	.
Chr1	725340	725680	at_drip_ndx14_peak66	340	.
Chr1	726480	726780	at_drip_ndx14_peak67	300	.
Chr1	731980	732580	at_drip_ndx14_peak68	600	.
Chr1	733140	733600	at_drip_ndx14_peak69	460	.
Chr1	734960	735540	at_drip_ndx14_peak70	580	.
Chr1	737320	737620	at_drip_ndx14_peak71	300	.
Chr1	737880	738120	at_drip_ndx14_peak72	240	.
Chr1	755420	755700	at_drip_ndx14_peak73	280	.
Chr1	762580	762900	at_drip_ndx14_peak74	320	.
Chr1	771520	771760	at_drip_ndx14_peak75	240	.
Chr1	775500	775840	at_drip_ndx14_peak76	340	.
Chr1	780580	780800	at_drip_ndx14_peak77	220	.
Chr1	786860	787080	at_drip_ndx14_peak78	220	.
Chr1	789800	790080	at_drip_ndx14_peak79	280	.
Chr1	806500	806760	at_drip_ndx14_peak80	260	.
Chr1	809420	809760	at_drip_ndx14_peak81	340	.
Chr1	810940	811240	at_drip_ndx14_peak82	300	.
Chr1	816900	817220	at_drip_ndx14_peak83	320	.
Chr1	823280	823700	at_drip_ndx14_peak84	420	.
Chr1	828720	829180	at_drip_ndx14_peak85	460	.
Chr1	849840	850040	at_drip_ndx14_peak86	200	.
Chr1	852100	852560	at_drip_ndx14_peak87	460	.
Chr1	863460	863760	at_drip_ndx14_peak88	300	.
Chr1	866140	866660	at_drip_ndx14_peak89	520	.
Chr1	871040	871360	at_drip_ndx14_peak90	320	.
Chr1	879900	880180	at_drip_ndx14_peak91	280	.
Chr1	882160	882540	at_drip_ndx14_peak92	380	.
Chr1	897040	897760	at_drip_ndx14_peak93	720	.
Chr1	900840	901940	at_drip_ndx14_peak94	1100	.
Chr1	906900	907520	at_drip_ndx14_peak95	620	.
Chr1	913060	913300	at_drip_ndx14_peak96	240	.
Chr1	926980	927220	at_drip_ndx14_peak97	240	.
Chr1	928880	929120	at_drip_ndx14_peak98	240	.
Chr1	930320	930560	at_drip_ndx14_peak99	240	.
Chr1	940480	941060	at_drip_ndx14_peak100	580	.
Chr1	942260	942660	at_drip_ndx14_peak101	400	.
Chr1	948400	948760	at_drip_ndx14_peak102	360	.
Chr1	959980	960220	at_drip_ndx14_peak103	240	.
Chr1	966940	967220	at_drip_ndx14_peak104	280	.
Chr1	997060	997560	at_drip_ndx14_peak105	500	.
Chr1	1000560	1001040	at_drip_ndx14_peak106	480	.
Chr1	1013380	1013680	at_drip_ndx14_peak107	300	.
Chr1	1015320	1015520	at_drip_ndx14_peak108	200	.
Chr1	1024640	1025220	at_drip_ndx14_peak109	580	.
Chr1	1031380	1031680	at_drip_ndx14_peak110	300	.
Chr1	1041140	1041540	at_drip_ndx14_peak111	400	.
Chr1	1048480	1049420	at_drip_ndx14_peak112	940	.
Chr1	1063640	1064100	at_drip_ndx14_peak113	460	.
Chr1	1070540	1070840	at_drip_ndx14_peak114	300	.
Chr1	1108400	1108660	at_drip_ndx14_peak115	260	.
Chr1	1113560	1113880	at_drip_ndx14_peak116	320	.
Chr1	1114320	1114520	at_drip_ndx14_peak117	200	.
Chr1	1122320	1122560	at_drip_ndx14_peak118	240	.
Chr1	1128960	1129540	at_drip_ndx14_peak119	580	.
Chr1	1134440	1134760	at_drip_ndx14_peak120	320	.
Chr1	1148340	1148640	at_drip_ndx14_peak121	300	.
Chr1	1154220	1154800	at_drip_ndx14_peak122	580	.
Chr1	1157880	1158180	at_drip_ndx14_peak123	300	.
Chr1	1168740	1169100	at_drip_ndx14_peak124	360	.
Chr1	1172860	1173060	at_drip_ndx14_peak125	200	.
Chr1	1182840	1183260	at_drip_ndx14_peak126	420	.
Chr1	1202880	1203080	at_drip_ndx14_peak127	200	.
Chr1	1203940	1204220	at_drip_ndx14_peak128	280	.
Chr1	1208320	1208820	at_drip_ndx14_peak129	500	.
Chr1	1223860	1224060	at_drip_ndx14_peak130	200	.
Chr1	1224780	1225100	at_drip_ndx14_peak131	320	.
Chr1	1225560	1225940	at_drip_ndx14_peak132	380	.
Chr1	1230880	1231340	at_drip_ndx14_peak133	460	.
Chr1	1239920	1240420	at_drip_ndx14_peak134	500	.
Chr1	1241000	1241380	at_drip_ndx14_peak135	380	.
Chr1	1242620	1243120	at_drip_ndx14_peak136	500	.
Chr1	1246740	1246980	at_drip_ndx14_peak137	240	.
Chr1	1249500	1249900	at_drip_ndx14_peak138	400	.
Chr1	1250080	1250560	at_drip_ndx14_peak139	480	.
Chr1	1268320	1269240	at_drip_ndx14_peak140	920	.
Chr1	1286200	1286840	at_drip_ndx14_peak141	640	.
Chr1	1294880	1295160	at_drip_ndx14_peak142	280	.
Chr1	1298700	1299020	at_drip_ndx14_peak143	320	.
Chr1	1316200	1316480	at_drip_ndx14_peak144	280	.
Chr1	1321420	1321740	at_drip_ndx14_peak145	320	.
Chr1	1328820	1329220	at_drip_ndx14_peak146	400	.
Chr1	1356100	1356360	at_drip_ndx14_peak147	260	.
Chr1	1366440	1366720	at_drip_ndx14_peak148	280	.
Chr1	1379040	1379440	at_drip_ndx14_peak149	400	.
Chr1	1382460	1382700	at_drip_ndx14_peak150	240	.
Chr1	1426500	1426800	at_drip_ndx14_peak151	300	.
Chr1	1429460	1429960	at_drip_ndx14_peak152	500	.
Chr1	1432680	1432960	at_drip_ndx14_peak153	280	.
Chr1	1439680	1439900	at_drip_ndx14_peak154	220	.
Chr1	1441640	1442000	at_drip_ndx14_peak155	360	.
Chr1	1444080	1444340	at_drip_ndx14_peak156	260	.
Chr1	1444640	1444980	at_drip_ndx14_peak157	340	.
Chr1	1446540	1446760	at_drip_ndx14_peak158	220	.
Chr1	1447100	1447440	at_drip_ndx14_peak159	340	.
Chr1	1464160	1464380	at_drip_ndx14_peak160	220	.
Chr1	1482440	1482740	at_drip_ndx14_peak161	300	.
Chr1	1496840	1497140	at_drip_ndx14_peak162	300	.
Chr1	1500840	1501200	at_drip_ndx14_peak163	360	.
Chr1	1503520	1503940	at_drip_ndx14_peak164	420	.
Chr1	1504860	1505620	at_drip_ndx14_peak165	760	.
Chr1	1517020	1517320	at_drip_ndx14_peak166	300	.
Chr1	1518160	1518420	at_drip_ndx14_peak167	260	.
Chr1	1520100	1520420	at_drip_ndx14_peak168	320	.
Chr1	1540100	1540440	at_drip_ndx14_peak169	340	.
Chr1	1554860	1555320	at_drip_ndx14_peak170	460	.
Chr1	1555480	1556380	at_drip_ndx14_peak171	900	.
Chr1	1570240	1570480	at_drip_ndx14_peak172	240	.
Chr1	1572060	1572400	at_drip_ndx14_peak173	340	.
Chr1	1578180	1578440	at_drip_ndx14_peak174	260	.
Chr1	1583100	1583540	at_drip_ndx14_peak175	440	.
Chr1	1610940	1611960	at_drip_ndx14_peak176	1020	.
Chr1	1612900	1613300	at_drip_ndx14_peak177	400	.
Chr1	1621900	1622640	at_drip_ndx14_peak178	740	.
Chr1	1639000	1639220	at_drip_ndx14_peak179	220	.
Chr1	1644000	1644240	at_drip_ndx14_peak180	240	.
Chr1	1663880	1664160	at_drip_ndx14_peak181	280	.
Chr1	1664200	1664540	at_drip_ndx14_peak182	340	.
Chr1	1669560	1669940	at_drip_ndx14_peak183	380	.
Chr1	1673960	1674420	at_drip_ndx14_peak184	460	.
Chr1	1675900	1676460	at_drip_ndx14_peak185	560	.
Chr1	1682080	1682320	at_drip_ndx14_peak186	240	.
Chr1	1689120	1689360	at_drip_ndx14_peak187	240	.
Chr1	1698660	1699060	at_drip_ndx14_peak188	400	.
Chr1	1703060	1703340	at_drip_ndx14_peak189	280	.
Chr1	1707160	1707440	at_drip_ndx14_peak190	280	.
Chr1	1715180	1715700	at_drip_ndx14_peak191	520	.
Chr1	1727160	1727520	at_drip_ndx14_peak192	360	.
Chr1	1729900	1730200	at_drip_ndx14_peak193	300	.
Chr1	1739120	1739360	at_drip_ndx14_peak194	240	.
Chr1	1740080	1740580	at_drip_ndx14_peak195	500	.
Chr1	1740980	1741420	at_drip_ndx14_peak196	440	.
Chr1	1762780	1763060	at_drip_ndx14_peak197	280	.
Chr1	1789960	1790560	at_drip_ndx14_peak198	600	.
Chr1	1796760	1797200	at_drip_ndx14_peak199	440	.
Chr1	1822640	1822860	at_drip_ndx14_peak200	220	.
Chr1	1828220	1828460	at_drip_ndx14_peak201	240	.
Chr1	1829880	1830260	at_drip_ndx14_peak202	380	.
Chr1	1832100	1832360	at_drip_ndx14_peak203	260	.
Chr1	1837320	1837720	at_drip_ndx14_peak204	400	.
Chr1	1842120	1842340	at_drip_ndx14_peak205	220	.
Chr1	1874380	1874740	at_drip_ndx14_peak206	360	.
Chr1	1876120	1876780	at_drip_ndx14_peak207	660	.
Chr1	1883680	1883880	at_drip_ndx14_peak208	200	.
Chr1	1885500	1885800	at_drip_ndx14_peak209	300	.
Chr1	1897420	1897640	at_drip_ndx14_peak210	220	.
Chr1	1907200	1907400	at_drip_ndx14_peak211	200	.
Chr1	1907540	1907740	at_drip_ndx14_peak212	200	.
Chr1	1910280	1910980	at_drip_ndx14_peak213	700	.
Chr1	1921120	1921380	at_drip_ndx14_peak214	260	.
Chr1	1930460	1930860	at_drip_ndx14_peak215	400	.
Chr1	1947600	1947980	at_drip_ndx14_peak216	380	.
Chr1	1963040	1963420	at_drip_ndx14_peak217	380	.
Chr1	1995760	1996300	at_drip_ndx14_peak218	540	.
Chr1	1998220	1998820	at_drip_ndx14_peak219	600	.
Chr1	2002100	2002360	at_drip_ndx14_peak220	260	.
Chr1	2014380	2014580	at_drip_ndx14_peak221	200	.
Chr1	2018640	2018980	at_drip_ndx14_peak222	340	.
Chr1	2030780	2031060	at_drip_ndx14_peak223	280	.
Chr1	2054700	2054900	at_drip_ndx14_peak224	200	.
Chr1	2070700	2071060	at_drip_ndx14_peak225	360	.
Chr1	2076000	2076340	at_drip_ndx14_peak226	340	.
Chr1	2087100	2087540	at_drip_ndx14_peak227	440	.
Chr1	2101660	2101960	at_drip_ndx14_peak228	300	.
Chr1	2102900	2103340	at_drip_ndx14_peak229	440	.
Chr1	2103840	2104220	at_drip_ndx14_peak230	380	.
Chr1	2114220	2114600	at_drip_ndx14_peak231	380	.
Chr1	2120180	2120500	at_drip_ndx14_peak232	320	.
Chr1	2124180	2124520	at_drip_ndx14_peak233	340	.
Chr1	2125200	2125880	at_drip_ndx14_peak234	680	.
Chr1	2127000	2127240	at_drip_ndx14_peak235	240	.
Chr1	2129500	2129800	at_drip_ndx14_peak236	300	.
Chr1	2164280	2165400	at_drip_ndx14_peak237	1120	.
Chr1	2174980	2175200	at_drip_ndx14_peak238	220	.
Chr1	2180000	2180240	at_drip_ndx14_peak239	240	.
Chr1	2202100	2202480	at_drip_ndx14_peak240	380	.
Chr1	2212600	2213120	at_drip_ndx14_peak241	520	.
Chr1	2237980	2238300	at_drip_ndx14_peak242	320	.
Chr1	2250620	2250820	at_drip_ndx14_peak243	200	.
Chr1	2251020	2251480	at_drip_ndx14_peak244	460	.
Chr1	2268780	2269100	at_drip_ndx14_peak245	320	.
Chr1	2277640	2278100	at_drip_ndx14_peak246	460	.
Chr1	2295260	2295640	at_drip_ndx14_peak247	380	.
Chr1	2311860	2312100	at_drip_ndx14_peak248	240	.
Chr1	2316120	2316560	at_drip_ndx14_peak249	440	.
Chr1	2318060	2318280	at_drip_ndx14_peak250	220	.
Chr1	2344940	2345500	at_drip_ndx14_peak251	560	.
Chr1	2346460	2346820	at_drip_ndx14_peak252	360	.
Chr1	2351560	2352020	at_drip_ndx14_peak253	460	.
Chr1	2355820	2356540	at_drip_ndx14_peak254	720	.
Chr1	2357720	2358140	at_drip_ndx14_peak255	420	.
Chr1	2365720	2366480	at_drip_ndx14_peak256	760	.
Chr1	2389400	2389720	at_drip_ndx14_peak257	320	.
Chr1	2408080	2408380	at_drip_ndx14_peak258	300	.
Chr1	2431840	2432040	at_drip_ndx14_peak259	200	.
Chr1	2458260	2458600	at_drip_ndx14_peak260	340	.
Chr1	2475880	2476160	at_drip_ndx14_peak261	280	.
Chr1	2478100	2478420	at_drip_ndx14_peak262	320	.
Chr1	2482840	2483040	at_drip_ndx14_peak263	200	.
Chr1	2484880	2485080	at_drip_ndx14_peak264	200	.
Chr1	2485540	2486000	at_drip_ndx14_peak265	460	.
Chr1	2488420	2488780	at_drip_ndx14_peak266	360	.
Chr1	2488860	2489300	at_drip_ndx14_peak267	440	.
Chr1	2501400	2501620	at_drip_ndx14_peak268	220	.
Chr1	2505120	2505580	at_drip_ndx14_peak269	460	.
Chr1	2516420	2516720	at_drip_ndx14_peak270	300	.
Chr1	2533080	2533280	at_drip_ndx14_peak271	200	.
Chr1	2555100	2555440	at_drip_ndx14_peak272	340	.
Chr1	2559240	2559500	at_drip_ndx14_peak273	260	.
Chr1	2566480	2566720	at_drip_ndx14_peak274	240	.
Chr1	2586640	2586920	at_drip_ndx14_peak275	280	.
Chr1	2603300	2603580	at_drip_ndx14_peak276	280	.
Chr1	2607860	2608160	at_drip_ndx14_peak277	300	.
Chr1	2612540	2613700	at_drip_ndx14_peak278	1160	.
Chr1	2625880	2626520	at_drip_ndx14_peak279	640	.
Chr1	2627480	2627740	at_drip_ndx14_peak280	260	.
Chr1	2628380	2628880	at_drip_ndx14_peak281	500	.
Chr1	2630620	2630980	at_drip_ndx14_peak282	360	.
Chr1	2658680	2658920	at_drip_ndx14_peak283	240	.
Chr1	2659600	2659900	at_drip_ndx14_peak284	300	.
Chr1	2662780	2663120	at_drip_ndx14_peak285	340	.
Chr1	2663920	2664320	at_drip_ndx14_peak286	400	.
Chr1	2675640	2676040	at_drip_ndx14_peak287	400	.
Chr1	2677580	2677820	at_drip_ndx14_peak288	240	.
Chr1	2681020	2681420	at_drip_ndx14_peak289	400	.
Chr1	2693540	2694580	at_drip_ndx14_peak290	1040	.
Chr1	2698840	2699100	at_drip_ndx14_peak291	260	.
Chr1	2703320	2703720	at_drip_ndx14_peak292	400	.
Chr1	2706540	2706760	at_drip_ndx14_peak293	220	.
Chr1	2708940	2709740	at_drip_ndx14_peak294	800	.
Chr1	2710140	2710620	at_drip_ndx14_peak295	480	.
Chr1	2724320	2724920	at_drip_ndx14_peak296	600	.
Chr1	2747560	2747920	at_drip_ndx14_peak297	360	.
Chr1	2761540	2761880	at_drip_ndx14_peak298	340	.
Chr1	2762620	2762920	at_drip_ndx14_peak299	300	.
Chr1	2763320	2763760	at_drip_ndx14_peak300	440	.
Chr1	2784820	2785520	at_drip_ndx14_peak301	700	.
Chr1	2812680	2813120	at_drip_ndx14_peak302	440	.
Chr1	2818680	2818880	at_drip_ndx14_peak303	200	.
Chr1	2820020	2820400	at_drip_ndx14_peak304	380	.
Chr1	2825560	2825760	at_drip_ndx14_peak305	200	.
Chr1	2832260	2832460	at_drip_ndx14_peak306	200	.
Chr1	2848260	2848620	at_drip_ndx14_peak307	360	.
Chr1	2879620	2879860	at_drip_ndx14_peak308	240	.
Chr1	2882440	2882780	at_drip_ndx14_peak309	340	.
Chr1	2899720	2900040	at_drip_ndx14_peak310	320	.
Chr1	2904640	2904940	at_drip_ndx14_peak311	300	.
Chr1	2907780	2908000	at_drip_ndx14_peak312	220	.
Chr1	2925600	2926060	at_drip_ndx14_peak313	460	.
Chr1	2929140	2929680	at_drip_ndx14_peak314	540	.
Chr1	2938720	2938920	at_drip_ndx14_peak315	200	.
Chr1	2978040	2978340	at_drip_ndx14_peak316	300	.
Chr1	2988920	2989120	at_drip_ndx14_peak317	200	.
Chr1	2990720	2991020	at_drip_ndx14_peak318	300	.
Chr1	2991220	2991520	at_drip_ndx14_peak319	300	.
Chr1	3003380	3003760	at_drip_ndx14_peak320	380	.
Chr1	3026000	3026620	at_drip_ndx14_peak321	620	.
Chr1	3037940	3038420	at_drip_ndx14_peak322	480	.
Chr1	3047340	3048100	at_drip_ndx14_peak323	760	.
Chr1	3081240	3081560	at_drip_ndx14_peak324	320	.
Chr1	3099880	3100120	at_drip_ndx14_peak325	240	.
Chr1	3100580	3100960	at_drip_ndx14_peak326	380	.
Chr1	3108080	3108420	at_drip_ndx14_peak327	340	.
Chr1	3116860	3117080	at_drip_ndx14_peak328	220	.
Chr1	3117900	3118160	at_drip_ndx14_peak329	260	.
Chr1	3119680	3120080	at_drip_ndx14_peak330	400	.
Chr1	3132280	3132600	at_drip_ndx14_peak331	320	.
Chr1	3134680	3134920	at_drip_ndx14_peak332	240	.
Chr1	3139780	3140460	at_drip_ndx14_peak333	680	.
Chr1	3145720	3146080	at_drip_ndx14_peak334	360	.
Chr1	3168360	3168640	at_drip_ndx14_peak335	280	.
Chr1	3170360	3170760	at_drip_ndx14_peak336	400	.
Chr1	3174260	3174500	at_drip_ndx14_peak337	240	.
Chr1	3184980	3185380	at_drip_ndx14_peak338	400	.
Chr1	3190720	3190980	at_drip_ndx14_peak339	260	.
Chr1	3208180	3208460	at_drip_ndx14_peak340	280	.
Chr1	3212120	3212420	at_drip_ndx14_peak341	300	.
Chr1	3217960	3218180	at_drip_ndx14_peak342	220	.
Chr1	3227260	3227480	at_drip_ndx14_peak343	220	.
Chr1	3265360	3265600	at_drip_ndx14_peak344	240	.
Chr1	3279080	3279380	at_drip_ndx14_peak345	300	.
Chr1	3284100	3284600	at_drip_ndx14_peak346	500	.
Chr1	3294260	3294620	at_drip_ndx14_peak347	360	.
Chr1	3295560	3295780	at_drip_ndx14_peak348	220	.
Chr1	3305120	3305460	at_drip_ndx14_peak349	340	.
Chr1	3306040	3307000	at_drip_ndx14_peak350	960	.
Chr1	3307080	3307280	at_drip_ndx14_peak351	200	.
Chr1	3324380	3324700	at_drip_ndx14_peak352	320	.
Chr1	3325680	3326120	at_drip_ndx14_peak353	440	.
Chr1	3346360	3346560	at_drip_ndx14_peak354	200	.
Chr1	3352680	3353120	at_drip_ndx14_peak355	440	.
Chr1	3360980	3361320	at_drip_ndx14_peak356	340	.
Chr1	3362260	3362660	at_drip_ndx14_peak357	400	.
Chr1	3379460	3380040	at_drip_ndx14_peak358	580	.
Chr1	3384180	3384580	at_drip_ndx14_peak359	400	.
Chr1	3386080	3386520	at_drip_ndx14_peak360	440	.
Chr1	3387780	3388120	at_drip_ndx14_peak361	340	.
Chr1	3388740	3389160	at_drip_ndx14_peak362	420	.
Chr1	3394940	3395200	at_drip_ndx14_peak363	260	.
Chr1	3406920	3407280	at_drip_ndx14_peak364	360	.
Chr1	3412120	3412320	at_drip_ndx14_peak365	200	.
Chr1	3414680	3414960	at_drip_ndx14_peak366	280	.
Chr1	3419480	3419840	at_drip_ndx14_peak367	360	.
Chr1	3427180	3427620	at_drip_ndx14_peak368	440	.
Chr1	3432160	3432400	at_drip_ndx14_peak369	240	.
Chr1	3441540	3441880	at_drip_ndx14_peak370	340	.
Chr1	3453340	3453540	at_drip_ndx14_peak371	200	.
Chr1	3471560	3471780	at_drip_ndx14_peak372	220	.
Chr1	3477800	3478160	at_drip_ndx14_peak373	360	.
Chr1	3479980	3480380	at_drip_ndx14_peak374	400	.
Chr1	3494840	3495360	at_drip_ndx14_peak375	520	.
Chr1	3499280	3499560	at_drip_ndx14_peak376	280	.
Chr1	3506140	3507340	at_drip_ndx14_peak377	1200	.
Chr1	3525700	3526200	at_drip_ndx14_peak378	500	.
Chr1	3530380	3530640	at_drip_ndx14_peak379	260	.
Chr1	3577680	3578300	at_drip_ndx14_peak380	620	.
Chr1	3579320	3579620	at_drip_ndx14_peak381	300	.
Chr1	3590820	3591140	at_drip_ndx14_peak382	320	.
Chr1	3594880	3595100	at_drip_ndx14_peak383	220	.
Chr1	3611300	3611600	at_drip_ndx14_peak384	300	.
Chr1	3611680	3612220	at_drip_ndx14_peak385	540	.
Chr1	3623980	3624480	at_drip_ndx14_peak386	500	.
Chr1	3625140	3625420	at_drip_ndx14_peak387	280	.
Chr1	3626900	3627160	at_drip_ndx14_peak388	260	.
Chr1	3641840	3642060	at_drip_ndx14_peak389	220	.
Chr1	3655840	3656040	at_drip_ndx14_peak390	200	.
Chr1	3658400	3658600	at_drip_ndx14_peak391	200	.
Chr1	3663540	3663880	at_drip_ndx14_peak392	340	.
Chr1	3693020	3693260	at_drip_ndx14_peak393	240	.
Chr1	3710380	3710820	at_drip_ndx14_peak394	440	.
Chr1	3713340	3714040	at_drip_ndx14_peak395	700	.
Chr1	3714880	3715080	at_drip_ndx14_peak396	200	.
Chr1	3722540	3723320	at_drip_ndx14_peak397	780	.
Chr1	3728700	3729000	at_drip_ndx14_peak398	300	.
Chr1	3733000	3733440	at_drip_ndx14_peak399	440	.
Chr1	3739960	3740260	at_drip_ndx14_peak400	300	.
Chr1	3740460	3741100	at_drip_ndx14_peak401	640	.
Chr1	3744140	3744480	at_drip_ndx14_peak402	340	.
Chr1	3759200	3759440	at_drip_ndx14_peak403	240	.
Chr1	3767280	3767660	at_drip_ndx14_peak404	380	.
Chr1	3773760	3773960	at_drip_ndx14_peak405	200	.
Chr1	3780320	3780540	at_drip_ndx14_peak406	220	.
Chr1	3782220	3782540	at_drip_ndx14_peak407	320	.
Chr1	3784360	3784560	at_drip_ndx14_peak408	200	.
Chr1	3803520	3804200	at_drip_ndx14_peak409	680	.
Chr1	3843000	3843200	at_drip_ndx14_peak410	200	.
Chr1	3844560	3844920	at_drip_ndx14_peak411	360	.
Chr1	3850020	3850260	at_drip_ndx14_peak412	240	.
Chr1	3872020	3872460	at_drip_ndx14_peak413	440	.
Chr1	3873560	3873820	at_drip_ndx14_peak414	260	.
Chr1	3894680	3895200	at_drip_ndx14_peak415	520	.
Chr1	3895660	3895880	at_drip_ndx14_peak416	220	.
Chr1	3913320	3913760	at_drip_ndx14_peak417	440	.
Chr1	3920460	3920820	at_drip_ndx14_peak418	360	.
Chr1	3926220	3926460	at_drip_ndx14_peak419	240	.
Chr1	3938680	3938900	at_drip_ndx14_peak420	220	.
Chr1	3941560	3941780	at_drip_ndx14_peak421	220	.
Chr1	3942000	3942320	at_drip_ndx14_peak422	320	.
Chr1	3947820	3948120	at_drip_ndx14_peak423	300	.
Chr1	3952980	3953420	at_drip_ndx14_peak424	440	.
Chr1	3960340	3960620	at_drip_ndx14_peak425	280	.
Chr1	3961480	3961840	at_drip_ndx14_peak426	360	.
Chr1	3980560	3980880	at_drip_ndx14_peak427	320	.
Chr1	3993120	3993460	at_drip_ndx14_peak428	340	.
Chr1	4000220	4000500	at_drip_ndx14_peak429	280	.
Chr1	4020680	4021100	at_drip_ndx14_peak430	420	.
Chr1	4021620	4021980	at_drip_ndx14_peak431	360	.
Chr1	4030780	4030980	at_drip_ndx14_peak432	200	.
Chr1	4035520	4035720	at_drip_ndx14_peak433	200	.
Chr1	4037960	4038600	at_drip_ndx14_peak434	640	.
Chr1	4043340	4043600	at_drip_ndx14_peak435	260	.
Chr1	4045820	4046100	at_drip_ndx14_peak436	280	.
Chr1	4079920	4080560	at_drip_ndx14_peak437	640	.
Chr1	4084080	4084360	at_drip_ndx14_peak438	280	.
Chr1	4110980	4111320	at_drip_ndx14_peak439	340	.
Chr1	4117180	4117460	at_drip_ndx14_peak440	280	.
Chr1	4123740	4124300	at_drip_ndx14_peak441	560	.
Chr1	4125540	4125840	at_drip_ndx14_peak442	300	.
Chr1	4162360	4162680	at_drip_ndx14_peak443	320	.
Chr1	4165380	4165900	at_drip_ndx14_peak444	520	.
Chr1	4165960	4166160	at_drip_ndx14_peak445	200	.
Chr1	4177340	4177760	at_drip_ndx14_peak446	420	.
Chr1	4178360	4178560	at_drip_ndx14_peak447	200	.
Chr1	4194480	4194900	at_drip_ndx14_peak448	420	.
Chr1	4215080	4215460	at_drip_ndx14_peak449	380	.
Chr1	4228660	4229120	at_drip_ndx14_peak450	460	.
Chr1	4270620	4271040	at_drip_ndx14_peak451	420	.
Chr1	4273020	4273240	at_drip_ndx14_peak452	220	.
Chr1	4288580	4288960	at_drip_ndx14_peak453	380	.
Chr1	4303520	4303800	at_drip_ndx14_peak454	280	.
Chr1	4306040	4306420	at_drip_ndx14_peak455	380	.
Chr1	4306900	4307300	at_drip_ndx14_peak456	400	.
Chr1	4336740	4337020	at_drip_ndx14_peak457	280	.
Chr1	4342040	4342580	at_drip_ndx14_peak458	540	.
Chr1	4371100	4371320	at_drip_ndx14_peak459	220	.
Chr1	4373120	4373340	at_drip_ndx14_peak460	220	.
Chr1	4374560	4374760	at_drip_ndx14_peak461	200	.
Chr1	4382140	4382380	at_drip_ndx14_peak462	240	.
Chr1	4384220	4384560	at_drip_ndx14_peak463	340	.
Chr1	4390460	4391160	at_drip_ndx14_peak464	700	.
Chr1	4391620	4391820	at_drip_ndx14_peak465	200	.
Chr1	4393980	4394360	at_drip_ndx14_peak466	380	.
Chr1	4404620	4405000	at_drip_ndx14_peak467	380	.
Chr1	4405440	4405820	at_drip_ndx14_peak468	380	.
Chr1	4427300	4427680	at_drip_ndx14_peak469	380	.
Chr1	4439140	4439580	at_drip_ndx14_peak470	440	.
Chr1	4446340	4446940	at_drip_ndx14_peak471	600	.
Chr1	4452220	4452520	at_drip_ndx14_peak472	300	.
Chr1	4471500	4471720	at_drip_ndx14_peak473	220	.
Chr1	4472180	4472720	at_drip_ndx14_peak474	540	.
Chr1	4488080	4488360	at_drip_ndx14_peak475	280	.
Chr1	4488840	4489080	at_drip_ndx14_peak476	240	.
Chr1	4502640	4502840	at_drip_ndx14_peak477	200	.
Chr1	4503040	4503700	at_drip_ndx14_peak478	660	.
Chr1	4505900	4506880	at_drip_ndx14_peak479	980	.
Chr1	4508420	4508760	at_drip_ndx14_peak480	340	.
Chr1	4516860	4517360	at_drip_ndx14_peak481	500	.
Chr1	4519920	4520120	at_drip_ndx14_peak482	200	.
Chr1	4522880	4523080	at_drip_ndx14_peak483	200	.
Chr1	4543480	4543680	at_drip_ndx14_peak484	200	.
Chr1	4546140	4546520	at_drip_ndx14_peak485	380	.
Chr1	4568080	4568360	at_drip_ndx14_peak486	280	.
Chr1	4583660	4584120	at_drip_ndx14_peak487	460	.
Chr1	4593740	4594280	at_drip_ndx14_peak488	540	.
Chr1	4597520	4598120	at_drip_ndx14_peak489	600	.
Chr1	4599560	4599860	at_drip_ndx14_peak490	300	.
Chr1	4604620	4604900	at_drip_ndx14_peak491	280	.
Chr1	4606400	4606640	at_drip_ndx14_peak492	240	.
Chr1	4610440	4610660	at_drip_ndx14_peak493	220	.
Chr1	4615780	4616000	at_drip_ndx14_peak494	220	.
Chr1	4620280	4620820	at_drip_ndx14_peak495	540	.
Chr1	4622780	4623300	at_drip_ndx14_peak496	520	.
Chr1	4624660	4625220	at_drip_ndx14_peak497	560	.
Chr1	4631860	4632360	at_drip_ndx14_peak498	500	.
Chr1	4633700	4634240	at_drip_ndx14_peak499	540	.
Chr1	4640480	4640700	at_drip_ndx14_peak500	220	.
Chr1	4640880	4641320	at_drip_ndx14_peak501	440	.
Chr1	4642380	4642600	at_drip_ndx14_peak502	220	.
Chr1	4645420	4645780	at_drip_ndx14_peak503	360	.
Chr1	4647640	4648020	at_drip_ndx14_peak504	380	.
Chr1	4648520	4648840	at_drip_ndx14_peak505	320	.
Chr1	4651060	4651680	at_drip_ndx14_peak506	620	.
Chr1	4668360	4669200	at_drip_ndx14_peak507	840	.
Chr1	4674200	4674520	at_drip_ndx14_peak508	320	.
Chr1	4679340	4679600	at_drip_ndx14_peak509	260	.
Chr1	4679740	4680020	at_drip_ndx14_peak510	280	.
Chr1	4680600	4680900	at_drip_ndx14_peak511	300	.
Chr1	4683220	4683620	at_drip_ndx14_peak512	400	.
Chr1	4695960	4696200	at_drip_ndx14_peak513	240	.
Chr1	4710020	4710340	at_drip_ndx14_peak514	320	.
Chr1	4726820	4727480	at_drip_ndx14_peak515	660	.
Chr1	4732880	4733120	at_drip_ndx14_peak516	240	.
Chr1	4740700	4741120	at_drip_ndx14_peak517	420	.
Chr1	4746040	4746260	at_drip_ndx14_peak518	220	.
Chr1	4755780	4756060	at_drip_ndx14_peak519	280	.
Chr1	4766400	4767340	at_drip_ndx14_peak520	940	.
Chr1	4782160	4783140	at_drip_ndx14_peak521	980	.
Chr1	4784880	4785120	at_drip_ndx14_peak522	240	.
Chr1	4799440	4799660	at_drip_ndx14_peak523	220	.
Chr1	4816020	4816280	at_drip_ndx14_peak524	260	.
Chr1	4817200	4817580	at_drip_ndx14_peak525	380	.
Chr1	4820940	4821320	at_drip_ndx14_peak526	380	.
Chr1	4855660	4855900	at_drip_ndx14_peak527	240	.
Chr1	4877620	4877900	at_drip_ndx14_peak528	280	.
Chr1	4880360	4880620	at_drip_ndx14_peak529	260	.
Chr1	4881620	4881980	at_drip_ndx14_peak530	360	.
Chr1	4885060	4885420	at_drip_ndx14_peak531	360	.
Chr1	4891760	4892520	at_drip_ndx14_peak532	760	.
Chr1	4897300	4897620	at_drip_ndx14_peak533	320	.
Chr1	4900560	4900840	at_drip_ndx14_peak534	280	.
Chr1	4904360	4904740	at_drip_ndx14_peak535	380	.
Chr1	4907500	4908660	at_drip_ndx14_peak536	1160	.
Chr1	4915580	4915900	at_drip_ndx14_peak537	320	.
Chr1	4918900	4919380	at_drip_ndx14_peak538	480	.
Chr1	4924260	4924480	at_drip_ndx14_peak539	220	.
Chr1	4940600	4940840	at_drip_ndx14_peak540	240	.
Chr1	4942240	4942440	at_drip_ndx14_peak541	200	.
Chr1	4951340	4951880	at_drip_ndx14_peak542	540	.
Chr1	4955940	4956240	at_drip_ndx14_peak543	300	.
Chr1	4964880	4965100	at_drip_ndx14_peak544	220	.
Chr1	4969560	4970080	at_drip_ndx14_peak545	520	.
Chr1	4989500	4989980	at_drip_ndx14_peak546	480	.
Chr1	4991120	4991380	at_drip_ndx14_peak547	260	.
Chr1	4994200	4994720	at_drip_ndx14_peak548	520	.
Chr1	5003540	5003760	at_drip_ndx14_peak549	220	.
Chr1	5004480	5004820	at_drip_ndx14_peak550	340	.
Chr1	5007000	5007500	at_drip_ndx14_peak551	500	.
Chr1	5007820	5008060	at_drip_ndx14_peak552	240	.
Chr1	5019660	5020080	at_drip_ndx14_peak553	420	.
Chr1	5021660	5022100	at_drip_ndx14_peak554	440	.
Chr1	5024360	5024840	at_drip_ndx14_peak555	480	.
Chr1	5042080	5042860	at_drip_ndx14_peak556	780	.
Chr1	5044140	5044640	at_drip_ndx14_peak557	500	.
Chr1	5045580	5045780	at_drip_ndx14_peak558	200	.
Chr1	5054580	5054800	at_drip_ndx14_peak559	220	.
Chr1	5055160	5055400	at_drip_ndx14_peak560	240	.
Chr1	5061820	5062080	at_drip_ndx14_peak561	260	.
Chr1	5063780	5064000	at_drip_ndx14_peak562	220	.
Chr1	5064920	5065460	at_drip_ndx14_peak563	540	.
Chr1	5068380	5068760	at_drip_ndx14_peak564	380	.
Chr1	5078660	5078860	at_drip_ndx14_peak565	200	.
Chr1	5085180	5086280	at_drip_ndx14_peak566	1100	.
Chr1	5111900	5112160	at_drip_ndx14_peak567	260	.
Chr1	5143740	5143960	at_drip_ndx14_peak568	220	.
Chr1	5177340	5177760	at_drip_ndx14_peak569	420	.
Chr1	5191800	5192280	at_drip_ndx14_peak570	480	.
Chr1	5194180	5194420	at_drip_ndx14_peak571	240	.
Chr1	5199760	5200060	at_drip_ndx14_peak572	300	.
Chr1	5216360	5216620	at_drip_ndx14_peak573	260	.
Chr1	5252760	5253060	at_drip_ndx14_peak574	300	.
Chr1	5264720	5265000	at_drip_ndx14_peak575	280	.
Chr1	5280200	5280780	at_drip_ndx14_peak576	580	.
Chr1	5286420	5287280	at_drip_ndx14_peak577	860	.
Chr1	5291480	5291920	at_drip_ndx14_peak578	440	.
Chr1	5293100	5293420	at_drip_ndx14_peak579	320	.
Chr1	5301620	5302140	at_drip_ndx14_peak580	520	.
Chr1	5338120	5338460	at_drip_ndx14_peak581	340	.
Chr1	5348660	5348900	at_drip_ndx14_peak582	240	.
Chr1	5349300	5349600	at_drip_ndx14_peak583	300	.
Chr1	5356500	5356720	at_drip_ndx14_peak584	220	.
Chr1	5362140	5362520	at_drip_ndx14_peak585	380	.
Chr1	5384340	5384740	at_drip_ndx14_peak586	400	.
Chr1	5410400	5411080	at_drip_ndx14_peak587	680	.
Chr1	5420520	5421000	at_drip_ndx14_peak588	480	.
Chr1	5423500	5423980	at_drip_ndx14_peak589	480	.
Chr1	5425340	5425560	at_drip_ndx14_peak590	220	.
Chr1	5445100	5445400	at_drip_ndx14_peak591	300	.
Chr1	5450840	5451120	at_drip_ndx14_peak592	280	.
Chr1	5453960	5454240	at_drip_ndx14_peak593	280	.
Chr1	5454480	5455160	at_drip_ndx14_peak594	680	.
Chr1	5465140	5465800	at_drip_ndx14_peak595	660	.
Chr1	5467440	5467700	at_drip_ndx14_peak596	260	.
Chr1	5468420	5468780	at_drip_ndx14_peak597	360	.
Chr1	5468840	5469600	at_drip_ndx14_peak598	760	.
Chr1	5476980	5477200	at_drip_ndx14_peak599	220	.
Chr1	5477720	5478160	at_drip_ndx14_peak600	440	.
Chr1	5484740	5485020	at_drip_ndx14_peak601	280	.
Chr1	5509780	5510020	at_drip_ndx14_peak602	240	.
Chr1	5521100	5521540	at_drip_ndx14_peak603	440	.
Chr1	5562960	5563360	at_drip_ndx14_peak604	400	.
Chr1	5594540	5594920	at_drip_ndx14_peak605	380	.
Chr1	5638340	5638600	at_drip_ndx14_peak606	260	.
Chr1	5654040	5654820	at_drip_ndx14_peak607	780	.
Chr1	5682360	5682860	at_drip_ndx14_peak608	500	.
Chr1	5683020	5684000	at_drip_ndx14_peak609	980	.
Chr1	5696520	5696880	at_drip_ndx14_peak610	360	.
Chr1	5697040	5697240	at_drip_ndx14_peak611	200	.
Chr1	5697280	5697480	at_drip_ndx14_peak612	200	.
Chr1	5722840	5723060	at_drip_ndx14_peak613	220	.
Chr1	5734100	5734400	at_drip_ndx14_peak614	300	.
Chr1	5735780	5736020	at_drip_ndx14_peak615	240	.
Chr1	5755900	5756460	at_drip_ndx14_peak616	560	.
Chr1	5767000	5767360	at_drip_ndx14_peak617	360	.
Chr1	5770300	5770620	at_drip_ndx14_peak618	320	.
Chr1	5773520	5773980	at_drip_ndx14_peak619	460	.
Chr1	5784160	5784400	at_drip_ndx14_peak620	240	.
Chr1	5797140	5797360	at_drip_ndx14_peak621	220	.
Chr1	5807620	5808000	at_drip_ndx14_peak622	380	.
Chr1	5825960	5826240	at_drip_ndx14_peak623	280	.
Chr1	5833840	5834260	at_drip_ndx14_peak624	420	.
Chr1	5835060	5835460	at_drip_ndx14_peak625	400	.
Chr1	5836800	5837060	at_drip_ndx14_peak626	260	.
Chr1	5838140	5838520	at_drip_ndx14_peak627	380	.
Chr1	5840260	5840620	at_drip_ndx14_peak628	360	.
Chr1	5850500	5851020	at_drip_ndx14_peak629	520	.
Chr1	5855700	5855900	at_drip_ndx14_peak630	200	.
Chr1	5858040	5858540	at_drip_ndx14_peak631	500	.
Chr1	5859880	5860080	at_drip_ndx14_peak632	200	.
Chr1	5861380	5861580	at_drip_ndx14_peak633	200	.
Chr1	5862180	5862640	at_drip_ndx14_peak634	460	.
Chr1	5869480	5869780	at_drip_ndx14_peak635	300	.
Chr1	5884940	5885220	at_drip_ndx14_peak636	280	.
Chr1	5898500	5898840	at_drip_ndx14_peak637	340	.
Chr1	5903320	5904000	at_drip_ndx14_peak638	680	.
Chr1	5915560	5915860	at_drip_ndx14_peak639	300	.
Chr1	5920740	5921180	at_drip_ndx14_peak640	440	.
Chr1	5921320	5921700	at_drip_ndx14_peak641	380	.
Chr1	5926820	5927380	at_drip_ndx14_peak642	560	.
Chr1	5931420	5931660	at_drip_ndx14_peak643	240	.
Chr1	5938600	5938820	at_drip_ndx14_peak644	220	.
Chr1	5943260	5943460	at_drip_ndx14_peak645	200	.
Chr1	5945220	5945420	at_drip_ndx14_peak646	200	.
Chr1	5949380	5949800	at_drip_ndx14_peak647	420	.
Chr1	5950320	5950640	at_drip_ndx14_peak648	320	.
Chr1	5967940	5968280	at_drip_ndx14_peak649	340	.
Chr1	5971280	5971680	at_drip_ndx14_peak650	400	.
Chr1	5972940	5973180	at_drip_ndx14_peak651	240	.
Chr1	5987560	5987920	at_drip_ndx14_peak652	360	.
Chr1	6008800	6009140	at_drip_ndx14_peak653	340	.
Chr1	6011040	6011640	at_drip_ndx14_peak654	600	.
Chr1	6032560	6032960	at_drip_ndx14_peak655	400	.
Chr1	6076400	6076700	at_drip_ndx14_peak656	300	.
Chr1	6087300	6087740	at_drip_ndx14_peak657	440	.
Chr1	6091940	6092280	at_drip_ndx14_peak658	340	.
Chr1	6093180	6093500	at_drip_ndx14_peak659	320	.
Chr1	6123520	6124420	at_drip_ndx14_peak660	900	.
Chr1	6131700	6131900	at_drip_ndx14_peak661	200	.
Chr1	6134340	6134640	at_drip_ndx14_peak662	300	.
Chr1	6136260	6136560	at_drip_ndx14_peak663	300	.
Chr1	6138220	6138700	at_drip_ndx14_peak664	480	.
Chr1	6140820	6141440	at_drip_ndx14_peak665	620	.
Chr1	6142260	6142660	at_drip_ndx14_peak666	400	.
Chr1	6152900	6153120	at_drip_ndx14_peak667	220	.
Chr1	6153420	6153780	at_drip_ndx14_peak668	360	.
Chr1	6156340	6156860	at_drip_ndx14_peak669	520	.
Chr1	6165020	6165460	at_drip_ndx14_peak670	440	.
Chr1	6166620	6166920	at_drip_ndx14_peak671	300	.
Chr1	6169080	6169360	at_drip_ndx14_peak672	280	.
Chr1	6172880	6173400	at_drip_ndx14_peak673	520	.
Chr1	6220080	6220640	at_drip_ndx14_peak674	560	.
Chr1	6224460	6224680	at_drip_ndx14_peak675	220	.
Chr1	6236540	6236740	at_drip_ndx14_peak676	200	.
Chr1	6241980	6242440	at_drip_ndx14_peak677	460	.
Chr1	6247080	6247400	at_drip_ndx14_peak678	320	.
Chr1	6257580	6257980	at_drip_ndx14_peak679	400	.
Chr1	6277960	6278180	at_drip_ndx14_peak680	220	.
Chr1	6282880	6283440	at_drip_ndx14_peak681	560	.
Chr1	6293520	6293760	at_drip_ndx14_peak682	240	.
Chr1	6307520	6308040	at_drip_ndx14_peak683	520	.
Chr1	6324100	6324780	at_drip_ndx14_peak684	680	.
Chr1	6327240	6327680	at_drip_ndx14_peak685	440	.
Chr1	6331360	6332140	at_drip_ndx14_peak686	780	.
Chr1	6334620	6334980	at_drip_ndx14_peak687	360	.
Chr1	6339700	6340220	at_drip_ndx14_peak688	520	.
Chr1	6365540	6365860	at_drip_ndx14_peak689	320	.
Chr1	6377580	6377900	at_drip_ndx14_peak690	320	.
Chr1	6381980	6382500	at_drip_ndx14_peak691	520	.
Chr1	6391680	6392000	at_drip_ndx14_peak692	320	.
Chr1	6408980	6409440	at_drip_ndx14_peak693	460	.
Chr1	6409640	6409840	at_drip_ndx14_peak694	200	.
Chr1	6410060	6410260	at_drip_ndx14_peak695	200	.
Chr1	6413880	6414240	at_drip_ndx14_peak696	360	.
Chr1	6415500	6415820	at_drip_ndx14_peak697	320	.
Chr1	6420160	6420360	at_drip_ndx14_peak698	200	.
Chr1	6420480	6420700	at_drip_ndx14_peak699	220	.
Chr1	6420880	6421520	at_drip_ndx14_peak700	640	.
Chr1	6423560	6423760	at_drip_ndx14_peak701	200	.
Chr1	6440740	6441020	at_drip_ndx14_peak702	280	.
Chr1	6442800	6443220	at_drip_ndx14_peak703	420	.
Chr1	6452880	6453080	at_drip_ndx14_peak704	200	.
Chr1	6458040	6458260	at_drip_ndx14_peak705	220	.
Chr1	6460640	6460980	at_drip_ndx14_peak706	340	.
Chr1	6465140	6465460	at_drip_ndx14_peak707	320	.
Chr1	6466500	6467300	at_drip_ndx14_peak708	800	.
Chr1	6479540	6479760	at_drip_ndx14_peak709	220	.
Chr1	6481300	6481880	at_drip_ndx14_peak710	580	.
Chr1	6486820	6487120	at_drip_ndx14_peak711	300	.
Chr1	6500600	6501000	at_drip_ndx14_peak712	400	.
Chr1	6508700	6508980	at_drip_ndx14_peak713	280	.
Chr1	6509600	6509980	at_drip_ndx14_peak714	380	.
Chr1	6511860	6512220	at_drip_ndx14_peak715	360	.
Chr1	6520580	6520980	at_drip_ndx14_peak716	400	.
Chr1	6528720	6528980	at_drip_ndx14_peak717	260	.
Chr1	6532500	6532800	at_drip_ndx14_peak718	300	.
Chr1	6538320	6538520	at_drip_ndx14_peak719	200	.
Chr1	6550800	6551020	at_drip_ndx14_peak720	220	.
Chr1	6552620	6552840	at_drip_ndx14_peak721	220	.
Chr1	6559100	6559380	at_drip_ndx14_peak722	280	.
Chr1	6560160	6560580	at_drip_ndx14_peak723	420	.
Chr1	6563640	6563860	at_drip_ndx14_peak724	220	.
Chr1	6566320	6566580	at_drip_ndx14_peak725	260	.
Chr1	6569120	6569380	at_drip_ndx14_peak726	260	.
Chr1	6574840	6575120	at_drip_ndx14_peak727	280	.
Chr1	6579320	6579680	at_drip_ndx14_peak728	360	.
Chr1	6593600	6594000	at_drip_ndx14_peak729	400	.
Chr1	6637780	6638200	at_drip_ndx14_peak730	420	.
Chr1	6642940	6643440	at_drip_ndx14_peak731	500	.
Chr1	6643700	6644060	at_drip_ndx14_peak732	360	.
Chr1	6651340	6651800	at_drip_ndx14_peak733	460	.
Chr1	6655800	6656180	at_drip_ndx14_peak734	380	.
Chr1	6661440	6662020	at_drip_ndx14_peak735	580	.
Chr1	6662780	6663060	at_drip_ndx14_peak736	280	.
Chr1	6670200	6670400	at_drip_ndx14_peak737	200	.
Chr1	6674280	6674480	at_drip_ndx14_peak738	200	.
Chr1	6680400	6680620	at_drip_ndx14_peak739	220	.
Chr1	6683360	6683980	at_drip_ndx14_peak740	620	.
Chr1	6713640	6714100	at_drip_ndx14_peak741	460	.
Chr1	6716780	6717060	at_drip_ndx14_peak742	280	.
Chr1	6726700	6727420	at_drip_ndx14_peak743	720	.
Chr1	6753360	6753560	at_drip_ndx14_peak744	200	.
Chr1	6760600	6760860	at_drip_ndx14_peak745	260	.
Chr1	6764020	6764340	at_drip_ndx14_peak746	320	.
Chr1	6770940	6771180	at_drip_ndx14_peak747	240	.
Chr1	6785320	6785560	at_drip_ndx14_peak748	240	.
Chr1	6812060	6812640	at_drip_ndx14_peak749	580	.
Chr1	6820240	6820440	at_drip_ndx14_peak750	200	.
Chr1	6822600	6822800	at_drip_ndx14_peak751	200	.
Chr1	6839860	6840300	at_drip_ndx14_peak752	440	.
Chr1	6859980	6860600	at_drip_ndx14_peak753	620	.
Chr1	6894460	6894980	at_drip_ndx14_peak754	520	.
Chr1	6904060	6904420	at_drip_ndx14_peak755	360	.
Chr1	6912400	6912740	at_drip_ndx14_peak756	340	.
Chr1	6916280	6916880	at_drip_ndx14_peak757	600	.
Chr1	6935240	6935920	at_drip_ndx14_peak758	680	.
Chr1	6942580	6943060	at_drip_ndx14_peak759	480	.
Chr1	6966840	6967120	at_drip_ndx14_peak760	280	.
Chr1	6969940	6970280	at_drip_ndx14_peak761	340	.
Chr1	6996280	6996960	at_drip_ndx14_peak762	680	.
Chr1	7002580	7002820	at_drip_ndx14_peak763	240	.
Chr1	7030940	7031340	at_drip_ndx14_peak764	400	.
Chr1	7050800	7051140	at_drip_ndx14_peak765	340	.
Chr1	7052600	7052800	at_drip_ndx14_peak766	200	.
Chr1	7057640	7058080	at_drip_ndx14_peak767	440	.
Chr1	7058260	7058740	at_drip_ndx14_peak768	480	.
Chr1	7093400	7093820	at_drip_ndx14_peak769	420	.
Chr1	7106560	7106780	at_drip_ndx14_peak770	220	.
Chr1	7108440	7108800	at_drip_ndx14_peak771	360	.
Chr1	7115460	7116040	at_drip_ndx14_peak772	580	.
Chr1	7132920	7133180	at_drip_ndx14_peak773	260	.
Chr1	7138120	7138320	at_drip_ndx14_peak774	200	.
Chr1	7160900	7161280	at_drip_ndx14_peak775	380	.
Chr1	7167880	7168140	at_drip_ndx14_peak776	260	.
Chr1	7176760	7177100	at_drip_ndx14_peak777	340	.
Chr1	7178160	7178420	at_drip_ndx14_peak778	260	.
Chr1	7179180	7180020	at_drip_ndx14_peak779	840	.
Chr1	7180760	7181380	at_drip_ndx14_peak780	620	.
Chr1	7202520	7202860	at_drip_ndx14_peak781	340	.
Chr1	7212560	7212900	at_drip_ndx14_peak782	340	.
Chr1	7241200	7241620	at_drip_ndx14_peak783	420	.
Chr1	7244760	7245020	at_drip_ndx14_peak784	260	.
Chr1	7264860	7265500	at_drip_ndx14_peak785	640	.
Chr1	7279060	7279540	at_drip_ndx14_peak786	480	.
Chr1	7301200	7301640	at_drip_ndx14_peak787	440	.
Chr1	7313820	7314120	at_drip_ndx14_peak788	300	.
Chr1	7317300	7317660	at_drip_ndx14_peak789	360	.
Chr1	7318460	7319100	at_drip_ndx14_peak790	640	.
Chr1	7322540	7322740	at_drip_ndx14_peak791	200	.
Chr1	7324360	7324760	at_drip_ndx14_peak792	400	.
Chr1	7334680	7334920	at_drip_ndx14_peak793	240	.
Chr1	7337380	7338080	at_drip_ndx14_peak794	700	.
Chr1	7338140	7338380	at_drip_ndx14_peak795	240	.
Chr1	7371820	7372020	at_drip_ndx14_peak796	200	.
Chr1	7384400	7384820	at_drip_ndx14_peak797	420	.
Chr1	7386260	7386680	at_drip_ndx14_peak798	420	.
Chr1	7407920	7408140	at_drip_ndx14_peak799	220	.
Chr1	7411440	7411940	at_drip_ndx14_peak800	500	.
Chr1	7421120	7421780	at_drip_ndx14_peak801	660	.
Chr1	7427320	7427760	at_drip_ndx14_peak802	440	.
Chr1	7429600	7429800	at_drip_ndx14_peak803	200	.
Chr1	7434040	7434360	at_drip_ndx14_peak804	320	.
Chr1	7439260	7439460	at_drip_ndx14_peak805	200	.
Chr1	7444120	7444620	at_drip_ndx14_peak806	500	.
Chr1	7449280	7449680	at_drip_ndx14_peak807	400	.
Chr1	7452080	7452600	at_drip_ndx14_peak808	520	.
Chr1	7453400	7453700	at_drip_ndx14_peak809	300	.
Chr1	7461540	7462000	at_drip_ndx14_peak810	460	.
Chr1	7481080	7481460	at_drip_ndx14_peak811	380	.
Chr1	7482180	7482420	at_drip_ndx14_peak812	240	.
Chr1	7489800	7490200	at_drip_ndx14_peak813	400	.
Chr1	7493180	7493460	at_drip_ndx14_peak814	280	.
Chr1	7506640	7506860	at_drip_ndx14_peak815	220	.
Chr1	7509020	7509420	at_drip_ndx14_peak816	400	.
Chr1	7511940	7512600	at_drip_ndx14_peak817	660	.
Chr1	7512640	7513260	at_drip_ndx14_peak818	620	.
Chr1	7523260	7523520	at_drip_ndx14_peak819	260	.
Chr1	7534000	7534320	at_drip_ndx14_peak820	320	.
Chr1	7538740	7539060	at_drip_ndx14_peak821	320	.
Chr1	7544820	7545020	at_drip_ndx14_peak822	200	.
Chr1	7555180	7555760	at_drip_ndx14_peak823	580	.
Chr1	7571500	7571880	at_drip_ndx14_peak824	380	.
Chr1	7602920	7603140	at_drip_ndx14_peak825	220	.
Chr1	7608840	7609080	at_drip_ndx14_peak826	240	.
Chr1	7616740	7616940	at_drip_ndx14_peak827	200	.
Chr1	7636640	7637060	at_drip_ndx14_peak828	420	.
Chr1	7640740	7641500	at_drip_ndx14_peak829	760	.
Chr1	7642780	7643120	at_drip_ndx14_peak830	340	.
Chr1	7648440	7648960	at_drip_ndx14_peak831	520	.
Chr1	7650500	7650700	at_drip_ndx14_peak832	200	.
Chr1	7656880	7657980	at_drip_ndx14_peak833	1100	.
Chr1	7658380	7658600	at_drip_ndx14_peak834	220	.
Chr1	7660840	7661180	at_drip_ndx14_peak835	340	.
Chr1	7664760	7664980	at_drip_ndx14_peak836	220	.
Chr1	7693100	7693300	at_drip_ndx14_peak837	200	.
Chr1	7696260	7696960	at_drip_ndx14_peak838	700	.
Chr1	7705000	7705580	at_drip_ndx14_peak839	580	.
Chr1	7717700	7717980	at_drip_ndx14_peak840	280	.
Chr1	7720480	7721000	at_drip_ndx14_peak841	520	.
Chr1	7721100	7721340	at_drip_ndx14_peak842	240	.
Chr1	7729600	7729880	at_drip_ndx14_peak843	280	.
Chr1	7735540	7736080	at_drip_ndx14_peak844	540	.
Chr1	7738460	7738660	at_drip_ndx14_peak845	200	.
Chr1	7753220	7753460	at_drip_ndx14_peak846	240	.
Chr1	7758100	7758340	at_drip_ndx14_peak847	240	.
Chr1	7760380	7761160	at_drip_ndx14_peak848	780	.
Chr1	7765540	7765900	at_drip_ndx14_peak849	360	.
Chr1	7766780	7767380	at_drip_ndx14_peak850	600	.
Chr1	7771700	7771940	at_drip_ndx14_peak851	240	.
Chr1	7783880	7784380	at_drip_ndx14_peak852	500	.
Chr1	7789420	7789760	at_drip_ndx14_peak853	340	.
Chr1	7792320	7792520	at_drip_ndx14_peak854	200	.
Chr1	7799680	7800000	at_drip_ndx14_peak855	320	.
Chr1	7800600	7801440	at_drip_ndx14_peak856	840	.
Chr1	7822660	7823420	at_drip_ndx14_peak857	760	.
Chr1	7826620	7827100	at_drip_ndx14_peak858	480	.
Chr1	7843660	7843980	at_drip_ndx14_peak859	320	.
Chr1	7850860	7851160	at_drip_ndx14_peak860	300	.
Chr1	7858200	7858520	at_drip_ndx14_peak861	320	.
Chr1	7863680	7863900	at_drip_ndx14_peak862	220	.
Chr1	7873360	7873880	at_drip_ndx14_peak863	520	.
Chr1	7875200	7875540	at_drip_ndx14_peak864	340	.
Chr1	7880500	7880840	at_drip_ndx14_peak865	340	.
Chr1	7880920	7881260	at_drip_ndx14_peak866	340	.
Chr1	7882460	7882960	at_drip_ndx14_peak867	500	.
Chr1	7886160	7886420	at_drip_ndx14_peak868	260	.
Chr1	7915720	7916000	at_drip_ndx14_peak869	280	.
Chr1	7932780	7933120	at_drip_ndx14_peak870	340	.
Chr1	7936940	7937260	at_drip_ndx14_peak871	320	.
Chr1	7940480	7941040	at_drip_ndx14_peak872	560	.
Chr1	7953040	7953420	at_drip_ndx14_peak873	380	.
Chr1	7958500	7958720	at_drip_ndx14_peak874	220	.
Chr1	7960060	7960280	at_drip_ndx14_peak875	220	.
Chr1	7990440	7990700	at_drip_ndx14_peak876	260	.
Chr1	7994160	7994420	at_drip_ndx14_peak877	260	.
Chr1	8005180	8005660	at_drip_ndx14_peak878	480	.
Chr1	8029540	8030040	at_drip_ndx14_peak879	500	.
Chr1	8058920	8059120	at_drip_ndx14_peak880	200	.
Chr1	8061640	8061920	at_drip_ndx14_peak881	280	.
Chr1	8099140	8099580	at_drip_ndx14_peak882	440	.
Chr1	8112980	8113300	at_drip_ndx14_peak883	320	.
Chr1	8121320	8121800	at_drip_ndx14_peak884	480	.
Chr1	8129520	8129800	at_drip_ndx14_peak885	280	.
Chr1	8129920	8130180	at_drip_ndx14_peak886	260	.
Chr1	8134180	8134560	at_drip_ndx14_peak887	380	.
Chr1	8155820	8156220	at_drip_ndx14_peak888	400	.
Chr1	8161160	8161520	at_drip_ndx14_peak889	360	.
Chr1	8175080	8175300	at_drip_ndx14_peak890	220	.
Chr1	8180180	8180380	at_drip_ndx14_peak891	200	.
Chr1	8180460	8180720	at_drip_ndx14_peak892	260	.
Chr1	8187260	8187580	at_drip_ndx14_peak893	320	.
Chr1	8191860	8192120	at_drip_ndx14_peak894	260	.
Chr1	8197900	8198300	at_drip_ndx14_peak895	400	.
Chr1	8198920	8199180	at_drip_ndx14_peak896	260	.
Chr1	8207160	8207720	at_drip_ndx14_peak897	560	.
Chr1	8256380	8256580	at_drip_ndx14_peak898	200	.
Chr1	8256680	8257040	at_drip_ndx14_peak899	360	.
Chr1	8258340	8258700	at_drip_ndx14_peak900	360	.
Chr1	8260840	8261840	at_drip_ndx14_peak901	1000	.
Chr1	8268100	8268760	at_drip_ndx14_peak902	660	.
Chr1	8286240	8286880	at_drip_ndx14_peak903	640	.
Chr1	8297780	8298100	at_drip_ndx14_peak904	320	.
Chr1	8316160	8316920	at_drip_ndx14_peak905	760	.
Chr1	8317620	8317960	at_drip_ndx14_peak906	340	.
Chr1	8319120	8319440	at_drip_ndx14_peak907	320	.
Chr1	8333880	8334200	at_drip_ndx14_peak908	320	.
Chr1	8342380	8342740	at_drip_ndx14_peak909	360	.
Chr1	8344360	8345160	at_drip_ndx14_peak910	800	.
Chr1	8352040	8352280	at_drip_ndx14_peak911	240	.
Chr1	8352560	8352980	at_drip_ndx14_peak912	420	.
Chr1	8353760	8354060	at_drip_ndx14_peak913	300	.
Chr1	8360240	8360460	at_drip_ndx14_peak914	220	.
Chr1	8361340	8361560	at_drip_ndx14_peak915	220	.
Chr1	8362060	8362260	at_drip_ndx14_peak916	200	.
Chr1	8377420	8377620	at_drip_ndx14_peak917	200	.
Chr1	8389180	8390120	at_drip_ndx14_peak918	940	.
Chr1	8391340	8391640	at_drip_ndx14_peak919	300	.
Chr1	8411460	8411920	at_drip_ndx14_peak920	460	.
Chr1	8423480	8424120	at_drip_ndx14_peak921	640	.
Chr1	8425020	8425460	at_drip_ndx14_peak922	440	.
Chr1	8426860	8427420	at_drip_ndx14_peak923	560	.
Chr1	8435980	8436620	at_drip_ndx14_peak924	640	.
Chr1	8454060	8454600	at_drip_ndx14_peak925	540	.
Chr1	8459080	8459280	at_drip_ndx14_peak926	200	.
Chr1	8460340	8460580	at_drip_ndx14_peak927	240	.
Chr1	8464040	8464600	at_drip_ndx14_peak928	560	.
Chr1	8465580	8465880	at_drip_ndx14_peak929	300	.
Chr1	8473920	8474320	at_drip_ndx14_peak930	400	.
Chr1	8484780	8485340	at_drip_ndx14_peak931	560	.
Chr1	8485680	8486080	at_drip_ndx14_peak932	400	.
Chr1	8487440	8487640	at_drip_ndx14_peak933	200	.
Chr1	8519640	8519980	at_drip_ndx14_peak934	340	.
Chr1	8525340	8525780	at_drip_ndx14_peak935	440	.
Chr1	8542080	8542320	at_drip_ndx14_peak936	240	.
Chr1	8556240	8556440	at_drip_ndx14_peak937	200	.
Chr1	8570080	8570780	at_drip_ndx14_peak938	700	.
Chr1	8573720	8574140	at_drip_ndx14_peak939	420	.
Chr1	8580600	8580840	at_drip_ndx14_peak940	240	.
Chr1	8586160	8586520	at_drip_ndx14_peak941	360	.
Chr1	8593480	8593720	at_drip_ndx14_peak942	240	.
Chr1	8595240	8596220	at_drip_ndx14_peak943	980	.
Chr1	8598200	8598420	at_drip_ndx14_peak944	220	.
Chr1	8630700	8630900	at_drip_ndx14_peak945	200	.
Chr1	8631140	8631640	at_drip_ndx14_peak946	500	.
Chr1	8640240	8640520	at_drip_ndx14_peak947	280	.
Chr1	8655100	8655560	at_drip_ndx14_peak948	460	.
Chr1	8666000	8666320	at_drip_ndx14_peak949	320	.
Chr1	8685300	8685500	at_drip_ndx14_peak950	200	.
Chr1	8689800	8690000	at_drip_ndx14_peak951	200	.
Chr1	8692740	8693040	at_drip_ndx14_peak952	300	.
Chr1	8703200	8703820	at_drip_ndx14_peak953	620	.
Chr1	8709060	8709260	at_drip_ndx14_peak954	200	.
Chr1	8713860	8714200	at_drip_ndx14_peak955	340	.
Chr1	8716600	8716960	at_drip_ndx14_peak956	360	.
Chr1	8723500	8723920	at_drip_ndx14_peak957	420	.
Chr1	8729460	8729720	at_drip_ndx14_peak958	260	.
Chr1	8744180	8744380	at_drip_ndx14_peak959	200	.
Chr1	8745240	8745620	at_drip_ndx14_peak960	380	.
Chr1	8749100	8749300	at_drip_ndx14_peak961	200	.
Chr1	8775820	8776180	at_drip_ndx14_peak962	360	.
Chr1	8798480	8798860	at_drip_ndx14_peak963	380	.
Chr1	8812840	8813280	at_drip_ndx14_peak964	440	.
Chr1	8827240	8827620	at_drip_ndx14_peak965	380	.
Chr1	8844440	8844740	at_drip_ndx14_peak966	300	.
Chr1	8846000	8846320	at_drip_ndx14_peak967	320	.
Chr1	8848900	8849260	at_drip_ndx14_peak968	360	.
Chr1	8851260	8851480	at_drip_ndx14_peak969	220	.
Chr1	8851680	8852040	at_drip_ndx14_peak970	360	.
Chr1	8852780	8853240	at_drip_ndx14_peak971	460	.
Chr1	8853440	8853780	at_drip_ndx14_peak972	340	.
Chr1	8857340	8857640	at_drip_ndx14_peak973	300	.
Chr1	8864060	8864300	at_drip_ndx14_peak974	240	.
Chr1	8874460	8874900	at_drip_ndx14_peak975	440	.
Chr1	8877640	8878120	at_drip_ndx14_peak976	480	.
Chr1	8881480	8882040	at_drip_ndx14_peak977	560	.
Chr1	8899300	8899860	at_drip_ndx14_peak978	560	.
Chr1	8905580	8905780	at_drip_ndx14_peak979	200	.
Chr1	8921000	8921520	at_drip_ndx14_peak980	520	.
Chr1	8935620	8935900	at_drip_ndx14_peak981	280	.
Chr1	8940340	8940640	at_drip_ndx14_peak982	300	.
Chr1	8940800	8941320	at_drip_ndx14_peak983	520	.
Chr1	8957860	8958580	at_drip_ndx14_peak984	720	.
Chr1	8960740	8961080	at_drip_ndx14_peak985	340	.
Chr1	8975980	8976220	at_drip_ndx14_peak986	240	.
Chr1	8983100	8983440	at_drip_ndx14_peak987	340	.
Chr1	8990440	8990760	at_drip_ndx14_peak988	320	.
Chr1	8995320	8995920	at_drip_ndx14_peak989	600	.
Chr1	8999520	8999900	at_drip_ndx14_peak990	380	.
Chr1	9019660	9020100	at_drip_ndx14_peak991	440	.
Chr1	9023700	9023940	at_drip_ndx14_peak992	240	.
Chr1	9066480	9066960	at_drip_ndx14_peak993	480	.
Chr1	9078340	9079640	at_drip_ndx14_peak994	1300	.
Chr1	9084380	9084760	at_drip_ndx14_peak995	380	.
Chr1	9086820	9087020	at_drip_ndx14_peak996	200	.
Chr1	9087560	9088100	at_drip_ndx14_peak997	540	.
Chr1	9096520	9096720	at_drip_ndx14_peak998	200	.
Chr1	9117280	9117560	at_drip_ndx14_peak999	280	.
Chr1	9144820	9145020	at_drip_ndx14_peak1000	200	.
Chr1	9155040	9155460	at_drip_ndx14_peak1001	420	.
Chr1	9158800	9159180	at_drip_ndx14_peak1002	380	.
Chr1	9159700	9159940	at_drip_ndx14_peak1003	240	.
Chr1	9176820	9177140	at_drip_ndx14_peak1004	320	.
Chr1	9178180	9178880	at_drip_ndx14_peak1005	700	.
Chr1	9186680	9187160	at_drip_ndx14_peak1006	480	.
Chr1	9189620	9189940	at_drip_ndx14_peak1007	320	.
Chr1	9199440	9199980	at_drip_ndx14_peak1008	540	.
Chr1	9220920	9221180	at_drip_ndx14_peak1009	260	.
Chr1	9221680	9221880	at_drip_ndx14_peak1010	200	.
Chr1	9240540	9241340	at_drip_ndx14_peak1011	800	.
Chr1	9248200	9248680	at_drip_ndx14_peak1012	480	.
Chr1	9263140	9263460	at_drip_ndx14_peak1013	320	.
Chr1	9266680	9267600	at_drip_ndx14_peak1014	920	.
Chr1	9269640	9270260	at_drip_ndx14_peak1015	620	.
Chr1	9272660	9273100	at_drip_ndx14_peak1016	440	.
Chr1	9274780	9275260	at_drip_ndx14_peak1017	480	.
Chr1	9284600	9285040	at_drip_ndx14_peak1018	440	.
Chr1	9291400	9291880	at_drip_ndx14_peak1019	480	.
Chr1	9295500	9295960	at_drip_ndx14_peak1020	460	.
Chr1	9303720	9304340	at_drip_ndx14_peak1021	620	.
Chr1	9307980	9308340	at_drip_ndx14_peak1022	360	.
Chr1	9318180	9318700	at_drip_ndx14_peak1023	520	.
Chr1	9321660	9321900	at_drip_ndx14_peak1024	240	.
Chr1	9327760	9328020	at_drip_ndx14_peak1025	260	.
Chr1	9340680	9340920	at_drip_ndx14_peak1026	240	.
Chr1	9349960	9350420	at_drip_ndx14_peak1027	460	.
Chr1	9350840	9351600	at_drip_ndx14_peak1028	760	.
Chr1	9354740	9354940	at_drip_ndx14_peak1029	200	.
Chr1	9355840	9356500	at_drip_ndx14_peak1030	660	.
Chr1	9359460	9359860	at_drip_ndx14_peak1031	400	.
Chr1	9373040	9373580	at_drip_ndx14_peak1032	540	.
Chr1	9391780	9392220	at_drip_ndx14_peak1033	440	.
Chr1	9398760	9399000	at_drip_ndx14_peak1034	240	.
Chr1	9422300	9422580	at_drip_ndx14_peak1035	280	.
Chr1	9427580	9427780	at_drip_ndx14_peak1036	200	.
Chr1	9448640	9449080	at_drip_ndx14_peak1037	440	.
Chr1	9459080	9459340	at_drip_ndx14_peak1038	260	.
Chr1	9462280	9462480	at_drip_ndx14_peak1039	200	.
Chr1	9483260	9483860	at_drip_ndx14_peak1040	600	.
Chr1	9486820	9487640	at_drip_ndx14_peak1041	820	.
Chr1	9493460	9493680	at_drip_ndx14_peak1042	220	.
Chr1	9495100	9495740	at_drip_ndx14_peak1043	640	.
Chr1	9499220	9499480	at_drip_ndx14_peak1044	260	.
Chr1	9503980	9504660	at_drip_ndx14_peak1045	680	.
Chr1	9509600	9510080	at_drip_ndx14_peak1046	480	.
Chr1	9510960	9511360	at_drip_ndx14_peak1047	400	.
Chr1	9517860	9518060	at_drip_ndx14_peak1048	200	.
Chr1	9527140	9527380	at_drip_ndx14_peak1049	240	.
Chr1	9530940	9531400	at_drip_ndx14_peak1050	460	.
Chr1	9534180	9534400	at_drip_ndx14_peak1051	220	.
Chr1	9540320	9540620	at_drip_ndx14_peak1052	300	.
Chr1	9549420	9549840	at_drip_ndx14_peak1053	420	.
Chr1	9553260	9553540	at_drip_ndx14_peak1054	280	.
Chr1	9553840	9554260	at_drip_ndx14_peak1055	420	.
Chr1	9556440	9556800	at_drip_ndx14_peak1056	360	.
Chr1	9583120	9583360	at_drip_ndx14_peak1057	240	.
Chr1	9600520	9600740	at_drip_ndx14_peak1058	220	.
Chr1	9607640	9608060	at_drip_ndx14_peak1059	420	.
Chr1	9608120	9608500	at_drip_ndx14_peak1060	380	.
Chr1	9621620	9622180	at_drip_ndx14_peak1061	560	.
Chr1	9622700	9623160	at_drip_ndx14_peak1062	460	.
Chr1	9623720	9623960	at_drip_ndx14_peak1063	240	.
Chr1	9631340	9631640	at_drip_ndx14_peak1064	300	.
Chr1	9643860	9644200	at_drip_ndx14_peak1065	340	.
Chr1	9649060	9649340	at_drip_ndx14_peak1066	280	.
Chr1	9668480	9669020	at_drip_ndx14_peak1067	540	.
Chr1	9707980	9708640	at_drip_ndx14_peak1068	660	.
Chr1	9724040	9724440	at_drip_ndx14_peak1069	400	.
Chr1	9728840	9729140	at_drip_ndx14_peak1070	300	.
Chr1	9745320	9745780	at_drip_ndx14_peak1071	460	.
Chr1	9749500	9749820	at_drip_ndx14_peak1072	320	.
Chr1	9754180	9754440	at_drip_ndx14_peak1073	260	.
Chr1	9768200	9768820	at_drip_ndx14_peak1074	620	.
Chr1	9779560	9779800	at_drip_ndx14_peak1075	240	.
Chr1	9783040	9784180	at_drip_ndx14_peak1076	1140	.
Chr1	9787840	9788080	at_drip_ndx14_peak1077	240	.
Chr1	9789580	9789800	at_drip_ndx14_peak1078	220	.
Chr1	9801040	9801380	at_drip_ndx14_peak1079	340	.
Chr1	9805440	9805700	at_drip_ndx14_peak1080	260	.
Chr1	9809080	9809380	at_drip_ndx14_peak1081	300	.
Chr1	9815080	9815460	at_drip_ndx14_peak1082	380	.
Chr1	9827960	9828580	at_drip_ndx14_peak1083	620	.
Chr1	9830860	9831820	at_drip_ndx14_peak1084	960	.
Chr1	9846920	9847380	at_drip_ndx14_peak1085	460	.
Chr1	9848960	9849200	at_drip_ndx14_peak1086	240	.
Chr1	9870960	9871160	at_drip_ndx14_peak1087	200	.
Chr1	9878820	9879600	at_drip_ndx14_peak1088	780	.
Chr1	9883600	9884000	at_drip_ndx14_peak1089	400	.
Chr1	9885960	9886360	at_drip_ndx14_peak1090	400	.
Chr1	9903440	9904140	at_drip_ndx14_peak1091	700	.
Chr1	9917560	9918120	at_drip_ndx14_peak1092	560	.
Chr1	9925200	9925440	at_drip_ndx14_peak1093	240	.
Chr1	9929680	9930160	at_drip_ndx14_peak1094	480	.
Chr1	9943880	9944360	at_drip_ndx14_peak1095	480	.
Chr1	9944480	9944680	at_drip_ndx14_peak1096	200	.
Chr1	9947100	9947380	at_drip_ndx14_peak1097	280	.
Chr1	9947900	9948120	at_drip_ndx14_peak1098	220	.
Chr1	9974840	9975500	at_drip_ndx14_peak1099	660	.
Chr1	9979500	9980040	at_drip_ndx14_peak1100	540	.
Chr1	9981680	9982180	at_drip_ndx14_peak1101	500	.
Chr1	9994440	9994700	at_drip_ndx14_peak1102	260	.
Chr1	9996600	9996840	at_drip_ndx14_peak1103	240	.
Chr1	10001080	10001520	at_drip_ndx14_peak1104	440	.
Chr1	10003540	10003840	at_drip_ndx14_peak1105	300	.
Chr1	10008620	10008860	at_drip_ndx14_peak1106	240	.
Chr1	10017220	10017960	at_drip_ndx14_peak1107	740	.
Chr1	10023500	10023800	at_drip_ndx14_peak1108	300	.
Chr1	10027480	10028000	at_drip_ndx14_peak1109	520	.
Chr1	10028660	10029440	at_drip_ndx14_peak1110	780	.
Chr1	10039740	10040020	at_drip_ndx14_peak1111	280	.
Chr1	10040680	10040980	at_drip_ndx14_peak1112	300	.
Chr1	10049720	10049940	at_drip_ndx14_peak1113	220	.
Chr1	10063900	10064380	at_drip_ndx14_peak1114	480	.
Chr1	10064440	10064680	at_drip_ndx14_peak1115	240	.
Chr1	10077300	10077520	at_drip_ndx14_peak1116	220	.
Chr1	10110920	10111160	at_drip_ndx14_peak1117	240	.
Chr1	10117380	10117680	at_drip_ndx14_peak1118	300	.
Chr1	10128720	10128960	at_drip_ndx14_peak1119	240	.
Chr1	10182720	10182980	at_drip_ndx14_peak1120	260	.
Chr1	10186720	10186920	at_drip_ndx14_peak1121	200	.
Chr1	10193900	10194140	at_drip_ndx14_peak1122	240	.
Chr1	10194860	10195160	at_drip_ndx14_peak1123	300	.
Chr1	10196360	10196900	at_drip_ndx14_peak1124	540	.
Chr1	10204100	10204400	at_drip_ndx14_peak1125	300	.
Chr1	10205940	10206140	at_drip_ndx14_peak1126	200	.
Chr1	10206440	10206700	at_drip_ndx14_peak1127	260	.
Chr1	10207760	10208100	at_drip_ndx14_peak1128	340	.
Chr1	10211380	10211620	at_drip_ndx14_peak1129	240	.
Chr1	10212280	10212740	at_drip_ndx14_peak1130	460	.
Chr1	10216080	10216840	at_drip_ndx14_peak1131	760	.
Chr1	10222460	10222780	at_drip_ndx14_peak1132	320	.
Chr1	10227460	10227820	at_drip_ndx14_peak1133	360	.
Chr1	10236100	10236620	at_drip_ndx14_peak1134	520	.
Chr1	10257760	10258360	at_drip_ndx14_peak1135	600	.
Chr1	10266820	10267380	at_drip_ndx14_peak1136	560	.
Chr1	10273860	10274100	at_drip_ndx14_peak1137	240	.
Chr1	10282500	10282720	at_drip_ndx14_peak1138	220	.
Chr1	10283260	10283600	at_drip_ndx14_peak1139	340	.
Chr1	10283780	10284280	at_drip_ndx14_peak1140	500	.
Chr1	10294040	10294800	at_drip_ndx14_peak1141	760	.
Chr1	10304840	10305140	at_drip_ndx14_peak1142	300	.
Chr1	10312860	10313220	at_drip_ndx14_peak1143	360	.
Chr1	10313560	10313760	at_drip_ndx14_peak1144	200	.
Chr1	10315420	10316040	at_drip_ndx14_peak1145	620	.
Chr1	10322500	10322780	at_drip_ndx14_peak1146	280	.
Chr1	10332340	10333000	at_drip_ndx14_peak1147	660	.
Chr1	10334160	10334380	at_drip_ndx14_peak1148	220	.
Chr1	10334460	10335080	at_drip_ndx14_peak1149	620	.
Chr1	10335220	10335460	at_drip_ndx14_peak1150	240	.
Chr1	10335740	10336000	at_drip_ndx14_peak1151	260	.
Chr1	10336800	10337640	at_drip_ndx14_peak1152	840	.
Chr1	10343880	10344220	at_drip_ndx14_peak1153	340	.
Chr1	10345540	10345940	at_drip_ndx14_peak1154	400	.
Chr1	10375440	10375660	at_drip_ndx14_peak1155	220	.
Chr1	10384860	10385260	at_drip_ndx14_peak1156	400	.
Chr1	10395780	10395980	at_drip_ndx14_peak1157	200	.
Chr1	10447460	10447880	at_drip_ndx14_peak1158	420	.
Chr1	10449080	10449320	at_drip_ndx14_peak1159	240	.
Chr1	10454800	10455120	at_drip_ndx14_peak1160	320	.
Chr1	10464060	10464280	at_drip_ndx14_peak1161	220	.
Chr1	10464940	10465380	at_drip_ndx14_peak1162	440	.
Chr1	10491420	10492060	at_drip_ndx14_peak1163	640	.
Chr1	10493960	10494200	at_drip_ndx14_peak1164	240	.
Chr1	10506140	10506400	at_drip_ndx14_peak1165	260	.
Chr1	10513880	10514280	at_drip_ndx14_peak1166	400	.
Chr1	10525440	10525760	at_drip_ndx14_peak1167	320	.
Chr1	10527660	10527960	at_drip_ndx14_peak1168	300	.
Chr1	10539780	10540040	at_drip_ndx14_peak1169	260	.
Chr1	10545180	10545980	at_drip_ndx14_peak1170	800	.
Chr1	10546820	10547080	at_drip_ndx14_peak1171	260	.
Chr1	10553000	10553480	at_drip_ndx14_peak1172	480	.
Chr1	10561020	10561360	at_drip_ndx14_peak1173	340	.
Chr1	10581600	10581820	at_drip_ndx14_peak1174	220	.
Chr1	10599220	10599540	at_drip_ndx14_peak1175	320	.
Chr1	10609380	10609680	at_drip_ndx14_peak1176	300	.
Chr1	10623920	10624440	at_drip_ndx14_peak1177	520	.
Chr1	10630300	10630900	at_drip_ndx14_peak1178	600	.
Chr1	10632920	10633160	at_drip_ndx14_peak1179	240	.
Chr1	10638720	10638940	at_drip_ndx14_peak1180	220	.
Chr1	10640520	10640800	at_drip_ndx14_peak1181	280	.
Chr1	10655660	10656140	at_drip_ndx14_peak1182	480	.
Chr1	10659940	10660760	at_drip_ndx14_peak1183	820	.
Chr1	10661320	10661660	at_drip_ndx14_peak1184	340	.
Chr1	10663240	10663720	at_drip_ndx14_peak1185	480	.
Chr1	10677600	10678200	at_drip_ndx14_peak1186	600	.
Chr1	10680060	10680640	at_drip_ndx14_peak1187	580	.
Chr1	10699600	10700020	at_drip_ndx14_peak1188	420	.
Chr1	10714260	10714580	at_drip_ndx14_peak1189	320	.
Chr1	10715160	10715800	at_drip_ndx14_peak1190	640	.
Chr1	10727760	10728000	at_drip_ndx14_peak1191	240	.
Chr1	10734240	10734460	at_drip_ndx14_peak1192	220	.
Chr1	10787240	10787440	at_drip_ndx14_peak1193	200	.
Chr1	10800640	10801260	at_drip_ndx14_peak1194	620	.
Chr1	10828360	10828740	at_drip_ndx14_peak1195	380	.
Chr1	10844900	10845100	at_drip_ndx14_peak1196	200	.
Chr1	10846800	10847840	at_drip_ndx14_peak1197	1040	.
Chr1	10854900	10855120	at_drip_ndx14_peak1198	220	.
Chr1	10865160	10865600	at_drip_ndx14_peak1199	440	.
Chr1	10874700	10874920	at_drip_ndx14_peak1200	220	.
Chr1	10880320	10880560	at_drip_ndx14_peak1201	240	.
Chr1	10882860	10883080	at_drip_ndx14_peak1202	220	.
Chr1	10887740	10888040	at_drip_ndx14_peak1203	300	.
Chr1	10905060	10905340	at_drip_ndx14_peak1204	280	.
Chr1	10908680	10908960	at_drip_ndx14_peak1205	280	.
Chr1	10941760	10942280	at_drip_ndx14_peak1206	520	.
Chr1	10942640	10943000	at_drip_ndx14_peak1207	360	.
Chr1	10944160	10944480	at_drip_ndx14_peak1208	320	.
Chr1	10949040	10949360	at_drip_ndx14_peak1209	320	.
Chr1	10952520	10952860	at_drip_ndx14_peak1210	340	.
Chr1	10966240	10966780	at_drip_ndx14_peak1211	540	.
Chr1	10987620	10987940	at_drip_ndx14_peak1212	320	.
Chr1	10993240	10993620	at_drip_ndx14_peak1213	380	.
Chr1	11023500	11023920	at_drip_ndx14_peak1214	420	.
Chr1	11024820	11025060	at_drip_ndx14_peak1215	240	.
Chr1	11032840	11033040	at_drip_ndx14_peak1216	200	.
Chr1	11038400	11038600	at_drip_ndx14_peak1217	200	.
Chr1	11043400	11043900	at_drip_ndx14_peak1218	500	.
Chr1	11044240	11044520	at_drip_ndx14_peak1219	280	.
Chr1	11046700	11046900	at_drip_ndx14_peak1220	200	.
Chr1	11048640	11049140	at_drip_ndx14_peak1221	500	.
Chr1	11059000	11059420	at_drip_ndx14_peak1222	420	.
Chr1	11060080	11060380	at_drip_ndx14_peak1223	300	.
Chr1	11069840	11070040	at_drip_ndx14_peak1224	200	.
Chr1	11071000	11071480	at_drip_ndx14_peak1225	480	.
Chr1	11071840	11072620	at_drip_ndx14_peak1226	780	.
Chr1	11074140	11074360	at_drip_ndx14_peak1227	220	.
Chr1	11087560	11087820	at_drip_ndx14_peak1228	260	.
Chr1	11107240	11107520	at_drip_ndx14_peak1229	280	.
Chr1	11115880	11116180	at_drip_ndx14_peak1230	300	.
Chr1	11117800	11118380	at_drip_ndx14_peak1231	580	.
Chr1	11136240	11136580	at_drip_ndx14_peak1232	340	.
Chr1	11156520	11156820	at_drip_ndx14_peak1233	300	.
Chr1	11181060	11181280	at_drip_ndx14_peak1234	220	.
Chr1	11193160	11194280	at_drip_ndx14_peak1235	1120	.
Chr1	11208600	11208820	at_drip_ndx14_peak1236	220	.
Chr1	11212480	11212800	at_drip_ndx14_peak1237	320	.
Chr1	11229360	11229580	at_drip_ndx14_peak1238	220	.
Chr1	11237220	11237580	at_drip_ndx14_peak1239	360	.
Chr1	11239300	11239640	at_drip_ndx14_peak1240	340	.
Chr1	11241840	11242220	at_drip_ndx14_peak1241	380	.
Chr1	11244300	11244640	at_drip_ndx14_peak1242	340	.
Chr1	11249720	11250080	at_drip_ndx14_peak1243	360	.
Chr1	11255320	11255680	at_drip_ndx14_peak1244	360	.
Chr1	11265820	11266220	at_drip_ndx14_peak1245	400	.
Chr1	11279620	11280200	at_drip_ndx14_peak1246	580	.
Chr1	11288860	11289060	at_drip_ndx14_peak1247	200	.
Chr1	11290900	11291140	at_drip_ndx14_peak1248	240	.
Chr1	11293780	11293980	at_drip_ndx14_peak1249	200	.
Chr1	11300860	11301060	at_drip_ndx14_peak1250	200	.
Chr1	11307320	11307700	at_drip_ndx14_peak1251	380	.
Chr1	11310820	11311360	at_drip_ndx14_peak1252	540	.
Chr1	11313420	11313680	at_drip_ndx14_peak1253	260	.
Chr1	11328320	11328640	at_drip_ndx14_peak1254	320	.
Chr1	11330360	11330900	at_drip_ndx14_peak1255	540	.
Chr1	11338280	11338520	at_drip_ndx14_peak1256	240	.
Chr1	11368540	11368740	at_drip_ndx14_peak1257	200	.
Chr1	11386060	11386280	at_drip_ndx14_peak1258	220	.
Chr1	11397740	11398000	at_drip_ndx14_peak1259	260	.
Chr1	11399940	11400280	at_drip_ndx14_peak1260	340	.
Chr1	11416100	11416300	at_drip_ndx14_peak1261	200	.
Chr1	11428860	11429140	at_drip_ndx14_peak1262	280	.
Chr1	11429780	11430580	at_drip_ndx14_peak1263	800	.
Chr1	11437100	11437420	at_drip_ndx14_peak1264	320	.
Chr1	11465140	11465600	at_drip_ndx14_peak1265	460	.
Chr1	11471400	11471660	at_drip_ndx14_peak1266	260	.
Chr1	11480060	11480280	at_drip_ndx14_peak1267	220	.
Chr1	11515540	11515860	at_drip_ndx14_peak1268	320	.
Chr1	11532180	11532600	at_drip_ndx14_peak1269	420	.
Chr1	11535940	11536500	at_drip_ndx14_peak1270	560	.
Chr1	11538460	11538700	at_drip_ndx14_peak1271	240	.
Chr1	11544000	11544200	at_drip_ndx14_peak1272	200	.
Chr1	11556800	11557000	at_drip_ndx14_peak1273	200	.
Chr1	11560740	11561500	at_drip_ndx14_peak1274	760	.
Chr1	11563600	11563800	at_drip_ndx14_peak1275	200	.
Chr1	11586140	11586360	at_drip_ndx14_peak1276	220	.
Chr1	11595840	11596180	at_drip_ndx14_peak1277	340	.
Chr1	11601060	11601400	at_drip_ndx14_peak1278	340	.
Chr1	11612240	11612580	at_drip_ndx14_peak1279	340	.
Chr1	11621560	11621900	at_drip_ndx14_peak1280	340	.
Chr1	11625240	11625820	at_drip_ndx14_peak1281	580	.
Chr1	11626720	11626960	at_drip_ndx14_peak1282	240	.
Chr1	11630180	11631720	at_drip_ndx14_peak1283	1540	.
Chr1	11636980	11637360	at_drip_ndx14_peak1284	380	.
Chr1	11637420	11637760	at_drip_ndx14_peak1285	340	.
Chr1	11644160	11644520	at_drip_ndx14_peak1286	360	.
Chr1	11644600	11645080	at_drip_ndx14_peak1287	480	.
Chr1	11655820	11656060	at_drip_ndx14_peak1288	240	.
Chr1	11662040	11662500	at_drip_ndx14_peak1289	460	.
Chr1	11684240	11684440	at_drip_ndx14_peak1290	200	.
Chr1	11696080	11696480	at_drip_ndx14_peak1291	400	.
Chr1	11709720	11710200	at_drip_ndx14_peak1292	480	.
Chr1	11711880	11712120	at_drip_ndx14_peak1293	240	.
Chr1	11718940	11719400	at_drip_ndx14_peak1294	460	.
Chr1	11719680	11720020	at_drip_ndx14_peak1295	340	.
Chr1	11740080	11740540	at_drip_ndx14_peak1296	460	.
Chr1	11748480	11748820	at_drip_ndx14_peak1297	340	.
Chr1	11754640	11755060	at_drip_ndx14_peak1298	420	.
Chr1	11763620	11763860	at_drip_ndx14_peak1299	240	.
Chr1	11777660	11778560	at_drip_ndx14_peak1300	900	.
Chr1	11780780	11781500	at_drip_ndx14_peak1301	720	.
Chr1	11787180	11787620	at_drip_ndx14_peak1302	440	.
Chr1	11797760	11798420	at_drip_ndx14_peak1303	660	.
Chr1	11824980	11825180	at_drip_ndx14_peak1304	200	.
Chr1	11827400	11828180	at_drip_ndx14_peak1305	780	.
Chr1	11844540	11844840	at_drip_ndx14_peak1306	300	.
Chr1	11844880	11845140	at_drip_ndx14_peak1307	260	.
Chr1	11846960	11847240	at_drip_ndx14_peak1308	280	.
Chr1	11853300	11853520	at_drip_ndx14_peak1309	220	.
Chr1	11854380	11854580	at_drip_ndx14_peak1310	200	.
Chr1	11879480	11879760	at_drip_ndx14_peak1311	280	.
Chr1	11880100	11880460	at_drip_ndx14_peak1312	360	.
Chr1	11886680	11887020	at_drip_ndx14_peak1313	340	.
Chr1	11892040	11893720	at_drip_ndx14_peak1314	1680	.
Chr1	11895560	11895900	at_drip_ndx14_peak1315	340	.
Chr1	11898840	11899320	at_drip_ndx14_peak1316	480	.
Chr1	11902340	11902620	at_drip_ndx14_peak1317	280	.
Chr1	11909840	11910040	at_drip_ndx14_peak1318	200	.
Chr1	11912000	11912220	at_drip_ndx14_peak1319	220	.
Chr1	11923440	11923640	at_drip_ndx14_peak1320	200	.
Chr1	11934160	11934360	at_drip_ndx14_peak1321	200	.
Chr1	11970440	11970900	at_drip_ndx14_peak1322	460	.
Chr1	11972100	11972540	at_drip_ndx14_peak1323	440	.
Chr1	11972600	11972840	at_drip_ndx14_peak1324	240	.
Chr1	12005920	12006120	at_drip_ndx14_peak1325	200	.
Chr1	12021020	12021420	at_drip_ndx14_peak1326	400	.
Chr1	12027440	12027640	at_drip_ndx14_peak1327	200	.
Chr1	12030220	12030540	at_drip_ndx14_peak1328	320	.
Chr1	12036800	12037040	at_drip_ndx14_peak1329	240	.
Chr1	12046140	12046660	at_drip_ndx14_peak1330	520	.
Chr1	12050520	12051160	at_drip_ndx14_peak1331	640	.
Chr1	12051360	12051720	at_drip_ndx14_peak1332	360	.
Chr1	12054420	12054700	at_drip_ndx14_peak1333	280	.
Chr1	12055900	12056220	at_drip_ndx14_peak1334	320	.
Chr1	12060360	12060600	at_drip_ndx14_peak1335	240	.
Chr1	12064360	12064900	at_drip_ndx14_peak1336	540	.
Chr1	12075760	12076000	at_drip_ndx14_peak1337	240	.
Chr1	12085660	12085900	at_drip_ndx14_peak1338	240	.
Chr1	12091020	12091520	at_drip_ndx14_peak1339	500	.
Chr1	12103780	12104040	at_drip_ndx14_peak1340	260	.
Chr1	12109260	12109620	at_drip_ndx14_peak1341	360	.
Chr1	12129600	12129840	at_drip_ndx14_peak1342	240	.
Chr1	12136320	12136620	at_drip_ndx14_peak1343	300	.
Chr1	12139400	12139840	at_drip_ndx14_peak1344	440	.
Chr1	12140300	12140500	at_drip_ndx14_peak1345	200	.
Chr1	12142020	12142500	at_drip_ndx14_peak1346	480	.
Chr1	12144280	12145040	at_drip_ndx14_peak1347	760	.
Chr1	12148260	12148500	at_drip_ndx14_peak1348	240	.
Chr1	12149680	12149920	at_drip_ndx14_peak1349	240	.
Chr1	12150000	12150260	at_drip_ndx14_peak1350	260	.
Chr1	12157800	12158320	at_drip_ndx14_peak1351	520	.
Chr1	12175840	12176080	at_drip_ndx14_peak1352	240	.
Chr1	12176600	12177060	at_drip_ndx14_peak1353	460	.
Chr1	12187640	12187880	at_drip_ndx14_peak1354	240	.
Chr1	12204460	12204720	at_drip_ndx14_peak1355	260	.
Chr1	12213620	12214260	at_drip_ndx14_peak1356	640	.
Chr1	12241520	12242040	at_drip_ndx14_peak1357	520	.
Chr1	12245940	12246260	at_drip_ndx14_peak1358	320	.
Chr1	12249420	12249620	at_drip_ndx14_peak1359	200	.
Chr1	12250060	12250260	at_drip_ndx14_peak1360	200	.
Chr1	12261340	12261740	at_drip_ndx14_peak1361	400	.
Chr1	12263200	12263760	at_drip_ndx14_peak1362	560	.
Chr1	12271240	12271800	at_drip_ndx14_peak1363	560	.
Chr1	12273760	12273960	at_drip_ndx14_peak1364	200	.
Chr1	12274000	12274500	at_drip_ndx14_peak1365	500	.
Chr1	12287220	12287640	at_drip_ndx14_peak1366	420	.
Chr1	12291120	12291580	at_drip_ndx14_peak1367	460	.
Chr1	12296260	12296660	at_drip_ndx14_peak1368	400	.
Chr1	12303720	12303960	at_drip_ndx14_peak1369	240	.
Chr1	12315800	12316180	at_drip_ndx14_peak1370	380	.
Chr1	12326840	12327100	at_drip_ndx14_peak1371	260	.
Chr1	12327140	12327400	at_drip_ndx14_peak1372	260	.
Chr1	12333340	12333540	at_drip_ndx14_peak1373	200	.
Chr1	12334980	12335280	at_drip_ndx14_peak1374	300	.
Chr1	12336620	12336940	at_drip_ndx14_peak1375	320	.
Chr1	12355580	12356060	at_drip_ndx14_peak1376	480	.
Chr1	12357800	12358160	at_drip_ndx14_peak1377	360	.
Chr1	12381620	12381920	at_drip_ndx14_peak1378	300	.
Chr1	12406520	12406960	at_drip_ndx14_peak1379	440	.
Chr1	12411080	12411600	at_drip_ndx14_peak1380	520	.
Chr1	12412220	12412700	at_drip_ndx14_peak1381	480	.
Chr1	12413180	12413400	at_drip_ndx14_peak1382	220	.
Chr1	12422480	12422760	at_drip_ndx14_peak1383	280	.
Chr1	12474100	12474360	at_drip_ndx14_peak1384	260	.
Chr1	12485100	12485800	at_drip_ndx14_peak1385	700	.
Chr1	12486140	12486340	at_drip_ndx14_peak1386	200	.
Chr1	12494420	12494660	at_drip_ndx14_peak1387	240	.
Chr1	12502040	12502240	at_drip_ndx14_peak1388	200	.
Chr1	12503160	12503460	at_drip_ndx14_peak1389	300	.
Chr1	12510980	12511360	at_drip_ndx14_peak1390	380	.
Chr1	12515680	12516180	at_drip_ndx14_peak1391	500	.
Chr1	12517420	12517660	at_drip_ndx14_peak1392	240	.
Chr1	12517920	12518120	at_drip_ndx14_peak1393	200	.
Chr1	12519920	12520600	at_drip_ndx14_peak1394	680	.
Chr1	12529180	12529440	at_drip_ndx14_peak1395	260	.
Chr1	12553820	12554240	at_drip_ndx14_peak1396	420	.
Chr1	12559700	12559940	at_drip_ndx14_peak1397	240	.
Chr1	12561460	12561700	at_drip_ndx14_peak1398	240	.
Chr1	12583200	12583440	at_drip_ndx14_peak1399	240	.
Chr1	12584220	12584820	at_drip_ndx14_peak1400	600	.
Chr1	12590760	12591020	at_drip_ndx14_peak1401	260	.
Chr1	12592640	12593060	at_drip_ndx14_peak1402	420	.
Chr1	12593220	12593480	at_drip_ndx14_peak1403	260	.
Chr1	12599980	12600300	at_drip_ndx14_peak1404	320	.
Chr1	12604280	12604640	at_drip_ndx14_peak1405	360	.
Chr1	12609440	12609820	at_drip_ndx14_peak1406	380	.
Chr1	12611540	12611940	at_drip_ndx14_peak1407	400	.
Chr1	12622060	12622320	at_drip_ndx14_peak1408	260	.
Chr1	12623420	12623840	at_drip_ndx14_peak1409	420	.
Chr1	12632400	12632660	at_drip_ndx14_peak1410	260	.
Chr1	12639040	12639280	at_drip_ndx14_peak1411	240	.
Chr1	12649960	12650500	at_drip_ndx14_peak1412	540	.
Chr1	12699580	12699980	at_drip_ndx14_peak1413	400	.
Chr1	12705240	12705540	at_drip_ndx14_peak1414	300	.
Chr1	12728480	12728920	at_drip_ndx14_peak1415	440	.
Chr1	12729040	12729340	at_drip_ndx14_peak1416	300	.
Chr1	12730100	12730520	at_drip_ndx14_peak1417	420	.
Chr1	12732780	12733320	at_drip_ndx14_peak1418	540	.
Chr1	12734220	12734420	at_drip_ndx14_peak1419	200	.
Chr1	12741220	12741480	at_drip_ndx14_peak1420	260	.
Chr1	12755260	12755680	at_drip_ndx14_peak1421	420	.
Chr1	12763800	12764120	at_drip_ndx14_peak1422	320	.
Chr1	12842240	12842540	at_drip_ndx14_peak1423	300	.
Chr1	12843420	12844060	at_drip_ndx14_peak1424	640	.
Chr1	12851760	12851980	at_drip_ndx14_peak1425	220	.
Chr1	12864340	12864620	at_drip_ndx14_peak1426	280	.
Chr1	12865060	12865300	at_drip_ndx14_peak1427	240	.
Chr1	12866000	12866240	at_drip_ndx14_peak1428	240	.
Chr1	12883720	12883960	at_drip_ndx14_peak1429	240	.
Chr1	12887280	12887780	at_drip_ndx14_peak1430	500	.
Chr1	12897380	12897660	at_drip_ndx14_peak1431	280	.
Chr1	12899800	12900120	at_drip_ndx14_peak1432	320	.
Chr1	12901760	12901980	at_drip_ndx14_peak1433	220	.
Chr1	12907440	12907680	at_drip_ndx14_peak1434	240	.
Chr1	12923840	12924060	at_drip_ndx14_peak1435	220	.
Chr1	12929920	12930460	at_drip_ndx14_peak1436	540	.
Chr1	12931780	12931980	at_drip_ndx14_peak1437	200	.
Chr1	12937240	12937500	at_drip_ndx14_peak1438	260	.
Chr1	12939040	12939300	at_drip_ndx14_peak1439	260	.
Chr1	12941440	12941760	at_drip_ndx14_peak1440	320	.
Chr1	12945500	12945880	at_drip_ndx14_peak1441	380	.
Chr1	12949120	12949480	at_drip_ndx14_peak1442	360	.
Chr1	12954640	12955120	at_drip_ndx14_peak1443	480	.
Chr1	12956500	12956700	at_drip_ndx14_peak1444	200	.
Chr1	12957260	12957680	at_drip_ndx14_peak1445	420	.
Chr1	12969220	12970080	at_drip_ndx14_peak1446	860	.
Chr1	12998540	12999920	at_drip_ndx14_peak1447	1380	.
Chr1	13006760	13007120	at_drip_ndx14_peak1448	360	.
Chr1	13008040	13008260	at_drip_ndx14_peak1449	220	.
Chr1	13018700	13018980	at_drip_ndx14_peak1450	280	.
Chr1	13021080	13021320	at_drip_ndx14_peak1451	240	.
Chr1	13023720	13023960	at_drip_ndx14_peak1452	240	.
Chr1	13036120	13036420	at_drip_ndx14_peak1453	300	.
Chr1	13043280	13043560	at_drip_ndx14_peak1454	280	.
Chr1	13046240	13046460	at_drip_ndx14_peak1455	220	.
Chr1	13057940	13058140	at_drip_ndx14_peak1456	200	.
Chr1	13069660	13069860	at_drip_ndx14_peak1457	200	.
Chr1	13077800	13078060	at_drip_ndx14_peak1458	260	.
Chr1	13081680	13081900	at_drip_ndx14_peak1459	220	.
Chr1	13085300	13085720	at_drip_ndx14_peak1460	420	.
Chr1	13098600	13099260	at_drip_ndx14_peak1461	660	.
Chr1	13108680	13109220	at_drip_ndx14_peak1462	540	.
Chr1	13113320	13113780	at_drip_ndx14_peak1463	460	.
Chr1	13118580	13118800	at_drip_ndx14_peak1464	220	.
Chr1	13121320	13121860	at_drip_ndx14_peak1465	540	.
Chr1	13136080	13136500	at_drip_ndx14_peak1466	420	.
Chr1	13167840	13168300	at_drip_ndx14_peak1467	460	.
Chr1	13180840	13181200	at_drip_ndx14_peak1468	360	.
Chr1	13185160	13185420	at_drip_ndx14_peak1469	260	.
Chr1	13221180	13221440	at_drip_ndx14_peak1470	260	.
Chr1	13229900	13230240	at_drip_ndx14_peak1471	340	.
Chr1	13237300	13237860	at_drip_ndx14_peak1472	560	.
Chr1	13238680	13239140	at_drip_ndx14_peak1473	460	.
Chr1	13239800	13240320	at_drip_ndx14_peak1474	520	.
Chr1	13258500	13259000	at_drip_ndx14_peak1475	500	.
Chr1	13279040	13279660	at_drip_ndx14_peak1476	620	.
Chr1	13287120	13287460	at_drip_ndx14_peak1477	340	.
Chr1	13287640	13288100	at_drip_ndx14_peak1478	460	.
Chr1	13297640	13298000	at_drip_ndx14_peak1479	360	.
Chr1	13324340	13324680	at_drip_ndx14_peak1480	340	.
Chr1	13334000	13334580	at_drip_ndx14_peak1481	580	.
Chr1	13359820	13360420	at_drip_ndx14_peak1482	600	.
Chr1	13386780	13387360	at_drip_ndx14_peak1483	580	.
Chr1	13388080	13388580	at_drip_ndx14_peak1484	500	.
Chr1	13389820	13390640	at_drip_ndx14_peak1485	820	.
Chr1	13397140	13397660	at_drip_ndx14_peak1486	520	.
Chr1	13403140	13404200	at_drip_ndx14_peak1487	1060	.
Chr1	13405020	13405360	at_drip_ndx14_peak1488	340	.
Chr1	13419240	13419620	at_drip_ndx14_peak1489	380	.
Chr1	13421600	13421940	at_drip_ndx14_peak1490	340	.
Chr1	13424960	13425420	at_drip_ndx14_peak1491	460	.
Chr1	13431300	13431640	at_drip_ndx14_peak1492	340	.
Chr1	13435120	13435520	at_drip_ndx14_peak1493	400	.
Chr1	13441420	13441980	at_drip_ndx14_peak1494	560	.
Chr1	13445140	13445440	at_drip_ndx14_peak1495	300	.
Chr1	13456000	13456400	at_drip_ndx14_peak1496	400	.
Chr1	13470200	13470680	at_drip_ndx14_peak1497	480	.
Chr1	13471780	13471980	at_drip_ndx14_peak1498	200	.
Chr1	13472940	13473260	at_drip_ndx14_peak1499	320	.
Chr1	13474380	13474780	at_drip_ndx14_peak1500	400	.
Chr1	13484100	13484460	at_drip_ndx14_peak1501	360	.
Chr1	13489340	13489760	at_drip_ndx14_peak1502	420	.
Chr1	13492480	13492980	at_drip_ndx14_peak1503	500	.
Chr1	13498600	13499540	at_drip_ndx14_peak1504	940	.
Chr1	13502160	13502380	at_drip_ndx14_peak1505	220	.
Chr1	13502520	13503040	at_drip_ndx14_peak1506	520	.
Chr1	13504820	13505320	at_drip_ndx14_peak1507	500	.
Chr1	13505780	13506100	at_drip_ndx14_peak1508	320	.
Chr1	13524440	13524760	at_drip_ndx14_peak1509	320	.
Chr1	13532960	13533700	at_drip_ndx14_peak1510	740	.
Chr1	13545600	13545920	at_drip_ndx14_peak1511	320	.
Chr1	13546100	13546420	at_drip_ndx14_peak1512	320	.
Chr1	13551780	13551980	at_drip_ndx14_peak1513	200	.
Chr1	13559260	13559680	at_drip_ndx14_peak1514	420	.
Chr1	13568640	13569200	at_drip_ndx14_peak1515	560	.
Chr1	13573060	13573280	at_drip_ndx14_peak1516	220	.
Chr1	13604020	13604440	at_drip_ndx14_peak1517	420	.
Chr1	13605980	13606240	at_drip_ndx14_peak1518	260	.
Chr1	13608220	13608460	at_drip_ndx14_peak1519	240	.
Chr1	13610480	13610820	at_drip_ndx14_peak1520	340	.
Chr1	13614540	13614960	at_drip_ndx14_peak1521	420	.
Chr1	13617980	13618180	at_drip_ndx14_peak1522	200	.
Chr1	13619380	13619600	at_drip_ndx14_peak1523	220	.
Chr1	13633080	13633400	at_drip_ndx14_peak1524	320	.
Chr1	13637060	13637320	at_drip_ndx14_peak1525	260	.
Chr1	13640560	13640880	at_drip_ndx14_peak1526	320	.
Chr1	13643580	13643800	at_drip_ndx14_peak1527	220	.
Chr1	13647380	13647660	at_drip_ndx14_peak1528	280	.
Chr1	13667740	13668000	at_drip_ndx14_peak1529	260	.
Chr1	13700960	13701160	at_drip_ndx14_peak1530	200	.
Chr1	13701900	13702140	at_drip_ndx14_peak1531	240	.
Chr1	13703060	13703700	at_drip_ndx14_peak1532	640	.
Chr1	13710020	13710220	at_drip_ndx14_peak1533	200	.
Chr1	13710560	13710860	at_drip_ndx14_peak1534	300	.
Chr1	13715360	13715660	at_drip_ndx14_peak1535	300	.
Chr1	13724500	13724920	at_drip_ndx14_peak1536	420	.
Chr1	13728680	13729060	at_drip_ndx14_peak1537	380	.
Chr1	13738080	13738440	at_drip_ndx14_peak1538	360	.
Chr1	13748840	13749080	at_drip_ndx14_peak1539	240	.
Chr1	13753580	13754000	at_drip_ndx14_peak1540	420	.
Chr1	13771080	13771340	at_drip_ndx14_peak1541	260	.
Chr1	13775420	13775900	at_drip_ndx14_peak1542	480	.
Chr1	13786360	13786560	at_drip_ndx14_peak1543	200	.
Chr1	13792700	13793280	at_drip_ndx14_peak1544	580	.
Chr1	13798780	13799240	at_drip_ndx14_peak1545	460	.
Chr1	13812400	13812680	at_drip_ndx14_peak1546	280	.
Chr1	13815100	13815520	at_drip_ndx14_peak1547	420	.
Chr1	13815620	13816040	at_drip_ndx14_peak1548	420	.
Chr1	13844580	13844880	at_drip_ndx14_peak1549	300	.
Chr1	13846900	13847300	at_drip_ndx14_peak1550	400	.
Chr1	13850480	13851200	at_drip_ndx14_peak1551	720	.
Chr1	13857780	13858080	at_drip_ndx14_peak1552	300	.
Chr1	13859940	13860680	at_drip_ndx14_peak1553	740	.
Chr1	13862220	13862620	at_drip_ndx14_peak1554	400	.
Chr1	13865060	13865380	at_drip_ndx14_peak1555	320	.
Chr1	13866040	13866560	at_drip_ndx14_peak1556	520	.
Chr1	13868200	13868400	at_drip_ndx14_peak1557	200	.
Chr1	13877880	13878480	at_drip_ndx14_peak1558	600	.
Chr1	13892680	13893140	at_drip_ndx14_peak1559	460	.
Chr1	13900480	13901060	at_drip_ndx14_peak1560	580	.
Chr1	13902100	13902420	at_drip_ndx14_peak1561	320	.
Chr1	13905080	13905360	at_drip_ndx14_peak1562	280	.
Chr1	13909960	13910300	at_drip_ndx14_peak1563	340	.
Chr1	13916260	13916900	at_drip_ndx14_peak1564	640	.
Chr1	13925560	13925900	at_drip_ndx14_peak1565	340	.
Chr1	13934380	13934640	at_drip_ndx14_peak1566	260	.
Chr1	13941600	13942180	at_drip_ndx14_peak1567	580	.
Chr1	13956620	13957100	at_drip_ndx14_peak1568	480	.
Chr1	13961520	13961940	at_drip_ndx14_peak1569	420	.
Chr1	13963480	13963920	at_drip_ndx14_peak1570	440	.
Chr1	13964400	13964700	at_drip_ndx14_peak1571	300	.
Chr1	13965820	13966080	at_drip_ndx14_peak1572	260	.
Chr1	13978080	13978440	at_drip_ndx14_peak1573	360	.
Chr1	13979000	13979680	at_drip_ndx14_peak1574	680	.
Chr1	13986300	13986540	at_drip_ndx14_peak1575	240	.
Chr1	13994980	13995340	at_drip_ndx14_peak1576	360	.
Chr1	13995640	13995860	at_drip_ndx14_peak1577	220	.
Chr1	14000360	14000620	at_drip_ndx14_peak1578	260	.
Chr1	14004880	14005240	at_drip_ndx14_peak1579	360	.
Chr1	14005340	14005560	at_drip_ndx14_peak1580	220	.
Chr1	14029880	14030540	at_drip_ndx14_peak1581	660	.
Chr1	14040920	14041340	at_drip_ndx14_peak1582	420	.
Chr1	14041940	14042140	at_drip_ndx14_peak1583	200	.
Chr1	14043940	14044260	at_drip_ndx14_peak1584	320	.
Chr1	14047380	14048500	at_drip_ndx14_peak1585	1120	.
Chr1	14058380	14058600	at_drip_ndx14_peak1586	220	.
Chr1	14058680	14058940	at_drip_ndx14_peak1587	260	.
Chr1	14063680	14063880	at_drip_ndx14_peak1588	200	.
Chr1	14065700	14066460	at_drip_ndx14_peak1589	760	.
Chr1	14067620	14067840	at_drip_ndx14_peak1590	220	.
Chr1	14069660	14070000	at_drip_ndx14_peak1591	340	.
Chr1	14078420	14078740	at_drip_ndx14_peak1592	320	.
Chr1	14081120	14081800	at_drip_ndx14_peak1593	680	.
Chr1	14091280	14091820	at_drip_ndx14_peak1594	540	.
Chr1	14096500	14096900	at_drip_ndx14_peak1595	400	.
Chr1	14098800	14099020	at_drip_ndx14_peak1596	220	.
Chr1	14102460	14102860	at_drip_ndx14_peak1597	400	.
Chr1	14110300	14110760	at_drip_ndx14_peak1598	460	.
Chr1	14115280	14115480	at_drip_ndx14_peak1599	200	.
Chr1	14123840	14124160	at_drip_ndx14_peak1600	320	.
Chr1	14129220	14129460	at_drip_ndx14_peak1601	240	.
Chr1	14133500	14133700	at_drip_ndx14_peak1602	200	.
Chr1	14134800	14135420	at_drip_ndx14_peak1603	620	.
Chr1	14135540	14135740	at_drip_ndx14_peak1604	200	.
Chr1	14137640	14138000	at_drip_ndx14_peak1605	360	.
Chr1	14138580	14139080	at_drip_ndx14_peak1606	500	.
Chr1	14147480	14147880	at_drip_ndx14_peak1607	400	.
Chr1	14170800	14171220	at_drip_ndx14_peak1608	420	.
Chr1	14172060	14172340	at_drip_ndx14_peak1609	280	.
Chr1	14173180	14173580	at_drip_ndx14_peak1610	400	.
Chr1	14180200	14180780	at_drip_ndx14_peak1611	580	.
Chr1	14185860	14186080	at_drip_ndx14_peak1612	220	.
Chr1	14188780	14189520	at_drip_ndx14_peak1613	740	.
Chr1	14214200	14214420	at_drip_ndx14_peak1614	220	.
Chr1	14221140	14221440	at_drip_ndx14_peak1615	300	.
Chr1	14221520	14221740	at_drip_ndx14_peak1616	220	.
Chr1	14238460	14238920	at_drip_ndx14_peak1617	460	.
Chr1	14245600	14246020	at_drip_ndx14_peak1618	420	.
Chr1	14251040	14251300	at_drip_ndx14_peak1619	260	.
Chr1	14255280	14255700	at_drip_ndx14_peak1620	420	.
Chr1	14255980	14256400	at_drip_ndx14_peak1621	420	.
Chr1	14261000	14261340	at_drip_ndx14_peak1622	340	.
Chr1	14265580	14266000	at_drip_ndx14_peak1623	420	.
Chr1	14269580	14269860	at_drip_ndx14_peak1624	280	.
Chr1	14275160	14275400	at_drip_ndx14_peak1625	240	.
Chr1	14311300	14311780	at_drip_ndx14_peak1626	480	.
Chr1	14319020	14319460	at_drip_ndx14_peak1627	440	.
Chr1	14338680	14339180	at_drip_ndx14_peak1628	500	.
Chr1	14372860	14373440	at_drip_ndx14_peak1629	580	.
Chr1	14388980	14389760	at_drip_ndx14_peak1630	780	.
Chr1	14390400	14390680	at_drip_ndx14_peak1631	280	.
Chr1	14393180	14393860	at_drip_ndx14_peak1632	680	.
Chr1	14418520	14419000	at_drip_ndx14_peak1633	480	.
Chr1	14436340	14436860	at_drip_ndx14_peak1634	520	.
Chr1	14440100	14440540	at_drip_ndx14_peak1635	440	.
Chr1	14455940	14456320	at_drip_ndx14_peak1636	380	.
Chr1	14456360	14456600	at_drip_ndx14_peak1637	240	.
Chr1	14457040	14457540	at_drip_ndx14_peak1638	500	.
Chr1	14460180	14460800	at_drip_ndx14_peak1639	620	.
Chr1	14464720	14465080	at_drip_ndx14_peak1640	360	.
Chr1	14467800	14468060	at_drip_ndx14_peak1641	260	.
Chr1	14472500	14472760	at_drip_ndx14_peak1642	260	.
Chr1	14486460	14486800	at_drip_ndx14_peak1643	340	.
Chr1	14496480	14496900	at_drip_ndx14_peak1644	420	.
Chr1	14505420	14505940	at_drip_ndx14_peak1645	520	.
Chr1	14586480	14586840	at_drip_ndx14_peak1646	360	.
Chr1	14593620	14593860	at_drip_ndx14_peak1647	240	.
Chr1	14814560	14815240	at_drip_ndx14_peak1648	680	.
Chr1	14817160	14817440	at_drip_ndx14_peak1649	280	.
Chr1	14817540	14818200	at_drip_ndx14_peak1650	660	.
Chr1	14839820	14840420	at_drip_ndx14_peak1651	600	.
Chr1	14858320	14858720	at_drip_ndx14_peak1652	400	.
Chr1	14878360	14878800	at_drip_ndx14_peak1653	440	.
Chr1	14882500	14883140	at_drip_ndx14_peak1654	640	.
Chr1	14898960	14899880	at_drip_ndx14_peak1655	920	.
Chr1	15004160	15004400	at_drip_ndx14_peak1656	240	.
Chr1	15043480	15044000	at_drip_ndx14_peak1657	520	.
Chr1	15054240	15054540	at_drip_ndx14_peak1658	300	.
Chr1	15062360	15062840	at_drip_ndx14_peak1659	480	.
Chr1	15065940	15066420	at_drip_ndx14_peak1660	480	.
Chr1	15139640	15139840	at_drip_ndx14_peak1661	200	.
Chr1	15152720	15152980	at_drip_ndx14_peak1662	260	.
Chr1	15154860	15155300	at_drip_ndx14_peak1663	440	.
Chr1	15190340	15190840	at_drip_ndx14_peak1664	500	.
Chr1	15214200	15214540	at_drip_ndx14_peak1665	340	.
Chr1	15244360	15244580	at_drip_ndx14_peak1666	220	.
Chr1	15294900	15295140	at_drip_ndx14_peak1667	240	.
Chr1	15297740	15297960	at_drip_ndx14_peak1668	220	.
Chr1	15341500	15341700	at_drip_ndx14_peak1669	200	.
Chr1	15392980	15393280	at_drip_ndx14_peak1670	300	.
Chr1	15418600	15418840	at_drip_ndx14_peak1671	240	.
Chr1	15424300	15424640	at_drip_ndx14_peak1672	340	.
Chr1	15426860	15427060	at_drip_ndx14_peak1673	200	.
Chr1	15447560	15448060	at_drip_ndx14_peak1674	500	.
Chr1	15459780	15460280	at_drip_ndx14_peak1675	500	.
Chr1	15461500	15461940	at_drip_ndx14_peak1676	440	.
Chr1	15466720	15467220	at_drip_ndx14_peak1677	500	.
Chr1	15468420	15468960	at_drip_ndx14_peak1678	540	.
Chr1	15473680	15474100	at_drip_ndx14_peak1679	420	.
Chr1	15475300	15475940	at_drip_ndx14_peak1680	640	.
Chr1	15480580	15481060	at_drip_ndx14_peak1681	480	.
Chr1	15482280	15482800	at_drip_ndx14_peak1682	520	.
Chr1	15487220	15487680	at_drip_ndx14_peak1683	460	.
Chr1	15510100	15510400	at_drip_ndx14_peak1684	300	.
Chr1	15514960	15515440	at_drip_ndx14_peak1685	480	.
Chr1	15521440	15521800	at_drip_ndx14_peak1686	360	.
Chr1	15527740	15528180	at_drip_ndx14_peak1687	440	.
Chr1	15535020	15535560	at_drip_ndx14_peak1688	540	.
Chr1	15538360	15538780	at_drip_ndx14_peak1689	420	.
Chr1	15550720	15550920	at_drip_ndx14_peak1690	200	.
Chr1	15552860	15553440	at_drip_ndx14_peak1691	580	.
Chr1	15558440	15558920	at_drip_ndx14_peak1692	480	.
Chr1	15606960	15607180	at_drip_ndx14_peak1693	220	.
Chr1	15636900	15637400	at_drip_ndx14_peak1694	500	.
Chr1	15645020	15645260	at_drip_ndx14_peak1695	240	.
Chr1	15645860	15646180	at_drip_ndx14_peak1696	320	.
Chr1	15652240	15652620	at_drip_ndx14_peak1697	380	.
Chr1	15681640	15682020	at_drip_ndx14_peak1698	380	.
Chr1	15687720	15688100	at_drip_ndx14_peak1699	380	.
Chr1	15694020	15694220	at_drip_ndx14_peak1700	200	.
Chr1	15695840	15696400	at_drip_ndx14_peak1701	560	.
Chr1	15706120	15706540	at_drip_ndx14_peak1702	420	.
Chr1	15710720	15710960	at_drip_ndx14_peak1703	240	.
Chr1	15718360	15718620	at_drip_ndx14_peak1704	260	.
Chr1	15719600	15719820	at_drip_ndx14_peak1705	220	.
Chr1	15724640	15725440	at_drip_ndx14_peak1706	800	.
Chr1	15734560	15735020	at_drip_ndx14_peak1707	460	.
Chr1	15736960	15737360	at_drip_ndx14_peak1708	400	.
Chr1	15748740	15749240	at_drip_ndx14_peak1709	500	.
Chr1	15760700	15760960	at_drip_ndx14_peak1710	260	.
Chr1	15765400	15765880	at_drip_ndx14_peak1711	480	.
Chr1	15811260	15811820	at_drip_ndx14_peak1712	560	.
Chr1	15814600	15815160	at_drip_ndx14_peak1713	560	.
Chr1	15817920	15818260	at_drip_ndx14_peak1714	340	.
Chr1	15818460	15819400	at_drip_ndx14_peak1715	940	.
Chr1	15820760	15821240	at_drip_ndx14_peak1716	480	.
Chr1	15823560	15824060	at_drip_ndx14_peak1717	500	.
Chr1	15835800	15836240	at_drip_ndx14_peak1718	440	.
Chr1	15854300	15854600	at_drip_ndx14_peak1719	300	.
Chr1	15854860	15855140	at_drip_ndx14_peak1720	280	.
Chr1	15869780	15870100	at_drip_ndx14_peak1721	320	.
Chr1	15892200	15892480	at_drip_ndx14_peak1722	280	.
Chr1	15902140	15902380	at_drip_ndx14_peak1723	240	.
Chr1	15925920	15926740	at_drip_ndx14_peak1724	820	.
Chr1	15927120	15927520	at_drip_ndx14_peak1725	400	.
Chr1	15930020	15930380	at_drip_ndx14_peak1726	360	.
Chr1	15934700	15935020	at_drip_ndx14_peak1727	320	.
Chr1	15942040	15943080	at_drip_ndx14_peak1728	1040	.
Chr1	15943740	15944580	at_drip_ndx14_peak1729	840	.
Chr1	15959600	15959840	at_drip_ndx14_peak1730	240	.
Chr1	15965360	15965820	at_drip_ndx14_peak1731	460	.
Chr1	15966500	15966920	at_drip_ndx14_peak1732	420	.
Chr1	15971040	15971360	at_drip_ndx14_peak1733	320	.
Chr1	15973040	15973480	at_drip_ndx14_peak1734	440	.
Chr1	15983500	15983780	at_drip_ndx14_peak1735	280	.
Chr1	15986780	15987260	at_drip_ndx14_peak1736	480	.
Chr1	15990400	15990640	at_drip_ndx14_peak1737	240	.
Chr1	15991160	15991360	at_drip_ndx14_peak1738	200	.
Chr1	15991420	15992100	at_drip_ndx14_peak1739	680	.
Chr1	15993700	15993960	at_drip_ndx14_peak1740	260	.
Chr1	15998200	15999180	at_drip_ndx14_peak1741	980	.
Chr1	16002800	16003080	at_drip_ndx14_peak1742	280	.
Chr1	16003280	16003720	at_drip_ndx14_peak1743	440	.
Chr1	16006780	16007080	at_drip_ndx14_peak1744	300	.
Chr1	16039220	16039420	at_drip_ndx14_peak1745	200	.
Chr1	16043580	16043860	at_drip_ndx14_peak1746	280	.
Chr1	16051520	16051820	at_drip_ndx14_peak1747	300	.
Chr1	16054020	16054500	at_drip_ndx14_peak1748	480	.
Chr1	16058480	16058700	at_drip_ndx14_peak1749	220	.
Chr1	16066300	16066560	at_drip_ndx14_peak1750	260	.
Chr1	16075980	16076360	at_drip_ndx14_peak1751	380	.
Chr1	16079220	16079440	at_drip_ndx14_peak1752	220	.
Chr1	16096120	16096600	at_drip_ndx14_peak1753	480	.
Chr1	16100380	16100680	at_drip_ndx14_peak1754	300	.
Chr1	16107300	16107520	at_drip_ndx14_peak1755	220	.
Chr1	16108960	16109680	at_drip_ndx14_peak1756	720	.
Chr1	16112000	16112260	at_drip_ndx14_peak1757	260	.
Chr1	16114780	16115580	at_drip_ndx14_peak1758	800	.
Chr1	16119060	16119760	at_drip_ndx14_peak1759	700	.
Chr1	16120440	16120920	at_drip_ndx14_peak1760	480	.
Chr1	16121760	16122100	at_drip_ndx14_peak1761	340	.
Chr1	16125760	16126160	at_drip_ndx14_peak1762	400	.
Chr1	16132240	16132660	at_drip_ndx14_peak1763	420	.
Chr1	16136460	16136660	at_drip_ndx14_peak1764	200	.
Chr1	16137900	16138160	at_drip_ndx14_peak1765	260	.
Chr1	16140380	16140760	at_drip_ndx14_peak1766	380	.
Chr1	16144200	16144460	at_drip_ndx14_peak1767	260	.
Chr1	16149740	16150080	at_drip_ndx14_peak1768	340	.
Chr1	16154160	16154560	at_drip_ndx14_peak1769	400	.
Chr1	16155120	16155660	at_drip_ndx14_peak1770	540	.
Chr1	16161660	16162060	at_drip_ndx14_peak1771	400	.
Chr1	16167900	16168120	at_drip_ndx14_peak1772	220	.
Chr1	16172420	16173000	at_drip_ndx14_peak1773	580	.
Chr1	16176340	16176620	at_drip_ndx14_peak1774	280	.
Chr1	16179660	16179960	at_drip_ndx14_peak1775	300	.
Chr1	16182820	16183020	at_drip_ndx14_peak1776	200	.
Chr1	16183880	16184200	at_drip_ndx14_peak1777	320	.
Chr1	16190180	16190580	at_drip_ndx14_peak1778	400	.
Chr1	16191500	16191900	at_drip_ndx14_peak1779	400	.
Chr1	16200780	16201060	at_drip_ndx14_peak1780	280	.
Chr1	16211480	16212180	at_drip_ndx14_peak1781	700	.
Chr1	16235780	16236100	at_drip_ndx14_peak1782	320	.
Chr1	16238060	16238480	at_drip_ndx14_peak1783	420	.
Chr1	16244580	16244880	at_drip_ndx14_peak1784	300	.
Chr1	16246460	16246900	at_drip_ndx14_peak1785	440	.
Chr1	16250560	16250820	at_drip_ndx14_peak1786	260	.
Chr1	16251960	16252280	at_drip_ndx14_peak1787	320	.
Chr1	16255940	16256920	at_drip_ndx14_peak1788	980	.
Chr1	16278220	16278840	at_drip_ndx14_peak1789	620	.
Chr1	16282380	16283040	at_drip_ndx14_peak1790	660	.
Chr1	16289680	16290360	at_drip_ndx14_peak1791	680	.
Chr1	16291140	16291500	at_drip_ndx14_peak1792	360	.
Chr1	16293020	16293260	at_drip_ndx14_peak1793	240	.
Chr1	16301580	16302280	at_drip_ndx14_peak1794	700	.
Chr1	16303040	16303440	at_drip_ndx14_peak1795	400	.
Chr1	16304040	16304280	at_drip_ndx14_peak1796	240	.
Chr1	16317960	16318660	at_drip_ndx14_peak1797	700	.
Chr1	16337400	16337720	at_drip_ndx14_peak1798	320	.
Chr1	16340260	16340620	at_drip_ndx14_peak1799	360	.
Chr1	16344020	16344220	at_drip_ndx14_peak1800	200	.
Chr1	16352380	16352980	at_drip_ndx14_peak1801	600	.
Chr1	16353260	16353780	at_drip_ndx14_peak1802	520	.
Chr1	16366280	16366620	at_drip_ndx14_peak1803	340	.
Chr1	16371140	16371800	at_drip_ndx14_peak1804	660	.
Chr1	16371840	16372320	at_drip_ndx14_peak1805	480	.
Chr1	16372380	16372580	at_drip_ndx14_peak1806	200	.
Chr1	16373580	16374120	at_drip_ndx14_peak1807	540	.
Chr1	16396780	16397020	at_drip_ndx14_peak1808	240	.
Chr1	16397880	16398080	at_drip_ndx14_peak1809	200	.
Chr1	16405520	16406440	at_drip_ndx14_peak1810	920	.
Chr1	16406520	16406920	at_drip_ndx14_peak1811	400	.
Chr1	16408360	16408780	at_drip_ndx14_peak1812	420	.
Chr1	16416940	16417240	at_drip_ndx14_peak1813	300	.
Chr1	16418580	16419160	at_drip_ndx14_peak1814	580	.
Chr1	16420000	16421200	at_drip_ndx14_peak1815	1200	.
Chr1	16422320	16422720	at_drip_ndx14_peak1816	400	.
Chr1	16438480	16438900	at_drip_ndx14_peak1817	420	.
Chr1	16449840	16450120	at_drip_ndx14_peak1818	280	.
Chr1	16450780	16451140	at_drip_ndx14_peak1819	360	.
Chr1	16455360	16455760	at_drip_ndx14_peak1820	400	.
Chr1	16457180	16457440	at_drip_ndx14_peak1821	260	.
Chr1	16457800	16458120	at_drip_ndx14_peak1822	320	.
Chr1	16467040	16467400	at_drip_ndx14_peak1823	360	.
Chr1	16471300	16471560	at_drip_ndx14_peak1824	260	.
Chr1	16475920	16476220	at_drip_ndx14_peak1825	300	.
Chr1	16503000	16503240	at_drip_ndx14_peak1826	240	.
Chr1	16511740	16512460	at_drip_ndx14_peak1827	720	.
Chr1	16520960	16521660	at_drip_ndx14_peak1828	700	.
Chr1	16537560	16538020	at_drip_ndx14_peak1829	460	.
Chr1	16541900	16542540	at_drip_ndx14_peak1830	640	.
Chr1	16548320	16549460	at_drip_ndx14_peak1831	1140	.
Chr1	16556320	16556880	at_drip_ndx14_peak1832	560	.
Chr1	16563340	16563700	at_drip_ndx14_peak1833	360	.
Chr1	16594620	16594940	at_drip_ndx14_peak1834	320	.
Chr1	16596120	16596380	at_drip_ndx14_peak1835	260	.
Chr1	16611980	16612320	at_drip_ndx14_peak1836	340	.
Chr1	16612440	16612880	at_drip_ndx14_peak1837	440	.
Chr1	16616300	16616520	at_drip_ndx14_peak1838	220	.
Chr1	16616840	16617600	at_drip_ndx14_peak1839	760	.
Chr1	16637380	16637920	at_drip_ndx14_peak1840	540	.
Chr1	16649480	16649680	at_drip_ndx14_peak1841	200	.
Chr1	16653860	16654120	at_drip_ndx14_peak1842	260	.
Chr1	16657480	16657880	at_drip_ndx14_peak1843	400	.
Chr1	16662900	16663520	at_drip_ndx14_peak1844	620	.
Chr1	16669680	16669960	at_drip_ndx14_peak1845	280	.
Chr1	16745820	16746200	at_drip_ndx14_peak1846	380	.
Chr1	16767340	16767540	at_drip_ndx14_peak1847	200	.
Chr1	16789100	16789520	at_drip_ndx14_peak1848	420	.
Chr1	16810320	16810580	at_drip_ndx14_peak1849	260	.
Chr1	16813360	16813600	at_drip_ndx14_peak1850	240	.
Chr1	16830120	16830420	at_drip_ndx14_peak1851	300	.
Chr1	16838220	16838620	at_drip_ndx14_peak1852	400	.
Chr1	16850820	16851040	at_drip_ndx14_peak1853	220	.
Chr1	16852400	16852600	at_drip_ndx14_peak1854	200	.
Chr1	16860980	16861320	at_drip_ndx14_peak1855	340	.
Chr1	16874240	16874440	at_drip_ndx14_peak1856	200	.
Chr1	16875880	16876280	at_drip_ndx14_peak1857	400	.
Chr1	16885780	16886220	at_drip_ndx14_peak1858	440	.
Chr1	16895680	16896120	at_drip_ndx14_peak1859	440	.
Chr1	16898480	16898820	at_drip_ndx14_peak1860	340	.
Chr1	16910160	16910480	at_drip_ndx14_peak1861	320	.
Chr1	16910700	16911180	at_drip_ndx14_peak1862	480	.
Chr1	16921280	16921760	at_drip_ndx14_peak1863	480	.
Chr1	16922740	16922960	at_drip_ndx14_peak1864	220	.
Chr1	16923280	16923760	at_drip_ndx14_peak1865	480	.
Chr1	16923820	16924240	at_drip_ndx14_peak1866	420	.
Chr1	16924380	16924660	at_drip_ndx14_peak1867	280	.
Chr1	16926180	16926480	at_drip_ndx14_peak1868	300	.
Chr1	16933660	16933860	at_drip_ndx14_peak1869	200	.
Chr1	16934800	16935180	at_drip_ndx14_peak1870	380	.
Chr1	16935440	16935800	at_drip_ndx14_peak1871	360	.
Chr1	16943820	16944080	at_drip_ndx14_peak1872	260	.
Chr1	16961320	16961580	at_drip_ndx14_peak1873	260	.
Chr1	16979660	16979960	at_drip_ndx14_peak1874	300	.
Chr1	16981740	16982780	at_drip_ndx14_peak1875	1040	.
Chr1	16992980	16993180	at_drip_ndx14_peak1876	200	.
Chr1	16995560	16996260	at_drip_ndx14_peak1877	700	.
Chr1	17006760	17007200	at_drip_ndx14_peak1878	440	.
Chr1	17015600	17015880	at_drip_ndx14_peak1879	280	.
Chr1	17065340	17065540	at_drip_ndx14_peak1880	200	.
Chr1	17076020	17076380	at_drip_ndx14_peak1881	360	.
Chr1	17098280	17098800	at_drip_ndx14_peak1882	520	.
Chr1	17101440	17101720	at_drip_ndx14_peak1883	280	.
Chr1	17124880	17125140	at_drip_ndx14_peak1884	260	.
Chr1	17127500	17127720	at_drip_ndx14_peak1885	220	.
Chr1	17150920	17151320	at_drip_ndx14_peak1886	400	.
Chr1	17180860	17181140	at_drip_ndx14_peak1887	280	.
Chr1	17185100	17185680	at_drip_ndx14_peak1888	580	.
Chr1	17185780	17185980	at_drip_ndx14_peak1889	200	.
Chr1	17205020	17205820	at_drip_ndx14_peak1890	800	.
Chr1	17218760	17219380	at_drip_ndx14_peak1891	620	.
Chr1	17222780	17223580	at_drip_ndx14_peak1892	800	.
Chr1	17233520	17234320	at_drip_ndx14_peak1893	800	.
Chr1	17234800	17235120	at_drip_ndx14_peak1894	320	.
Chr1	17236920	17237160	at_drip_ndx14_peak1895	240	.
Chr1	17240160	17240660	at_drip_ndx14_peak1896	500	.
Chr1	17242400	17242600	at_drip_ndx14_peak1897	200	.
Chr1	17245440	17245740	at_drip_ndx14_peak1898	300	.
Chr1	17268360	17268680	at_drip_ndx14_peak1899	320	.
Chr1	17278800	17279120	at_drip_ndx14_peak1900	320	.
Chr1	17279320	17279840	at_drip_ndx14_peak1901	520	.
Chr1	17281980	17282200	at_drip_ndx14_peak1902	220	.
Chr1	17289040	17289660	at_drip_ndx14_peak1903	620	.
Chr1	17296440	17296640	at_drip_ndx14_peak1904	200	.
Chr1	17313300	17313680	at_drip_ndx14_peak1905	380	.
Chr1	17313880	17314160	at_drip_ndx14_peak1906	280	.
Chr1	17339360	17339980	at_drip_ndx14_peak1907	620	.
Chr1	17353960	17354320	at_drip_ndx14_peak1908	360	.
Chr1	17358260	17358660	at_drip_ndx14_peak1909	400	.
Chr1	17361640	17362160	at_drip_ndx14_peak1910	520	.
Chr1	17362420	17363060	at_drip_ndx14_peak1911	640	.
Chr1	17380740	17380980	at_drip_ndx14_peak1912	240	.
Chr1	17385680	17385900	at_drip_ndx14_peak1913	220	.
Chr1	17400760	17401000	at_drip_ndx14_peak1914	240	.
Chr1	17411960	17412180	at_drip_ndx14_peak1915	220	.
Chr1	17423180	17423500	at_drip_ndx14_peak1916	320	.
Chr1	17424120	17424520	at_drip_ndx14_peak1917	400	.
Chr1	17428820	17430220	at_drip_ndx14_peak1918	1400	.
Chr1	17432060	17432400	at_drip_ndx14_peak1919	340	.
Chr1	17436880	17437120	at_drip_ndx14_peak1920	240	.
Chr1	17444760	17445160	at_drip_ndx14_peak1921	400	.
Chr1	17462920	17463200	at_drip_ndx14_peak1922	280	.
Chr1	17481120	17481320	at_drip_ndx14_peak1923	200	.
Chr1	17487300	17487680	at_drip_ndx14_peak1924	380	.
Chr1	17497560	17497820	at_drip_ndx14_peak1925	260	.
Chr1	17523200	17523400	at_drip_ndx14_peak1926	200	.
Chr1	17527340	17527660	at_drip_ndx14_peak1927	320	.
Chr1	17540620	17541380	at_drip_ndx14_peak1928	760	.
Chr1	17543260	17543460	at_drip_ndx14_peak1929	200	.
Chr1	17543960	17544200	at_drip_ndx14_peak1930	240	.
Chr1	17546480	17546680	at_drip_ndx14_peak1931	200	.
Chr1	17549580	17549820	at_drip_ndx14_peak1932	240	.
Chr1	17566400	17566820	at_drip_ndx14_peak1933	420	.
Chr1	17569300	17569680	at_drip_ndx14_peak1934	380	.
Chr1	17572760	17572960	at_drip_ndx14_peak1935	200	.
Chr1	17574720	17574920	at_drip_ndx14_peak1936	200	.
Chr1	17578220	17578480	at_drip_ndx14_peak1937	260	.
Chr1	17588300	17588640	at_drip_ndx14_peak1938	340	.
Chr1	17591480	17591840	at_drip_ndx14_peak1939	360	.
Chr1	17601060	17601400	at_drip_ndx14_peak1940	340	.
Chr1	17608200	17608400	at_drip_ndx14_peak1941	200	.
Chr1	17614400	17614940	at_drip_ndx14_peak1942	540	.
Chr1	17638600	17639020	at_drip_ndx14_peak1943	420	.
Chr1	17640860	17641100	at_drip_ndx14_peak1944	240	.
Chr1	17650600	17650880	at_drip_ndx14_peak1945	280	.
Chr1	17651820	17652020	at_drip_ndx14_peak1946	200	.
Chr1	17655780	17656400	at_drip_ndx14_peak1947	620	.
Chr1	17661880	17662200	at_drip_ndx14_peak1948	320	.
Chr1	17690220	17690580	at_drip_ndx14_peak1949	360	.
Chr1	17706160	17706640	at_drip_ndx14_peak1950	480	.
Chr1	17710780	17710980	at_drip_ndx14_peak1951	200	.
Chr1	17712440	17712740	at_drip_ndx14_peak1952	300	.
Chr1	17719340	17719800	at_drip_ndx14_peak1953	460	.
Chr1	17723160	17723740	at_drip_ndx14_peak1954	580	.
Chr1	17727980	17728300	at_drip_ndx14_peak1955	320	.
Chr1	17744000	17744280	at_drip_ndx14_peak1956	280	.
Chr1	17758100	17758500	at_drip_ndx14_peak1957	400	.
Chr1	17773200	17773580	at_drip_ndx14_peak1958	380	.
Chr1	17779700	17779960	at_drip_ndx14_peak1959	260	.
Chr1	17784800	17785260	at_drip_ndx14_peak1960	460	.
Chr1	17793660	17794280	at_drip_ndx14_peak1961	620	.
Chr1	17819920	17820460	at_drip_ndx14_peak1962	540	.
Chr1	17825560	17826100	at_drip_ndx14_peak1963	540	.
Chr1	17847400	17847740	at_drip_ndx14_peak1964	340	.
Chr1	17857040	17857300	at_drip_ndx14_peak1965	260	.
Chr1	17862040	17862300	at_drip_ndx14_peak1966	260	.
Chr1	17863260	17863640	at_drip_ndx14_peak1967	380	.
Chr1	17865100	17865500	at_drip_ndx14_peak1968	400	.
Chr1	17874320	17875020	at_drip_ndx14_peak1969	700	.
Chr1	17881660	17881960	at_drip_ndx14_peak1970	300	.
Chr1	17898200	17898620	at_drip_ndx14_peak1971	420	.
Chr1	17911440	17911760	at_drip_ndx14_peak1972	320	.
Chr1	17918100	17918440	at_drip_ndx14_peak1973	340	.
Chr1	17931400	17931780	at_drip_ndx14_peak1974	380	.
Chr1	17945280	17945480	at_drip_ndx14_peak1975	200	.
Chr1	17964800	17965040	at_drip_ndx14_peak1976	240	.
Chr1	17973020	17973240	at_drip_ndx14_peak1977	220	.
Chr1	17976300	17976840	at_drip_ndx14_peak1978	540	.
Chr1	17979400	17979640	at_drip_ndx14_peak1979	240	.
Chr1	17983900	17984140	at_drip_ndx14_peak1980	240	.
Chr1	17990560	17990800	at_drip_ndx14_peak1981	240	.
Chr1	17992640	17993020	at_drip_ndx14_peak1982	380	.
Chr1	18004260	18005760	at_drip_ndx14_peak1983	1500	.
Chr1	18005960	18006380	at_drip_ndx14_peak1984	420	.
Chr1	18014620	18014880	at_drip_ndx14_peak1985	260	.
Chr1	18016060	18016400	at_drip_ndx14_peak1986	340	.
Chr1	18016640	18016920	at_drip_ndx14_peak1987	280	.
Chr1	18018040	18018400	at_drip_ndx14_peak1988	360	.
Chr1	18026700	18027180	at_drip_ndx14_peak1989	480	.
Chr1	18036560	18037000	at_drip_ndx14_peak1990	440	.
Chr1	18054500	18054960	at_drip_ndx14_peak1991	460	.
Chr1	18066440	18066680	at_drip_ndx14_peak1992	240	.
Chr1	18074180	18074540	at_drip_ndx14_peak1993	360	.
Chr1	18086580	18086800	at_drip_ndx14_peak1994	220	.
Chr1	18088260	18088520	at_drip_ndx14_peak1995	260	.
Chr1	18095380	18096080	at_drip_ndx14_peak1996	700	.
Chr1	18098120	18098520	at_drip_ndx14_peak1997	400	.
Chr1	18119080	18119580	at_drip_ndx14_peak1998	500	.
[truncated: 11,492 more rows]
