# Supplementary material for: NODULIN HOMEOBOX is required for heterochromatin homeostasis in Arabidopsis
Source: Nat Commun. 2022 Aug 27;13:5058. doi: 10.1038/s41467-022-32709-y (PMC9420119; doi:10.1038/s41467-022-32709-y)
Supplement: Supplementary file 9 — Supplementary Data 6 [file 41467_2022_32709_MOESM9_ESM.xlsx]

## Sheet: Supplementary Data 6
Supplementary Data 6. Differentially expressed sRNA loci (A. thaliana, ndx1-4 mutant vs. Col-0 wild type seedling)
Statistics: Wald test; p-value adjustment: Benjamini & Hochberg (FDR) method
						Read Counts
Chromosome	Start	End	ID	Strand	Cluster	Col-0 r1	Col-0 r2	Col-0 r3	ndx1-4 r1	ndx1-4 r2	ndx1-4 r3	log2(Fold Change)	p-value (adjusted)	up / down regulated
Chr1	309322	309353	sRNA_Chr1_309322_309353_3	.	3	127	111	138	118	81	137	0.67	0.0273	down
Chr1	447078	447529	sRNA_Chr1_447078_447529_5	.	5	7	2	6	22	32	24	-1.88	0.0148	up
Chr1	1738879	1739180	sRNA_Chr1_1738879_1739180_5	.	5	28	31	8	5	4	1	3.24	0	down
Chr1	2339266	2339385	sRNA_Chr1_2339266_2339385_3	.	3	33	31	59	36	24	18	1.16	0.0238	down
Chr1	3572927	3573243	sRNA_Chr1_3572927_3573243_5	.	5	69	72	47	238	202	161	-1.18	0	up
Chr1	4061331	4061963	sRNA_Chr1_4061331_4061963_5	.	5	64	37	46	139	152	186	-1.2	0	up
Chr1	4506438	4507147	sRNA_Chr1_4506438_4507147_5	.	5	0	0	1	10	20	26	-5.19	0.0026	up
Chr1	5091759	5091918	sRNA_Chr1_5091759_5091918_5	.	5	0	0	0	178	177	115	-9.24	0	up
Chr1	5171773	5172094	sRNA_Chr1_5171773_5172094_5	.	5	133	108	85	309	249	216	-0.75	0.0047	up
Chr1	5518109	5518139	sRNA_Chr1_5518109_5518139_3	.	3	127	111	138	118	81	137	0.67	0.0273	down
Chr1	6276402	6276521	sRNA_Chr1_6276402_6276521_4	.	4	0	0	1	12	7	13	-4.39	0.0258	up
Chr1	6593935	6594274	sRNA_Chr1_6593935_6594274_5	.	5	80	83	89	0	0	0	9.34	0	down
Chr1	7251711	7252090	sRNA_Chr1_7251711_7252090_5	.	5	30	35	28	103	102	88	-1.15	0.0003	up
Chr1	7604854	7605210	sRNA_Chr1_7604854_7605210_5	.	5	74	79	55	146	167	162	-0.69	0.0155	up
Chr1	8154159	8154505	sRNA_Chr1_8154159_8154505_5	.	5	42	34	31	75	93	114	-0.89	0.0136	up
Chr1	8282893	8283820	sRNA_Chr1_8282893_8283820_5	.	5	6	3	3	25	29	28	-2.27	0.0022	up
Chr1	8543806	8543974	sRNA_Chr1_8543806_8543974_5	.	5	31	25	28	88	71	93	-1.08	0.0022	up
Chr1	8756318	8756454	sRNA_Chr1_8756318_8756454_3	.	3	330	246	295	229	228	262	0.78	0	down
Chr1	9203002	9203155	sRNA_Chr1_9203002_9203155_5	.	5	11	14	18	0	0	1	5.83	0.0003	down
Chr1	9253783	9254220	sRNA_Chr1_9253783_9254220_5	.	5	7	4	5	20	28	25	-1.69	0.0295	up
Chr1	9453996	9454147	sRNA_Chr1_9453996_9454147_5	.	5	6	17	16	0	0	0	6.66	0	down
Chr1	9564299	9565296	sRNA_Chr1_9564299_9565296_5	.	5	143	106	148	294	306	343	-0.75	0.0002	up
Chr1	9879476	9880117	sRNA_Chr1_9879476_9880117_5	.	5	37	32	27	81	104	117	-1.15	0.0004	up
Chr1	9926617	9926987	sRNA_Chr1_9926617_9926987_5	.	5	15	11	8	48	35	35	-1.3	0.0249	up
Chr1	10013391	10013593	sRNA_Chr1_10013391_10013593_4	.	4	9	7	5	67	67	67	-2.76	0	up
Chr1	10144827	10145086	sRNA_Chr1_10144827_10145086_4	.	4	29	28	16	84	121	114	-1.62	0	up
Chr1	10196424	10197498	sRNA_Chr1_10196424_10197498_5	.	5	11	7	11	37	41	41	-1.54	0.0053	up
Chr1	10221077	10221318	sRNA_Chr1_10221077_10221318_5	.	5	44	33	34	99	110	98	-0.97	0.0022	up
Chr1	10654377	10654639	sRNA_Chr1_10654377_10654639_4	.	4	16	21	32	87	87	81	-1.38	0.0001	up
Chr1	11185190	11185252	sRNA_Chr1_11185190_11185252_3	.	3	1436	1339	1397	1235	1296	1351	0.61	0	down
Chr1	11935053	11935275	sRNA_Chr1_11935053_11935275_5	.	5	47	45	59	137	152	133	-0.98	0.0003	up
Chr1	12361537	12362687	sRNA_Chr1_12361537_12362687_6	.	6	40	52	59	102	112	141	-0.72	0.0364	up
Chr1	12561476	12561689	sRNA_Chr1_12561476_12561689_5	.	5	19	15	16	2	3	2	3.34	0.0001	down
Chr1	13055362	13056589	sRNA_Chr1_13055362_13056589_6	.	6	28	24	27	80	67	67	-0.94	0.02	up
Chr1	15925225	15925710	sRNA_Chr1_15925225_15925710_5	.	5	41	42	47	32	33	22	1.08	0.0108	down
Chr1	17442505	17442705	sRNA_Chr1_17442505_17442705_5	.	5	0	0	0	26	25	35	-6.78	0	up
Chr1	17731833	17731866	sRNA_Chr1_17731833_17731866_3	.	3	127	111	137	119	81	137	0.66	0.0305	down
Chr1	17831098	17831669	sRNA_Chr1_17831098_17831669_5	.	5	87	61	65	242	167	197	-1.01	0.0001	up
Chr1	17862979	17863376	sRNA_Chr1_17862979_17863376_5	.	5	75	84	81	275	261	209	-1.13	0	up
Chr1	18047849	18048084	sRNA_Chr1_18047849_18048084_4	.	4	66	42	80	4	5	1	4.73	0	down
Chr1	18135645	18135675	sRNA_Chr1_18135645_18135675_3	.	3	292	247	219	216	151	319	0.65	0.0373	down
Chr1	18308899	18309009	sRNA_Chr1_18308899_18309009_3	.	3	1836	1897	1425	1619	1487	1587	0.64	0	down
Chr1	18643642	18644176	sRNA_Chr1_18643642_18644176_5	.	5	47	29	39	87	95	105	-0.82	0.0208	up
Chr1	18948305	18948479	sRNA_Chr1_18948305_18948479_5	.	5	12	10	11	0	0	1	5.44	0.0015	down
Chr1	18973947	18974063	sRNA_Chr1_18973947_18974063_4	.	4	3	0	3	19	17	14	-2.56	0.0221	up
Chr1	19072763	19073560	sRNA_Chr1_19072763_19073560_5	.	5	2	1	3	14	13	19	-2.43	0.0348	up
Chr1	19498473	19498498	sRNA_Chr1_19498473_19498498_3	.	3	92	130	111	64	68	91	1.09	0	down
Chr1	19685127	19685223	sRNA_Chr1_19685127_19685223_3	.	3	1838	1900	1426	1620	1487	1592	0.64	0	down
Chr1	19749730	19749813	sRNA_Chr1_19749730_19749813_4	.	4	9	6	4	42	34	39	-2.1	0.0003	up
Chr1	19861252	19861593	sRNA_Chr1_19861252_19861593_4	.	4	160	169	129	360	324	346	-0.67	0.0009	up
Chr1	20106608	20106985	sRNA_Chr1_20106608_20106985_5	.	5	20	7	16	2	1	4	3.11	0.0013	down
Chr1	20272690	20273112	sRNA_Chr1_20272690_20273112_5	.	5	31	22	19	61	68	64	-0.92	0.0331	up
Chr1	20273113	20273352	sRNA_Chr1_20273113_20273352_5	.	5	7	5	9	31	30	25	-1.53	0.0267	up
Chr1	20412226	20412716	sRNA_Chr1_20412226_20412716_5	.	5	88	81	57	209	155	161	-0.72	0.0173	up
Chr1	20524919	20525218	sRNA_Chr1_20524919_20525218_5	.	5	66	66	53	151	161	139	-0.78	0.004	up
Chr1	20539525	20539716	sRNA_Chr1_20539525_20539716_5	.	5	27	20	19	48	78	55	-0.95	0.0462	up
Chr1	21188746	21188980	sRNA_Chr1_21188746_21188980_5	.	5	16	13	8	38	72	45	-1.57	0.0022	up
Chr1	21268821	21269224	sRNA_Chr1_21268821_21269224_8	.	8	1838	1892	1417	1625	1470	1581	0.64	0	down
Chr1	21269459	21269843	sRNA_Chr1_21269459_21269843_8	.	8	1850	1913	1434	1641	1509	1605	0.63	0	down
Chr1	21270121	21270331	sRNA_Chr1_21270121_21270331_6	.	6	1881	1974	2013	2018	1401	1344	0.8	0	down
Chr1	21270332	21270733	sRNA_Chr1_21270332_21270733_8	.	8	1835	1890	1417	1621	1470	1581	0.64	0	down
Chr1	21270968	21271523	sRNA_Chr1_21270968_21271523_8	.	8	1853	1914	1434	1644	1512	1609	0.63	0	down
Chr1	21271839	21272242	sRNA_Chr1_21271839_21272242_8	.	8	1838	1892	1417	1625	1470	1581	0.64	0	down
Chr1	21272477	21272861	sRNA_Chr1_21272477_21272861_8	.	8	1850	1913	1434	1641	1509	1605	0.63	0	down
Chr1	21273139	21273349	sRNA_Chr1_21273139_21273349_6	.	6	1881	1974	2013	2018	1401	1344	0.8	0	down
Chr1	21273350	21273751	sRNA_Chr1_21273350_21273751_8	.	8	1835	1890	1417	1621	1470	1581	0.64	0	down
Chr1	21273986	21274541	sRNA_Chr1_21273986_21274541_8	.	8	1853	1914	1434	1644	1512	1609	0.63	0	down
Chr1	21274847	21275942	sRNA_Chr1_21274847_21275942_8	.	8	1859	1911	1431	1648	1506	1611	0.63	0.0001	down
Chr1	21276177	21276387	sRNA_Chr1_21276177_21276387_6	.	6	1881	1974	2013	2018	1401	1344	0.8	0	down
Chr1	21276388	21276789	sRNA_Chr1_21276388_21276789_8	.	8	1835	1890	1417	1621	1470	1581	0.64	0	down
Chr1	21277024	21277579	sRNA_Chr1_21277024_21277579_8	.	8	1853	1914	1434	1644	1512	1609	0.63	0	down
Chr1	21277885	21278980	sRNA_Chr1_21277885_21278980_8	.	8	1859	1911	1431	1648	1506	1611	0.63	0.0001	down
Chr1	21279267	21279494	sRNA_Chr1_21279267_21279494_6	.	6	1889	1979	2017	2028	1404	1351	0.8	0	down
Chr1	21279495	21279822	sRNA_Chr1_21279495_21279822_6	.	6	1841	1887	1419	1614	1470	1582	0.64	0	down
Chr1	21280051	21280629	sRNA_Chr1_21280051_21280629_7	.	7	1853	1918	1434	1646	1511	1612	0.63	0.0001	down
Chr1	21280980	21281414	sRNA_Chr1_21280980_21281414_6	.	6	1845	1891	1422	1622	1476	1588	0.64	0	down
Chr1	21281583	21282172	sRNA_Chr1_21281583_21282172_7	.	7	1847	1916	1430	1643	1508	1610	0.63	0.0001	down
Chr1	21282345	21282485	sRNA_Chr1_21282345_21282485_6	.	6	1882	1972	2013	2018	1398	1341	0.8	0	down
Chr1	21282486	21282938	sRNA_Chr1_21282486_21282938_6	.	6	1851	1897	1424	1629	1479	1593	0.64	0	down
Chr1	21283115	21283704	sRNA_Chr1_21283115_21283704_8	.	8	1853	1918	1434	1646	1511	1612	0.63	0.0001	down
Chr1	21283858	21284018	sRNA_Chr1_21283858_21284018_6	.	6	1880	1972	2012	2019	1399	1341	0.8	0	down
Chr1	21284019	21284481	sRNA_Chr1_21284019_21284481_6	.	6	1851	1896	1426	1629	1479	1597	0.64	0	down
Chr1	21284681	21284882	sRNA_Chr1_21284681_21284882_8	.	8	1836	1890	1417	1613	1476	1582	0.64	0	down
Chr1	21285391	21285551	sRNA_Chr1_21285391_21285551_6	.	6	1882	1972	2013	2019	1402	1341	0.8	0	down
Chr1	21285552	21286002	sRNA_Chr1_21285552_21286002_6	.	6	1851	1896	1424	1629	1479	1593	0.64	0	down
Chr1	21286213	21286414	sRNA_Chr1_21286213_21286414_8	.	8	1836	1890	1417	1613	1476	1582	0.64	0	down
Chr1	21286922	21287082	sRNA_Chr1_21286922_21287082_6	.	6	1882	1972	2013	2019	1402	1341	0.8	0	down
Chr1	21287083	21287533	sRNA_Chr1_21287083_21287533_6	.	6	1851	1896	1424	1629	1479	1593	0.64	0	down
Chr1	21287744	21287945	sRNA_Chr1_21287744_21287945_8	.	8	1836	1890	1417	1613	1476	1582	0.64	0	down
Chr1	21288907	21289012	sRNA_Chr1_21288907_21289012_6	.	6	1832	1879	1417	1610	1466	1573	0.64	0	down
Chr1	21289241	21289502	sRNA_Chr1_21289241_21289502_8	.	8	1836	1895	1422	1615	1477	1585	0.64	0	down
Chr1	21290131	21290547	sRNA_Chr1_21290131_21290547_6	.	6	1833	1886	1416	1608	1464	1579	0.64	0	down
Chr1	21291725	21291893	sRNA_Chr1_21291725_21291893_8	.	8	1830	1878	1416	1608	1463	1575	0.64	0	down
Chr1	21292121	21292710	sRNA_Chr1_21292121_21292710_8	.	8	1851	1911	1429	1646	1506	1606	0.63	0.0001	down
Chr1	21293011	21293427	sRNA_Chr1_21293011_21293427_6	.	6	1833	1886	1416	1608	1464	1579	0.64	0	down
Chr1	21294605	21294773	sRNA_Chr1_21294605_21294773_8	.	8	1830	1878	1416	1608	1463	1575	0.64	0	down
Chr1	21295001	21295590	sRNA_Chr1_21295001_21295590_8	.	8	1851	1911	1429	1646	1506	1606	0.63	0.0001	down
Chr1	21295744	21295905	sRNA_Chr1_21295744_21295905_6	.	6	1882	1972	2013	2017	1401	1341	0.8	0	down
Chr1	21295906	21296307	sRNA_Chr1_21295906_21296307_6	.	6	1833	1885	1416	1608	1464	1579	0.64	0	down
Chr1	21296570	21296939	sRNA_Chr1_21296570_21296939_8	.	8	1827	1878	1410	1608	1462	1576	0.64	0	down
Chr1	21297882	21298471	sRNA_Chr1_21297882_21298471_8	.	8	1853	1918	1434	1646	1511	1612	0.63	0.0001	down
Chr1	21298625	21298786	sRNA_Chr1_21298625_21298786_6	.	6	1882	1972	2013	2017	1401	1341	0.8	0	down
Chr1	21298787	21299188	sRNA_Chr1_21298787_21299188_6	.	6	1833	1885	1416	1608	1464	1579	0.64	0	down
Chr1	21299451	21299820	sRNA_Chr1_21299451_21299820_8	.	8	1827	1878	1410	1608	1462	1576	0.64	0	down
Chr1	21300763	21301352	sRNA_Chr1_21300763_21301352_8	.	8	1853	1918	1434	1646	1511	1612	0.63	0.0001	down
Chr1	21301694	21302069	sRNA_Chr1_21301694_21302069_6	.	6	1833	1885	1416	1608	1464	1579	0.64	0	down
Chr1	21302332	21302701	sRNA_Chr1_21302332_21302701_6	.	6	1827	1878	1410	1608	1462	1576	0.64	0	down
Chr1	21303703	21304045	sRNA_Chr1_21303703_21304045_8	.	8	1836	1896	1421	1618	1481	1584	0.64	0	down
Chr1	21305267	21305857	sRNA_Chr1_21305267_21305857_8	.	8	1857	1920	1437	1651	1516	1624	0.62	0.0001	down
Chr1	21306775	21307117	sRNA_Chr1_21306775_21307117_8	.	8	1836	1896	1421	1618	1481	1584	0.64	0	down
Chr1	21308343	21308899	sRNA_Chr1_21308343_21308899_7	.	7	1855	1919	1434	1645	1512	1612	0.63	0.0001	down
Chr1	21340967	21341407	sRNA_Chr1_21340967_21341407_5	.	5	87	63	82	37	35	31	1.67	0	down
Chr1	21672470	21672546	sRNA_Chr1_21672470_21672546_5	.	5	1	1	2	38	45	40	-4.44	0	up
Chr1	21710238	21710657	sRNA_Chr1_21710238_21710657_5	.	5	76	61	63	348	362	361	-1.92	0	up
Chr1	22042520	22043181	sRNA_Chr1_22042520_22043181_5	.	5	66	74	50	149	168	136	-0.75	0.011	up
Chr1	22397475	22397667	sRNA_Chr1_22397475_22397667_3	.	3	804	888	1021	999	769	625	0.68	0.0032	down
Chr1	23386027	23386218	sRNA_Chr1_23386027_23386218_3	.	3	31	27	43	81	100	88	-0.91	0.0138	up
Chr1	23519471	23519679	sRNA_Chr1_23519471_23519679_4	.	4	20	12	11	0	0	0	6.78	0	down
Chr1	23586367	23586778	sRNA_Chr1_23586367_23586778_5	.	5	10	10	11	53	93	65	-2.26	0	up
Chr1	23735179	23735360	sRNA_Chr1_23735179_23735360_5	.	5	24	28	22	0	0	0	7.57	0	down
Chr1	23755301	23755565	sRNA_Chr1_23755301_23755565_5	.	5	37	35	41	0	0	3	5.74	0	down
Chr1	23950311	23950496	sRNA_Chr1_23950311_23950496_4	.	4	7	14	6	29	36	32	-1.34	0.045	up
Chr1	24281335	24281596	sRNA_Chr1_24281335_24281596_5	.	5	38	18	26	69	65	89	-0.95	0.0256	up
Chr1	24369359	24369533	sRNA_Chr1_24369359_24369533_5	.	5	19	14	11	50	79	92	-1.82	0	up
Chr1	24506430	24506774	sRNA_Chr1_24506430_24506774_5	.	5	35	36	31	85	78	86	-0.79	0.0367	up
Chr1	24810392	24810551	sRNA_Chr1_24810392_24810551_5	.	5	10	11	6	80	81	78	-2.64	0	up
Chr1	24894039	24894134	sRNA_Chr1_24894039_24894134_5	.	5	11	3	8	52	48	52	-2.29	0	up
Chr1	24913183	24913245	sRNA_Chr1_24913183_24913245_4	.	4	5018	3435	4118	3512	4016	3247	0.72	0	down
Chr1	24921151	24921202	sRNA_Chr1_24921151_24921202_3	.	3	5018	3435	4119	3512	4015	3247	0.72	0	down
Chr1	25217410	25217490	sRNA_Chr1_25217410_25217490_4	.	4	14	9	7	33	46	41	-1.5	0.0078	up
Chr1	25536624	25536857	sRNA_Chr1_25536624_25536857_4	.	4	59	27	41	150	193	175	-1.53	0	up
Chr1	25831583	25831691	sRNA_Chr1_25831583_25831691_5	.	5	2	1	0	66	73	71	-5.63	0	up
Chr1	26111387	26111492	sRNA_Chr1_26111387_26111492_4	.	4	0	0	0	11	10	4	-5.01	0.0124	up
Chr1	26561408	26561555	sRNA_Chr1_26561408_26561555_7	.	7	97	43	45	304	233	261	-1.62	0	up
Chr1	26712216	26712382	sRNA_Chr1_26712216_26712382_5	.	5	19	7	14	68	72	52	-1.77	0	up
Chr1	27788977	27789007	sRNA_Chr1_27788977_27789007_3	.	3	495	406	493	518	320	475	0.59	0.016	down
Chr1	28184526	28184556	sRNA_Chr1_28184526_28184556_3	.	3	495	406	493	518	320	475	0.59	0.016	down
Chr1	28527759	28527800	sRNA_Chr1_28527759_28527800_3	.	3	576	477	580	618	374	545	0.59	0.016	down
Chr1	28964268	28966511	sRNA_Chr1_28964268_28966511_9	.	9	24	21	27	68	100	129	-1.54	0	up
Chr2	5487	5810	sRNA_Chr2_5487_5810_8	.	8	33534	29844	29772	27306	30423	27729	0.63	0	down
Chr2	455554	456263	sRNA_Chr2_455554_456263_6	.	6	39	35	30	99	102	74	-0.9	0.0137	up
Chr2	473772	474038	sRNA_Chr2_473772_474038_4	.	4	19	16	14	46	42	65	-1.14	0.0224	up
Chr2	616524	616766	sRNA_Chr2_616524_616766_5	.	5	25	22	18	65	74	99	-1.37	0.0002	up
Chr2	637589	638315	sRNA_Chr2_637589_638315_5	.	5	78	60	53	114	175	173	-0.77	0.0135	up
Chr2	817433	817564	sRNA_Chr2_817433_817564_5	.	5	7	4	2	0	0	0	5.05	0.0199	down
Chr2	856904	857040	sRNA_Chr2_856904_857040_5	.	5	0	0	0	26	27	36	-6.83	0	up
Chr2	1027532	1027791	sRNA_Chr2_1027532_1027791_5	.	5	20	19	12	55	59	57	-1.24	0.0049	up
Chr2	1154908	1155521	sRNA_Chr2_1154908_1155521_5	.	5	13	20	15	59	55	64	-1.38	0.0012	up
Chr2	1668888	1668993	sRNA_Chr2_1668888_1668993_5	.	5	3	2	1	24	14	24	-2.87	0.0046	up
Chr2	1878608	1878908	sRNA_Chr2_1878608_1878908_5	.	5	48	60	52	117	142	150	-0.85	0.0031	up
Chr2	1897680	1898288	sRNA_Chr2_1897680_1898288_5	.	5	56	44	40	223	177	170	-1.53	0	up
Chr2	1905183	1905451	sRNA_Chr2_1905183_1905451_5	.	5	12	8	6	150	109	109	-3.33	0	up
Chr2	2329957	2330102	sRNA_Chr2_2329957_2330102_4	.	4	8	9	12	49	42	36	-1.63	0.0024	up
Chr2	2865404	2868284	sRNA_Chr2_2865404_2868284_9	.	9	65	81	81	140	237	334	-1.13	0.0003	up
Chr2	2974305	2974658	sRNA_Chr2_2974305_2974658_6	.	6	1	4	5	96	84	86	-4.23	0	up
Chr2	3331002	3332697	sRNA_Chr2_3331002_3332697_9	.	9	381	249	256	220	246	270	0.76	0.0002	down
Chr2	3368338	3369366	sRNA_Chr2_3368338_3369366_3	.	3	61	95	86	73	68	62	0.76	0.0287	down
Chr2	3468180	3468549	sRNA_Chr2_3468180_3468549_3	.	3	333	207	196	211	196	259	0.64	0.0168	down
Chr2	3497256	3498603	sRNA_Chr2_3497256_3498603_3	.	3	99	95	84	80	65	71	0.86	0.0017	down
Chr2	3501346	3503534	sRNA_Chr2_3501346_3503534_9	.	9	99	143	124	115	86	110	0.74	0.0121	down
Chr2	4105267	4108230	sRNA_Chr2_4105267_4108230_9	.	9	28	34	35	88	139	165	-1.5	0	up
Chr2	4108231	4109216	sRNA_Chr2_4108231_4109216_7	.	7	15	14	15	30	58	47	-1.11	0.0491	up
Chr2	4143419	4143664	sRNA_Chr2_4143419_4143664_5	.	5	68	71	47	135	132	149	-0.66	0.0342	up
Chr2	4224874	4224986	sRNA_Chr2_4224874_4224986_3	.	3	217	230	154	162	176	220	0.61	0.0189	down
Chr2	5660864	5661700	sRNA_Chr2_5660864_5661700_5	.	5	10	6	6	18	37	59	-1.87	0.0059	up
Chr2	5791813	5792337	sRNA_Chr2_5791813_5792337_5	.	5	103	103	87	99	91	66	0.69	0.0279	down
Chr2	5851575	5851647	sRNA_Chr2_5851575_5851647_5	.	5	3	3	6	0	0	0	4.95	0.0241	down
Chr2	6179794	6180861	sRNA_Chr2_6179794_6180861_7	.	7	225	171	202	498	484	464	-0.77	0	up
Chr2	6391681	6391989	sRNA_Chr2_6391681_6391989_4	.	4	20	16	14	62	74	76	-1.58	0	up
Chr2	6397653	6398061	sRNA_Chr2_6397653_6398061_5	.	5	2	3	5	26	23	20	-2.28	0.0073	up
Chr2	6666228	6666358	sRNA_Chr2_6666228_6666358_4	.	4	6	5	2	51	24	37	-2.61	0.0001	up
Chr2	6777709	6777795	sRNA_Chr2_6777709_6777795_3	.	3	41	16	26	77	64	76	-0.89	0.0498	up
Chr2	6795212	6795416	sRNA_Chr2_6795212_6795416_5	.	5	96	78	77	279	277	255	-1.19	0	up
Chr2	6830242	6830419	sRNA_Chr2_6830242_6830419_4	.	4	0	0	0	152	160	164	-9.25	0	up
Chr2	6946770	6946884	sRNA_Chr2_6946770_6946884_3	.	3	1836	1902	1428	1623	1486	1589	0.64	0	down
Chr2	7060763	7060897	sRNA_Chr2_7060763_7060897_4	.	4	5	4	5	22	27	30	-1.99	0.0076	up
Chr2	7205147	7206542	sRNA_Chr2_7205147_7206542_7	.	7	39	20	22	64	68	83	-0.91	0.0352	up
Chr2	7807680	7807915	sRNA_Chr2_7807680_7807915_5	.	5	25	15	17	55	63	60	-1.14	0.0092	up
Chr2	7875194	7875469	sRNA_Chr2_7875194_7875469_5	.	5	23	23	17	63	56	54	-0.96	0.0372	up
Chr2	8074952	8075119	sRNA_Chr2_8074952_8075119_5	.	5	46	30	42	15	11	12	2.13	0	down
Chr2	8371224	8371357	sRNA_Chr2_8371224_8371357_4	.	4	2	1	0	74	62	41	-5.39	0	up
Chr2	8403206	8404730	sRNA_Chr2_8403206_8404730_7	.	7	9	3	4	28	26	41	-2.07	0.0024	up
Chr2	8575070	8575574	sRNA_Chr2_8575070_8575574_5	.	5	70	66	62	166	128	152	-0.67	0.0228	up
Chr2	9079710	9080117	sRNA_Chr2_9079710_9080117_4	.	4	44	40	40	121	108	108	-0.94	0.0017	up
Chr2	9234187	9234279	sRNA_Chr2_9234187_9234279_3	.	3	1836	1896	1425	1619	1482	1590	0.64	0	down
Chr2	9344536	9344985	sRNA_Chr2_9344536_9344985_5	.	5	99	71	109	301	281	261	-1.1	0	up
Chr2	9560352	9560465	sRNA_Chr2_9560352_9560465_3	.	3	329	252	259	252	224	231	0.75	0	down
Chr2	9713065	9713455	sRNA_Chr2_9713065_9713455_5	.	5	53	47	67	171	192	196	-1.24	0	up
Chr2	9820953	9821041	sRNA_Chr2_9820953_9821041_7	.	7	1	0	0	19	24	24	-5.46	0.0009	up
Chr2	9853907	9854060	sRNA_Chr2_9853907_9854060_4	.	4	0	0	0	15	21	13	-5.97	0.0003	up
Chr2	9947279	9947808	sRNA_Chr2_9947279_9947808_5	.	5	84	47	47	165	126	136	-0.77	0.0228	up
Chr2	10026874	10027068	sRNA_Chr2_10026874_10027068_3	.	3	127	151	110	102	136	113	0.65	0.0215	down
Chr2	10277955	10278293	sRNA_Chr2_10277955_10278293_5	.	5	39	31	30	82	106	85	-0.95	0.0071	up
Chr2	11014583	11014737	sRNA_Chr2_11014583_11014737_4	.	4	21	17	18	50	60	68	-1.16	0.0076	up
Chr2	11315775	11315862	sRNA_Chr2_11315775_11315862_4	.	4	24	8	5	61	63	62	-1.84	0.0001	up
Chr2	11345893	11346200	sRNA_Chr2_11345893_11346200_5	.	5	0	0	0	8	15	14	-5.56	0.0015	up
Chr2	11563020	11563107	sRNA_Chr2_11563020_11563107_4	.	4	4	3	3	60	23	12	-2.76	0.0017	up
Chr2	11964610	11964840	sRNA_Chr2_11964610_11964840_5	.	5	31	29	23	61	74	79	-0.86	0.0359	up
Chr2	12136486	12136945	sRNA_Chr2_12136486_12136945_5	.	5	9	13	10	44	44	57	-1.67	0.0006	up
Chr2	12149962	12150852	sRNA_Chr2_12149962_12150852_5	.	5	29	22	22	80	64	60	-0.99	0.0196	up
Chr2	12173831	12174268	sRNA_Chr2_12173831_12174268_7	.	7	59	57	63	190	199	187	-1.18	0	up
Chr2	12181464	12181549	sRNA_Chr2_12181464_12181549_4	.	4	101	96	75	208	187	197	-0.62	0.0165	up
Chr2	12202276	12202538	sRNA_Chr2_12202276_12202538_4	.	4	0	0	0	25	35	43	-7.04	0	up
Chr2	12333021	12333193	sRNA_Chr2_12333021_12333193_3	.	3	236	288	228	290	204	185	0.65	0.0178	down
Chr2	12333828	12333911	sRNA_Chr2_12333828_12333911_3	.	3	170	238	210	141	110	119	1.25	0	down
Chr2	12334926	12335082	sRNA_Chr2_12334926_12335082_3	.	3	231	285	227	287	202	180	0.65	0.0186	down
Chr2	12398095	12398444	sRNA_Chr2_12398095_12398444_5	.	5	84	74	72	160	155	174	-0.59	0.0334	up
Chr2	12477255	12477402	sRNA_Chr2_12477255_12477402_4	.	4	70	64	49	162	165	154	-0.89	0.0004	up
Chr2	12622840	12623416	sRNA_Chr2_12622840_12623416_5	.	5	17	10	18	61	53	56	-1.42	0.0013	up
Chr2	13675733	13675962	sRNA_Chr2_13675733_13675962_5	.	5	23	38	21	66	78	79	-0.94	0.0253	up
Chr2	13702419	13702541	sRNA_Chr2_13702419_13702541_4	.	4	86	95	73	0	0	0	9.35	0	down
Chr2	13717194	13717682	sRNA_Chr2_13717194_13717682_5	.	5	77	62	69	9	4	7	3.88	0	down
Chr2	13717683	13717941	sRNA_Chr2_13717683_13717941_5	.	5	33	22	16	59	65	69	-0.94	0.0342	up
Chr2	14244693	14244723	sRNA_Chr2_14244693_14244723_3	.	3	495	406	493	518	320	475	0.59	0.016	down
Chr2	14386571	14387094	sRNA_Chr2_14386571_14387094_5	.	5	24	21	21	89	86	58	-1.32	0.0005	up
Chr2	14635169	14635210	sRNA_Chr2_14635169_14635210_4	.	4	14	8	14	43	49	36	-1.33	0.015	up
Chr2	14894353	14894419	sRNA_Chr2_14894353_14894419_3	.	3	32	17	12	63	91	78	-1.43	0.0004	up
Chr2	14894760	14894805	sRNA_Chr2_14894760_14894805_4	.	4	105	103	82	98	71	61	0.83	0.0083	down
Chr2	14906678	14907436	sRNA_Chr2_14906678_14907436_5	.	5	80	64	62	44	30	29	1.5	0	down
Chr2	15029755	15029864	sRNA_Chr2_15029755_15029864_3	.	3	194	129	166	128	156	159	0.64	0.0104	down
Chr2	15029865	15030255	sRNA_Chr2_15029865_15030255_3	.	3	364	278	328	232	323	222	0.82	0.0001	down
Chr2	15208333	15208444	sRNA_Chr2_15208333_15208444_3	.	3	1842	1902	1430	1627	1488	1595	0.64	0	down
Chr2	15470153	15470249	sRNA_Chr2_15470153_15470249_3	.	3	1836	1898	1428	1623	1487	1594	0.64	0	down
Chr2	15478550	15478764	sRNA_Chr2_15478550_15478764_5	.	5	31	24	30	134	101	84	-1.41	0	up
Chr2	15850583	15851643	sRNA_Chr2_15850583_15851643_9	.	9	31	18	25	75	83	78	-1.17	0.0013	up
Chr2	16272336	16273500	sRNA_Chr2_16272336_16273500_5	.	5	35	55	42	104	107	130	-0.86	0.0099	up
Chr2	16340278	16340322	sRNA_Chr2_16340278_16340322_3	.	3	689	572	628	444	457	636	0.8	0	down
Chr2	16363963	16364117	sRNA_Chr2_16363963_16364117_5	.	5	60	53	52	124	133	109	-0.65	0.0458	up
Chr2	16639827	16639857	sRNA_Chr2_16639827_16639857_3	.	3	295	252	224	221	157	324	0.64	0.0359	down
Chr2	16742328	16742508	sRNA_Chr2_16742328_16742508_5	.	5	23	14	10	0	0	0	6.91	0	down
Chr2	18973350	18973912	sRNA_Chr2_18973350_18973912_3	.	3	113	73	83	50	95	62	0.88	0.0127	down
Chr2	19353764	19354498	sRNA_Chr2_19353764_19354498_5	.	5	15	7	6	36	47	28	-1.49	0.0172	up
Chr2	19683219	19683913	sRNA_Chr2_19683219_19683913_7	.	7	45	39	40	193	206	220	-1.82	0	up
Chr3	873171	873610	sRNA_Chr3_873171_873610_5	.	5	73	54	55	212	226	180	-1.27	0	up
Chr3	1165761	1166396	sRNA_Chr3_1165761_1166396_5	.	5	2	0	2	216	153	205	-6.66	0	up
Chr3	1210251	1211594	sRNA_Chr3_1210251_1211594_9	.	9	22	31	37	70	100	80	-0.97	0.0152	up
Chr3	1962587	1970720	sRNA_Chr3_1962587_1970720_9	.	9	30678	28980	27903	76303	70254	84594	-0.9	0	up
Chr3	2840496	2841055	sRNA_Chr3_2840496_2841055_3	.	3	34	25	57	23	20	18	1.43	0.0031	down
Chr3	2918467	2918490	sRNA_Chr3_2918467_2918490_3	.	3	92	130	111	64	67	91	1.1	0	down
Chr3	2953257	2953449	sRNA_Chr3_2953257_2953449_5	.	5	38	31	35	80	102	121	-1.04	0.0016	up
Chr3	3063408	3063609	sRNA_Chr3_3063408_3063609_4	.	4	0	0	0	216	222	210	-9.7	0	up
Chr3	3238360	3238463	sRNA_Chr3_3238360_3238463_3	.	3	1835	1895	1428	1615	1483	1582	0.64	0	down
Chr3	3280591	3280747	sRNA_Chr3_3280591_3280747_5	.	5	21	20	27	66	67	70	-1.07	0.0077	up
Chr3	3497882	3498098	sRNA_Chr3_3497882_3498098_5	.	5	23	16	19	3	8	5	2.36	0.0006	down
Chr3	4330766	4330796	sRNA_Chr3_4330766_4330796_3	.	3	495	406	493	518	320	475	0.59	0.016	down
Chr3	5643442	5643612	sRNA_Chr3_5643442_5643612_5	.	5	13	20	15	95	103	110	-2.18	0	up
Chr3	5779627	5781577	sRNA_Chr3_5779627_5781577_7	.	7	15	13	9	28	61	61	-1.51	0.0049	up
Chr3	6335949	6336132	sRNA_Chr3_6335949_6336132_4	.	4	21	19	23	75	63	61	-1.16	0.0044	up
Chr3	6540627	6540723	sRNA_Chr3_6540627_6540723_3	.	3	1831	1894	1425	1614	1482	1585	0.64	0	down
Chr3	6988720	6988962	sRNA_Chr3_6988720_6988962_5	.	5	9	8	16	0	0	0	6.41	0.0001	down
Chr3	7104137	7104202	sRNA_Chr3_7104137_7104202_3	.	3	605	212	199	149	131	194	1.58	0.0498	down
Chr3	7679587	7679941	sRNA_Chr3_7679587_7679941_5	.	5	1	0	0	130	148	116	-8.02	0	up
Chr3	7859854	7859902	sRNA_Chr3_7859854_7859902_4	.	4	883	649	689	701	620	707	0.63	0.0001	down
Chr3	7880786	7881062	sRNA_Chr3_7880786_7881062_5	.	5	33	43	40	117	110	116	-1.06	0.0003	up
Chr3	8138485	8138874	sRNA_Chr3_8138485_8138874_5	.	5	52	67	69	0	0	0	8.92	0	down
Chr3	8497008	8497214	sRNA_Chr3_8497008_8497214_5	.	5	0	0	0	20	17	29	-6.4	0	up
Chr3	8510442	8512217	sRNA_Chr3_8510442_8512217_7	.	7	13	10	25	37	67	68	-1.33	0.0103	up
Chr3	8654273	8654813	sRNA_Chr3_8654273_8654813_5	.	5	45	50	43	106	104	103	-0.68	0.049	up
Chr3	8684270	8684602	sRNA_Chr3_8684270_8684602_5	.	5	42	36	15	85	85	90	-0.99	0.016	up
Chr3	8690453	8690615	sRNA_Chr3_8690453_8690615_5	.	5	6	0	1	29	15	33	-2.97	0.0015	up
Chr3	8758723	8759030	sRNA_Chr3_8758723_8759030_5	.	5	109	89	102	227	196	247	-0.66	0.006	up
Chr3	9123580	9123856	sRNA_Chr3_9123580_9123856_5	.	5	60	77	61	165	149	175	-0.8	0.0026	up
Chr3	9130651	9130829	sRNA_Chr3_9130651_9130829_5	.	5	7	6	11	42	31	39	-1.72	0.0033	up
Chr3	9148926	9149166	sRNA_Chr3_9148926_9149166_5	.	5	18	4	12	210	180	196	-3.61	0	up
Chr3	9179736	9179983	sRNA_Chr3_9179736_9179983_5	.	5	16	11	18	31	56	80	-1.38	0.0093	up
Chr3	9698878	9699232	sRNA_Chr3_9698878_9699232_5	.	5	38	33	20	69	81	78	-0.82	0.0498	up
Chr3	9706535	9709121	sRNA_Chr3_9706535_9709121_9	.	9	13	13	15	28	53	70	-1.37	0.0127	up
Chr3	9848192	9848400	sRNA_Chr3_9848192_9848400_5	.	5	0	0	0	272	250	298	-10.03	0	up
Chr3	10111916	10112191	sRNA_Chr3_10111916_10112191_4	.	4	88	61	75	185	181	176	-0.78	0.0017	up
Chr3	10210322	10210352	sRNA_Chr3_10210322_10210352_3	.	3	492	405	493	517	320	473	0.59	0.016	down
Chr3	10741636	10741938	sRNA_Chr3_10741636_10741938_5	.	5	0	0	0	25	28	28	-6.69	0	up
Chr3	10747367	10749864	sRNA_Chr3_10747367_10749864_9	.	9	54	48	48	97	134	114	-0.7	0.0359	up
Chr3	10777312	10777675	sRNA_Chr3_10777312_10777675_5	.	5	121	106	115	310	373	339	-1.08	0	up
Chr3	10883035	10883258	sRNA_Chr3_10883035_10883258_5	.	5	53	29	37	97	99	89	-0.76	0.0417	up
Chr3	11024036	11025193	sRNA_Chr3_11024036_11025193_5	.	5	32	35	22	83	60	90	-0.89	0.0342	up
Chr3	11088928	11089000	sRNA_Chr3_11088928_11089000_4	.	4	24	15	9	2	2	3	3.27	0.0003	down
Chr3	11162864	11163012	sRNA_Chr3_11162864_11163012_7	.	7	42	41	37	99	92	93	-0.74	0.0351	up
Chr3	11241444	11241523	sRNA_Chr3_11241444_11241523_5	.	5	1	0	0	4	11	16	-4.34	0.0342	up
Chr3	11283785	11284078	sRNA_Chr3_11283785_11284078_5	.	5	21	8	15	49	64	48	-1.38	0.0045	up
Chr3	11288781	11289293	sRNA_Chr3_11288781_11289293_5	.	5	15	16	15	47	41	55	-1.13	0.0241	up
Chr3	11747764	11747882	sRNA_Chr3_11747764_11747882_3	.	3	6	7	3	420	402	396	-5.75	0	up
Chr3	12266838	12267606	sRNA_Chr3_12266838_12267606_6	.	6	58	34	32	29	24	35	0.99	0.0362	down
Chr3	12267607	12268687	sRNA_Chr3_12267607_12268687_5	.	5	60	51	65	40	47	58	0.78	0.0386	down
Chr3	12354826	12354912	sRNA_Chr3_12354826_12354912_4	.	4	0	0	0	14	8	11	-5.4	0.0027	up
Chr3	13532719	13532988	sRNA_Chr3_13532719_13532988_8	.	8	331	362	412	398	298	274	0.69	0.0024	down
Chr3	13535529	13536547	sRNA_Chr3_13535529_13536547_6	.	6	83	60	82	174	161	155	-0.62	0.0295	up
Chr3	14199458	14199780	sRNA_Chr3_14199458_14199780_8	.	8	33469	29753	29637	27108	30312	27680	0.63	0	down
Chr3	14729113	14731171	sRNA_Chr3_14729113_14731171_9	.	9	26	23	17	62	113	144	-1.76	0	up
Chr3	15676611	15676803	sRNA_Chr3_15676611_15676803_5	.	5	51	78	47	30	34	41	1.25	0.0006	down
Chr3	15677660	15678022	sRNA_Chr3_15677660_15678022_7	.	7	95	155	103	50	65	68	1.46	0	down
Chr3	16079010	16079574	sRNA_Chr3_16079010_16079574_5	.	5	31	25	16	64	81	53	-0.96	0.0364	up
Chr3	16238316	16238411	sRNA_Chr3_16238316_16238411_5	.	5	3	2	2	31	30	25	-3.12	0.0002	up
Chr3	16538242	16538602	sRNA_Chr3_16538242_16538602_5	.	5	80	71	79	192	224	171	-0.85	0.0004	up
Chr3	16755026	16755257	sRNA_Chr3_16755026_16755257_5	.	5	0	0	0	35	44	50	-7.36	0	up
Chr3	16939230	16939843	sRNA_Chr3_16939230_16939843_9	.	9	53	48	65	158	155	133	-0.92	0.0007	up
Chr3	17445849	17445996	sRNA_Chr3_17445849_17445996_3	.	3	472	426	349	399	388	384	0.59	0.0008	down
Chr3	17520333	17520647	sRNA_Chr3_17520333_17520647_5	.	5	19	3	18	138	130	111	-2.75	0	up
Chr3	17899294	17899472	sRNA_Chr3_17899294_17899472_4	.	4	41	43	40	104	98	102	-0.79	0.0172	up
Chr3	17974585	17974681	sRNA_Chr3_17974585_17974681_3	.	3	1843	1894	1425	1621	1483	1589	0.64	0	down
Chr3	18254535	18255407	sRNA_Chr3_18254535_18255407_5	.	5	57	63	54	125	148	181	-0.88	0.0015	up
Chr3	18359632	18359786	sRNA_Chr3_18359632_18359786_5	.	5	21	11	18	93	89	78	-1.88	0	up
Chr3	18884222	18884428	sRNA_Chr3_18884222_18884428_5	.	5	26	21	24	67	56	76	-0.98	0.0193	up
Chr3	19357711	19358262	sRNA_Chr3_19357711_19358262_5	.	5	0	0	0	9	2	8	-4.61	0.0386	up
Chr3	19555030	19555060	sRNA_Chr3_19555030_19555060_3	.	3	495	406	493	518	320	475	0.59	0.016	down
Chr3	19673002	19673166	sRNA_Chr3_19673002_19673166_5	.	5	1	0	0	11	12	7	-4.3	0.0324	up
Chr3	20030198	20031411	sRNA_Chr3_20030198_20031411_6	.	6	8	16	13	53	125	136	-2.57	0	up
Chr3	21277310	21277601	sRNA_Chr3_21277310_21277601_5	.	5	51	68	39	236	194	161	-1.4	0	up
Chr3	21457312	21457456	sRNA_Chr3_21457312_21457456_5	.	5	23	15	15	94	106	82	-1.91	0	up
Chr3	21509487	21510000	sRNA_Chr3_21509487_21510000_5	.	5	3	4	1	28	32	22	-2.86	0.0005	up
Chr3	21547566	21547808	sRNA_Chr3_21547566_21547808_4	.	4	48	42	36	105	87	103	-0.73	0.0412	up
Chr3	22138885	22138924	sRNA_Chr3_22138885_22138924_3	.	3	572	473	580	614	375	541	0.59	0.0155	down
Chr3	22218793	22219197	sRNA_Chr3_22218793_22219197_5	.	5	15	24	9	50	64	40	-1.18	0.0284	up
Chr3	22931991	22932241	sRNA_Chr3_22931991_22932241_5	.	5	62	38	50	104	119	117	-0.68	0.0467	up
Chr4	566780	567055	sRNA_Chr4_566780_567055_5	.	5	12	14	5	6	1	1	2.45	0.0348	down
Chr4	650256	650863	sRNA_Chr4_650256_650863_5	.	5	2	2	1	32	39	41	-3.98	0	up
Chr4	2183928	2184408	sRNA_Chr4_2183928_2184408_6	.	6	33	30	33	85	104	122	-1.19	0.0001	up
Chr4	2288007	2288921	sRNA_Chr4_2288007_2288921_6	.	6	157	125	147	311	316	315	-0.63	0.0013	up
Chr4	2415813	2416417	sRNA_Chr4_2415813_2416417_5	.	5	127	93	88	200	257	214	-0.62	0.0173	up
Chr4	2772455	2772984	sRNA_Chr4_2772455_2772984_5	.	5	6	4	4	25	28	39	-2.21	0.0014	up
Chr4	5268165	5268347	sRNA_Chr4_5268165_5268347_3	.	3	203	160	165	153	155	164	0.66	0.0018	down
Chr4	5635659	5635760	sRNA_Chr4_5635659_5635760_4	.	4	6	8	2	37	28	26	-2.01	0.0041	up
Chr4	5669862	5670080	sRNA_Chr4_5669862_5670080_4	.	4	67	69	52	30	41	47	1.18	0.0004	down
Chr4	5801588	5801753	sRNA_Chr4_5801588_5801753_5	.	5	32	25	25	66	70	70	-0.83	0.049	up
Chr4	6016278	6016681	sRNA_Chr4_6016278_6016681_5	.	5	130	106	129	237	291	268	-0.62	0.0055	up
Chr4	6177773	6178165	sRNA_Chr4_6177773_6178165_5	.	5	1	0	0	26	25	16	-5.46	0.0009	up
Chr4	6192385	6192686	sRNA_Chr4_6192385_6192686_5	.	5	3	5	8	19	33	24	-1.74	0.0267	up
Chr4	6546736	6546791	sRNA_Chr4_6546736_6546791_4	.	4	36	27	22	254	272	251	-2.69	0	up
Chr4	6787002	6787182	sRNA_Chr4_6787002_6787182_5	.	5	29	27	30	77	60	81	-0.84	0.0433	up
Chr4	6819285	6819383	sRNA_Chr4_6819285_6819383_3	.	3	1835	1895	1426	1618	1483	1589	0.64	0	down
Chr4	7244785	7245577	sRNA_Chr4_7244785_7245577_5	.	5	25	5	9	48	66	58	-1.65	0.0012	up
Chr4	7318445	7318703	sRNA_Chr4_7318445_7318703_5	.	5	76	53	49	126	142	134	-0.68	0.0295	up
Chr4	7827859	7828182	sRNA_Chr4_7827859_7828182_5	.	5	19	28	26	234	235	224	-2.74	0	up
Chr4	7845613	7845725	sRNA_Chr4_7845613_7845725_4	.	4	38	36	26	127	108	156	-1.46	0	up
Chr4	8013160	8013383	sRNA_Chr4_8013160_8013383_7	.	7	96	110	113	234	236	209	-0.59	0.0192	up
Chr4	8145872	8145951	sRNA_Chr4_8145872_8145951_4	.	4	9	7	7	31	31	26	-1.44	0.0342	up
Chr4	8271278	8271484	sRNA_Chr4_8271278_8271484_5	.	5	6	9	8	41	41	66	-2.18	0	up
Chr4	8299343	8299635	sRNA_Chr4_8299343_8299635_5	.	5	44	40	59	120	134	119	-0.88	0.0037	up
Chr4	8308418	8308573	sRNA_Chr4_8308418_8308573_4	.	4	9	6	11	51	46	38	-1.88	0.0003	up
Chr4	9048952	9049391	sRNA_Chr4_9048952_9049391_4	.	4	7	0	0	87	82	73	-4.66	0.0231	up
Chr4	9215433	9215803	sRNA_Chr4_9215433_9215803_5	.	5	12	7	12	51	50	38	-1.67	0.001	up
Chr4	9309386	9309823	sRNA_Chr4_9309386_9309823_5	.	5	7	14	10	76	106	92	-2.64	0	up
Chr4	9336050	9336269	sRNA_Chr4_9336050_9336269_4	.	4	53	58	49	4	2	4	4.5	0	down
Chr4	9598500	9598649	sRNA_Chr4_9598500_9598649_5	.	5	34	38	33	89	91	96	-0.89	0.0092	up
Chr4	9981826	9982029	sRNA_Chr4_9981826_9982029_3	.	3	23	30	23	3	2	1	4.17	0	down
Chr4	10112420	10112502	sRNA_Chr4_10112420_10112502_8	.	8	322	300	212	255	206	247	0.74	0.0007	down
Chr4	10192325	10192706	sRNA_Chr4_10192325_10192706_5	.	5	67	72	51	141	159	160	-0.77	0.0049	up
Chr4	10247949	10248276	sRNA_Chr4_10247949_10248276_5	.	5	14	10	7	3	4	1	2.45	0.0241	down
Chr4	10532465	10532722	sRNA_Chr4_10532465_10532722_5	.	5	16	17	13	66	55	48	-1.38	0.0021	up
Chr4	10554158	10554407	sRNA_Chr4_10554158_10554407_5	.	5	15	13	8	58	48	43	-1.55	0.0014	up
Chr4	10558777	10559034	sRNA_Chr4_10558777_10559034_5	.	5	16	17	13	66	55	48	-1.38	0.0021	up
Chr4	10860343	10860548	sRNA_Chr4_10860343_10860548_4	.	4	93	88	77	0	0	0	9.37	0	down
Chr4	11240875	11241247	sRNA_Chr4_11240875_11241247_5	.	5	73	68	46	147	178	185	-0.95	0.0003	up
Chr4	11414073	11414349	sRNA_Chr4_11414073_11414349_5	.	5	22	25	22	65	59	70	-0.99	0.0188	up
Chr4	11415778	11416257	sRNA_Chr4_11415778_11416257_5	.	5	115	109	101	232	231	231	-0.59	0.0095	up
Chr4	11624395	11624625	sRNA_Chr4_11624395_11624625_5	.	5	1	0	0	36	37	29	-6.07	0.0001	up
Chr4	11774453	11774554	sRNA_Chr4_11774453_11774554_3	.	3	1836	1899	1426	1620	1485	1592	0.64	0	down
Chr4	11913964	11914123	sRNA_Chr4_11913964_11914123_4	.	4	36	29	51	108	108	141	-1.12	0.0003	up
Chr4	12841418	12842616	sRNA_Chr4_12841418_12842616_7	.	7	9	10	12	27	35	47	-1.31	0.0337	up
Chr4	13902398	13903445	sRNA_Chr4_13902398_13903445_7	.	7	53	56	50	125	184	192	-1.15	0	up
Chr4	14032485	14032576	sRNA_Chr4_14032485_14032576_3	.	3	426	292	374	317	300	321	0.72	0.0001	down
Chr4	14569284	14569398	sRNA_Chr4_14569284_14569398_4	.	4	10	6	0	112	109	115	-3.89	0	up
Chr4	15160497	15161034	sRNA_Chr4_15160497_15161034_7	.	7	167	137	128	316	317	331	-0.66	0.0007	up
Chr4	17413049	17413136	sRNA_Chr4_17413049_17413136_4	.	4	6	2	0	21	9	23	-2.24	0.0461	up
Chr4	17511639	17511798	sRNA_Chr4_17511639_17511798_5	.	5	30	27	32	99	111	74	-1.17	0.0006	up
Chr4	17624669	17625226	sRNA_Chr4_17624669_17625226_5	.	5	123	109	100	303	317	321	-1	0	up
Chr4	18254773	18255333	sRNA_Chr4_18254773_18255333_3	.	3	1846	1902	1436	1629	1493	1602	0.64	0	down
Chr4	18305510	18305648	sRNA_Chr4_18305510_18305648_3	.	3	119	98	109	98	112	97	0.59	0.0385	down
Chr5	858530	858656	sRNA_Chr5_858530_858656_3	.	3	1841	1899	1431	1626	1488	1597	0.64	0	down
Chr5	1410164	1411059	sRNA_Chr5_1410164_1411059_6	.	6	44	49	47	91	120	140	-0.82	0.0134	up
Chr5	1654821	1655552	sRNA_Chr5_1654821_1655552_5	.	5	20	26	29	89	95	102	-1.42	0	up
Chr5	2309440	2309553	sRNA_Chr5_2309440_2309553_3	.	3	1844	1894	1425	1622	1484	1589	0.64	0	down
Chr5	2346444	2347050	sRNA_Chr5_2346444_2347050_5	.	5	85	69	89	192	167	170	-0.62	0.0234	up
Chr5	2353533	2353818	sRNA_Chr5_2353533_2353818_5	.	5	29	9	20	64	44	66	-1.09	0.0348	up
Chr5	2559895	2560158	sRNA_Chr5_2559895_2560158_5	.	5	31	24	43	70	83	95	-0.83	0.0402	up
Chr5	3111036	3111075	sRNA_Chr5_3111036_3111075_3	.	3	3401	2595	3373	2673	3277	2595	0.63	0.0001	down
Chr5	4282581	4282841	sRNA_Chr5_4282581_4282841_5	.	5	5	0	0	72	70	72	-4.92	0	up
Chr5	5907338	5907469	sRNA_Chr5_5907338_5907469_4	.	4	35	25	35	82	98	97	-1.04	0.0019	up
Chr5	6253877	6254221	sRNA_Chr5_6253877_6254221_4	.	4	6	16	10	52	56	28	-1.58	0.0069	up
Chr5	6789302	6789461	sRNA_Chr5_6789302_6789461_4	.	4	0	0	0	124	114	105	-8.78	0	up
Chr5	7134215	7134314	sRNA_Chr5_7134215_7134314_4	.	4	17	26	19	56	68	53	-1.01	0.0283	up
Chr5	7185069	7185493	sRNA_Chr5_7185069_7185493_5	.	5	0	0	1	37	27	39	-6.08	0.0001	up
Chr5	7490853	7491142	sRNA_Chr5_7490853_7491142_5	.	5	94	76	67	185	195	149	-0.66	0.0214	up
Chr5	7514842	7515038	sRNA_Chr5_7514842_7515038_5	.	5	42	53	42	101	135	141	-0.95	0.0015	up
Chr5	7554082	7554435	sRNA_Chr5_7554082_7554435_5	.	5	84	99	59	165	186	180	-0.63	0.0342	up
Chr5	7683715	7684420	sRNA_Chr5_7683715_7684420_3	.	3	13	11	7	32	44	32	-1.3	0.0334	up
Chr5	7684508	7685146	sRNA_Chr5_7684508_7685146_3	.	3	12	10	6	35	44	33	-1.5	0.011	up
Chr5	7755672	7756014	sRNA_Chr5_7755672_7756014_5	.	5	67	71	72	166	151	152	-0.66	0.0183	up
Chr5	8728000	8728638	sRNA_Chr5_8728000_8728638_5	.	5	9	26	23	85	84	50	-1.41	0.0024	up
Chr5	8839913	8840016	sRNA_Chr5_8839913_8840016_5	.	5	6	5	4	29	38	41	-2.34	0.0002	up
Chr5	9115185	9115333	sRNA_Chr5_9115185_9115333_5	.	5	10	4	1	59	47	61	-2.98	0	up
Chr5	9357692	9358070	sRNA_Chr5_9357692_9358070_5	.	5	147	129	130	333	324	318	-0.76	0	up
Chr5	9901898	9902306	sRNA_Chr5_9901898_9902306_5	.	5	51	57	41	129	121	94	-0.71	0.0478	up
Chr5	13435369	13435473	sRNA_Chr5_13435369_13435473_4	.	4	0	0	0	14	22	21	-6.18	0.0001	up
Chr5	13760959	13761220	sRNA_Chr5_13760959_13761220_4	.	4	104	89	97	234	205	183	-0.6	0.0225	up
Chr5	13893408	13893511	sRNA_Chr5_13893408_13893511_5	.	5	4	3	10	27	32	31	-1.9	0.0066	up
Chr5	14594499	14594853	sRNA_Chr5_14594499_14594853_5	.	5	53	30	45	100	113	102	-0.8	0.0206	up
Chr5	14745628	14746253	sRNA_Chr5_14745628_14746253_5	.	5	117	118	108	311	262	246	-0.76	0.0005	up
Chr5	14811149	14811476	sRNA_Chr5_14811149_14811476_5	.	5	75	103	108	225	243	214	-0.75	0.0027	up
Chr5	14894091	14894225	sRNA_Chr5_14894091_14894225_5	.	5	26	21	21	69	54	83	-1.1	0.0083	up
Chr5	14973197	14973371	sRNA_Chr5_14973197_14973371_4	.	4	15	24	15	104	113	167	-2.32	0	up
Chr5	15040125	15040401	sRNA_Chr5_15040125_15040401_7	.	7	35	39	26	104	79	104	-1.02	0.0033	up
Chr5	15666992	15667177	sRNA_Chr5_15666992_15667177_5	.	5	13	14	8	53	38	70	-1.7	0.0005	up
Chr5	15841022	15841506	sRNA_Chr5_15841022_15841506_7	.	7	55	24	27	319	267	281	-2.54	0	up
Chr5	15949562	15949670	sRNA_Chr5_15949562_15949670_4	.	4	25	23	12	57	64	64	-1.12	0.0112	up
Chr5	16023566	16023792	sRNA_Chr5_16023566_16023792_5	.	5	0	0	0	58	59	72	-7.92	0	up
Chr5	16239685	16239715	sRNA_Chr5_16239685_16239715_3	.	3	295	252	224	221	157	324	0.64	0.0359	down
Chr5	16929695	16929841	sRNA_Chr5_16929695_16929841_5	.	5	1	5	2	19	14	23	-2.3	0.0228	up
Chr5	17112112	17112335	sRNA_Chr5_17112112_17112335_5	.	5	10	12	11	44	39	47	-1.47	0.0045	up
Chr5	17327126	17327717	sRNA_Chr5_17327126_17327717_5	.	5	119	62	104	215	253	239	-0.81	0.0017	up
Chr5	17524204	17524401	sRNA_Chr5_17524204_17524401_5	.	5	20	24	19	389	356	302	-3.55	0	up
Chr5	17582947	17583149	sRNA_Chr5_17582947_17583149_5	.	5	19	17	18	103	130	109	-2.16	0	up
Chr5	17652485	17652662	sRNA_Chr5_17652485_17652662_4	.	4	8	7	4	19	33	28	-1.57	0.0359	up
Chr5	17670627	17671556	sRNA_Chr5_17670627_17671556_5	.	5	14	12	13	35	37	49	-1.13	0.0476	up
Chr5	17890129	17890686	sRNA_Chr5_17890129_17890686_5	.	5	88	48	48	192	220	179	-1.19	0	up
Chr5	17976877	17976992	sRNA_Chr5_17976877_17976992_5	.	5	9	4	3	0	0	0	5.35	0.0079	down
Chr5	17989388	17989520	sRNA_Chr5_17989388_17989520_5	.	5	0	0	0	35	30	18	-6.74	0	up
Chr5	17995575	17995655	sRNA_Chr5_17995575_17995655_4	.	4	45	40	34	98	109	84	-0.79	0.0258	up
Chr5	18052021	18052233	sRNA_Chr5_18052021_18052233_7	.	7	62	47	48	138	144	128	-0.89	0.0013	up
Chr5	18134488	18134698	sRNA_Chr5_18134488_18134698_5	.	5	1	0	0	8	9	13	-4.3	0.0327	up
Chr5	18146738	18146997	sRNA_Chr5_18146738_18146997_5	.	5	35	30	33	16	19	26	1.19	0.0155	down
Chr5	18533741	18534380	sRNA_Chr5_18533741_18534380_5	.	5	6	3	1	19	20	20	-2.06	0.0266	up
Chr5	18717656	18717828	sRNA_Chr5_18717656_18717828_5	.	5	80	67	75	161	157	158	-0.6	0.0304	up
Chr5	18892607	18892897	sRNA_Chr5_18892607_18892897_5	.	5	57	51	34	140	122	156	-1.06	0.0002	up
Chr5	18931477	18931669	sRNA_Chr5_18931477_18931669_5	.	5	11	5	7	33	33	23	-1.46	0.0362	up
Chr5	19009137	19009188	sRNA_Chr5_19009137_19009188_3	.	3	694	581	628	447	469	640	0.79	0	down
Chr5	19465052	19465252	sRNA_Chr5_19465052_19465252_4	.	4	95	90	87	256	184	186	-0.7	0.0099	up
Chr5	19726252	19726492	sRNA_Chr5_19726252_19726492_5	.	5	87	104	115	296	295	380	-1.16	0	up
Chr5	19829991	19830345	sRNA_Chr5_19829991_19830345_5	.	5	25	16	14	0	0	0	7.13	0	down
Chr5	20076014	20076435	sRNA_Chr5_20076014_20076435_5	.	5	0	0	0	45	42	51	-7.46	0	up
Chr5	20328835	20329045	sRNA_Chr5_20328835_20329045_5	.	5	37	23	29	75	93	98	-1.08	0.002	up
Chr5	20557488	20557737	sRNA_Chr5_20557488_20557737_5	.	5	35	40	46	99	101	89	-0.75	0.0359	up
Chr5	20741598	20741725	sRNA_Chr5_20741598_20741725_3	.	3	1839	1902	1426	1621	1486	1590	0.64	0	down
Chr5	20795901	20796348	sRNA_Chr5_20795901_20796348_3	.	3	311	208	203	197	235	198	0.69	0.0025	down
Chr5	20960209	20960378	sRNA_Chr5_20960209_20960378_5	.	5	89	68	48	232	173	154	-0.96	0.0014	up
Chr5	21027917	21028276	sRNA_Chr5_21027917_21028276_5	.	5	23	38	36	71	87	85	-0.82	0.0468	up
Chr5	21456030	21456924	sRNA_Chr5_21456030_21456924_7	.	7	15	21	15	2	4	1	3.37	0.0001	down
Chr5	21821093	21821383	sRNA_Chr5_21821093_21821383_5	.	5	29	17	15	52	63	71	-1.11	0.0136	up
Chr5	22673936	22674680	sRNA_Chr5_22673936_22674680_5	.	5	88	69	64	194	196	164	-0.83	0.0009	up
Chr5	22705869	22706444	sRNA_Chr5_22705869_22706444_5	.	5	1	1	1	12	21	21	-3.66	0.0061	up
Chr5	22707352	22709414	sRNA_Chr5_22707352_22709414_9	.	9	8	7	12	29	49	48	-1.71	0.0021	up
Chr5	22971935	22972072	sRNA_Chr5_22971935_22972072_3	.	3	82	102	132	102	55	43	1.16	0.002	down
Chr5	23339759	23340388	sRNA_Chr5_23339759_23340388_5	.	5	5	10	20	45	61	46	-1.61	0.0023	up
Chr5	23394159	23394604	sRNA_Chr5_23394159_23394604_3	.	3	208	145	206	135	192	193	0.61	0.0232	down
Chr5	23592474	23592953	sRNA_Chr5_23592474_23592953_7	.	7	39	14	28	62	72	102	-1.04	0.02	up
Chr5	23824917	23825160	sRNA_Chr5_23824917_23825160_7	.	7	44	42	37	115	102	122	-0.96	0.0013	up
Chr5	24100713	24100822	sRNA_Chr5_24100713_24100822_4	.	4	21	4	6	118	84	101	-2.8	0	up
Chr5	24526901	24527039	sRNA_Chr5_24526901_24527039_4	.	4	16	9	26	65	78	64	-1.52	0.0003	up
Chr5	24531151	24531306	sRNA_Chr5_24531151_24531306_4	.	4	127	98	132	410	421	349	-1.23	0	up
Chr5	24709215	24709298	sRNA_Chr5_24709215_24709298_3	.	3	123	110	90	93	96	89	0.72	0.009	down
Chr5	24724791	24724914	sRNA_Chr5_24724791_24724914_5	.	5	9	8	6	0	0	0	5.88	0.0008	down
Chr5	24838972	24839088	sRNA_Chr5_24838972_24839088_3	.	3	1835	1896	1436	1619	1484	1589	0.64	0	down
