# Supplementary material for: NODULIN HOMEOBOX is required for heterochromatin homeostasis in Arabidopsis
Source: Nat Commun. 2022 Aug 27;13:5058. doi: 10.1038/s41467-022-32709-y (PMC9420119; doi:10.1038/s41467-022-32709-y)
Supplement: Supplementary file 10 — Supplementary Data 7 [file 41467_2022_32709_MOESM10_ESM.xlsx]

## Sheet: Supplementary Data 7
Supplementary Data 7. Differentially expressed miRNAs (A. thaliana, ndx1-4 mutant vs. Col-0 wild type seedling)
Statistics: Wald test; p-value adjustment: Benjamini & Hochberg (FDR) method
					Read Counts
Chromosome	Start	End	miRNA ID	Strand	Col-0 r1	Col-0 r2	Col-0 r3	ndx1-4 r1	ndx1-4 r2	ndx1-4 r3	log2(Fold Change)	p-value (adjusted)
Chr1	11834073	11834093	ath-miR829-3p.2	-	29	42	21	91	67	82	1.21465	0.022361
Chr1	11834094	11834117	ath-miR829-3p.1	-	78	79	57	161	200	184	1.18663	0.000117356
Chr1	20772273	20772292	ath-miR158b	+	372	376	336	712	674	632	0.737053	0.00106257
Chr1	22149735	22149755	ath-miR859	+	16	11	10	909	1116	1592	6.42918	1.45308e-100
Chr1	22150005	22150025	ath-miR774a	+	0	0	0	8	18	30	6.45026	0.000198985
Chr3	4805713	4805733	ath-miR169f-3p	-	401	588	402	290	278	224	-0.978747	0.00106257
Chr3	11747799	11747819	ath-miR8183	-	2	1	1	179	148	162	6.77987	1.07875e-16
Chr4	6546769	6546789	ath-miR5028	-	36	27	21	244	255	240	2.98842	3.32196e-25
Chr4	7844612	7844632	ath-miR5026	+	925	625	541	949	1263	1826	0.777252	0.00132002
Chr4	12214086	12214107	ath-miR845b	-	6	7	7	256	769	755	6.28354	2.33912e-44
Chr4	12217457	12217477	ath-miR845a	-	158	203	226	12449	23839	22321	6.44399	1.20994e-180
Chr5	9136197	9136217	ath-miR156f-3p	+	70	39	59	28	26	21	-1.30526	0.022361
