# Supplementary material for: NODULIN HOMEOBOX is required for heterochromatin homeostasis in Arabidopsis
Source: Nat Commun. 2022 Aug 27;13:5058. doi: 10.1038/s41467-022-32709-y (PMC9420119; doi:10.1038/s41467-022-32709-y)
Supplement: Supplementary file 11 — Supplementary Data 8 [file 41467_2022_32709_MOESM11_ESM.xlsx]

## Sheet: Supplementary Data 8
Supplementary Data 8. Differentially expressed genes (A. thaliana, ndx1-4 mutant vs. Col-0 wild type seedling)
Statistics: Wald test; p-value adjustment: Benjamini & Hochberg (FDR) method
					FPKM values
Gene ID	Chromosome	Start	End	Strand	Col-0 rep1	Col-0 rep2	ndx1-4 rep1	ndx1-4 rep2	log2(Fold Change)	p-value (adjusted)	Symbol
AT4G36032	Chr4	17044958	17047346	+	1.79136	9.49006	0	0	-10.4488	0.000402949	NA
AT1G03880	Chr1	985751	988146	+	70.2808	74.7226	0.0636317	0.0595997	-10.2025	1.34658e-42	CRB
AT1G03890	Chr1	989198	991020	+	3.729	5.60799	0	0	-9.52988	4.52695e-09	NA
AT1G47540	Chr1	17455533	17456186	-	57.9368	69.3614	0.199734	0	-9.36069	3.91466e-09	NA
AT2G36790	Chr2	15420173	15421866	-	3.38433	2.72038	0	0	-8.98055	5.76632e-08	UGT73C6
AT3G63040	Chr3	23296572	23297225	-	9.35403	8.72347	0	0	-8.79469	1.32266e-07	NA
AT2G05580	Chr2	2055519	2056745	+	23.4975	22.5954	0.0642563	0.0580906	-8.56087	9.71575e-15	NA
AT2G34870	Chr2	14710754	14711470	+	18.7599	21.502	0	0.10991	-8.47609	1.93271e-07	MEE26
AT3G21780	Chr3	7674904	7676519	-	2.04139	2.06361	0	0	-8.41645	7.44121e-07	UGT71B6
AT5G36670	Chr5	14401030	14406730	+	0.534378	0.767861	0	0	-8.07162	3.72186e-06	NA
AT5G48485	Chr5	19646028	19646840	-	6.28912	2.22046	0	0	-8.008	0.000403641	DIR1
AT4G27160	Chr4	13611796	13612563	+	256.451	271.997	1.50997	0.750539	-7.88441	1.48287e-160	AT2S3
AT4G34520	Chr4	16494205	16495842	+	3.466	3.37931	0.0342846	0	-7.68471	4.60182e-06	FAE1
AT4G15210	Chr4	8666334	8669526	-	42.3252	40.8058	0.252212	0.17821	-7.60049	5.09381e-80	AT-BETA-AMY
AT2G46880	Chr2	19264573	19266456	-	11.2699	10.352	0.0398535	0.0751185	-7.54175	1.11586e-16	ATPAP14
AT4G03050	Chr4	1343845	1346436	+	2.98417	3.38399	0	0.0353734	-7.45685	1.1338e-05	AOP3
AT5G19470	Chr5	6566271	6568806	+	1.18518	1.42614	0	0	-7.29959	9.66016e-05	atnudt24
AT3G25240	Chr3	9192493	9193615	+	11.6973	10.3528	0.107793	0.0506352	-7.13579	1.04978e-14	NA
AT5G22810	Chr5	7621502	7623367	+	1.18562	1.59713	0	0	-7.13194	0.0001977	NA
AT1G20735	Chr1	7197491	7198681	+	0.826946	1.43877	0	0	-7.03455	0.000318991	NA
AT2G15010	Chr2	6484338	6485213	+	34.6645	35.128	0.48729	0.115664	-6.87736	1.65795e-22	NA
AT1G53480	Chr1	19963047	19964712	-	19.4126	15.263	0.30829	0	-6.87051	3.29445e-06	ATMRD1
AT5G09470	Chr5	2949132	2950695	-	2.27726	2.51968	0.0429476	0	-6.84662	0.00010501	DIC3
AT3G05930	Chr3	1770337	1771409	+	2.01469	0.982469	0	0	-6.84157	0.000720807	GLP8
AT4G27670	Chr4	13818825	13819971	-	3.12763	3.90504	0	0.0628568	-6.76464	0.000143137	HSP21
AT4G13700	Chr4	7957072	7958919	-	0.710105	0.877564	0	0	-6.73884	0.000957491	ATPAP23
AT5G37970	Chr5	15123089	15124435	-	1.52727	1.18103	0	0	-6.71527	0.00105191	NA
AT4G10250	Chr4	6370338	6371372	+	1.36854	1.55806	0	0	-6.66452	0.00126644	ATHSP22.0
AT2G44460	Chr2	18346306	18350026	+	28.896	28.7965	0.246436	0.339332	-6.64423	3.40644e-71	BGLU28
AT3G54700	Chr3	20248214	20250948	-	1.35787	1.52541	0	0.0298311	-6.60251	0.000267616	PHT1;7
AT4G22463	Chr4	11838997	11839571	+	1.38292	3.42318	0	0	-6.377	0.00425728	NA
AT5G47670	Chr5	19314778	19316169	+	1.92208	2.48274	0.0566998	0	-6.32598	0.000654253	L1L
AT5G12020	Chr5	3882231	3883111	-	3.21766	2.98504	0	0.0773147	-6.28514	0.000748992	HSP17.6II
AT2G29350	Chr2	12600914	12602556	+	0.819752	0.687679	0	0	-6.25727	0.00557565	SAG13
AT2G18530	Chr2	8039670	8040780	+	1.90249	2.01535	0	0	-6.19693	0.00681519	NA
AT1G25150	Chr1	8821008	8822843	+	0.535895	0.28935	0	0	-6.10288	0.00983063	NA
AT5G12030	Chr5	3883957	3884838	-	8.70505	8.74428	0	0.251178	-6.08147	5.96085e-10	AT-HSP17.6A
AT3G26790	Chr3	9853828	9856212	-	1.63501	1.15471	0.0428028	0	-6.06568	0.00157114	FUS3
AT2G11810	Chr2	4743162	4746813	+	32.8693	32.3908	0.251787	0.798976	-5.96856	9.1737e-18	ATMGD3
AT2G24000	Chr2	10209421	10214042	+	1.10392	1.60434	0	0.0451816	-5.95136	0.002064	scpl22
AT4G27140	Chr4	13607329	13608031	+	72.0457	70.914	0.998665	1.40488	-5.88688	1.58202e-77	AT2S1
AT2G01422	Chr2	183940	184734	+	2.89859	6.33158	0.199734	0	-5.82332	0.00183874	NA
AT1G61800	Chr1	22824414	22826902	+	61.3897	59.9243	1.27225	1.16511	-5.63887	1.53546e-203	ATGPT2
AT4G25200	Chr4	12916926	12918110	+	3.13085	2.29952	0.0613531	0.0578076	-5.50939	3.36799e-05	ATHSP23.6-MITO
AT1G54860	Chr1	20457257	20458631	-	2.75372	3.21928	0.0682239	0.0646328	-5.49236	3.5249e-05	NA
AT3G30725	Chr3	12352472	12353033	+	9.65307	10.7457	0.174796	0.331717	-5.32202	5.20456e-07	AtGDU6
AT2G34700	Chr2	14634090	14635627	-	11.0969	9.73309	0.186214	0.350252	-5.26615	1.7392e-13	NA
AT5G38160	Chr5	15225767	15226208	+	10.4026	7.39206	0.51471	0	-5.14767	0.000251979	NA
AT5G17340	Chr5	5715624	5716268	-	3.28231	4.54532	0.237174	0	-5.08398	0.000351264	NA
AT4G26740	Chr4	13473516	13475371	-	7.40782	7.99868	0.119111	0.337483	-5.05982	4.36974e-16	AtCLO1
AT3G03260	Chr3	755159	759282	-	0.758155	0.545576	0.0430313	0	-4.98013	0.000551753	HDG8
AT1G17710	Chr1	6090405	6092027	-	56.3584	54.3139	1.30621	2.21356	-4.96804	2.7601e-114	AtPEPC1
AT1G23110	Chr1	8196447	8198331	-	23.2623	22.1698	0.885847	0.644978	-4.90057	6.87919e-51	NA
AT3G22530	Chr3	7977604	7978635	-	3.1956	3.26556	0	0.215303	-4.87541	1.91324e-05	NA
AT3G27660	Chr3	10243244	10245023	+	23.6759	26.4309	1.00954	0.744393	-4.84306	2.2528e-45	OLE3
AT2G45130	Chr2	18606410	18607853	+	22.6192	26.4223	1.04463	0.914066	-4.64927	6.76607e-40	ATSPX3
AT1G12030	Chr1	4064485	4066344	-	1.82304	2.00683	0.0535626	0.100923	-4.6215	9.66016e-05	NA
AT4G36350	Chr4	17173737	17175857	-	0.646206	1.04496	0	0.0759637	-4.44469	0.00740863	ATPAP25
AT1G65880	Chr1	24508482	24510742	-	1.07218	0.74492	0.0287854	0.0541132	-4.44107	0.000340427	BZO1
AT4G27170	Chr4	13613596	13614283	+	7.38803	7.16823	0.204415	0.479248	-4.39694	2.41569e-09	AT2S4
AT4G27150	Chr4	13609341	13610075	+	19.0668	17.1058	1.11778	0.698247	-4.3242	8.46496e-26	AT2S2
AT2G08825	Chr2	15403296	15403618	+	57.3575	70.5577	3.37389	3.17663	-4.28986	2.08208e-12	NA
AT4G28520	Chr4	14087556	14089796	+	212.879	222.747	12.841	10.8645	-4.20107	7.92137e-296	CRC
AT2G34210	Chr2	14445938	14450522	+	1.36327	1.49247	0.0366187	0.120798	-4.16396	4.26852e-10	NA
AT1G73010	Chr1	27464528	27466348	-	85.3235	85.9419	5.1925	4.42904	-4.15635	1.09651e-225	AtPPsPase1
AT1G53540	Chr1	19980299	19981199	+	4.96479	5.76165	0.444612	0.209231	-4.04931	2.1936e-09	NA
AT2G04040	Chr2	1334270	1336550	-	5.11356	5.74096	0.414028	0.270041	-3.99593	2.24125e-22	ATDTX1
AT5G48850	Chr5	19805437	19807853	-	27.5919	32.1505	2.10049	1.67984	-3.98679	5.90262e-73	ATSDI1
AT5G51210	Chr5	20820068	20820944	+	29.569	31.9131	1.85443	2.04548	-3.9776	5.14264e-40	OLEO3
AT1G19630	Chr1	6783803	6788175	-	3.27181	2.89587	0.227397	0.1798	-3.9231	2.33705e-19	CYP722A1
AT4G36700	Chr4	17298200	17300367	-	9.66692	9.2744	0.617156	0.661453	-3.8873	1.99876e-43	NA
AT3G09922	Chr3	3050989	3051530	+	93.378	69.553	5.39282	5.64169	-3.88165	9.37838e-50	ATIPS1
AT4G25140	Chr4	12900430	12901577	+	86.2076	91.7179	6.82176	5.42271	-3.8653	3.22776e-156	OLE1
AT3G60140	Chr3	22216540	22220824	+	6.55714	6.19379	0.254142	0.666444	-3.78531	1.17321e-11	BGLU30
AT3G22640	Chr3	8011724	8013941	-	10.0673	9.62731	0.854176	0.679009	-3.68677	2.28076e-39	PAP85
AT5G09570	Chr5	2970498	2972222	+	10.9642	11.4297	0.787513	0.966047	-3.67185	2.95512e-18	NA
AT5G20790	Chr5	7039674	7040919	-	121.9	117.083	8.58253	10.3768	-3.65291	1.92874e-129	NA
AT3G46230	Chr3	16984118	16984867	-	2.87342	3.66368	0.37249	0.174444	-3.59281	0.000209578	ATHSP17.4
AT2G32487	Chr2	13791857	13793320	+	7.96044	9.41453	0.199734	1.31639	-3.49771	3.66028e-05	NA
AT5G07190	Chr5	2237474	2238720	+	6.08337	5.79227	0.422491	0.679649	-3.42172	5.6324e-12	ATS3
AT1G22150	Chr1	7817609	7821576	+	1.68845	1.73317	0.166868	0.179001	-3.30545	1.34192e-08	SULTR1;3
AT5G55240	Chr5	22405896	22407351	+	2.39815	2.39382	0.37543	0.117347	-3.29775	0.000172959	ATPXG2
AT2G08820	Chr2	15403144	15403901	-	183.654	141.862	21.1257	12.6576	-3.27399	9.76037e-10	NA
AT2G18660	Chr2	8089411	8091736	-	1.86567	1.69002	0.148291	0.222165	-3.2623	0.00698266	AtPNP-A
AT5G09640	Chr5	2988314	2991156	+	2.14141	1.08021	0.193899	0.147252	-3.23873	0.000142926	SCPL19
AT2G26400	Chr2	11231770	11233388	-	2.20633	1.91246	0.271127	0.171873	-3.22126	0.00890695	ARD
AT5G44120	Chr5	17756238	17758336	-	303.446	315.982	35.8568	31.6501	-3.19842	5.12825e-282	ATCRA1
AT3G49580	Chr3	18374908	18375940	-	95.6677	80.7464	10.3936	9.61419	-3.14004	4.87491e-43	LSU1
AT5G26220	Chr5	9162969	9164884	-	7.54196	8.19493	0.97466	0.858931	-3.10377	6.98079e-14	AtGGCT2;1
AT3G05630	Chr3	1635194	1640357	+	7.47855	7.48934	0.769598	0.983817	-3.08972	1.71258e-63	PDLZ2
AT4G16940	Chr4	9531373	9537918	-	0.704111	0.772396	0.0378865	0.139022	-3.0881	3.35754e-06	NA
AT5G01732	Chr5	272839	276426	+	1.1497	1.11281	0.0954181	0.180195	-3.02878	9.335e-08	NA
AT2G36970	Chr2	15528877	15530779	+	9.55658	8.83322	1.08607	1.21518	-2.99619	7.92378e-31	NA
AT3G49570	Chr3	18372404	18373147	-	15.3669	14.2185	2.05105	1.82319	-2.93383	1.54176e-12	LSU3
AT3G07365	Chr3	16984335	16984787	+	4.32009	6.7869	1.06949	0.400606	-2.93294	0.00808338	NA
AT5G20410	Chr5	6896463	6898783	+	18.9012	19.5698	2.87348	2.59272	-2.81698	8.04676e-74	ATMGD2
AT1G65090	Chr1	24180830	24183300	-	4.21331	5.1615	0.719584	0.674918	-2.75152	1.60296e-10	NA
AT1G75830	Chr1	28472357	28472898	+	7.13114	6.69591	1.07384	1.01106	-2.72979	0.00980109	LCR67
AT1G08165	Chr1	2561449	2562316	-	10.4197	12.4808	1.55063	1.92187	-2.72113	5.58777e-08	NA
AT3G01570	Chr3	221939	222827	-	26.6635	28.022	4.12579	4.51639	-2.66083	2.54192e-33	NA
AT4G24890	Chr4	12811354	12814456	-	2.83905	2.67519	0.496732	0.416797	-2.59561	3.63269e-10	ATPAP24
AT5G49330	Chr5	19998823	20001572	-	3.31246	2.96081	0.32419	0.731572	-2.56219	7.69942e-07	ATMYB111
AT3G13784	Chr3	4528362	4530713	-	1.49115	1.37338	0.202596	0.286532	-2.54548	0.000468223	AtcwINV5
AT5G08640	Chr5	2803833	2805606	+	10.0889	12.5689	2.02225	1.88082	-2.54097	4.50338e-24	ATFLS1
AT5G53048	Chr5	21509861	21511850	+	151.815	139.106	36.1366	15.7213	-2.52519	0.000109477	NA
AT5G20150	Chr5	6802282	6803655	+	141.621	137.855	24.576	24.1374	-2.52028	4.99456e-195	ATSPX1
AT5G64000	Chr5	25616625	25618631	+	6.53121	5.55227	1.3334	0.854726	-2.46915	5.04222e-11	ATSAL2
AT3G43110	Chr3	15091521	15092521	-	14.978	15.5835	2.28012	3.22437	-2.46907	1.68932e-20	NA
AT1G02930	Chr1	661088	662475	-	80.9488	81.131	14.7232	15.0148	-2.44612	4.39185e-104	ATGST1
AT5G24660	Chr5	8443279	8444101	-	39.4522	37.0173	7.12111	7.7255	-2.36346	1.17169e-31	LSU2
AT5G10730	Chr5	3390614	3393191	-	18.3371	16.9453	3.48071	3.39163	-2.35973	5.07025e-36	NA
AT5G40420	Chr5	16173340	16174783	-	48.4006	43.1675	9.81022	8.09014	-2.35625	2.66271e-50	OLE2
AT5G13930	Chr5	4488476	4490264	+	56.6557	57.6853	10.8855	11.4867	-2.35296	1.1619e-165	ATCHS
AT4G03090	Chr4	1366053	1371557	-	5.07953	4.96441	0.97684	0.995231	-2.3484	5.144e-26	AtNDX
AT5G44973	Chr5	18157610	18158264	-	5.9214	8.98154	1.33751	1.67907	-2.30487	0.00760295	NA
AT3G22840	Chr3	8084405	8085669	-	9.45814	8.15445	1.4144	2.15983	-2.29473	7.09671e-12	ELIP
AT1G04660	Chr1	1300368	1301773	-	19.0698	20.1836	4.01478	4.3252	-2.23433	8.80629e-31	NA
AT1G69880	Chr1	26321398	26323002	+	7.18369	7.123	1.52318	1.52922	-2.22856	4.35741e-06	ATH8
AT1G43910	Chr1	16655884	16657686	-	11.9648	12.2801	3.00371	2.18804	-2.22717	1.46504e-26	NA
AT5G66640	Chr5	26599351	26602034	+	1.39864	1.48085	0.320637	0.304178	-2.20538	0.00317323	DAR3
AT2G30540	Chr2	13011105	13012043	-	6.19581	7.07352	1.33459	1.58868	-2.18176	3.49227e-06	NA
AT1G65500	Chr1	24357749	24358732	+	6.69484	8.82356	2.20594	1.26921	-2.16469	0.000607118	NA
AT1G19200	Chr1	6625012	6626217	-	9.271	12.2328	2.29492	2.55173	-2.15061	1.33343e-08	NA
AT5G50800	Chr5	20665068	20667312	-	5.82376	6.69823	1.25656	1.6145	-2.1232	2.89271e-09	AtSWEET13
AT1G08310	Chr1	2618647	2620452	+	13.2295	12.8216	2.64482	3.33015	-2.12186	4.17471e-22	NA
AT3G02040	Chr3	348167	350010	-	85.0826	91.1112	21.397	21.0497	-2.05421	3.86247e-176	AtGDPD1
AT4G39210	Chr4	18259547	18263468	+	24.6026	25.3702	6.50069	5.69514	-2.0358	8.17158e-65	APL3
AT2G21187	Chr2	9076289	9077494	+	16.8943	12.6421	3.52357	3.80217	-2.00733	1.84091e-08	NA
AT5G07990	Chr5	2560328	2563137	+	3.23603	3.55992	0.697758	0.995239	-2.00174	2.64654e-08	CYP75B1
AT2G04050	Chr2	1337180	1339468	-	4.11111	4.07964	0.996009	1.07719	-1.98114	1.66702e-09	NA
AT2G02990	Chr2	873506	874886	+	13.402	12.8288	3.483	3.18962	-1.97539	2.17349e-13	ATRNS1
AT5G61160	Chr5	24608605	24610329	+	1.70031	1.22418	0.383343	0.359773	-1.97472	0.00342167	AACT1
AT4G12470	Chr4	7401087	7401951	-	98.2388	110.292	25.8251	27.3213	-1.97253	2.59878e-77	AZI1
AT5G17220	Chr5	5658416	5659661	+	3.78117	3.50866	0.965152	0.917956	-1.95268	0.00199685	ATGSTF12
AT3G15650	Chr3	5305549	5307979	+	4.48838	4.46854	0.811495	1.51605	-1.95009	1.48721e-05	NA
AT5G43300	Chr5	17376619	17379282	-	2.53812	2.6585	0.972741	0.408992	-1.91146	0.0038699	AtGDPD3
AT1G73040	Chr1	27475060	27475962	-	3.65978	2.89507	0.900286	0.844074	-1.90872	0.00917329	NA
AT5G01220	Chr5	86543	90117	-	85.4467	83.7381	22.3253	23.0305	-1.89874	1.71891e-198	SQD2
AT3G17790	Chr3	6089381	6091231	+	62.4496	56.3885	16.9614	14.9445	-1.89746	3.48421e-89	ATACP5
AT5G10740	Chr5	3393465	3396200	-	15.3903	15.027	4.45532	3.88322	-1.86838	2.4688e-27	NA
AT1G13540	Chr1	4635463	4636805	-	1.74377	3.04447	0.561708	0.791253	-1.82394	0.00516174	NA
AT1G49570	Chr1	18346958	18349049	+	5.38507	4.39724	1.58402	1.19897	-1.81465	2.07707e-06	NA
AT1G07400	Chr1	2274926	2275783	+	5.37289	6.3019	1.35804	1.98271	-1.80233	0.000124155	NA
AT3G08860	Chr3	2696199	2699420	-	21.5436	20.0905	5.58554	6.41659	-1.79261	1.2962e-43	PYD4
AT5G19890	Chr5	6724076	6725966	-	2.20822	2.03317	0.631916	0.594943	-1.78953	0.00563405	NA
AT5G53420	Chr5	21673432	21675803	+	63.568	64.9403	20.5245	16.9326	-1.781	4.4661e-56	NA
AT2G43140	Chr2	17931254	17935748	-	1.69149	2.68518	0.470405	0.835749	-1.76707	0.00407378	NA
AT1G28660	Chr1	10071609	10073549	-	71.1803	72.0773	21.563	21.0932	-1.74819	1.69633e-106	NA
AT5G08030	Chr5	2575025	2576819	-	6.28792	5.7633	1.52434	2.10035	-1.73	5.32568e-06	AtGDPD6
AT1G60470	Chr1	22278975	22280593	-	8.1032	8.43856	2.48002	2.54289	-1.71962	7.614e-11	AtGolS4
AT5G49190	Chr5	19943181	19947588	-	1.87802	1.20479	0.403724	0.527027	-1.71761	0.000386107	ATSUS2
AT2G28490	Chr2	12178597	12181012	-	9.27283	9.01466	3.37495	2.32017	-1.68664	5.91396e-15	NA
AT1G17830	Chr1	6135751	6138500	-	9.17616	7.78404	2.85872	2.41242	-1.68591	1.72161e-10	NA
AT4G14010	Chr4	8092687	8093552	-	8.16358	6.07477	2.4095	2.11584	-1.65254	0.000458058	RALFL32
AT4G04610	Chr4	2324878	2327064	+	41.1761	40.7671	12.6873	13.7944	-1.62868	4.82573e-73	APR
AT2G41230	Chr2	17194748	17195697	-	6.61286	8.02181	1.97126	2.91432	-1.5819	0.00346903	ORS1
AT4G21990	Chr4	11657008	11659167	-	27.3195	30.4762	9.32603	10.1919	-1.56625	9.99213e-44	APR3
AT4G34950	Chr4	16642142	16644928	-	7.77704	7.29863	2.62761	2.52226	-1.54944	2.5832e-15	NA
AT1G68740	Chr1	25812449	25816983	-	6.44355	6.21486	2.26788	2.13088	-1.52519	5.3315e-16	PHO1;H1
AT4G10120	Chr4	6313914	6320094	+	12.5152	12.643	4.81261	4.01172	-1.51214	4.18381e-37	ATSPS4F
AT3G30720	Chr3	12349047	12349933	+	47.4362	42.9372	14.4576	17.5567	-1.49547	1.39026e-11	QQS
AT4G33030	Chr4	15935373	15937833	+	103.594	99.9993	36.4661	36.184	-1.48641	9.21282e-156	SQD1
AT4G16540	Chr4	9313602	9317262	-	5.26539	3.7123	1.19197	2.04574	-1.46473	4.8962e-05	NA
AT4G20240	Chr4	10931335	10934237	-	8.03934	8.43669	2.93845	3.0407	-1.46251	1.75952e-09	CYP71A27
AT1G08477	Chr1	22975698	22976479	+	25.1113	31.4203	11.9113	8.71909	-1.45894	1.0106e-12	NA
AT3G47420	Chr3	17472297	17475274	-	57.8096	54.7729	21.0966	20.1178	-1.44974	1.35748e-89	AtG3Pp1
AT1G73220	Chr1	27538190	27540235	+	11.7413	11.3271	3.62297	4.84625	-1.44251	6.3376e-17	AtOCT1
AT1G72930	Chr1	27439240	27440464	+	18.0706	17.8455	7.07791	6.27011	-1.42992	7.614e-11	AtTN10
AT1G23140	Chr1	8202146	8203301	-	18.3555	15.4532	7.24884	5.5543	-1.40165	3.04436e-07	NA
AT4G13570	Chr4	7884516	7885982	+	12.0812	14.6937	5.69805	4.57282	-1.39308	0.0020943	HTA4
AT5G06530	Chr5	1989650	1994961	-	58.4654	59.0178	22.1664	22.6646	-1.38975	7.67172e-131	ABCG22
AT4G04990	Chr4	2554997	2557258	+	3.67406	3.37089	1.28988	1.4092	-1.38254	0.00538774	NA
AT5G03545	Chr5	894582	895517	+	243.998	235.587	93.5781	90.3765	-1.38234	1.91678e-96	AT4
AT3G14210	Chr3	4729399	4731847	+	189.91	185.383	74.8278	69.9543	-1.37462	4.55421e-189	ESM1
AT1G80130	Chr1	30140912	30142697	-	105.636	107.019	41.1657	40.9449	-1.37304	1.26427e-98	NA
AT1G04770	Chr1	1336274	1337849	-	16.7411	16.7646	6.56363	6.68249	-1.33868	1.53495e-13	NA
AT4G03960	Chr4	1887462	1889255	+	24.0957	22.6213	8.77778	9.72857	-1.3345	9.23919e-13	AtPFA-DSP4
AT1G27020	Chr1	9378404	9380790	+	20.8414	19.1276	7.36872	8.46095	-1.33426	2.01318e-18	NA
AT5G51440	Chr5	20891163	20892416	+	5.15105	5.49032	2.07093	2.15287	-1.33329	0.00223957	NA
AT4G39480	Chr4	18362258	18364359	+	3.22741	3.38102	1.53425	1.11153	-1.32367	0.000318879	CYP96A9
AT2G43620	Chr2	18093694	18095093	-	3.08177	3.45087	1.34827	1.26607	-1.32283	0.00989562	NA
AT3G03530	Chr3	842499	845096	-	8.63555	8.13453	3.41976	3.29288	-1.32072	1.53573e-10	NPC4
AT4G26288	Chr4	13307461	13308306	+	21.2792	19.8665	8.45659	8.0685	-1.31578	3.34263e-05	NA
AT1G62180	Chr1	22975530	22977885	-	31.9407	29.0006	10.5949	14.0812	-1.30343	9.87042e-09	APR2
AT3G50480	Chr3	18733021	18734420	+	16.7202	15.8359	6.59341	6.63726	-1.29847	2.71441e-09	HR4
AT1G75280	Chr1	28251626	28253686	+	48.2772	49.9964	18.9685	21.1153	-1.29317	6.67737e-47	NA
AT1G23730	Chr1	8395466	8398387	+	13.814	12.1618	5.13602	5.61951	-1.27018	7.65456e-09	ATBCA3
AT1G32900	Chr1	11920390	11923866	-	80.1931	88.8163	34.7282	35.4677	-1.26823	1.81723e-104	GBSS1
AT1G58602	Chr1	21746354	21766048	+	23.273	23.136	9.76086	9.54274	-1.26567	4.5763e-71	NA
AT3G56400	Chr3	20908711	20910623	-	6.94799	7.84481	3.15587	3.00296	-1.26562	1.00563e-05	ATWRKY70
AT1G43800	Chr1	16577521	16579722	+	47.2881	48.4412	19.6354	20.4613	-1.25528	2.49745e-48	FTM1
AT4G31800	Chr4	15382777	15385100	+	8.59344	9.20397	4.40445	3.19289	-1.23288	9.11712e-06	ATWRKY18
AT3G09660	Chr3	2961233	2966231	-	3.71043	3.64326	1.55054	1.5991	-1.22286	5.48004e-06	AtMCM8
AT2G43520	Chr2	18068425	18069416	+	15.1184	15.222	6.2821	6.73185	-1.22077	5.46674e-05	ATTI2
AT1G54575	Chr1	20386809	20387710	+	28.4198	29.1196	13.0062	11.7062	-1.22054	5.71801e-07	NA
AT3G57520	Chr3	21288742	21293171	-	81.8908	85.6516	36.3357	35.629	-1.21975	1.07339e-143	AtSIP2
AT2G41090	Chr2	17135347	17136999	+	99.3746	95.7291	41.4375	42.6959	-1.21297	3.46421e-55	NA
AT4G04220	Chr4	2033168	2035946	+	2.19594	2.18064	0.918165	1.00601	-1.18471	0.00139045	AtRLP46
AT1G12200	Chr1	4137511	4140158	+	20.7036	18.4756	8.7165	8.61704	-1.17561	6.05366e-19	FMO
AT2G38530	Chr2	16128176	16129399	+	464.257	455.086	197.314	209.742	-1.17485	1.64523e-165	cdf3
AT1G69870	Chr1	26315787	26320233	+	20.0096	18.8745	9.27021	7.96515	-1.17466	1.05394e-26	AtNPF2.13
AT4G23000	Chr4	12054364	12060170	+	3.83225	4.09937	1.49568	2.02017	-1.17187	6.9446e-08	NA
AT3G21560	Chr3	7595680	7597607	+	11.2575	12.8287	5.43401	5.32268	-1.16445	3.02681e-13	BRT1
AT1G13750	Chr1	4715394	4718269	-	10.6044	10.4616	4.45756	4.99436	-1.15502	9.8586e-13	NA
AT2G28900	Chr2	12414108	12415661	-	146.272	145.157	64.3297	66.8188	-1.15154	5.05477e-58	ATOEP16-1
AT4G01390	Chr4	570200	571595	-	16.7126	17.2695	7.85353	7.45563	-1.15122	6.86536e-08	NA
AT1G25141	Chr1	8817678	8818395	+	10.1328	10.5554	5.25075	4.08887	-1.14955	0.00757897	NA
AT5G13170	Chr5	4181042	4183354	-	14.5161	12.9948	6.64312	5.8747	-1.13606	4.02251e-09	AtSWEET15
AT3G43850	Chr3	15702085	15704391	-	19.2863	18.6608	8.84947	8.48668	-1.13023	2.61581e-07	NA
AT4G33770	Chr4	16193373	16196642	-	13.5893	13.3469	6.74079	5.59762	-1.1282	2.39421e-11	ITPK2
AT3G53620	Chr3	19880504	19883743	+	31.6314	32.1734	14.1471	15.2491	-1.11753	2.86491e-19	AtPPa4
AT1G35720	Chr1	13225168	13227239	+	345.459	342.696	156.408	161.849	-1.11218	7.35313e-211	ANN1
AT4G24450	Chr4	12635061	12642808	+	4.94732	5.49819	2.41414	2.45442	-1.10224	3.64025e-12	ATGWD2
AT3G44510	Chr3	16108100	16111316	-	6.89708	6.99198	3.12737	3.35316	-1.09963	0.000189217	NA
AT3G16360	Chr3	5554197	5555789	+	16.6949	20.4307	9.74737	7.77226	-1.08804	0.00783372	AHP4
AT5G57190	Chr5	23171049	23175495	-	4.19108	3.82137	1.82598	1.95573	-1.08127	0.000164188	PSD2
AT1G36370	Chr1	13696042	13698739	-	27.1608	27.4316	13.331	12.7922	-1.06385	7.31561e-29	SHM7
AT1G18870	Chr1	6515373	6519395	+	13.9544	13.5936	6.85565	6.35533	-1.0612	2.32131e-13	ATICS2
AT3G15990	Chr3	5426987	5430897	+	9.35463	9.60585	4.39653	4.70148	-1.05902	3.73394e-11	SULTR3;4
AT5G15960	Chr5	5209717	5210826	+	69.4669	76.2369	33.4204	36.6701	-1.05591	3.14855e-16	KIN1
AT3G21720	Chr3	7652487	7656053	-	29.3468	29.5408	15.757	12.8072	-1.0455	1.30368e-27	ICL
AT3G22550	Chr3	7991403	7993588	-	16.9594	20.1394	8.73505	9.2738	-1.04363	1.33908e-09	NA
AT3G63160	Chr3	23333399	23334034	-	266.94	263.57	134.56	124.868	-1.03261	2.04918e-38	OEP6
AT4G21870	Chr4	11603481	11604637	-	22.3844	19.3155	9.57745	10.8978	-1.02483	0.000143137	NA
AT1G50110	Chr1	18557984	18560391	-	13.3321	14.1468	6.18596	7.39052	-1.01699	9.91833e-08	NA
AT2G38940	Chr2	16257157	16260253	+	27.5091	26.1754	12.8452	13.795	-1.0097	9.61012e-26	ATPT2
AT5G23020	Chr5	7718118	7721866	+	43.2889	44.0528	21.4651	21.9331	-1.00902	2.06865e-35	IMS2
AT1G08645	Chr1	2751813	2752595	-	30.9246	33.5721	20.5259	11.6681	-1.00756	0.00562667	NA
AT1G21250	Chr1	7439171	7442113	+	2.32355	2.95192	1.16847	1.45867	-1.00613	0.00217772	AtWAK1
AT1G10060	Chr1	3284073	3287292	+	10.9329	11.723	5.43853	5.84891	-1.00554	6.85083e-08	ATBCAT-1
AT2G16060	Chr2	6982531	6983777	-	87.26	81.6583	41.698	42.5576	-1.00277	6.63964e-22	AHB1
AT2G19800	Chr2	8530865	8533779	-	33.8669	34.499	17.4465	16.9155	-0.99284	1.74614e-18	MIOX2
AT2G27550	Chr2	11773187	11774746	+	11.1949	14.0915	7.09946	5.65912	-0.990844	0.000149123	ATC
AT2G40960	Chr2	17095165	17097454	+	16.6199	17.7189	8.25298	9.11863	-0.983682	3.18839e-10	NA
AT1G67600	Chr1	25336235	25337747	-	7.17496	9.4682	3.89214	4.5746	-0.976316	0.0030363	NA
AT2G46630	Chr2	19145218	19147147	+	7.25172	8.34305	4.04797	3.9145	-0.971249	4.12362e-05	NA
AT4G12870	Chr4	7542233	7543549	+	13.6868	14.3991	7.88981	6.48445	-0.968328	0.000744668	NA
AT3G12520	Chr3	3967816	3972135	-	7.64898	8.90739	3.78668	4.69979	-0.964759	2.291e-07	SULTR4;2
AT5G48570	Chr5	19690461	19693845	-	7.54472	7.56171	4.01037	3.7335	-0.964696	4.30667e-07	ATFKBP65
AT2G45900	Chr2	18885751	18889178	-	3.07085	2.89585	1.37192	1.6892	-0.959371	0.00199321	TRM13
AT1G31580	Chr1	11310997	11311989	+	278.254	283.086	144.822	144.118	-0.958275	6.16845e-57	CXC750
AT2G43120	Chr2	17927181	17929138	+	11.5633	10.3228	5.78396	5.48713	-0.956703	6.00303e-05	NA
AT1G08650	Chr1	2752124	2753809	+	34.4612	32.079	17.1464	17.1556	-0.955338	4.19681e-18	ATPPCK1
AT3G56200	Chr3	20849762	20852104	+	12.4151	13.6586	7.18133	6.28817	-0.95494	1.57661e-09	NA
AT1G77210	Chr1	29008901	29012096	-	29.5896	30.0821	15.9065	14.9474	-0.952403	2.43895e-24	AtSTP14
AT4G09020	Chr4	5783909	5789100	+	14.6467	15.578	7.77264	7.86768	-0.951012	3.72342e-18	ATISA3
AT4G31330	Chr4	15202288	15203562	+	9.82345	9.38874	5.141	4.82873	-0.946439	0.00088236	NA
AT3G59140	Chr3	21863348	21869036	-	6.26404	5.36286	3.15466	2.89803	-0.941012	6.55966e-11	ABCC10
AT3G01350	Chr3	134925	137460	+	4.49549	5.85651	2.5163	2.89255	-0.937822	0.00132948	NA
AT3G12750	Chr3	4051651	4053201	-	4.73166	4.9856	2.80279	2.2925	-0.933698	0.00717562	AtZIP1
AT4G33550	Chr4	16134366	16135134	+	92.7747	95.8201	52.7807	46.1237	-0.933432	1.34432e-16	NA
AT4G39620	Chr4	18395294	18397587	+	7.11879	6.90824	4.3943	2.97981	-0.930295	0.00041142	ATPPR5
AT1G54570	Chr1	20380435	20385380	-	4.90834	4.93443	2.65993	2.50848	-0.92991	3.8803e-05	PES1
AT4G14130	Chr4	8137020	8138392	-	101.644	103.924	54.3888	54.4693	-0.917389	2.93633e-46	XTH15
AT2G22240	Chr2	9451605	9454300	-	32.2933	34.5071	18.3818	17.0995	-0.914195	1.95368e-25	ATIPS2
AT4G16745	Chr4	9411823	9414897	+	4.74638	4.05425	2.4563	2.21584	-0.912672	0.00401911	NA
AT2G16430	Chr2	7120372	7123079	-	27.678	28.6872	14.8012	15.3178	-0.904302	9.52845e-17	ATPAP10
AT5G35940	Chr5	14090574	14093007	+	6.30425	5.9422	3.41161	3.15887	-0.898314	0.00127788	NA
AT5G59310	Chr5	23924990	23925957	-	13.0569	15.9802	7.61497	7.98065	-0.898246	0.00229406	LTP4
AT5G25620	Chr5	8934941	8938768	-	3.61362	4.22449	2.07329	2.13599	-0.898107	0.00498208	AtYUC6
AT2G26440	Chr2	11247160	11249620	+	6.84879	7.27621	3.40175	4.18027	-0.896489	3.47387e-05	PME12
AT1G62710	Chr1	23223874	23226983	-	18.0462	17.6211	9.4675	9.819	-0.886407	4.98858e-12	BETA-VPE
AT4G08300	Chr4	5244865	5248394	+	11.1801	11.1517	6.23624	5.88608	-0.881904	9.37611e-06	UMAMIT17
AT1G02920	Chr1	658578	659980	-	30.9512	31.052	16.2578	17.4881	-0.877113	1.8227e-10	ATGST11
AT2G36800	Chr2	15423172	15425129	-	5.16301	5.13372	3.00109	2.68674	-0.857091	0.00211435	DOGT1
AT3G13110	Chr3	4214399	4216302	-	53.0524	56.5255	30.676	29.8767	-0.856515	1.97177e-31	ATSERAT2;2
AT2G46970	Chr2	19295431	19297858	-	12.6718	15.4349	7.94811	7.61167	-0.855191	2.75966e-05	PIL1
AT1G65060	Chr1	24167202	24171635	-	3.64835	3.67874	1.9569	2.09193	-0.85462	0.00952882	4CL3
AT2G03530	Chr2	1071453	1074016	+	6.19553	6.03744	3.97003	2.8173	-0.852822	0.0054187	ATUPS2
AT2G02130	Chr2	539898	540707	+	243.099	261.369	142.113	137.603	-0.851702	7.56735e-38	LCR68
AT1G16400	Chr1	5605044	5607498	+	10.0064	9.81523	5.66651	5.36307	-0.845981	6.25113e-07	CYP79F2
AT3G54990	Chr3	20373718	20376522	-	9.07614	8.26443	4.82149	4.85495	-0.840548	0.00566583	SMZ
AT3G03790	Chr3	961750	968152	+	18.4577	19.1682	10.3856	10.6421	-0.839605	1.62662e-27	NA
AT5G52640	Chr5	21352557	21355147	+	7.60224	8.32257	4.65247	4.26807	-0.837857	4.99263e-06	ATHS83
AT4G15530	Chr4	8864615	8870979	-	62.7556	62.1906	35.6532	34.3053	-0.836998	2.49366e-64	PPDK
AT1G18020	Chr1	6202235	6204234	+	80.433	86.9095	48.506	45.3499	-0.83551	1.02036e-34	NA
AT1G22170	Chr1	7826268	7828326	+	21.3216	21.3496	12.0633	11.8772	-0.833961	3.19576e-08	NA
AT4G23600	Chr4	12310379	12313212	+	27.661	27.4837	14.2237	16.953	-0.82328	3.08071e-12	CORI3
AT3G29670	Chr3	11527756	11529420	+	11.5711	11.3353	6.37082	6.58016	-0.822155	1.23841e-06	PMAT2
AT3G23880	Chr3	8621986	8623214	-	21.2607	20.0509	12.0662	11.3424	-0.819425	9.86538e-08	NA
AT5G67480	Chr5	26930539	26933352	-	42.1954	43.3469	23.9963	24.585	-0.816443	3.77797e-20	ATBT4
AT1G72890	Chr1	27429916	27432003	+	6.51832	7.36727	3.87829	4.03405	-0.81249	0.00518488	NA
AT2G17280	Chr2	7513128	7515117	+	14.2239	16.5918	8.62835	9.05092	-0.8029	4.37126e-05	NA
AT5G60270	Chr5	24257723	24260043	+	5.43511	5.9857	3.49356	3.0882	-0.797164	0.000337991	LecRK-I.7
AT5G58900	Chr5	23783102	23785512	-	21.2663	19.8707	11.4327	12.2898	-0.793162	2.10895e-08	NA
AT2G03090	Chr2	916806	918671	-	30.0806	26.1666	16.9557	15.6638	-0.785309	6.84912e-10	ATEXP15
AT3G50350	Chr3	18672102	18674022	+	18.4015	22.0302	11.6254	11.9355	-0.780991	0.00541533	NA
AT5G64120	Chr5	25659257	25661007	-	14.366	14.5543	8.96463	7.88488	-0.780617	2.12499e-05	AtPRX71
AT3G55120	Chr3	20430059	20431597	-	13.9466	15.6642	8.58997	8.72708	-0.775002	0.000240848	A11
AT1G30500	Chr1	10804450	10806428	-	27.3135	26.7978	15.577	16.1308	-0.770539	9.92439e-07	NF-YA7
AT4G13290	Chr4	7740283	7743135	+	13.919	15.3745	8.92915	8.26507	-0.770061	1.09998e-07	CYP71A19
AT2G37870	Chr2	15859204	15859942	+	49.0902	56.5068	30.5823	31.6564	-0.763797	4.93124e-06	NA
AT2G32990	Chr2	14003128	14006065	+	7.48232	8.06381	4.19613	4.98774	-0.758669	0.000173652	AtGH9B8
AT2G05510	Chr2	2015624	2016772	+	335.798	306.155	184.852	194.318	-0.758476	5.26648e-35	NA
AT1G08630	Chr1	2743761	2747967	-	10.3186	12.1002	5.68976	7.56158	-0.757916	0.000628843	THA1
AT1G33590	Chr1	12177673	12179628	+	75.9465	78.3471	45.4852	45.8062	-0.757395	2.72607e-37	NA
AT3G45680	Chr3	16770888	16773185	+	10.499	10.0002	6.03487	6.10593	-0.755066	5.66265e-06	NA
AT5G24210	Chr5	8217191	8219720	+	23.718	27.6446	15.6501	14.9077	-0.750983	5.45081e-09	NA
AT3G22060	Chr3	7770899	7772357	+	14.9818	14.5956	9.1443	8.49947	-0.745624	0.000563819	NA
AT5G39190	Chr5	15692542	15693735	-	16.3705	15.2337	11.2849	7.62766	-0.74508	0.00515734	ATGER2
AT4G27900	Chr4	13890472	13893073	+	20.2618	17.1435	12.1455	10.2083	-0.742996	2.11037e-05	NA
AT3G25760	Chr3	9403779	9405338	+	25.1251	25.8392	15.8551	14.7047	-0.738714	1.52378e-06	AOC1
AT2G01660	Chr2	290573	292688	-	9.79454	12.3373	6.88141	6.40959	-0.736772	0.00254241	PDLP6
AT5G44400	Chr5	17886160	17888530	-	8.42796	8.47814	5.15049	5.04518	-0.729828	0.000134843	NA
AT5G59320	Chr5	23928954	23929816	+	84.2323	89.2313	53.1802	51.7561	-0.725913	6.01128e-11	LTP3
AT1G25530	Chr1	8964544	8967562	-	10.6808	10.2428	6.40627	6.26065	-0.72383	7.90996e-05	NA
AT2G16630	Chr2	7209108	7211134	+	8.13704	7.9428	4.21294	5.51309	-0.723129	0.00645318	NA
AT1G22740	Chr1	8049090	8050784	+	89.8721	79.8021	54.2743	48.5008	-0.722937	8.71115e-15	ATRABG3B
AT3G19970	Chr3	6958509	6961684	+	8.11384	7.94681	5.28524	4.45943	-0.722615	0.000708951	NA
AT4G01250	Chr4	522530	524249	-	14.3825	13.909	8.20478	8.9475	-0.720857	0.000146057	AtWRKY22
AT5G04230	Chr5	1160569	1163957	+	6.28567	6.79651	4.23968	3.71233	-0.720473	8.64013e-05	ATPAL3
AT1G72900	Chr1	27432178	27433782	+	8.77329	8.42325	5.87739	4.5917	-0.717368	0.00963324	NA
AT5G41080	Chr5	16441655	16444023	+	25.1502	25.973	16.1492	14.9615	-0.717146	1.72818e-08	AtGDPD2
AT2G33770	Chr2	14277558	14283113	-	47.1171	47.632	28.4759	29.1756	-0.716666	3.65005e-52	ATUBC24
AT5G22860	Chr5	7639076	7643170	-	11.3128	9.2483	6.35488	6.1566	-0.715213	0.000537276	NA
AT4G14680	Chr4	8413263	8415650	-	10.5014	10.1641	6.15134	6.43339	-0.714824	3.93896e-05	APS3
AT5G04120	Chr5	1119937	1121813	+	25.7975	26.3961	16.6554	15.1711	-0.714712	1.95402e-06	NA
AT1G21130	Chr1	7398814	7400736	-	91.8793	93.6003	56.138	57.0857	-0.712147	4.18022e-30	IGMT4
AT3G02870	Chr3	627512	629925	-	38.1344	38.208	22.6913	23.9813	-0.709599	9.97227e-11	VTC4
AT3G45140	Chr3	16525245	16529352	+	33.5476	32.6743	19.2703	21.229	-0.708375	6.54733e-24	ATLOX2
AT5G17300	Chr5	5690225	5692992	-	36.3642	35.5191	21.4816	22.5838	-0.705346	3.35581e-16	RVE1
AT1G10070	Chr1	3288087	3290471	+	47.1787	52.2664	30.7166	30.3707	-0.704097	2.20802e-16	ATBCAT-2
AT4G04830	Chr4	2445775	2447086	+	127.803	119.424	78.5047	73.2613	-0.703932	1.38282e-15	ATMSRB5
AT1G16750	Chr1	5729057	5731934	-	8.13357	7.99817	4.92521	4.99739	-0.700789	0.000204225	NA
AT4G17030	Chr4	9581562	9583290	-	23.2631	19.6683	12.4301	13.956	-0.699795	0.000173652	AT-EXPR
AT3G52180	Chr3	19349600	19353728	-	52.1989	51.072	32.0712	31.5755	-0.698147	2.62697e-15	ATPTPKIS1
AT2G37460	Chr2	15726338	15729170	-	14.0468	15.6563	9.56624	8.79669	-0.695567	3.43746e-05	UMAMIT12
AT1G72610	Chr1	27339114	27340044	-	760.476	807.271	487.921	481.222	-0.69439	1.39036e-99	ATGER1
AT1G58280	Chr1	21620278	21622611	-	32.649	34.4181	19.8805	21.6001	-0.692917	3.40797e-07	NA
AT3G57010	Chr3	21095600	21097481	-	20.7327	20.4889	11.587	13.9147	-0.691285	1.06798e-06	NA
AT2G26740	Chr2	11392849	11394363	-	84.9155	76.9158	50.8688	49.5596	-0.687606	4.64154e-20	ATSEH
AT4G14020	Chr4	8095050	8095749	-	54.3129	54.1037	32.3002	35.0145	-0.687011	3.14015e-05	NA
AT1G71880	Chr1	27054030	27056464	+	19.3381	20.4351	11.4297	13.2687	-0.68675	8.18048e-09	ATSUC1
AT1G11450	Chr1	3853184	3855507	+	14.829	15.4395	9.35517	9.46394	-0.685907	0.00127461	UMAMIT27
AT5G02200	Chr5	437365	439019	+	19.2661	19.1444	13.5081	10.3887	-0.683523	0.00719127	FHL
AT5G57565	Chr5	23310284	23311855	+	51.5468	53.1333	36.8031	28.566	-0.682119	4.11017e-06	NA
AT2G33810	Chr2	14305001	14306072	+	26.9304	26.2951	16.6067	16.6057	-0.680134	4.65578e-05	SPL3
AT5G38020	Chr5	15165642	15167864	-	37.6282	37.9408	22.7667	24.4828	-0.677092	2.56089e-11	NA
AT4G24120	Chr4	12524186	12527347	+	10.3073	9.12525	6.04509	6.10184	-0.676518	4.83012e-06	ATYSL1
AT5G57560	Chr5	23307006	23308680	-	81.1605	88.5065	50.1475	56.0374	-0.676224	4.68872e-19	TCH4
AT1G55320	Chr1	20633096	20636892	+	4.43188	4.32173	2.64845	2.84484	-0.671481	0.00672587	AAE18
AT5G19140	Chr5	6423153	6426166	+	869.704	889.049	549.526	555.053	-0.671156	2.81774e-123	AILP1
AT3G56040	Chr3	20792477	20797670	-	46.4476	46.7752	28.7519	29.8235	-0.670176	1.81529e-31	UGP3
AT2G32870	Chr2	13944538	13946790	-	72.8505	76.4882	46.1238	47.7493	-0.670083	1.64553e-20	NA
AT4G28250	Chr4	13999625	14002124	-	48.0455	47.1653	29.6625	30.2266	-0.668535	3.80909e-15	ATEXPB3
AT3G51240	Chr3	19025192	19026872	+	15.0378	15.5896	9.91858	9.36208	-0.66853	2.95357e-05	F3'H
AT2G26660	Chr2	11338752	11340950	+	37.6798	33.2084	21.1278	23.496	-0.666109	2.53742e-06	ATSPX2
AT4G32480	Chr4	15676240	15677977	+	72.6853	67.9741	44.8764	43.8998	-0.663423	2.12498e-18	NA
AT3G44310	Chr3	15986624	15989505	+	1126.69	1086.38	708.23	690.178	-0.662177	1.41641e-144	ATNIT1
AT3G61210	Chr3	22658632	22659896	-	65.4854	68.3662	40.7696	43.8861	-0.660877	3.90961e-12	NA
AT5G15310	Chr5	4974671	4976470	+	23.4884	24.2345	14.7916	15.4546	-0.657958	8.39096e-07	ATMIXTA
AT3G19620	Chr3	6815503	6818329	-	6.1762	7.19453	4.23572	4.25414	-0.656862	0.000448834	NA
AT4G27730	Chr4	13833807	13836661	-	4.32518	4.67767	2.70866	3.00274	-0.65651	0.00511353	ATOPT6
AT2G18230	Chr2	7931923	7934353	-	32.6434	35.9064	22.2682	21.2655	-0.656495	4.29154e-07	AtPPa2
AT2G27190	Chr2	11621222	11623618	-	50.177	47.9783	30.7288	31.5167	-0.656406	1.39843e-17	ATPAP1
AT2G15220	Chr2	6608561	6609681	+	20.3765	19.9673	12.7782	12.8219	-0.65596	0.000735853	NA
AT3G50440	Chr3	18717392	18718396	-	87.2006	84.9666	54.4178	54.8677	-0.655329	1.53495e-13	ATMES10
AT4G19810	Chr4	10763206	10765795	-	27.0992	25.5884	16.6161	16.8501	-0.654009	5.70115e-08	ChiC
AT3G44990	Chr3	16446935	16448844	-	56.7628	58.7546	34.3479	39.0364	-0.653966	1.36434e-13	AtXTH31
AT4G00500	Chr4	225028	227396	-	11.7091	12.9508	7.86216	7.83684	-0.652694	5.9683e-05	NA
AT5G20280	Chr5	6844712	6850237	-	38.2657	38.4753	24.3435	24.5117	-0.651485	8.54786e-33	ATSPS1F
AT1G62540	Chr1	23151634	23155728	+	9.25814	8.63525	5.98412	5.41122	-0.650555	0.0014518	FMO
AT1G64660	Chr1	24028830	24030780	+	74.6152	75.1835	47.7419	48.1368	-0.643746	2.13046e-27	ATMGL
AT4G39940	Chr4	18519599	18521605	+	48.5105	53.2935	30.2327	35.0269	-0.641329	1.44173e-11	AKN2
AT5G56550	Chr5	22895616	22896734	-	97.8356	91.4736	64.001	57.6541	-0.637588	2.4025e-08	ATOXS3
AT4G17090	Chr4	9604962	9607402	-	7.67745	7.99209	4.74104	5.34105	-0.635607	0.00118964	AtBAM3
AT3G62550	Chr3	23135630	23137173	+	220.217	218.113	142.605	139.758	-0.634485	6.26952e-26	NA
AT2G38740	Chr2	16194326	16196183	-	56.9733	58.2605	36.7442	37.4999	-0.63431	4.7045e-12	NA
AT5G63850	Chr5	25550937	25553656	+	48.4476	49.8378	31.9565	31.5436	-0.630633	4.38338e-19	AAP4
AT2G32860	Chr2	13940187	13943883	+	12.8606	12.2718	8.72828	7.57603	-0.624875	4.04674e-05	BGLU33
AT5G54190	Chr5	21990864	21992814	-	15.6275	17.1565	9.81861	11.4393	-0.624741	8.08539e-05	PORA
AT1G34760	Chr1	12743722	12745748	-	55.2089	51.1698	34.757	34.3562	-0.621433	1.74162e-10	GF14
AT1G07440	Chr1	2286185	2287791	-	45.9785	45.2539	26.8078	32.4702	-0.620816	6.71422e-07	NA
AT5G03120	Chr5	733887	735381	+	45.4324	53.3474	33.994	30.4396	-0.617932	0.000299289	NA
AT3G02170	Chr3	396012	399960	-	45.7257	47.8855	30.6243	30.3983	-0.617857	8.92769e-30	LNG2
AT1G72430	Chr1	27264602	27265806	-	76.3473	76.9879	49.4196	50.5956	-0.616405	8.4849e-11	SAUR78
AT2G46650	Chr2	19151481	19152739	+	33.6613	31.0521	22.7625	19.4787	-0.615552	0.000140342	ATCB5-C
AT2G02950	Chr2	854077	856725	-	14.2179	15.684	9.71431	9.82781	-0.614478	1.98532e-05	PKS1
AT2G34770	Chr2	14665667	14668250	+	125.739	130.102	80.7645	86.3567	-0.614189	3.47318e-22	ATFAH1
AT1G19570	Chr1	6773302	6774523	-	485.05	508.702	317.273	332.051	-0.614038	8.90251e-57	ATDHAR1
AT5G46450	Chr5	18835605	18840058	+	7.2689	6.95845	4.28904	5.0021	-0.613628	6.00467e-05	NA
AT5G48180	Chr5	19540937	19542760	-	107.86	106.904	69.8098	70.5963	-0.612976	2.05555e-28	AtNSP5
AT3G30775	Chr3	12448636	12451556	-	50.6302	55.6091	33.9076	35.7699	-0.609025	2.10819e-17	AT-POX
AT4G01450	Chr4	608273	610765	+	41.1996	41.6861	29.5986	24.8075	-0.608867	6.68775e-08	UMAMIT30
AT5G48010	Chr5	19456837	19461706	+	41.709	42.9644	27.2151	28.4228	-0.605878	2.01769e-20	AtTHAS1
AT1G09530	Chr1	3075768	3079654	+	26.5333	26.1889	16.773	17.8933	-0.604223	3.61892e-11	PAP3
AT2G45180	Chr2	18626188	18627157	+	2254.9	2221.98	1486.57	1460.51	-0.603182	2.37511e-147	NA
AT5G44130	Chr5	17760865	17762089	+	25.7164	24.3056	15.874	17.0481	-0.602308	4.48894e-05	FLA13
AT5G24380	Chr5	8323895	8326705	+	24.3617	23.1302	16.0295	15.2508	-0.602272	2.88023e-11	ATYSL2
AT3G52190	Chr3	19353867	19357261	-	18.4687	19.0558	12.5346	12.1948	-0.602154	8.72152e-06	AtPHF1
AT4G21510	Chr4	11445849	11447429	-	14.8834	14.4282	10.5252	8.82346	-0.600219	0.00253375	AtFBS2
AT4G15760	Chr4	8972649	8974769	-	71.5174	66.4659	45.732	45.7803	-0.591694	2.79126e-17	MO1
AT5G49660	Chr5	20161140	20164729	-	13.3944	13.6158	8.84845	9.1203	-0.58794	5.42191e-09	XIP1
AT5G50160	Chr5	20415764	20418847	+	24.3062	24.0437	16.0141	16.419	-0.575747	1.63707e-09	ATFRO8
AT3G11670	Chr3	3680866	3684871	-	31.3309	32.0499	21.505	21.0333	-0.575613	2.93143e-16	DGD1
AT2G22330	Chr2	9488413	9491404	+	93.0597	95.0362	63.2822	63.0694	-0.574278	5.70417e-31	CYP79B3
AT3G62820	Chr3	23229381	23230575	+	55.5651	55.7992	38.9183	35.9327	-0.573753	4.18056e-08	NA
AT5G48880	Chr5	19814395	19817955	-	10.7761	10.4178	6.88714	7.34321	-0.573722	0.00249652	KAT5
AT5G02600	Chr5	584162	586953	-	12.1649	13.587	8.79997	8.56037	-0.570128	0.00557938	NAKR1
AT1G11260	Chr1	3777236	3780823	+	422.217	424.261	284.008	287.041	-0.567834	6.97229e-119	ATSTP1
AT4G17770	Chr4	9876172	9880386	+	10.4447	10.9052	7.25317	7.1851	-0.564893	6.86978e-06	ATTPS5
AT1G74210	Chr1	27910314	27912941	+	26.3268	26.1237	17.9787	17.4979	-0.5642	1.37687e-05	AtGDPD5
AT2G25200	Chr2	10736261	10737800	-	20.8278	21.0975	14.3026	14.1019	-0.561956	4.43689e-05	NA
AT3G57780	Chr3	21399516	21402940	-	8.04059	6.52487	4.84776	5.0036	-0.561863	0.00686499	NA
AT2G30250	Chr2	12903208	12905338	-	15.919	13.5495	9.87625	10.0699	-0.561365	0.00170943	ATWRKY25
AT2G43510	Chr2	18066960	18067860	+	36.2631	32.7998	24.2819	22.5086	-0.561158	0.00905624	ATTI1
AT1G64370	Chr1	23888832	23890132	+	173.426	185.256	121.419	121.977	-0.559945	5.13995e-23	NA
AT5G47610	Chr5	19301130	19302117	-	32.0222	34.6665	24.5046	20.8161	-0.559282	0.000290091	NA
AT5G22090	Chr5	7314583	7321743	-	55.0482	54.7499	38.0475	36.5092	-0.558714	1.2928e-16	NA
AT5G14090	Chr5	4547202	4549675	+	15.069	15.2814	10.6017	10.0093	-0.558701	0.0020569	AtLAZY1
AT4G19840	Chr4	10773804	10775942	+	114.488	109.916	73.0079	79.3582	-0.55773	2.26354e-17	ATPP2-A1
AT1G18880	Chr1	6520721	6523368	+	14.9352	15.4485	10.0815	10.602	-0.554762	2.03164e-05	AtNPF2.9
AT5G48300	Chr5	19570238	19572804	+	124.563	123.571	82.1527	86.8042	-0.553988	1.8186e-32	ADG1
AT3G01680	Chr3	251868	255513	+	10.7584	11.1624	7.14838	7.80361	-0.551612	2.8325e-05	AtSEOR1
AT5G51460	Chr5	20900859	20904647	+	17.0822	17.1357	12.5354	10.8352	-0.550873	0.000454133	ATTPPA
AT4G19530	Chr4	10651744	10657282	+	32.8392	32.7402	23.0254	21.7681	-0.550352	1.01667e-20	NA
AT3G20470	Chr3	7140294	7141353	-	78.7815	80.6866	56.7	52.2821	-0.550115	1.33824e-09	ATGRP-5
AT4G08950	Chr4	5740219	5741591	+	70.4248	77.2889	48.7836	52.1314	-0.550101	1.10275e-11	EXO
AT1G11350	Chr1	3817424	3820887	-	11.1228	11.207	7.8356	7.42113	-0.550078	8.69664e-06	CBRLK1
AT1G08920	Chr1	2867203	2870745	+	18.8329	21.1648	14.7267	12.637	-0.549432	6.00303e-05	ESL1
AT5G01820	Chr5	313190	315405	-	21.8704	21.8702	15.0048	14.9306	-0.547156	4.35484e-07	ATCIPK14
AT5G64330	Chr5	25727126	25730358	+	32.0522	33.0514	22.9272	21.6519	-0.547128	1.42905e-14	JK218
AT3G41768	Chr3	14197677	14199484	+	500.407	578.263	369.457	369.178	-0.546377	3.6233e-06	NA
AT4G19230	Chr4	10521259	10523961	+	8.9485	8.37675	5.95816	5.92111	-0.543747	0.00868165	CYP707A1
AT3G18000	Chr3	6154363	6157552	+	33.5529	34.9323	23.1086	23.9005	-0.543034	2.20978e-10	NMT1
AT5G58140	Chr5	23523825	23533111	+	89.4444	89.9251	61.6947	61.639	-0.540431	1.46759e-46	NPL1
AT3G10420	Chr3	3238996	3242599	+	69.2588	69.465	46.8322	48.5518	-0.540167	1.12609e-26	SPD1
AT5G47910	Chr5	19397041	19402061	+	11.2089	11.6139	7.62042	8.07722	-0.539842	2.14767e-06	ATRBOHD
AT1G73830	Chr1	27759941	27761588	+	58.3576	58.5713	40.8117	39.6394	-0.539659	4.74397e-07	BEE3
AT2G29630	Chr2	12666935	12671055	+	96.2739	99.6553	65.937	68.9004	-0.53911	7.69971e-33	PY
AT5G23050	Chr5	7731221	7735566	-	25.7962	25.8486	18.0719	17.5013	-0.538117	8.25784e-11	AAE17
AT2G46600	Chr2	19136019	19136600	+	183.883	183.688	134.8	118.977	-0.535404	1.04133e-09	NA
AT4G12390	Chr4	7336330	7338180	+	22.3956	20.6023	14.3645	15.3071	-0.534244	0.000914261	PME1
AT1G33790	Chr1	12256474	12260638	+	17.4962	17.8808	12.091	12.3493	-0.533975	7.59782e-06	NA
AT2G36570	Chr2	15335284	15337995	+	9.34651	9.1026	6.57317	6.1715	-0.533899	0.000410327	PXC1
AT4G33150	Chr4	15985174	15991633	-	73.2509	71.7441	48.9554	51.2424	-0.532756	1.12609e-26	LKR
AT5G01870	Chr5	337128	337914	+	90.698	90.3205	60.2675	64.8519	-0.532196	7.7133e-07	NA
AT5G61520	Chr5	24739026	24741401	-	16.805	16.905	12.168	11.186	-0.530212	5.29908e-05	NA
AT2G07680	Chr2	3514668	3522658	+	6.60412	6.05704	4.83106	3.95617	-0.52717	0.000947828	ABCC13
AT4G19420	Chr4	10587166	10591633	-	70.2267	70.854	49.3575	48.6549	-0.525651	3.65285e-16	NA
AT1G53230	Chr1	19849788	19851725	-	16.045	14.0716	9.90104	10.994	-0.52551	0.00331538	TCP3
AT5G01810	Chr5	309374	312097	+	31.0679	33.8184	22.8198	22.3064	-0.525039	1.0489e-09	ATPK10
AT5G57610	Chr5	23324643	23329546	+	9.4675	9.71132	6.44492	6.89874	-0.523112	5.51676e-06	NA
AT1G28670	Chr1	10074359	10076457	-	29.126	28.3058	20.2241	19.7675	-0.522002	1.48811e-06	ARAB-1
AT3G08720	Chr3	2648372	2651231	-	12.868	11.8857	8.64062	8.59104	-0.521709	0.000858234	ATPK19
AT3G58990	Chr3	21797058	21798303	-	20.6944	19.7893	14.247	13.9778	-0.520026	0.00165099	IPMI1
AT4G34310	Chr4	16413974	16419735	+	7.79815	8.05444	5.77032	5.29423	-0.519761	2.35281e-05	NA
AT5G23660	Chr5	7971647	7973995	-	35.0213	34.6617	25.4295	23.2149	-0.519153	4.00715e-06	AtSWEET12
AT5G47180	Chr5	19161009	19163980	-	40.3071	44.0546	28.9578	29.9426	-0.519008	1.37338e-07	NA
AT3G22120	Chr3	7794758	7796460	-	374.181	323.953	244.747	242.793	-0.51786	1.05844e-05	CWLP
AT3G52340	Chr3	19406853	19409457	+	56.2133	58.2738	39.245	40.7581	-0.517234	3.55721e-12	ATSPP2
AT1G53310	Chr1	19883935	19888413	-	56.7137	55.2238	39.599	38.692	-0.515673	2.70202e-26	ATPEPC1
AT5G53550	Chr5	21755251	21758950	+	43.7187	43.0399	31.0064	29.6969	-0.515359	5.44774e-14	ATYSL3
AT4G39950	Chr4	18525042	18527602	+	60.1531	56.8919	40.8184	41.068	-0.514723	4.97233e-16	CYP79B2
AT1G31480	Chr1	11265816	11271701	+	9.53236	9.8277	6.55081	7.00094	-0.514416	7.64849e-05	SGR2
AT4G11650	Chr4	7024852	7026224	-	94.4988	91.737	61.3112	69.0799	-0.513133	2.40719e-11	ATOSM34
AT4G03400	Chr4	1497536	1501599	-	10.2845	10.8404	7.22835	7.59278	-0.51127	0.000674403	DFL2
AT5G12170	Chr5	3931349	3935142	+	16.619	15.7741	11.3707	11.3711	-0.509814	0.000286126	CLT3
AT5G14200	Chr5	4576123	4578402	+	64.4081	64.8019	46.0766	44.7853	-0.508251	4.19385e-12	ATIMD1
AT3G13080	Chr3	4195770	4201734	-	14.8516	13.7326	10.5568	9.54471	-0.507924	1.7437e-09	ABCC3
AT3G48740	Chr3	18052466	18054832	-	139.559	137.792	96.5434	98.5742	-0.507064	3.80259e-22	AtSWEET11
AT1G57990	Chr1	21441179	21443036	-	33.6556	31.3939	24.0514	21.7241	-0.506851	1.15083e-05	ATPUP18
AT4G00950	Chr4	405623	407142	-	24.0146	23.9035	17.0523	16.6798	-0.506555	0.00129336	MEE47
AT1G27760	Chr1	9668508	9671657	+	35.5397	35.6249	24.9247	25.2295	-0.50477	8.27423e-09	ATSAT32
AT2G17230	Chr2	7494536	7496292	-	20.2488	21.6933	14.7391	14.8533	-0.503879	0.000120831	EXL5
AT3G03680	Chr3	907384	910928	+	4.71185	5.18171	3.55007	3.43506	-0.503561	0.00574653	NA
AT5G44580	Chr5	17979149	17980550	+	92.331	96.2803	66.6129	66.5307	-0.502828	2.97754e-05	NA
AT4G29020	Chr4	14304921	14305841	+	136.125	136.972	94.0306	98.6648	-0.502747	1.55321e-11	NA
AT2G43535	Chr2	18070960	18071826	+	215.041	208.588	141.172	157.639	-0.502713	6.85128e-11	NA
AT1G69850	Chr1	26296540	26300684	-	24.4577	25.9885	18.0168	17.628	-0.501893	5.91751e-08	AIT1
AT4G39710	Chr4	18426492	18428578	-	77.6953	81.1159	52.7097	59.4708	-0.50107	1.67456e-08	FKBP16-2
AT3G14310	Chr3	4771833	4775258	-	64.0214	65.4105	44.7899	46.6615	-0.50102	1.84162e-19	ATPME3
AT4G33950	Chr4	16271745	16274825	+	17.691	17.8606	11.5193	13.6365	-0.498221	0.000633425	ATOST1
AT3G51430	Chr3	19086344	19088150	+	32.9596	30.475	22.742	22.1507	-0.498097	6.52198e-06	SSL5
AT4G38690	Chr4	18074320	18075957	-	66.4707	66.4329	47.986	46.293	-0.495626	1.87963e-12	NA
AT1G01060	Chr1	33365	37871	-	73.7313	75.5369	53.1678	52.8021	-0.494544	4.03418e-22	LHY
AT1G62515	Chr1	23136720	23137413	+	270.904	288.91	203.985	193.794	-0.494121	3.95967e-09	NA
AT2G05520	Chr2	2025991	2027283	+	774.235	729.743	545.665	522.106	-0.494049	2.3399e-34	ATGRP-3
AT5G48000	Chr5	19444103	19447866	-	64.8841	63.4206	43.4381	47.6181	-0.493906	2.82224e-12	CYP708
AT3G50660	Chr3	18813949	18817405	-	19.8009	20.2873	14.5501	13.9422	-0.493126	0.000152287	AtDWF4
AT4G19160	Chr4	10477184	10480212	+	201.323	202.451	144.932	141.981	-0.493068	2.88293e-46	NA
AT2G25790	Chr2	11000486	11004272	+	9.46649	9.48327	6.58413	6.87847	-0.492878	0.000157644	SKM1
AT2G42690	Chr2	17776241	17777717	-	92.4166	98.5405	68.6778	67.2503	-0.491245	2.88967e-15	NA
AT1G62310	Chr1	23033403	23039787	-	13.6403	13.6249	9.73548	9.6637	-0.491095	9.95308e-08	NA
AT3G19680	Chr3	6840281	6842320	+	34.0062	37.7002	24.7197	26.4396	-0.487616	4.35872e-08	NA
AT1G47960	Chr1	17681157	17683719	-	32.5523	36.8516	25.6368	24.0005	-0.485505	0.00614768	ATC/VIF1
AT5G20190	Chr5	6813762	6815873	+	83.172	78.8563	58.5218	57.3898	-0.48281	9.92725e-16	NA
AT3G15570	Chr3	5269849	5271984	-	19.214	18.7417	14.1853	12.9865	-0.482615	7.2125e-05	NA
AT4G01460	Chr4	620691	623000	+	23.7933	21.5244	16.1257	16.2969	-0.481955	0.00197018	NA
AT5G61420	Chr5	24689069	24691187	-	33.0787	31.904	24.0716	22.4975	-0.480722	4.32341e-06	AtMYB28
AT5G53880	Chr5	21872701	21873454	-	96.9858	87.1808	64.7139	67.1361	-0.480638	0.00206329	NA
AT2G42580	Chr2	17728479	17731836	+	52.3755	53.3405	38.5923	37.2663	-0.479258	2.10819e-17	TTL3
AT1G76580	Chr1	28734207	28738967	+	8.11983	8.07644	5.76288	5.85683	-0.478896	0.000265218	NA
AT5G01740	Chr5	280674	281532	+	57.9317	49.0923	38.0618	38.7682	-0.476423	0.000335011	NA
AT1G78820	Chr1	29634096	29635931	-	27.5606	30.658	22.297	19.63	-0.475522	1.30944e-05	NA
AT3G09560	Chr3	2934592	2939511	-	10.9647	11.6427	8.05432	8.21691	-0.474983	6.30146e-05	ATPAH1
AT5G08520	Chr5	2755144	2758540	-	39.4359	36.5958	29.074	25.633	-0.474955	2.59946e-07	NA
AT3G05030	Chr3	1393142	1397627	-	8.82328	9.1914	6.02289	6.93838	-0.47425	0.007147	ATNHX2
AT5G19430	Chr5	6553703	6555954	+	38.9862	37.3774	27.973	27.0077	-0.473764	7.48763e-06	NA
AT1G67865	Chr1	25445994	25447622	-	64.0967	58.9692	44.8899	43.7501	-0.472742	0.00343677	NA
AT4G04955	Chr4	2522034	2525352	-	23.6718	23.758	17.8336	16.3887	-0.471487	6.30146e-05	ALN
AT2G14750	Chr2	6313883	6316047	+	52.8896	51.7745	37.6977	37.8211	-0.470616	1.34597e-07	AKN1
AT5G43270	Chr5	17360287	17363880	-	20.8728	21.096	14.8217	15.4681	-0.470259	0.000154038	SPL2
AT4G29690	Chr4	14540878	14542565	-	12.9322	14.122	9.1986	10.3516	-0.468706	0.00699505	NA
AT5G14450	Chr5	4658441	4660175	+	24.8421	24.9359	17.6857	18.3262	-0.466775	0.000337804	NA
AT4G24230	Chr4	12566631	12568866	-	107.307	108.757	78.8074	77.6328	-0.466115	8.04281e-17	ACBP3
AT4G13340	Chr4	7758275	7761362	+	40.8978	39.7478	29.185	29.1875	-0.46601	1.52763e-13	LRX3
AT4G12980	Chr4	7589247	7591259	-	22.4021	23.8785	16.7589	16.7642	-0.46594	0.00017231	NA
AT5G62680	Chr5	25165137	25168060	-	31.3518	33.0379	24.0242	22.6663	-0.464693	2.16688e-08	AtNPF2.11
AT4G21470	Chr4	11431104	11433322	+	34.1526	35.8374	24.6972	26.0325	-0.464491	3.9955e-05	ATFMN/FHY
AT2G26170	Chr2	11140809	11143360	+	12.7577	13.2559	9.1281	9.76137	-0.461582	0.00657324	CYP711A1
AT3G18830	Chr3	6488843	6491429	-	33.8819	32.0617	24.0591	23.8588	-0.460113	3.35937e-08	ATPLT5
AT3G19850	Chr3	6898163	6901334	-	35.026	37.0266	25.8176	26.5767	-0.460044	1.2259e-06	NA
AT1G79700	Chr1	29990336	29993766	-	94.3747	101.115	73.7077	68.5331	-0.459817	3.54866e-10	WRI4
AT5G19090	Chr5	6387341	6390179	+	36.5449	34.2742	26.1774	25.3179	-0.459357	8.32702e-08	NA
AT3G04720	Chr3	1285425	1286760	-	146.361	148.516	103.252	111.554	-0.456723	1.46371e-12	AtPR4
AT2G23790	Chr2	10125367	10127589	-	49.589	46.4003	34.2774	35.6557	-0.455885	1.17263e-06	NA
AT4G35750	Chr4	16940462	16942060	-	402.44	389.489	287.437	290.524	-0.45406	1.25335e-37	NA
AT3G44720	Chr3	16271511	16273413	+	16.4988	15.0059	11.8281	11.1706	-0.453478	0.00228336	ADT4
AT1G70290	Chr1	26470795	26474833	-	104.324	102.714	78.093	73.2921	-0.451913	2.79174e-26	ATTPS8
AT1G49130	Chr1	18174373	18176389	-	20.9716	21.3048	16.6959	14.2393	-0.451619	0.00371019	BBX17
AT1G25560	Chr1	8981556	8983314	-	53.3172	53.1899	37.9186	39.95	-0.451433	1.60897e-08	AtTEM1
AT2G44130	Chr2	18253610	18255054	+	38.3122	37.3981	28.7395	26.6939	-0.450096	3.41838e-06	KMD3
AT1G70900	Chr1	26731782	26734022	+	38.5791	35.75	27.2474	27.2785	-0.446089	2.93848e-05	NA
AT2G35860	Chr2	15059763	15062122	+	20.0473	20.7104	15.5718	14.3756	-0.445679	0.000694953	FLA16
AT1G78850	Chr1	29641860	29643535	-	160.958	165.266	119.695	119.876	-0.445678	5.40997e-26	NA
AT1G66100	Chr1	24605538	24606722	-	42.034	45.0939	32.1373	31.9147	-0.444709	0.00111488	NA
AT1G14280	Chr1	4877506	4879307	+	99.3181	97.6323	72.2192	72.7283	-0.442079	6.91891e-15	PKS2
AT1G04430	Chr1	1197956	1201579	+	73.7662	72.6532	54.2021	53.6099	-0.441491	6.31768e-18	NA
AT2G39890	Chr2	16655577	16658412	+	21.8677	21.1135	15.9717	15.7028	-0.440228	0.000750451	ATPROT1
AT5G44520	Chr5	17934287	17936554	-	31.2359	31.7163	21.8694	24.5137	-0.439989	0.000926961	NA
AT5G07030	Chr5	2183328	2185972	-	55.3777	58.1616	40.9366	42.7911	-0.439556	2.00319e-10	NA
AT1G44100	Chr1	16764392	16767685	-	14.8748	14.128	10.3674	11.0246	-0.438136	0.00403235	AAP5
AT3G26510	Chr3	9710326	9712900	-	123.498	124.057	93.3827	89.7606	-0.435026	8.28832e-11	NA
AT1G68840	Chr1	25880155	25882222	+	89.1326	90.3309	66.5657	66.2241	-0.434719	4.05983e-13	AtRAV2
AT3G02020	Chr3	337712	343912	-	10.0409	11.1981	7.74287	7.98547	-0.434287	6.05275e-06	AK3
AT2G15080	Chr2	6533261	6537002	+	9.60144	9.14343	7.37721	6.50067	-0.433624	0.00689398	AtRLP19
AT3G61820	Chr3	22879720	22881775	-	23.5929	25.7027	17.4672	19.0379	-0.433608	5.50405e-05	NA
AT4G08290	Chr4	5238773	5241112	+	49.7454	52.0213	37.2778	38.0933	-0.433522	7.00911e-07	UMAMIT20
AT2G38470	Chr2	16108235	16110766	+	12.1668	12.5354	8.89248	9.40174	-0.433185	0.00983063	ATWRKY33
AT2G31750	Chr2	13497118	13500228	+	47.2849	40.2795	33.3053	31.5081	-0.432965	8.31299e-06	UGT74D1
AT5G41790	Chr5	16725753	16732847	+	19.2383	19.3665	13.7392	14.8587	-0.432372	5.44181e-10	CIP1
AT4G24050	Chr4	12497055	12500326	+	23.7747	22.6099	15.882	18.4654	-0.432065	0.00189478	NA
AT2G23760	Chr2	10107707	10113327	-	25.8703	24.8118	18.1943	19.36	-0.431569	4.7191e-06	BLH4
AT4G38550	Chr4	18025635	18028911	+	26.2277	25.7995	19.0519	19.5518	-0.430066	4.84446e-06	NA
AT5G60450	Chr5	24308255	24312784	-	14.2049	12.5836	9.18809	10.6802	-0.42923	0.000550582	ARF4
AT4G02940	Chr4	1306313	1311038	+	20.5327	22.7477	15.8557	16.3243	-0.428439	2.99155e-05	NA
AT2G29670	Chr2	12681831	12685151	-	58.9265	54.6058	43.2412	41.0986	-0.428393	8.92796e-11	NA
AT1G51950	Chr1	19305081	19307518	+	55.3719	52.464	39.633	40.4832	-0.428146	8.20379e-06	IAA18
AT1G67870	Chr1	25449222	25451051	-	293.985	279.734	212.466	213.996	-0.427477	2.98722e-25	NA
AT1G17745	Chr1	6100964	6105347	+	20.7937	20.5277	15.4318	15.3172	-0.426258	1.12651e-05	PGDH
AT2G36390	Chr2	15264211	15270092	+	23.0903	24.0488	17.6639	17.4464	-0.425625	2.18471e-07	BE3
AT5G46330	Chr5	18791575	18795908	+	14.2547	13.0437	9.48497	10.8165	-0.425549	4.20631e-05	FLS2
AT4G20720	Chr4	11105193	11108253	+	9.83023	10.9203	7.2657	8.18641	-0.425446	0.00624921	NA
AT1G21060	Chr1	7371657	7374114	+	22.7922	23.2013	17.9512	16.3452	-0.424242	0.00113064	NA
AT3G57800	Chr3	21407782	21411904	-	64.5639	66.6458	47.884	49.912	-0.424094	9.48927e-12	NA
AT3G22121	Chr3	7794956	7796327	+	3150.34	3032.02	2217.93	2389.96	-0.421892	1.00842e-15	NA
AT5G10150	Chr5	3181938	3184110	-	34.7135	34.2239	24.8389	26.6177	-0.421107	0.000148846	NA
AT2G29340	Chr2	12597018	12599299	+	57.8643	64.285	44.2196	47.0563	-0.421021	2.20192e-05	NA
AT2G28550	Chr2	12225656	12228624	-	33.6725	34.4377	25.9559	24.9741	-0.41985	1.12886e-06	RAP2.7
AT5G37990	Chr5	15133867	15135169	-	116.093	117.126	85.6544	88.7098	-0.419458	4.19287e-09	NA
AT5G13550	Chr5	4355276	4359692	-	13.9798	14.2273	10.6977	10.4046	-0.419109	0.000830507	SULTR4;1
AT2G38310	Chr2	16049918	16051356	+	39.5531	36.1925	26.6496	29.9429	-0.418988	0.000454514	PYL4
AT5G47990	Chr5	19434758	19436749	+	87.9932	89.5657	67.5089	65.3584	-0.418735	1.67766e-14	CYP705A5
AT2G39400	Chr2	16452612	16455001	+	30.4976	29.7342	23.3287	21.7386	-0.418596	0.00448527	NA
AT1G01470	Chr1	171525	172948	-	63.298	59.1289	42.8444	48.7155	-0.41807	0.000182968	LEA14
AT5G11950	Chr5	3854388	3857243	+	45.1786	44.9917	35.6361	31.8946	-0.417751	0.00074439	LOG8
AT5G62670	Chr5	25159208	25165209	+	61.6387	62.9451	45.8749	47.5182	-0.415683	2.74179e-19	AHA11
AT1G03610	Chr1	900732	903070	+	73.91	69.735	53.602	54.1334	-0.414352	2.56828e-10	NA
AT1G23480	Chr1	8332862	8336414	+	20.2439	18.9144	15.6588	13.7302	-0.413865	0.00539492	ATCSLA03
AT4G16680	Chr4	9387393	9391726	-	9.07044	10.4027	7.10078	7.52706	-0.413831	0.00582949	NA
AT5G67470	Chr5	26926551	26930556	+	9.16291	9.40934	7.17786	6.77204	-0.413674	0.00211218	ATFH6
AT1G30530	Chr1	10814612	10816615	+	17.2956	18.9771	13.1508	14.0971	-0.41322	0.00398656	UGT78D1
AT2G24270	Chr2	10326918	10330048	-	296.98	291.731	223.555	218.562	-0.413109	2.21627e-44	ALDH11A3
AT5G61590	Chr5	24764256	24765511	-	79.7669	77.5096	59.5945	58.5058	-0.413094	9.63466e-07	NA
AT1G76520	Chr1	28714765	28717910	+	17.9419	19.192	14.2378	13.6905	-0.41212	0.00124158	NA
AT4G37760	Chr4	17743738	17746697	+	32.7257	31.0433	24.3352	23.5848	-0.411869	9.74711e-07	SQE3
AT2G04280	Chr2	1480068	1482089	-	15.4279	13.9998	10.9291	11.175	-0.41158	0.00627408	NA
AT2G40900	Chr2	17063098	17065813	-	18.9716	17.0049	14.0634	12.9752	-0.411418	0.00885802	UMAMIT11
AT5G08790	Chr5	2858849	2860558	-	23.2395	24.4241	18.2898	17.6571	-0.407887	0.00193546	anac081
AT5G36250	Chr5	14282059	14284684	+	25.0381	24.8302	18.6327	18.9866	-0.406424	6.00477e-05	PP2C74
AT2G34070	Chr2	14387194	14390339	-	44.6979	43.6627	33.5823	33.1369	-0.405134	1.25398e-06	TBL37
AT5G63030	Chr5	25286177	25287694	+	73.308	72.6113	56.2932	53.9255	-0.405047	0.000502289	GRXC1
AT3G25500	Chr3	9251093	9255083	-	19.5702	19.3953	15.83	13.6168	-0.405012	7.22431e-06	AFH1
AT3G05165	Chr3	1457381	1462963	-	84.6848	90.1584	65.9209	66.1912	-0.404909	2.8316e-10	NA
AT3G59060	Chr3	21827905	21830837	-	153.714	157.382	119.302	116.053	-0.402903	3.18982e-21	PIF5
AT4G18700	Chr4	10288798	10291058	-	91.1002	92.7725	68.9249	70.2605	-0.401766	3.80438e-15	ATWL4
AT4G37680	Chr4	17700634	17702952	+	30.2273	30.9831	22.354	23.9785	-0.401524	0.000383144	HHP4
AT2G28150	Chr2	11999736	12002738	+	28.7092	29.625	21.9898	22.1928	-0.401155	2.93848e-05	NA
AT3G46600	Chr3	17157585	17159965	+	28.1095	27.8366	21.1136	21.2677	-0.400407	2.08175e-05	NA
AT4G16983	Chr4	9557002	9557821	-	174.289	191.872	146.621	131.227	-0.399609	4.35484e-07	NA
AT4G19510	Chr4	10633619	10639036	+	20.2545	19.7201	15.8861	14.439	-0.399002	9.5416e-07	NA
AT1G02850	Chr1	630374	633420	+	61.3497	62.7446	48.3676	45.9287	-0.396722	2.32009e-09	BGLU11
AT4G26610	Chr4	13424477	13427402	+	31.3812	29.6688	22.6794	23.6738	-0.396338	7.83486e-06	AGC1-2
AT5G16120	Chr5	5265473	5268078	+	82.3464	73.3373	58.5135	59.7426	-0.395466	2.12144e-07	NA
AT1G68570	Chr1	25746697	25750291	+	17.7533	17.2248	13.1285	13.4664	-0.394782	0.00216531	AtNPF3.1
AT2G46530	Chr2	19104632	19108486	+	16.7463	17.5148	13.3819	12.6918	-0.394713	0.00184383	ARF11
AT3G53540	Chr3	19846647	19851045	-	23.4838	23.422	17.3698	18.3132	-0.394198	8.69978e-07	TRM19
AT1G51940	Chr1	19295820	19299169	-	27.3698	24.5649	20.5034	19.0059	-0.393886	0.000122858	LYK3
AT4G03080	Chr4	1359655	1365498	-	19.4191	18.2912	14.1051	14.5828	-0.393556	7.84164e-06	BSL1
AT4G13575	Chr4	7890249	7893761	-	62.0238	64.6248	50.2001	46.2305	-0.393496	0.000931441	NA
AT2G31010	Chr2	13193954	13200138	+	10.7956	10.5925	8.10536	8.19603	-0.391471	0.00167986	NA
AT4G30530	Chr4	14920376	14922519	+	100.267	96.3341	71.9517	77.8866	-0.390913	1.17691e-07	GGP1
AT1G45201	Chr1	17123785	17129223	+	82.057	81.9569	60.7631	64.339	-0.390335	8.20392e-11	ATTLL1
AT3G52720	Chr3	19538540	19542286	-	71.3712	72.2566	52.5256	57.0802	-0.389705	7.22788e-06	ACA1
AT4G36648	Chr4	17280528	17282730	-	111.29	111.958	87.2866	83.319	-0.38824	1.47079e-12	NA
AT1G17100	Chr1	5844646	5845661	+	42.1584	38.8553	29.8875	31.9502	-0.388155	0.00350934	AtHBP1
AT4G16900	Chr4	9511859	9516688	-	11.0625	9.78362	8.46869	7.46517	-0.387735	0.0085591	NA
AT5G39610	Chr5	15858398	15859911	-	44.1831	44.7871	33.8068	34.2211	-0.38727	0.000432185	ANAC092
AT5G59540	Chr5	23995850	23997821	-	42.8615	40.7189	32.7616	31.1595	-0.386591	0.00026574	NA
AT4G00780	Chr4	334573	336478	+	85.9434	88.1106	66.1112	67.1675	-0.38526	5.42526e-08	NA
AT5G53370	Chr5	21649532	21651713	-	27.6553	26.5977	20.339	21.1829	-0.385009	4.38145e-05	ATPMEPCRF
AT2G47180	Chr2	19368798	19370478	-	26.2639	27.7599	19.9536	21.4662	-0.383324	0.00238048	AtGolS1
AT2G43820	Chr2	18152078	18153908	+	58.7666	58.1159	45.1834	44.449	-0.382963	6.09173e-08	ATSAGT1
AT4G16780	Chr4	9449114	9450905	+	84.2871	86.1636	66.22	64.561	-0.382618	1.89697e-07	ATHB-2
AT5G64240	Chr5	25695620	25697416	+	51.191	48.6552	40.0135	36.5879	-0.382529	8.44158e-06	AtMC3
AT5G14570	Chr5	4695084	4697078	-	27.061	27.4165	21.4787	20.3373	-0.382209	0.000115478	ATNRT2.7
AT1G64140	Chr1	23803793	23807159	-	41.8499	41.4264	31.5859	32.3083	-0.381921	5.96657e-10	NA
AT4G29700	Chr4	14543138	14545310	-	25.8719	24.61	19.5819	19.1558	-0.381613	0.000487512	NA
AT3G03475	Chr3	5953031	5953921	+	380.978	366.119	292.596	281.404	-0.380325	4.17515e-06	NA
AT5G10180	Chr5	3193017	3197136	+	82.2747	80.7266	63.4988	61.7852	-0.379676	1.73223e-15	AST68
AT1G65840	Chr1	24489758	24493077	+	36.4175	35.8662	28.3626	27.2017	-0.379635	6.0739e-06	ATPAO4
AT4G01330	Chr4	550175	553097	+	103.594	102.413	79.7774	78.6387	-0.378962	5.84914e-15	NA
AT1G48750	Chr1	18035967	18036510	+	140.298	124.224	98.6101	104.606	-0.37876	0.00232138	NA
AT5G19120	Chr5	6414488	6415907	+	197.844	193.855	152.79	148.479	-0.378699	9.88094e-20	NA
AT5G02290	Chr5	470182	472907	-	25.0069	26.5265	19.4912	20.1567	-0.378691	0.00132948	NAK
AT5G28400	Chr5	10344024	10348234	-	12.2614	12.3544	9.76866	9.17576	-0.378396	0.00254066	NA
AT4G20270	Chr4	10949573	10953113	+	15.6295	15.6468	12.1008	11.9631	-0.378311	9.79978e-05	BAM3
AT3G19720	Chr3	6850358	6855590	-	41.7772	43.6592	33.3793	32.43	-0.377282	2.55246e-09	ARC5
AT3G56360	Chr3	20896332	20897747	+	75.4247	74.0573	57.7048	57.3935	-0.376943	6.15597e-07	NA
AT1G12440	Chr1	4241421	4243229	-	188.391	179.038	145.287	137.713	-0.376502	7.3318e-13	NA
AT2G44900	Chr2	18511313	18516468	-	17.2249	16.7469	12.6124	13.5677	-0.375133	3.47801e-05	ARABIDILLO-1
AT5G09440	Chr5	2938193	2939715	+	29.6345	32.9537	25.0361	23.3029	-0.374319	0.00274547	EXL4
AT5G61510	Chr5	24736871	24739002	-	42.7798	39.6456	34.2437	29.3785	-0.373921	0.000416345	NA
AT3G07460	Chr3	2384375	2385982	-	96.5669	100.821	76.7777	75.62	-0.373791	3.18202e-07	NA
AT5G40670	Chr5	16285711	16287947	+	38.6716	38.1106	31.0765	28.2064	-0.373557	0.00190149	NA
AT1G67360	Chr1	25236781	25238216	-	34.7331	32.5836	26.2427	25.8748	-0.368499	0.0058379	NA
AT1G78000	Chr1	29327515	29333220	+	35.5414	36.9842	28.5791	27.6347	-0.368197	1.77114e-06	SEL1
AT2G36580	Chr2	15339122	15343086	+	57.1202	59.562	45.1116	45.4536	-0.365977	1.02038e-08	NA
AT2G32800	Chr2	13916440	13919179	+	12.894	11.9783	9.09301	10.1862	-0.365743	0.00599338	AP4.3A
AT1G78830	Chr1	29636818	29638773	-	96.8677	100.769	76.6007	76.8257	-0.36569	4.30918e-12	NA
AT3G21790	Chr3	7676818	7678542	-	27.5385	27.8237	22.6359	20.3823	-0.36492	0.00086373	NA
AT5G65380	Chr5	26122937	26126560	-	150.897	140.832	116.048	110.662	-0.363472	2.48421e-14	NA
AT2G47160	Chr2	19357420	19361328	-	20.8323	19.699	15.6194	15.8705	-0.363364	0.000139202	AtBOR1
AT3G49120	Chr3	18207651	18210333	+	117.57	117.644	94.7495	88.5302	-0.36039	1.38529e-10	ATPCB
AT1G29395	Chr1	10288129	10289666	-	252.09	261.098	198.201	201.68	-0.36016	8.35471e-15	COR413-TM1
AT1G04800	Chr1	1348452	1349478	-	97.88	95.0806	78.5238	71.8886	-0.359725	7.39901e-06	NA
AT3G60390	Chr3	22320580	22322661	-	36.7457	36.1673	26.7821	30.0185	-0.359249	0.00115616	HAT3
AT1G13110	Chr1	4467094	4469033	+	39.4843	37.0084	28.8725	30.7149	-0.359129	6.69501e-05	CYP71B7
AT5G13570	Chr5	4367262	4370429	+	24.0432	22.0347	19.2507	16.6755	-0.359087	0.00797678	ATDCP2
AT5G06980	Chr5	2167120	2169437	+	120.114	127.597	98.5781	94.9318	-0.357072	4.1387e-08	LNK4
AT3G13062	Chr3	4184340	4187453	+	78.5801	76.3815	60.3267	60.6282	-0.357058	2.71441e-09	NA
AT3G17390	Chr3	5952187	5954091	-	229.654	245.266	184.953	186.267	-0.355914	5.64285e-20	MAT4
AT1G01140	Chr1	64166	67774	-	57.994	58.3304	45.6827	45.2685	-0.355129	8.15837e-07	CIPK9
AT4G36360	Chr4	17176342	17181466	-	26.4165	26.853	20.4151	21.2293	-0.355096	1.12263e-06	BGAL3
AT4G13670	Chr4	7948579	7951022	+	53.5447	49.5643	40.8468	39.7466	-0.354738	7.47992e-05	PTAC5
AT2G20670	Chr2	8911860	8913747	-	349.011	351.597	276.945	271.058	-0.354636	1.25056e-27	NA
AT1G04310	Chr1	1154740	1157813	-	13.8363	13.3108	10.361	10.8613	-0.354467	0.00563903	ERS2
AT2G32880	Chr2	13948733	13950745	-	51.3282	50.0887	41.5092	37.852	-0.354127	0.000231341	NA
AT4G26850	Chr4	13498956	13501701	-	64.1737	67.7066	52.9473	50.3241	-0.353701	4.01428e-09	VTC2
AT3G49790	Chr3	18467959	18469962	-	29.5721	29.6448	25.6133	20.773	-0.353213	0.00963324	NA
AT5G03760	Chr5	985622	990630	-	36.3608	36.1131	27.8388	28.9113	-0.35251	1.01063e-05	ATCSLA09
AT5G44020	Chr5	17712203	17714406	+	474.6	483.124	371.125	379.004	-0.352509	5.86481e-31	NA
AT1G02340	Chr1	465616	467880	-	70.1391	71.6987	57.0994	54.0789	-0.351863	6.43972e-05	FBI1
AT2G30010	Chr2	12805667	12809386	+	30.0287	26.8573	22.3753	22.1633	-0.351828	0.00570523	TBL45
AT1G23130	Chr1	8200321	8201246	+	550.339	555.561	421.059	445.434	-0.351709	1.38185e-19	NA
AT2G18790	Chr2	8139756	8144461	+	26.5252	26.1193	19.7113	21.5518	-0.350666	1.60949e-07	HY3
AT2G22540	Chr2	9579647	9583901	+	79.419	79.8948	61.1387	63.7933	-0.350592	3.00166e-06	AGL22
AT2G42870	Chr2	17836416	17837618	-	109.413	107.59	86.1132	84.2327	-0.349193	7.31995e-05	HLH1
AT2G36120	Chr2	15165213	15166536	+	202.667	198.239	161.604	153.184	-0.349123	6.22928e-12	DOT1
AT5G49360	Chr5	20011812	20016857	-	264.351	265.408	210.656	205.448	-0.348572	1.69806e-38	ATBXL1
AT2G24150	Chr2	10265271	10267607	-	38.9567	37.5084	29.0369	30.9808	-0.348426	0.000920087	HHP3
AT4G18130	Chr4	10042137	10046346	-	11.3297	11.0905	8.9023	8.70899	-0.34821	0.00168649	PHYE
AT5G53130	Chr5	21537721	21541029	-	27.2195	26.8162	21.5392	20.928	-0.347595	5.96646e-05	ATCNGC1
AT1G14290	Chr1	4880030	4882265	-	77.2746	77.5424	60.9072	60.7753	-0.347494	7.7133e-07	SBH2
AT1G64390	Chr1	23911024	23915236	+	34.9025	35.8406	27.9632	27.654	-0.347446	9.5416e-07	AtGH9C2
AT5G01240	Chr5	97536	101835	+	40.7436	40.4195	30.9562	32.8134	-0.347332	5.28996e-06	LAX1
AT1G48300	Chr1	17847042	17848338	+	353.841	358.833	285.184	275.193	-0.347227	1.59701e-22	DGAT3
AT3G53980	Chr3	19987562	19988463	-	273.967	300.03	219.196	232.606	-0.345819	4.43176e-07	NA
AT2G34510	Chr2	14543894	14546986	-	25.0739	23.8466	18.3627	20.1107	-0.345684	0.00395085	NA
AT4G33010	Chr4	15926652	15931422	-	169.591	176.064	134.959	137.174	-0.345236	3.25218e-32	AtGLDP1
AT2G41190	Chr2	17167279	17170559	-	22.866	23.0221	18.9751	17.1656	-0.345221	0.00249986	NA
AT3G03250	Chr3	749309	754161	-	74.041	74.1675	58.9935	57.7302	-0.344709	4.80536e-09	AtUGP1
AT5G10960	Chr5	3464098	3466314	+	177.178	170.614	139.289	134.633	-0.344286	2.17368e-15	NA
AT3G07780	Chr3	2484454	2487126	+	62.2746	60.795	50.0869	46.8897	-0.344012	6.09173e-08	OBE1
AT5G42600	Chr5	17053453	17058245	+	24.0142	24.4707	19.017	19.1878	-0.343938	8.08216e-05	MRN1
AT2G18730	Chr2	8118736	8121947	+	27.4431	28.1503	22.4143	21.413	-0.343743	0.00098261	ATDGK3
AT3G12580	Chr3	3991117	3993886	-	19.2316	18.6135	14.5554	15.2507	-0.343711	0.0011864	ATHSP70
AT2G39770	Chr2	16588556	16591032	+	131.691	139.774	107.359	106.677	-0.343577	6.11428e-11	CYT1
AT4G25260	Chr4	12935710	12937236	-	53.4596	54.1291	43.8462	40.9787	-0.343467	0.000480912	NA
AT3G61700	Chr3	22835127	22839188	+	34.3762	36.1092	28.433	27.1668	-0.343047	0.000406085	NA
AT5G44680	Chr5	18023985	18026077	-	74.1742	78.8334	59.8257	60.9064	-0.342312	4.31098e-06	NA
AT2G34470	Chr2	14530735	14532505	-	55.9783	53.8893	45.0145	41.6695	-0.342114	0.000705217	PSKF109
AT5G57660	Chr5	23355337	23356989	+	376.287	367.764	295.246	291.755	-0.341898	1.1759e-29	ATCOL5
AT5G28840	Chr5	10862016	10864946	-	245.146	245.545	196.514	190.737	-0.341741	1.37107e-20	GME
AT5G45350	Chr5	18381799	18384069	-	99.2976	95.344	76.0029	77.5391	-0.341666	1.23827e-05	NA
AT5G27600	Chr5	9742492	9747024	+	18.0932	18.5138	14.5854	14.3195	-0.341233	0.00236998	ATLACS7
AT5G42980	Chr5	17242607	17244231	+	758.393	756.124	603.887	591.774	-0.341106	2.36412e-26	ATH3
AT2G03640	Chr2	1104307	1106905	-	88.4259	92.8191	70.2638	72.8753	-0.340801	1.24332e-07	NA
AT3G26740	Chr3	9827682	9828917	+	1660.07	1647.71	1360.75	1253.21	-0.339671	2.05614e-07	CCL
AT1G80940	Chr1	30410585	30412289	+	57.299	58.0967	47.6655	43.598	-0.339417	0.000912327	NA
AT5G44260	Chr5	17829618	17831336	-	55.0013	55.9689	44.5518	43.2582	-0.338145	3.72232e-06	AtTZF5
AT4G39730	Chr4	18432659	18433753	+	76.1496	77.2144	61.7327	59.6364	-0.338002	0.000130502	PLAT1
AT2G01850	Chr2	385171	387478	+	143.895	138.766	118.343	105.372	-0.33759	6.11747e-07	ATXTH27
AT4G08850	Chr4	5636479	5640952	-	20.1704	20.6698	15.9093	16.4187	-0.337267	5.9683e-05	NA
AT1G11840	Chr1	3995158	3997965	+	366.612	363.532	285.3	292.738	-0.336782	4.17471e-22	ATGLX1
AT2G47710	Chr2	19554724	19556126	-	122.954	118.232	96.3626	94.6133	-0.336461	6.50764e-06	NA
AT3G06210	Chr3	1879985	1883491	+	14.3142	14.392	11.3229	11.4138	-0.336336	0.0031151	NA
AT1G66980	Chr1	24997223	25002239	-	16.7155	17.4073	13.5906	13.4499	-0.33612	0.000457355	GDPDL2
AT2G19810	Chr2	8550253	8551979	+	36.9445	34.9885	28.4029	28.5595	-0.33599	0.000973903	AtOZF1
AT5G25265	Chr5	8754181	8756948	-	145.413	142.889	111.103	117.255	-0.335835	2.8145e-11	NA
AT3G13000	Chr3	4157713	4162065	-	19.325	18.1101	15.1286	14.5246	-0.335792	0.00407778	NA
AT2G31820	Chr2	13529766	13533348	+	15.8548	15.3183	12.8996	11.8094	-0.335483	0.00222165	NA
AT1G25145	Chr1	8818867	8820736	+	59.6821	58.5831	48.7334	45.0265	-0.335403	0.000171555	AtLpxC4
AT1G28260	Chr1	9875527	9879433	-	21.7276	22.4076	17.3097	17.6754	-0.335401	8.73649e-05	NA
AT5G64410	Chr5	25750845	25755501	-	25.2144	26.9727	20.4779	20.9091	-0.335125	0.000150162	ATOPT4
AT3G07020	Chr3	2217622	2221956	-	24.2922	23.3634	18.667	19.1166	-0.334256	0.000337804	SGT
AT5G53150	Chr5	21553355	21557592	+	15.4438	14.6339	12.3529	11.512	-0.333425	0.00261878	NA
AT1G02300	Chr1	453107	455519	+	29.1089	31.9458	24.4509	24.1194	-0.331208	0.00842645	NA
AT3G01420	Chr3	159450	162905	-	129.425	127.162	102.219	101.742	-0.330998	2.65076e-16	ALPHA-DOX1
AT2G27050	Chr2	11545656	11548293	+	79.2508	75.0436	63.7005	59.1008	-0.329312	7.59701e-09	AtEIL1
AT5G42940	Chr5	17216329	17220672	-	15.7475	16.9792	13.1634	12.913	-0.328747	0.0035042	NA
AT5G17900	Chr5	5924372	5927041	+	31.1647	32.8663	24.7181	26.278	-0.328553	0.000422168	NA
AT1G76890	Chr1	28873052	28875435	-	35.7172	36.758	29.6798	28.0741	-0.328313	0.00011565	AT-GT2
AT4G28080	Chr4	13948603	13958107	-	116.167	113.499	90.8476	92.0453	-0.328263	1.3102e-34	NA
AT5G09220	Chr5	2866222	2869156	+	180.225	183.292	143.165	146.387	-0.328218	1.98808e-18	AAP2
AT2G25430	Chr2	10822192	10824939	+	55.3052	55.9329	46.7194	41.9333	-0.32821	1.89723e-07	NA
AT4G14900	Chr4	8520782	8524217	-	44.7932	44.7521	35.0128	36.3591	-0.326977	2.16688e-08	NA
AT2G20960	Chr2	9006610	9009794	+	30.7988	28.4404	23.2898	23.9039	-0.326879	6.79597e-05	pEARLI4
AT1G62510	Chr1	23136366	23137254	-	151.649	154.264	122.228	121.805	-0.326254	5.88663e-06	NA
AT1G60870	Chr1	22409298	22410854	+	88.9001	89.5869	69.9642	72.3935	-0.326211	8.90196e-05	MEE9
AT3G60530	Chr3	22373013	22374554	+	175.125	176.754	141.887	139.144	-0.324569	3.18591e-12	GATA4
AT1G19835	Chr1	6855899	6860563	-	45.3133	46.3246	38.1049	35.113	-0.324454	8.88254e-08	NA
AT1G67300	Chr1	25193704	25197158	-	22.3127	21.2265	17.6859	17.078	-0.324282	0.00947917	NA
AT4G26620	Chr4	13427029	13430049	-	24.8451	25.5388	19.583	20.6646	-0.323979	0.00289498	NA
AT3G16570	Chr3	5644593	5646557	+	131.945	132.644	105.719	105.667	-0.323945	6.26073e-05	ATRALF23
AT5G15450	Chr5	5014212	5018347	-	20.2796	20.5713	17.0986	15.591	-0.322406	0.000349923	APG6
AT2G32710	Chr2	13873362	13876737	+	51.4679	50.7753	41.5977	40.2134	-0.321692	0.000517506	ACK2
AT5G19190	Chr5	6457026	6458504	+	131.307	135.858	108.496	105.355	-0.321596	6.51622e-07	NA
AT1G70940	Chr1	26742940	26746469	+	106.761	106.035	87.1589	83.171	-0.321387	1.27164e-14	ATPIN3
AT1G15670	Chr1	5389952	5391672	+	32.4146	31.5799	27.3765	23.8692	-0.32118	0.00809425	KFB01
AT2G23460	Chr2	9995465	9999122	+	21.4357	21.5806	17.3819	17.0549	-0.321157	0.000299794	ATXLG1
AT5G15850	Chr5	5176091	5177897	-	48.5616	48.7398	39.7137	38.2143	-0.320672	4.50979e-05	ATCOL1
AT1G12240	Chr1	4153641	4157653	+	109.997	106.639	87.8783	85.6993	-0.31955	4.23834e-13	ATBETAFRUCT4
AT5G52100	Chr5	21170048	21172346	+	65.6058	65.5598	52.8383	52.3121	-0.319009	6.61964e-05	CRR1
AT1G70090	Chr1	26400694	26402815	+	31.6801	31.9742	25.0126	26.019	-0.318678	0.00347954	GATL9
AT3G47340	Chr3	17437840	17441431	-	739.035	744.815	593.434	596.468	-0.318533	1.5026e-52	ASN1
AT1G12860	Chr1	4384304	4386651	+	25.679	27.9695	21.3794	21.6751	-0.318243	0.00341034	ICE2
AT2G35060	Chr2	14775041	14779106	-	41.5618	39.9918	33.1387	32.2996	-0.317401	1.07668e-06	KUP11
AT5G16370	Chr5	5356551	5358789	-	64.5432	62.0019	50.4318	51.116	-0.316957	7.06977e-08	AAE5
AT1G20090	Chr1	6966842	6969009	+	88.7685	84.429	69.7527	69.2621	-0.316678	1.73195e-05	ARAC4
AT2G18440	Chr2	7994941	7997239	-	436.483	435.322	354.466	345.685	-0.31643	1.16716e-17	NA
AT1G20650	Chr1	7157826	7160590	-	62.6409	66.9801	52.7723	51.3774	-0.316396	1.36973e-05	ASG5
AT3G22890	Chr3	8112614	8115024	+	151.65	145.242	119.454	118.924	-0.316284	7.97104e-14	APS1
AT4G00360	Chr4	160643	163023	+	42.4379	40.4895	33.129	33.5346	-0.31434	1.83413e-05	ATT1
AT2G22080	Chr2	9386431	9388241	+	72.883	74.5081	59.0582	59.5437	-0.313728	0.000739727	NA
AT3G09600	Chr3	2946239	2949017	+	39.6926	42.6661	33.8518	32.4618	-0.313572	0.00124287	LCL5
AT3G09390	Chr3	2889406	2890574	-	484.652	471.506	388.502	382.173	-0.310889	2.08936e-13	ATMT-1
AT1G44800	Chr1	16913994	16917053	-	36.9224	36.8218	30.7981	28.6725	-0.310854	0.00296029	SIAR1
AT5G60710	Chr5	24410581	24415145	-	16.2842	17.1958	13.0253	13.99	-0.309603	0.00718188	NA
AT3G19860	Chr3	6903757	6906207	+	105.303	106.777	88.078	83.1319	-0.309396	1.90208e-07	bHLH121
AT3G50950	Chr3	18935674	18938799	+	18.7427	17.7132	14.011	15.4017	-0.308461	0.00373256	ZAR1
AT1G68520	Chr1	25708175	25710989	-	83.8269	81.0151	67.0376	66.0937	-0.307987	8.32085e-08	BBX14
AT5G57350	Chr5	23230874	23236682	-	65.032	65.3486	51.5452	53.8032	-0.307323	1.76578e-10	AHA3
AT5G40370	Chr5	16147347	16149256	-	110.022	109.078	85.7329	91.3159	-0.30705	0.000636453	GRXC2
AT1G30410	Chr1	10738683	10747563	+	11.5639	10.7403	9.48401	8.54855	-0.306607	0.00363061	ABCC12
AT1G51690	Chr1	19163843	19170449	+	55.8862	53.9891	45.6149	43.2478	-0.306175	8.20379e-06	ATB
AT5G03650	Chr5	931762	937702	+	35.2512	35.6081	29.0592	28.2875	-0.30557	1.35946e-05	SBE2.2
AT1G23390	Chr1	8308965	8310916	-	127.27	130.72	104.932	103.933	-0.305068	8.99599e-11	NA
AT1G74910	Chr1	28135361	28138971	-	161.388	160.999	135.053	126.02	-0.304699	3.857e-12	NA
AT1G61900	Chr1	22882176	22885125	-	40.0846	39.682	31.6767	32.9451	-0.303382	0.000366239	NA
AT4G00630	Chr4	261246	268097	-	18.0848	19.3407	15.4339	14.9147	-0.303343	0.000178552	ATKEA2
AT1G27980	Chr1	9748506	9752769	+	23.8159	22.9224	18.6037	19.2728	-0.302573	0.00782938	ATDPL1
AT2G27450	Chr2	11737374	11739690	-	52.2809	52.7228	42.8597	42.3015	-0.302369	0.00216209	ATNLP1
AT2G01320	Chr2	154097	158204	-	40.3784	38.5159	31.4472	32.5743	-0.300663	1.76392e-05	ABCG7
AT1G30360	Chr1	10715482	10718997	+	94.796	92.5784	75.8806	76.22	-0.300612	1.9595e-12	ERD4
AT4G09160	Chr4	5839599	5842456	+	32.6924	33.4493	27.2118	26.5298	-0.299908	0.000384957	NA
AT5G42100	Chr5	16829113	16831618	-	51.4692	53.7723	44.3765	41.21	-0.299273	8.06696e-05	ATBG_PPAP
AT1G22410	Chr1	7911843	7915004	+	56.349	56.9712	45.3379	46.8378	-0.297831	6.27105e-06	NA
AT1G78570	Chr1	29549540	29552438	+	42.552	42.2265	34.0025	34.9484	-0.297825	7.55432e-06	ATRHM1
AT2G38120	Chr2	15972876	15977180	+	109.07	108.009	89.976	86.6397	-0.29775	1.90496e-10	AtAUX1
AT4G17790	Chr4	9891051	9893057	+	47.8199	45.7589	37.536	38.5902	-0.29712	0.00388274	NA
AT1G14910	Chr1	5139712	5143735	-	34.8915	36.2225	28.5386	29.3686	-0.29661	6.60289e-05	NA
AT1G71695	Chr1	26964087	26966688	+	110.091	107.958	87.4539	90.0446	-0.296414	2.93289e-07	NA
AT5G44240	Chr5	17816904	17823708	+	18.6522	18.3103	14.8958	15.2047	-0.295894	0.00087997	ALA2
AT4G18710	Chr4	10296138	10301228	+	203.773	208	168.876	166.856	-0.294823	6.03384e-16	ATSK21
AT4G04340	Chr4	2122507	2126910	+	51.2553	51.7445	41.6814	42.3812	-0.293089	3.10316e-07	NA
AT5G21930	Chr5	7243002	7249170	+	51.7521	48.2179	42.1014	39.4747	-0.292965	1.55943e-06	ATHMA8
AT5G02380	Chr5	506498	507244	-	3419.27	3464.6	2837.8	2783.72	-0.292434	7.75345e-35	MT2B
AT5G22500	Chr5	7470328	7474133	+	31.4799	31.0098	25.3024	25.7668	-0.290877	0.00858779	FAR1
AT2G38540	Chr2	16130290	16131240	+	1469.82	1463.39	1173.79	1224.31	-0.290376	9.02694e-25	ATLTP1
AT3G12320	Chr3	3923515	3925502	+	129.977	127.489	105.068	105.53	-0.289607	1.28584e-05	LNK3
AT2G26210	Chr2	11157118	11159417	+	76.826	76.1457	63.0753	62.0752	-0.289605	0.00180491	NA
AT4G14070	Chr4	8111944	8118188	-	28.4247	29.6474	22.8478	24.6644	-0.289491	0.0017346	AAE15
AT1G20970	Chr1	7313901	7319921	+	21.8681	21.8281	18.0379	17.7202	-0.289347	9.91603e-06	NA
AT5G51550	Chr5	20939363	20940895	-	56.5301	54.2646	44.6901	45.9704	-0.288658	0.00104182	EXL3
AT1G04300	Chr1	1148564	1154667	-	46.0886	46.0751	36.7691	38.7182	-0.287665	2.65579e-07	NA
AT3G05900	Chr3	1761205	1763984	-	102.827	98.8848	83.0804	82.1287	-0.287619	2.45952e-09	NA
AT3G16520	Chr3	5618408	5620969	-	98.7273	95.3308	80.1888	78.858	-0.286808	4.55756e-08	UGT88A1
AT4G36780	Chr4	17332269	17334355	-	58.0123	59.2955	47.1995	49.0289	-0.28574	0.000254636	BEH2
AT2G03890	Chr2	1185458	1188681	+	73.5551	72.4542	61.0855	58.8162	-0.284293	1.73197e-08	ATPI4K
AT2G01021	Chr2	6571	6672	+	18357.3	16801.5	14318.4	14539.1	-0.283861	0.00127335	NA
AT4G37590	Chr4	17662840	17666736	-	49.6726	49.1937	42.8703	38.3873	-0.283346	0.000111825	MEL1
AT1G33240	Chr1	12051361	12054753	-	57.5675	62.3713	49.8842	48.7443	-0.282851	1.06368e-05	AT-GTL1
AT1G60940	Chr1	22439063	22442221	-	69.898	71.6151	57.5764	58.7747	-0.282599	7.59597e-05	SNRK2-10
AT5G03730	Chr5	974360	979849	-	35.0168	33.6443	28.0609	28.3667	-0.282559	3.15912e-05	AtCTR1
AT5G53170	Chr5	21562718	21568023	-	52.9695	51.5096	44.0713	41.8305	-0.282517	1.88739e-06	FTSH11
AT1G58360	Chr1	21676388	21680519	+	50.6857	50.2804	42.0791	40.9559	-0.282196	0.000131629	AAP1
AT3G60320	Chr3	22291886	22295529	-	41.6002	43.5685	34.1177	35.9262	-0.28219	1.35485e-05	NA
AT5G04590	Chr5	1319074	1323364	+	81.8262	82.38	66.6762	68.3528	-0.282141	1.15509e-11	SIR
AT3G06510	Chr3	2016246	2020103	+	36.7531	37.0011	30.2384	30.4403	-0.281571	0.000169878	ATSFR2
AT1G50570	Chr1	18726235	18728369	-	38.9852	38.6166	31.6659	32.1747	-0.2814	0.00442689	NA
AT1G62380	Chr1	23082036	23084253	+	406.623	421.856	345.94	336.064	-0.281147	4.79745e-17	ACO2
AT5G04720	Chr5	1360589	1363907	+	19.9162	20.7633	17.2577	16.2431	-0.281085	0.00444754	ADR1-L2
AT5G43700	Chr5	17550179	17551715	+	206.166	206.601	173.499	166.215	-0.281067	6.43553e-06	ATAUX2-11
AT3G16857	Chr3	5755714	5759443	+	61.2541	61.0596	51.3101	49.4234	-0.280251	7.99663e-07	ARR1
AT2G34430	Chr2	14524607	14525918	+	4155.11	4192.28	3394	3479.86	-0.280182	6.76982e-45	LHB1B1
AT2G24280	Chr2	10332483	10337170	+	48.5215	47.8352	39.4147	39.9278	-0.280082	1.46259e-06	NA
AT1G74880	Chr1	28129828	28131077	-	236.428	237.535	197.733	192.94	-0.279053	9.71287e-07	NDH-O
AT4G15540	Chr4	8872698	8875378	+	41.9824	39.3676	33.0589	33.9582	-0.278844	0.00693149	UMAMIT38
AT3G03780	Chr3	956862	961032	+	31.9048	31.6914	25.3605	27.0438	-0.278657	0.000316512	ATMS2
AT4G30810	Chr4	15003146	15006216	+	28.9288	30.0465	24.1361	24.512	-0.278073	0.00661318	scpl29
AT3G26730	Chr3	9823524	9827547	+	39.8424	40.9969	33.9339	32.7642	-0.278002	2.90231e-05	NA
AT5G46800	Chr5	18988588	18990867	-	49.4257	51.5985	42.2654	41.1114	-0.277687	0.00261529	BOU
AT1G02305	Chr1	455688	458164	+	153.38	146.686	122.792	124.649	-0.27763	1.61264e-07	NA
AT5G26820	Chr5	9433569	9437158	+	35.4757	37.0073	30.159	29.6621	-0.277625	0.000645365	ATIREG3
AT3G13450	Chr3	4382198	4384436	-	93.4816	94.688	78.4747	76.8167	-0.277382	1.32106e-05	DIN4
AT5G40450	Chr5	16184650	16195888	-	38.0432	36.3582	30.9008	30.477	-0.277267	8.24887e-12	NA
AT1G25275	Chr1	8860527	8861522	+	501.762	505.899	421.445	410.305	-0.277126	1.34079e-05	NA
AT2G39780	Chr2	16591117	16593775	+	90.7172	90.4901	72.8665	76.6458	-0.27703	0.000918876	RNS2
AT5G19550	Chr5	6597971	6601971	+	65.2363	67.396	55.4171	54.1197	-0.276568	3.82126e-05	AAT2
AT5G54770	Chr5	22246519	22248332	+	1167.27	1144.27	970.907	937.816	-0.276266	2.95737e-31	THI1
AT2G01420	Chr2	180033	183764	-	52.2437	50.3052	43.6969	40.9849	-0.276217	6.78624e-06	ATPIN4
AT3G56240	Chr3	20863139	20864727	-	764.231	757.095	617.898	639.956	-0.274066	2.8064e-15	CCH
AT5G52580	Chr5	21337861	21343051	+	27.0301	26.7087	21.5928	22.8348	-0.273933	0.00541008	NA
AT4G24020	Chr4	12479528	12484049	+	29.1567	32.3239	25.2307	25.6796	-0.272989	0.00028624	NLP7
AT3G60030	Chr3	22165580	22169984	-	39.9834	41.226	33.9715	33.3701	-0.270609	6.49548e-06	SPL12
AT2G15960	Chr2	6947096	6947866	+	506.087	501.576	422.706	412.62	-0.270559	2.22354e-06	NA
AT2G45980	Chr2	18917272	18919198	-	103.705	102.194	85.7781	84.9155	-0.270429	1.20379e-05	ATI1
AT3G05840	Chr3	1739777	1743163	+	72.0464	68.9309	60.0086	56.8756	-0.270256	0.00012062	ATSK12
AT1G58180	Chr1	21537577	21540038	-	208.68	209.804	185.562	161.87	-0.268948	0.000292142	ATBCA6
AT2G46830	Chr2	19245591	19248915	+	99.1538	95.9937	81.4341	80.5291	-0.268619	3.48109e-08	AtCCA1
AT5G35560	Chr5	13742072	13748318	-	21.6675	19.6919	17.3571	16.961	-0.268372	0.00946425	NA
AT5G15970	Chr5	5211719	5212743	+	164.912	169.97	139.205	139.058	-0.267551	0.00157312	AtCor6.6
AT5G25280	Chr5	8773734	8776594	+	153.348	152.55	128.292	125.973	-0.266759	1.75952e-09	NA
AT5G47780	Chr5	19347874	19350976	+	64.6603	64.2642	53.8936	53.2847	-0.266523	3.4887e-06	GAUT4
AT5G51150	Chr5	20788913	20791940	+	39.1149	37.4512	32.9248	30.7314	-0.266407	0.00194184	NA
AT4G08920	Chr4	5723651	5727268	+	102.746	102.317	86.3968	84.1744	-0.265824	2.08624e-10	ATCRY1
AT3G44480	Chr3	16090460	16096477	-	18.1902	17.3644	14.6788	14.8959	-0.265035	0.00315612	cog1
AT5G56750	Chr5	22957629	22960916	+	51.4156	51.6521	42.6225	43.1836	-0.264374	0.00284326	NDL1
AT1G06570	Chr1	2011885	2013545	-	193.601	194.271	163.062	159.913	-0.264345	2.83433e-10	HPD
AT4G24740	Chr4	12754489	12757866	-	56.3712	54.8854	46.9899	45.6619	-0.263905	0.00110684	AFC2
AT4G30440	Chr4	14881689	14883583	-	69.4865	70.1626	57.8857	58.4244	-0.263873	9.74962e-05	GAE1
AT2G22720	Chr2	9657339	9660803	+	47.5082	46.2651	39.5808	38.5178	-0.263783	0.000211474	NA
AT3G51880	Chr3	19246936	19249200	-	208.315	209.654	178.586	169.712	-0.263385	1.12651e-05	AtHMGB1
AT5G35100	Chr5	13359502	13361905	-	92.8782	85.8093	72.9211	75.9541	-0.262114	0.00336529	NA
AT5G45550	Chr5	18462107	18465097	+	90.7927	92.9455	79.264	74.0873	-0.261522	0.00518561	MOB1-like
AT1G22710	Chr1	8030587	8033156	-	56.4266	56.9214	47.3529	47.2154	-0.261457	7.02476e-05	ATSUC2
AT3G18035	Chr3	6168963	6172005	-	78.2789	76.9776	63.6201	65.9013	-0.26107	4.56328e-06	HON4
AT2G39340	Chr2	16423541	16430108	+	26.9812	26.7867	22.7288	22.1542	-0.26068	0.000265372	AtSAC3A
AT5G18650	Chr5	6217690	6220702	+	170.959	176.58	147.24	142.985	-0.260474	3.46484e-08	MIEL1
AT3G01470	Chr3	182396	184403	-	190.566	195.814	160.273	162.329	-0.26047	1.55179e-09	ATHB-1
AT4G00355	Chr4	154635	156376	+	69.1646	74.3158	60.6753	59.3566	-0.2584	0.00132382	ATI2
AT2G01190	Chr2	114926	117750	+	28.5762	28.4723	23.1845	24.5008	-0.258165	0.00243166	PDE331
AT3G49590	Chr3	18377409	18380369	+	35.0218	34.2892	29.4493	28.5436	-0.257253	0.00269335	ATG13
AT1G74100	Chr1	27864345	27865694	-	51.7323	52.52	43.7298	43.5148	-0.257172	0.00608499	ATSOT16
AT4G28760	Chr4	14207460	14212050	+	29.4427	28.6041	24.6279	23.9775	-0.255951	0.000391597	TRM20
AT3G57410	Chr3	21243136	21251159	-	82.2014	81.2836	67.6425	69.3136	-0.255176	4.64942e-10	ATVLN3
AT4G38740	Chr4	18083395	18084630	-	410.92	396.346	335.611	340.595	-0.25513	1.35787e-09	ROC1
AT5G48790	Chr5	19779860	19782066	-	86.5863	92.9802	74.4295	76.0713	-0.254993	0.00394709	NA
AT1G31420	Chr1	11249600	11253915	+	55.9277	53.4481	45.9241	45.729	-0.254542	6.07778e-05	FEI1
AT5G57940	Chr5	23456565	23460621	+	31.3274	32.0957	26.0283	27.1561	-0.254103	0.00203452	ATCNGC5
AT1G09570	Chr1	3095160	3100819	-	132.123	131.666	111.077	110.122	-0.254055	1.38074e-17	FHY2
AT1G52870	Chr1	19685545	19688028	+	123.62	125.441	107.132	101.784	-0.254045	5.62363e-06	NA
AT3G19960	Chr3	6948774	6957726	+	19.1894	18.6733	15.7482	15.9935	-0.25399	0.0012826	ATM1
AT4G14930	Chr4	8538586	8541899	+	47.692	48.5064	41.3951	39.3281	-0.253513	0.00629731	NA
AT4G29950	Chr4	14656954	14660573	+	41.8437	41.4618	34.5397	35.3447	-0.25319	0.000141494	NA
AT1G27752	Chr1	9662021	9667550	+	20.6661	20.1836	17.1282	17.14	-0.253159	0.00901395	NA
AT5G02790	Chr5	632796	635240	+	177.982	175.958	147.118	149.811	-0.253156	1.1481e-05	GSTL3
AT1G76990	Chr1	28932119	28936371	+	91.7144	86.4842	74.2021	75.3829	-0.251692	8.98297e-06	ACR3
AT1G22930	Chr1	8117286	8122151	+	62.2533	61.7562	52.8847	51.3238	-0.251099	2.76934e-08	NA
AT1G20980	Chr1	7324471	7329441	+	23.1008	22.8349	19.3854	19.2327	-0.250255	0.000990466	ATSPL14
AT5G13710	Chr5	4423555	4427324	-	157.311	157.348	131.412	133.2	-0.249817	1.07703e-07	CPH
AT5G21170	Chr5	7205477	7208613	+	195.069	186.553	161.626	159.452	-0.24882	2.07718e-07	AKINBETA1
AT5G07220	Chr5	2265233	2267012	-	76.1829	78.22	67.1466	62.8679	-0.248722	0.00177285	ATBAG3
AT4G23890	Chr4	12420414	12421464	-	162.26	159.603	132.659	138.148	-0.248693	2.86229e-05	CRR31
AT3G02380	Chr3	487069	489467	-	38.2251	37.8527	31.8282	32.2168	-0.248211	0.0081867	ATCOL2
AT3G04350	Chr3	1153723	1156876	-	30.4882	29.9493	25.7952	25.0946	-0.248082	0.00467516	NA
AT1G21400	Chr1	7493213	7496741	+	87.7765	85.3341	75.2924	70.5917	-0.246984	2.33522e-05	NA
AT5G12120	Chr5	3915676	3918933	-	33.2336	35.7156	28.2744	29.8455	-0.246911	0.00241108	NA
AT4G32760	Chr4	15799077	15804199	+	70.872	73.2202	60.6162	60.894	-0.246235	1.22436e-06	NA
AT1G75820	Chr1	28463344	28466971	-	35.2339	36.0179	29.7812	30.3133	-0.245823	0.000121085	ATCLV1
AT2G20050	Chr2	8649434	8654819	-	25.0602	25.5629	21.5328	21.1754	-0.245649	0.000620088	NA
AT3G59780	Chr3	22086333	22090529	+	81.1887	83.2605	69.7665	69.0106	-0.24523	1.47004e-07	NA
AT4G27800	Chr4	13851777	13854237	-	95.9977	91.932	78.2234	80.2682	-0.245199	9.83507e-05	PPH1
AT5G59890	Chr5	24122348	24123912	+	142.864	127.934	117.17	111.226	-0.244846	0.0049071	ADF4
AT3G18050	Chr3	6180621	6182899	+	130.201	134.272	111.477	111.856	-0.244222	1.84675e-06	NA
AT3G52240	Chr3	19372634	19375960	-	29.0782	31.553	25.7682	25.4579	-0.244196	0.00811705	NA
AT4G03415	Chr4	1503492	1506535	-	43.3317	39.9422	34.3914	35.8751	-0.243909	0.0088992	PP2C52
AT1G06400	Chr1	1950596	1952880	-	94.5227	99.5304	78.3625	85.5562	-0.243477	0.00297683	ARA-2
AT2G22780	Chr2	9689295	9692154	-	49.8838	49.6115	43.3936	40.6721	-0.243464	0.00375308	PMDH1
AT3G04290	Chr3	1133320	1136397	-	55.0006	55.2242	46.6694	46.4711	-0.243047	0.00581944	ATLTL1
AT5G08570	Chr5	2778000	2780581	+	43.8912	46.4742	37.2677	39.1183	-0.242756	0.00325626	NA
AT1G72150	Chr1	27148261	27150994	+	381.291	387.286	321.292	328.669	-0.241842	2.04016e-20	PATL1
AT2G04160	Chr2	1401268	1407827	-	28.1543	27.6601	23.8957	23.3299	-0.241045	0.00541195	AIR3
AT3G45770	Chr3	16805473	16807950	-	54.8773	56.3738	48.424	45.8096	-0.240225	0.00681505	NA
AT2G01450	Chr2	199491	203126	-	181.171	188.53	159.049	154.081	-0.240162	3.01868e-09	ATMPK17
AT1G75370	Chr1	28276281	28280033	-	35.2402	36.1345	31.0379	29.4199	-0.240131	0.0091518	NA
AT4G38520	Chr4	18015620	18018500	-	41.9199	41.9085	36.0342	34.9538	-0.240084	0.00316928	APD6
AT4G39900	Chr4	18508254	18510555	-	70.3423	69.4544	57.5547	60.838	-0.239196	0.0059847	NA
AT5G51750	Chr5	21020014	21022903	+	27.0249	27.0644	23.0369	22.7995	-0.238943	0.00617195	ATSBT1.3
AT4G28260	Chr4	14004401	14006989	+	70.7511	68.4801	59.1838	58.8084	-0.238438	1.97186e-05	NA
AT2G31510	Chr2	13416551	13421571	-	34.8568	33.6078	29.3347	28.7	-0.238164	0.00372519	ARI7
AT1G60010	Chr1	22095285	22096620	-	120.929	122.525	101.94	104.525	-0.23774	0.00371544	NA
AT5G16730	Chr5	5497524	5500985	+	30.8036	31.7543	26.0804	26.9963	-0.237225	0.00184709	NA
AT4G19170	Chr4	10481619	10483879	+	87.408	86.2695	73.1721	74.2225	-0.236473	2.14177e-06	CCD4
AT3G45300	Chr3	16621452	16625043	-	135.014	132.107	112.293	114.478	-0.235882	2.22354e-06	ATIVD
AT1G09780	Chr1	3165370	3167924	-	83.5291	83.2631	73.7281	68.0414	-0.235011	8.22311e-05	iPGAM1
AT5G67385	Chr5	26883663	26887430	+	61.0858	64.4714	53.8022	52.936	-0.234887	0.000151538	NA
AT1G67900	Chr1	25464376	25470189	+	67.7226	65.8912	56.6549	56.9274	-0.233996	6.42389e-05	NA
AT2G30860	Chr2	13138882	13140392	+	511.888	497.422	419.727	438.267	-0.233831	4.34915e-11	ATGSTF7
AT4G31780	Chr4	15373988	15377172	+	64.684	64.1553	52.9998	56.5593	-0.233314	0.000499681	EMB2797
AT3G23820	Chr3	8603212	8605810	+	78.2555	77.4792	64.2443	68.2513	-0.232711	0.000112068	GAE6
AT3G10770	Chr3	3372092	3374314	-	145.618	149.182	128.177	122.82	-0.232648	2.66071e-06	NA
AT5G13950	Chr5	4495844	4500735	-	30.4224	29.6686	26.233	24.9129	-0.232634	0.00197018	NA
AT5G42050	Chr5	16815310	16817346	+	87.041	91.486	78.014	74.048	-0.232289	0.000716303	NA
AT2G42600	Chr2	17734302	17739167	-	69.8573	65.9346	59.1266	56.4923	-0.231709	3.18384e-06	ATPPC2
AT4G39350	Chr4	18296388	18302192	+	32.2816	32.9124	28.0705	27.4686	-0.23161	0.000169746	ATCESA2
AT2G30870	Chr2	13141290	13142676	+	205.388	206.628	176.714	174.278	-0.231429	3.65679e-06	ATGSTF10
AT1G68670	Chr1	25781801	25784118	+	54.6877	54.8678	47.7339	45.6337	-0.230984	0.00635248	NA
AT1G29400	Chr1	10289998	10294630	-	90.5772	88.2089	78.7343	73.6503	-0.230643	2.01143e-06	AML5
AT3G17040	Chr3	5808666	5812780	-	70.3793	70.9083	60.2199	60.231	-0.230287	3.30761e-05	HCF107
AT5G25060	Chr5	8633114	8640217	-	22.6315	22.2816	19.523	18.7738	-0.230022	0.00251741	RRC1
AT4G35770	Chr4	16944878	16946266	+	2186.9	2226.43	1838.74	1925.45	-0.229478	3.75591e-19	ATSEN1
AT3G46590	Chr3	17152460	17156240	+	42.4138	42.5686	35.6986	36.8293	-0.228516	0.00536184	ATTRP2
AT5G48160	Chr5	19527767	19530430	-	110.34	106.958	92.8904	92.5474	-0.228415	1.01028e-06	OBE2
AT2G43910	Chr2	18184409	18187358	-	204.268	202.547	175.139	172.351	-0.227454	2.06082e-05	ATHOL1
AT1G76100	Chr1	28553883	28554930	-	377.273	362.83	317.613	315.323	-0.225306	1.28502e-06	PETE1
AT2G34710	Chr2	14639323	14644355	-	24.8921	24.896	20.9881	21.6059	-0.224923	0.00739457	ATHB-14
AT3G03870	Chr3	995062	997410	+	85.7476	81.1535	71.4056	71.361	-0.224778	0.0066177	NA
AT1G02890	Chr1	645084	652001	-	29.8203	29.191	25.0398	25.486	-0.223592	0.000513511	NA
AT1G68190	Chr1	25558794	25561248	+	109.941	106.646	93.5638	92.0909	-0.222085	0.00166328	BBX27
AT1G19720	Chr1	6819564	6822711	-	32.9428	32.4542	29.3409	26.7735	-0.221229	0.00951891	NA
AT2G30440	Chr2	12972682	12975542	+	98.5496	93.0969	83.5748	80.8633	-0.220528	9.96526e-05	Plsp2B
AT5G58720	Chr5	23719695	23723175	-	55.5267	53.7865	48.4887	45.3474	-0.220362	0.0037043	NA
AT3G28050	Chr3	10442608	10445431	+	69.8814	68.8359	61.4045	57.7072	-0.220036	0.00703637	UMAMIT41
AT1G12090	Chr1	4089664	4090857	-	697.41	695.866	602.464	594.678	-0.218921	7.59097e-11	ELP
AT2G26800	Chr2	11429019	11432797	-	53.3495	53.3909	46.3694	45.406	-0.218137	0.00856094	NA
AT1G17290	Chr1	5922332	5926400	+	78.0179	78.5315	67.4554	67.159	-0.217889	8.95826e-05	AlaAT1
AT1G09310	Chr1	3008910	3009898	+	504.026	504.421	427.126	440.099	-0.217474	4.29921e-10	NA
AT4G28030	Chr4	13937573	13939171	-	119.214	117.845	99.3557	104.576	-0.216494	0.00467144	NA
AT3G61440	Chr3	22735663	22738131	+	517.878	515.284	443.985	445.325	-0.216245	4.69163e-15	ARATH;BSAS3;1
AT3G45780	Chr3	16816721	16824210	+	198.449	193.918	170.694	167.234	-0.2154	8.40544e-14	JK224
AT5G48620	Chr5	19716104	19721477	+	52.6954	51.7618	45.6273	44.3591	-0.215119	0.000122132	NA
AT5G25350	Chr5	8794252	8797349	-	81.9322	81.2145	71.2729	69.3503	-0.214418	7.75179e-06	EBF2
AT2G45170	Chr2	18624264	18625791	+	291.529	277.505	247.716	242.665	-0.214225	0.00267824	ATATG8E
AT3G09275	Chr3	22142893	22144281	-	143.902	142.252	125.613	121.184	-0.213599	4.3743e-05	NA
AT4G38950	Chr4	18154395	18160158	-	26.2431	25.8497	22.3986	22.5278	-0.213304	0.00989235	NA
AT1G54010	Chr1	20158589	20160864	-	91.3983	88.7894	76.935	78.5188	-0.212529	0.00118568	GLL23
AT4G35230	Chr4	16755092	16758358	-	54.181	55.2723	47.1719	47.3075	-0.212461	0.00348881	BSK1
AT1G80440	Chr1	30241452	30243176	+	141.967	140.253	119.284	124.339	-0.211788	2.60606e-05	KFB20
AT5G20250	Chr5	6833564	6836862	+	182.571	180.826	155.602	158.144	-0.211748	6.22928e-12	DIN10
AT5G21940	Chr5	7249014	7250770	-	170.433	158.416	137.13	146.742	-0.211305	0.000713425	NA
AT1G05010	Chr1	1431177	1433010	-	339.599	338.737	295.192	291.299	-0.209945	1.14627e-09	ACO4
AT4G16760	Chr4	9424534	9428895	-	79.666	71.993	65.963	65.1296	-0.209407	0.000603223	ACX1
AT4G32940	Chr4	15900270	15903523	-	71.857	70.2564	61.7727	61.1293	-0.209349	0.000867358	GAMMA-VPE
AT2G10940	Chr2	4310321	4312162	-	886.574	935.753	781.89	794.808	-0.209082	8.96413e-13	NA
AT1G67280	Chr1	25188238	25190694	-	164.884	166.894	144.233	142.822	-0.209081	1.69454e-05	NA
AT2G43710	Chr2	18119873	18122889	+	102.1	96.8429	87.7969	84.3194	-0.208726	0.00037893	AtSSI2
AT5G03040	Chr5	709948	713133	-	64.6488	66.2219	55.9882	57.2776	-0.208545	0.00212228	iqd2
AT1G04400	Chr1	1185512	1188696	-	78.5817	83.2477	69.6291	70.4944	-0.208255	0.000231362	AT-PHH1
AT4G31500	Chr4	15273410	15275404	-	86.166	87.3843	75.3375	74.9515	-0.207814	0.000277414	ATR4
AT2G43160	Chr2	17947800	17953669	+	77.4205	81.32	68.2037	69.2993	-0.207583	2.8522e-06	NA
AT1G55360	Chr1	20666180	20668817	-	82.6104	82.1207	70.8711	71.7756	-0.207505	0.000454133	NA
AT2G46220	Chr2	18979399	18980940	+	354.847	344.499	305.191	300.506	-0.207208	5.56993e-08	NA
AT5G63860	Chr5	25554416	25559499	-	70.5169	71.8255	61.7609	61.6535	-0.206076	0.000869369	UVR8
AT1G66150	Chr1	24631338	24634781	+	43.0178	44.5783	37.1407	38.8117	-0.205875	0.0012722	TMK1
AT2G35370	Chr2	14891041	14892298	+	335.294	327.836	285.587	289.226	-0.205872	1.06124e-05	GDCH
AT1G25230	Chr1	8840203	8842445	-	125.054	124.236	104.323	111.843	-0.205191	0.00336325	NA
AT4G14030	Chr4	8097842	8100340	-	123.074	122.477	107.384	105.757	-0.204266	4.58415e-05	SBP1
AT4G27430	Chr4	13718007	13723461	+	24.8802	25.4431	21.9961	21.7061	-0.203897	0.00731986	CIP7
AT1G15290	Chr1	5256870	5265155	-	36.675	37.0964	31.7661	32.2856	-0.203845	3.26473e-05	NA
AT5G43470	Chr5	17462547	17467448	-	30.7494	31.0263	27.3748	26.2867	-0.203526	0.00947642	HRT
AT3G51730	Chr3	19186666	19188733	+	319.365	309.664	274.599	271.809	-0.202886	9.11551e-07	NA
AT3G59770	Chr3	22078972	22086236	-	21.4644	20.8674	18.8081	17.9772	-0.2026	0.00437607	AtSAC9
AT1G18620	Chr1	6409655	6414569	+	47.218	47.7994	41.4254	41.1854	-0.202009	0.000407895	TRM3
AT1G20693	Chr1	7176747	7178895	+	346.962	337.736	295.559	299.628	-0.201759	1.27651e-05	HMG
AT3G07100	Chr3	2245164	2250796	-	41.517	42.35	36.8087	36.1496	-0.201382	0.000192517	AtSEC24A
AT5G22920	Chr5	7664871	7667288	+	164.412	156.471	144.36	134.72	-0.201258	0.00121585	NA
AT1G08980	Chr1	2884351	2886621	+	79.4162	78.0985	67.5554	69.4279	-0.201078	0.00350199	AMI1
AT5G64570	Chr5	25809975	25813648	-	50.4638	50.2271	41.7145	45.9158	-0.199823	0.00486075	ATBXL4
AT5G62000	Chr5	24910191	24915395	+	96.9062	102.433	85.6292	88.0243	-0.199354	1.21446e-06	ARF1-BP
AT3G48690	Chr3	18037046	18038234	-	163.338	164.294	143.569	141.833	-0.199243	0.000209578	ATCXE12
AT2G42840	Chr2	17826071	17827648	-	385.613	390.785	334.574	341.756	-0.199066	1.40729e-09	PDF1
AT4G37550	Chr4	17643110	17645830	+	88.6841	90.1011	75.235	80.584	-0.198084	0.00369842	NA
AT4G10080	Chr4	6300019	6302744	-	74.4465	73.009	63.8207	64.7242	-0.197677	0.00869604	NA
AT5G18630	Chr5	6202536	6205737	+	74.6171	73.2063	64.6074	64.2939	-0.197365	0.00783372	NA
AT1G19110	Chr1	6602105	6606028	+	41.6257	41.3941	36.3711	36.0689	-0.196661	0.00847952	NA
AT1G57680	Chr1	21362359	21364749	-	62.3869	63.2213	55.0222	54.6445	-0.196035	0.00646219	Cand1
AT5G64740	Chr5	25881033	25886728	+	79.6443	75.3026	68.243	66.9872	-0.195937	4.12323e-06	CESA6
AT1G15690	Chr1	5398926	5402733	+	241.983	242.12	208.063	214.725	-0.195209	8.21031e-12	AtAVP1
AT5G67360	Chr5	26871891	26874850	-	83.0395	80.1876	71.4192	71.1967	-0.194401	2.67112e-05	ARA12
AT4G34980	Chr4	16656622	16659486	-	41.6291	40.2166	36.3414	35.1858	-0.194264	0.00574192	SLP2
AT3G28940	Chr3	10968043	10969858	-	217.428	208.856	187.208	185.319	-0.194119	0.0020322	NA
AT4G34030	Chr4	16301027	16304099	+	81.5704	79.6612	70.8108	70.1031	-0.194119	0.000615658	MCCB
AT1G78670	Chr1	29590904	29593544	+	96.4171	104.273	87.3847	88.1341	-0.194108	0.00859729	ATGGH3
AT4G35100	Chr4	16708361	16710407	+	1100.24	1142.14	974.826	986.149	-0.193634	8.24476e-14	PIP2;7
AT5G12140	Chr5	3922591	3924058	-	173.739	173.105	152.488	150.828	-0.193485	0.00479764	ATCYS1
AT4G38350	Chr4	17958096	17966962	-	32.6891	31.7809	27.7449	28.614	-0.193434	0.00243166	NA
AT3G02470	Chr3	508886	511561	+	800.495	810.715	709.452	700.515	-0.19262	1.27806e-17	SAMDC
AT4G21960	Chr4	11646109	11648644	-	696.363	722.8	615.378	626.656	-0.192489	7.42674e-13	PRXR1
AT4G24800	Chr4	12781762	12785238	+	55.6992	52.9332	46.8957	48.1745	-0.191645	0.0023242	ECIP1
AT1G77490	Chr1	29117500	29121093	+	87.9512	90.798	77.034	79.5273	-0.191337	0.00228677	TAPX
AT2G17200	Chr2	7481881	7485240	-	64.9149	59.1685	54.0463	54.5688	-0.191085	0.0095392	DSK2
AT3G18490	Chr3	6348628	6350832	-	114.457	119.78	102.395	102.907	-0.190654	0.000111177	ASPG1
AT3G16850	Chr3	5748497	5751301	+	91.6742	92.0663	81.7338	79.331	-0.190291	0.00105325	NA
AT1G27320	Chr1	9486889	9492632	+	36.0945	32.6988	29.879	30.3727	-0.190257	0.00631772	AHK3
AT1G03090	Chr1	739544	744184	+	127.977	125.89	110.792	111.78	-0.189548	1.18869e-06	MCCA
AT1G02640	Chr1	564018	567771	+	40.9244	39.6457	35.3516	35.3159	-0.188836	0.00890695	ATBXL2
AT5G51070	Chr5	20764096	20768764	+	82.4132	83.2162	73.7289	71.672	-0.188218	7.59255e-06	CLPD
AT2G43010	Chr2	17886101	17889087	+	166.389	163.804	146.886	142.938	-0.188112	1.68167e-05	AtPIF4
AT1G36730	Chr1	13898210	13900831	-	89.208	88.6468	75.9389	80.1387	-0.188029	0.000705772	NA
AT3G20770	Chr3	7260429	7263384	-	106.057	107.22	94.5073	92.7424	-0.188012	3.16877e-05	AtEIN3
AT2G47450	Chr2	19472573	19474387	+	250.148	243.316	214.89	218.212	-0.18789	3.3733e-07	CAO
AT1G47128	Chr1	17282749	17285749	-	401.849	412.116	356.805	357.959	-0.187703	2.01062e-11	RD21
AT2G05710	Chr2	2141329	2146678	+	100.449	99.0151	88.8865	86.2915	-0.187353	6.61633e-07	ACO3
AT3G51370	Chr3	19069127	19072231	+	85.5031	88.2072	78.3406	74.2965	-0.187182	0.00396562	NA
AT4G23820	Chr4	12397038	12400231	-	83.7794	78.2523	72.7367	69.5424	-0.187129	0.00917329	NA
AT4G27440	Chr4	13725546	13727440	+	627.619	643.69	552.013	564.797	-0.187009	1.64328e-12	PORB
AT3G54500	Chr3	20175370	20179070	-	481.829	479.741	422.527	423.186	-0.185181	4.49834e-15	LNK2
AT5G19220	Chr5	6463824	6466831	-	155.494	155.82	136.618	137.236	-0.184958	6.9635e-05	ADG2
AT1G70160	Chr1	26419894	26422531	+	84.3842	80.8226	73.4513	72.14	-0.181989	0.00307838	NA
AT4G23670	Chr4	12332429	12333904	-	1429.34	1426.93	1233.37	1284.45	-0.181816	1.9038e-11	NA
AT1G08510	Chr1	2691062	2694547	-	101.406	98.4448	91.3787	84.8955	-0.18122	0.00253375	FATB
AT3G08730	Chr3	2651321	2654212	-	79.9089	83.1974	72.7931	71.1742	-0.180676	0.00383581	ATPK1
AT4G35090	Chr4	16700312	16703504	-	769.973	767.365	680.393	676.938	-0.179659	4.79745e-17	CAT2
AT3G57300	Chr3	21199150	21207893	+	32.4283	32.2726	29.1378	28.0458	-0.17839	0.00299866	ATINO80
AT4G01150	Chr4	493546	494885	+	931.772	889.67	790.793	818.899	-0.177791	3.37498e-07	CURT1A
AT4G34100	Chr4	16330366	16335247	+	52.3355	50.9425	45.5176	45.7846	-0.177451	0.000575532	CER9
AT3G01690	Chr3	256295	258696	+	142.082	141.517	123.131	127.942	-0.175449	0.000374907	NA
AT2G24790	Chr2	10566836	10568145	+	308.64	296.477	273.055	263.144	-0.174171	6.53424e-05	ATCOL3
AT3G55440	Chr3	20553403	20556560	+	394.455	395.146	341.641	359.808	-0.170561	6.40788e-07	ATCTIMC
AT2G45670	Chr2	18814660	18818545	-	104.905	103.708	91.3778	93.9504	-0.170439	0.000968944	NA
AT1G48030	Chr1	17716893	17719500	-	111.001	111.125	98.8803	98.5094	-0.170376	0.00119909	mtLPD1
AT1G32790	Chr1	11874508	11877549	-	108.514	106.429	95.0993	95.8745	-0.17031	0.00271266	CID11
AT2G18960	Chr2	8221514	8227622	+	225.315	221.526	198.16	199.039	-0.169725	1.26759e-10	AHA1
AT3G29320	Chr3	11252807	11257814	+	49.9861	50.5719	44.0536	45.4157	-0.168484	0.00562393	PHS1
AT5G17230	Chr5	5659554	5662997	-	120.898	113.075	106.739	101.506	-0.167727	0.00840071	PSY
AT3G14230	Chr3	4737120	4739298	-	116.309	115.688	100.678	105.804	-0.167684	0.00466814	RAP2.2
AT3G62700	Chr3	23190265	23195917	-	28.4931	29.1922	25.4929	25.9783	-0.164587	0.0085591	ABCC14
AT3G17100	Chr3	5831136	5832733	+	155.051	158.001	140.176	139.205	-0.164415	0.00476779	AIF3
AT4G01000	Chr4	431516	434029	-	99.0588	102.383	89.1653	90.6375	-0.164209	0.00780209	NA
AT5G49720	Chr5	20197391	20200468	-	196.839	195.707	176.366	173.979	-0.16411	6.45508e-07	ATGH9A1
AT3G07560	Chr3	2411321	2413587	-	131.583	128.093	117.609	114.373	-0.162599	0.00421435	APM2
AT1G13440	Chr1	4608077	4610878	-	792.823	806.407	715.946	713.249	-0.162317	2.15546e-11	GAPC-2
AT3G08510	Chr3	2582362	2585898	-	72.469	75.9287	66.6234	66.0829	-0.161783	0.00957747	ATPLC2
AT3G16770	Chr3	5705541	5707084	+	496.95	471.265	433.06	432.365	-0.161514	5.96175e-06	ATEBP
AT2G46330	Chr2	19018264	19019364	-	396.276	409.604	346.993	373.861	-0.160818	0.00983063	AGP16
AT4G19110	Chr4	10454497	10459328	-	99.8239	98.5606	84.9941	92.4318	-0.160719	0.0063286	NA
AT1G32230	Chr1	11611891	11617419	+	155.717	150.17	140.575	133.443	-0.158688	0.000159752	ATP8
AT4G11320	Chr4	6887166	6889879	+	544.609	553.221	483.239	500.256	-0.158637	1.25532e-08	AtCP2
AT5G51970	Chr5	21111445	21113403	+	249.848	250.151	228.843	219.249	-0.158404	0.000192565	NA
AT5G05690	Chr5	1702640	1706948	-	417.879	417.391	379.365	369.294	-0.158077	6.74778e-08	CBB3
AT1G22530	Chr1	7955445	7958564	-	65.7455	64.3639	58.6544	57.9411	-0.158073	0.00996824	PATL2
AT5G23060	Chr5	7736518	7738535	-	367.879	366.274	328.254	329.932	-0.157507	9.09342e-07	CaS
AT2G45960	Chr2	18910081	18911982	+	1279.37	1270.04	1134.63	1151.92	-0.156888	1.47079e-12	ATHH2
AT4G39400	Chr4	18324457	18328831	+	60.7158	60.0395	54.3168	54.0886	-0.155553	0.000550441	ATBRI1
AT4G29900	Chr4	14610883	14619685	-	42.8917	42.6772	38.3756	38.4497	-0.155435	0.00889925	ACA10
AT5G38410	Chr5	15376988	15378642	-	4699.31	4738.1	4107.73	4371.96	-0.154364	0.00729851	RBCS3B
AT1G50480	Chr1	18701882	18704938	+	145.512	144.175	129.072	131.191	-0.154314	0.000124443	THFS
AT4G34200	Chr4	16373731	16376666	-	88.8509	86.6678	77.3532	80.3141	-0.154219	0.00617352	EDA9
AT5G35790	Chr5	13956672	13959830	-	89.4594	90.0902	79.9769	81.4082	-0.153835	0.00835464	G6PD1
AT1G19000	Chr1	6560491	6562791	-	209.801	214.37	192.413	188.942	-0.153814	0.00101008	NA
AT5G58950	Chr5	23800856	23803684	-	101.719	101.197	90.0627	92.3258	-0.153657	0.00284305	NA
AT2G27385	Chr2	11716001	11717437	-	373.427	386.215	344.057	339.355	-0.153021	0.00184709	NA
AT1G21310	Chr1	7453245	7455009	-	409.471	399.5	352.389	375.078	-0.152776	2.13448e-05	ATEXT3
AT1G29470	Chr1	10310131	10314147	-	74.1604	74.19	65.5147	67.9193	-0.152642	0.00523721	NA
AT3G13750	Chr3	4510965	4516478	+	226.891	223.119	202.115	203.142	-0.150948	5.42412e-08	BGAL1
AT3G22380	Chr3	7912905	7919707	+	46.2448	46.6012	40.751	43.0026	-0.148432	0.00172186	TIC
AT4G01610	Chr4	694582	697206	+	170.877	168.092	155.617	150.21	-0.148419	0.0064007	NA
AT4G05150	Chr4	2660156	2662908	+	128.992	126.34	114.96	115.706	-0.146291	0.00421435	NA
AT2G30520	Chr2	13002686	13005746	-	239.974	248.452	224.259	217.417	-0.14561	8.15081e-05	RPT2
AT3G52880	Chr3	19601167	19604597	-	118.679	122.14	107.351	110.488	-0.144805	0.00896451	ATMDAR1
AT5G20700	Chr5	7005667	7007502	-	259.581	268.719	239.402	238.628	-0.144582	0.00110851	NA
AT5G20010	Chr5	6760094	6762330	+	192.292	190.628	174.698	171.897	-0.1438	0.00279375	ATRAN1
AT3G51550	Chr3	19117584	19120949	-	86.1195	86.0499	79.2148	76.6614	-0.143642	0.00172391	FER
AT2G05440	Chr2	1993038	1994177	+	803.662	788.732	708.854	734.254	-0.141598	0.00129963	ATGRP9
AT4G12420	Chr4	7349187	7353135	-	122.769	120.313	112.043	108.37	-0.141216	0.00591475	SKU5
AT2G35050	Chr2	14768640	14775035	+	47.5155	47.291	43.5266	42.4848	-0.140566	0.00879942	NA
AT4G02480	Chr4	1081671	1088846	-	100.514	102.012	91.3194	92.4355	-0.140401	5.66472e-05	NA
AT5G11420	Chr5	3644547	3647411	+	230.118	223.649	211.924	199.885	-0.140035	0.00306121	NA
AT2G43680	Chr2	18108119	18111831	+	127.402	130.509	115.836	118.377	-0.139152	0.000879919	IQD14
AT1G54100	Chr1	20194712	20199193	-	224.607	223.285	203.83	203.175	-0.138061	0.000130695	ALDH7B4
AT3G60750	Chr3	22453668	22457458	+	321.829	320.3	289.58	294.227	-0.137254	1.3677e-07	AtTKL1
AT2G33800	Chr2	14300672	14302496	-	288.618	298.661	263.898	271.714	-0.133025	0.00242257	EMB3113
AT2G13360	Chr2	5538740	5541479	-	1103.48	1100.82	1013.37	1000.28	-0.13054	4.47806e-09	AGT
AT5G16150	Chr5	5272476	5275815	+	249.878	250.921	229.848	227.666	-0.130528	0.000107022	GLT1
AT1G53210	Chr1	19844450	19847856	+	152.616	147.339	137.227	136.94	-0.129341	0.00275593	AtNCL
AT4G34870	Chr4	16614204	16615313	+	473.343	472.442	427.859	436.955	-0.128986	0.000769277	ATCYP1
AT5G60360	Chr5	24279660	24282482	+	447.696	446.426	410.237	407.53	-0.128798	2.04002e-05	AALP
AT1G58290	Chr1	21623700	21626402	-	249.344	247.572	226.688	227.796	-0.128669	6.49138e-05	AtHEMA1
AT2G41430	Chr2	17269158	17270542	+	896.793	884.379	811.61	819.583	-0.126714	1.3313e-05	CID1
AT1G74470	Chr1	27991165	27993445	+	1073.22	1053.63	966.349	982.485	-0.125971	2.56746e-08	NA
AT3G22440	Chr3	7959753	7962371	+	206.59	206.481	188.887	190.385	-0.123101	0.00076608	NA
AT4G32410	Chr4	15640490	15646844	-	113.007	113.615	103.191	104.919	-0.122889	0.000367101	ANY1
AT4G02510	Chr4	1104429	1111784	+	62.8299	62.1755	56.1109	58.9026	-0.119775	0.00703637	ATTOC159
AT4G25100	Chr4	12884300	12887011	-	1950.4	1967.93	1796.45	1810.82	-0.119363	5.58529e-08	ATFSD1
AT1G55670	Chr1	20802670	20803449	-	1476.52	1423.41	1359.8	1312.44	-0.117867	0.000274387	PSAG
AT1G76490	Chr1	28695760	28698852	+	400.644	394.325	369.021	365.371	-0.11427	1.88103e-05	AtHMGR1
AT3G48560	Chr3	18001283	18003749	-	177.287	175.029	162.601	164.115	-0.108638	0.00370576	AHAS
AT4G15560	Chr4	8883825	8887667	+	298.168	300.032	275.233	281.994	-0.102303	0.000652919	AtCLA1
AT4G40040	Chr4	18557149	18558945	-	676.433	700.467	633.89	651.747	-0.0991025	0.00938422	H3.3
AT3G09840	Chr3	3019249	3023052	+	161.921	160.164	148.312	152.463	-0.0984712	0.00938009	ATCDC48
AT1G03130	Chr1	753307	754262	-	1472.92	1458.09	1346.76	1398.61	-0.0941976	0.00222988	PSAD-2
AT5G50920	Chr5	20715453	20720681	-	346.039	350.17	326.104	326.195	-0.0940745	0.000196013	ATHSP93-V
AT3G14420	Chr3	4821391	4824178	+	1486.04	1453.17	1395.19	1365.69	-0.0902529	0.000338234	GOX1
AT3G12780	Chr3	4060920	4063306	-	472.468	464.993	440.75	442.778	-0.0853159	0.00439279	PGK1
AT1G68010	Chr1	25493193	25496053	+	727.927	731.14	695.639	683.629	-0.081255	0.00420749	ATHPR1
AT5G14740	Chr5	4757856	4762666	+	2124.33	2170.92	2019.12	2044.38	-0.0800795	0.000982909	BETA
AT5G26000	Chr5	9079452	9082384	-	992.391	988.622	934.32	944.082	-0.0766726	0.00161235	AtTGG1
AT4G10340	Chr4	6408007	6409849	+	4822.87	4858.63	5018.73	5076.88	0.0604219	0.00913533	LHCB5
AT2G30570	Chr2	13019028	13020311	-	2666.66	2589.92	2755.48	2779.34	0.0745753	0.00573353	PSBW
AT4G37930	Chr4	17831731	17835017	-	648.955	642.425	684.207	677.537	0.0765786	0.00423593	SHM1
AT1G23310	Chr1	8268385	8272021	-	1533.44	1528.78	1648.59	1598.18	0.0843825	0.000544285	AOAT1
AT1G42970	Chr1	16127353	16129895	+	596.568	603.303	632.238	643.449	0.088382	0.00136615	GAPB
AT3G18780	Chr3	6474710	6477204	+	439.291	444.478	465.784	473.882	0.0884546	0.00398656	ACT2
AT3G16460	Chr3	5592491	5595912	+	282.711	286.193	301.26	304.029	0.0893754	0.00389474	JAL34
AT1G73330	Chr1	27568714	27569823	-	793.455	774.709	831.241	838.755	0.091028	0.00458329	ATDR4
AT3G09260	Chr3	2840477	2843781	-	1780.9	1823.25	1913.28	1936.64	0.0951078	3.16864e-05	BGLU23
AT4G34350	Chr4	16428407	16431144	-	299.313	303.207	325.69	318.799	0.0968996	0.00808338	CLB6
AT1G04410	Chr1	1188995	1191458	-	507.946	513.63	550.406	544.268	0.0995457	0.000614477	c-NAD-MDH1
AT5G26742	Chr5	9284557	9289003	-	128.072	128.432	137.063	139.617	0.109316	0.00825303	AtRH3
AT3G01540	Chr3	212518	216736	-	134.441	134.103	144.812	144.874	0.109362	0.00979809	ATDRH1
AT5G62690	Chr5	25181296	25183811	+	199.694	195.081	208.912	217.73	0.112447	0.00989519	TUB2
AT1G26630	Chr1	9205800	9207417	+	576.467	594.954	630.987	635.656	0.112464	0.00325756	ATELF5A-2
AT1G30380	Chr1	10722183	10723247	+	2864.91	2900.21	3088.43	3156.85	0.11541	1.61135e-06	PSAK
AT1G78380	Chr1	29486387	29488007	-	350.686	348.514	386.15	371.382	0.115452	0.00963324	ATGSTU19
AT3G11940	Chr3	3777824	3779545	-	471.009	479.937	516.959	513.92	0.116209	0.0028706	AML1
AT3G27690	Chr3	10255906	10257489	+	1351.73	1396.33	1484.58	1495.55	0.116788	6.41546e-06	LHCB2
AT4G37300	Chr4	17554493	17556048	+	438.206	446.585	479.953	479.836	0.117192	0.0017346	MEE59
AT3G04400	Chr3	1167250	1168723	+	563.543	556.218	596.866	617.774	0.117631	0.00560513	emb2171
AT5G02500	Chr5	553745	556623	-	574.675	593.195	627.091	640.963	0.118638	4.31442e-06	AT-HSC70-1
AT3G15950	Chr3	5397541	5402653	-	161.31	168.438	180.712	178.169	0.121639	0.00291715	NAI2
AT5G67030	Chr5	26753469	26757402	-	112.809	112.27	122.508	122.639	0.123284	0.00637392	ABA1
AT5G18380	Chr5	6089712	6090804	-	758.477	728.117	803.455	815.506	0.123594	0.00349324	NA
AT1G54780	Chr1	20439383	20441159	+	268.277	268.97	293.562	292.341	0.125021	0.00526765	AtTLP18.3
AT3G05590	Chr3	1621355	1623052	+	333.357	340.347	369.981	365.651	0.126552	0.00461891	RPL18
AT5G39740	Chr5	15903279	15905532	+	284.999	287.703	303.979	321.792	0.128035	0.0057191	OLI7
AT5G20720	Chr5	7014662	7016698	+	370.33	376.426	397.624	418.851	0.128892	0.00450957	ATCPN21
AT1G04820	Chr1	1356084	1358547	-	205.275	208.894	226.779	226.186	0.128972	0.000497855	TOR2
AT2G39730	Chr2	16570746	16573692	-	2874.1	2865.74	3150.49	3129.35	0.129716	9.48927e-12	RCA
AT4G14960	Chr4	8548417	8550495	-	244.654	242.183	263.522	269.393	0.130709	0.000192517	TUA6
AT5G40950	Chr5	16410782	16412114	+	340.107	343.502	369.75	380.047	0.13338	0.00456167	RPL27
AT2G14910	Chr2	6406389	6409167	-	137.703	133.02	150.114	146.996	0.134452	0.00970364	NA
AT5G47560	Chr5	19287369	19291103	-	114.435	117.367	130.462	125.042	0.139996	0.00230847	ATSDAT
AT1G67430	Chr1	25262134	25263857	+	499.71	502.872	548.273	556.545	0.140109	0.00065038	NA
AT1G56220	Chr1	21042951	21044998	+	962.128	961.713	1044.82	1076.1	0.140817	3.56049e-06	NA
AT1G07600	Chr1	2338904	2339321	-	50816.8	51350.4	55446.2	57216.2	0.141145	0.00159913	ATMT-2
AT5G16130	Chr5	5268421	5270199	+	282.237	287.246	311.065	317.042	0.141264	0.00572457	NA
AT3G62870	Chr3	23242561	23244397	-	334.674	348.424	374.392	380.435	0.143719	0.000394131	NA
AT4G25050	Chr4	12870006	12871564	+	330.389	318.001	354.949	361.235	0.143964	0.00239209	ACP4
AT5G35630	Chr5	13830429	13833542	+	868.68	869.604	966.278	955.207	0.144507	8.44319e-11	ATGSL1
AT1G74920	Chr1	28138997	28142837	-	110.112	108.367	121.474	120.168	0.145502	0.00384501	ALDH10A8
AT2G47400	Chr2	19446730	19447642	+	923.808	880.874	983.104	1016.89	0.148727	3.72777e-05	CP12
AT5G38480	Chr5	15409684	15411601	+	195	196.157	213.92	219.929	0.149525	0.00712734	GRF3
AT5G15200	Chr5	4934810	4936429	-	588.932	586.44	633.243	670.523	0.14984	6.40664e-05	NA
AT1G07590	Chr1	2336477	2339391	-	326.106	317.377	351.743	362.232	0.150317	6.40788e-07	NA
AT5G10360	Chr5	3258404	3260254	-	292.324	297.806	322.691	332.756	0.151413	0.000367241	EMB3010
AT5G11500	Chr5	3676548	3679738	+	187.107	196.449	213.549	212.591	0.151459	0.0093386	NA
AT5G52470	Chr5	21294147	21296819	+	140.753	146.4	157.038	162.183	0.152489	0.0085401	ATFBR1
AT4G34670	Chr4	16548600	16550549	+	327.338	324.116	353.836	370.072	0.152489	0.000172161	NA
AT1G69620	Chr1	26189775	26191404	+	380.407	393.087	420.622	439.291	0.152677	0.00427516	RPL34
AT3G16450	Chr3	5588292	5590085	+	335.238	335.81	372.763	373.613	0.153479	2.45929e-05	JAL33
AT2G22670	Chr2	9636346	9638761	+	180.825	174.852	201.071	194.628	0.154001	0.00229261	IAA8
AT5G03240	Chr5	771660	773515	-	389.053	389.799	436.44	431.15	0.155583	2.67437e-07	UBQ3
AT5G27850	Chr5	9873067	9874973	+	382.405	364.839	411.049	422.26	0.157856	0.000217375	NA
AT5G08280	Chr5	2663499	2665826	-	142.474	143.233	155.17	163.524	0.157886	0.00162733	HEMC
AT5G43830	Chr5	17622256	17624359	-	170.432	163.013	186.635	185.298	0.158072	0.00564467	NA
AT4G22505	Chr4	11851155	11853018	-	124.975	120.663	136.904	137.175	0.158431	0.000890643	NA
AT2G39460	Chr2	16474149	16476141	+	383.175	384.348	432.301	425.11	0.159624	0.000874062	ATRPL23A
AT5G25980	Chr5	9072708	9075777	+	268.031	276.079	304.204	304.615	0.161813	2.40195e-07	BGLU37
AT2G27710	Chr2	11816634	11817972	+	313.026	299.339	337.715	347.313	0.162489	0.00562928	NA
AT3G27160	Chr3	10017321	10019442	+	233.846	238.48	261.147	267.736	0.163072	0.00271296	GHS1
AT5G02480	Chr5	547436	549996	+	77.7916	77.2185	87.0671	86.4966	0.163153	0.00238048	NA
AT4G36040	Chr4	17049152	17050608	-	218.559	219.409	237.655	252.842	0.163656	0.00105037	DJC23
AT5G20290	Chr5	6851341	6853106	-	599.702	625.063	678.79	694.104	0.164454	6.794e-07	NA
AT3G14990	Chr3	5047376	5049971	+	186.127	184.477	206.999	208.418	0.164831	9.31032e-05	AtDJ1A
AT2G33830	Chr2	14308754	14310608	-	364.602	361.664	409.118	405.571	0.165757	0.000515548	AtDRM2
AT3G52150	Chr3	19342014	19343466	+	199.475	207.265	226.662	229.804	0.166053	0.00356876	PSRP2
AT5G08130	Chr5	2606002	2610250	-	60.9459	64.3225	70.0575	71.0153	0.170865	0.00689728	BIM1
AT1G65930	Chr1	24538886	24542712	+	373.899	381.915	431.938	419.732	0.171982	1.02047e-09	cICDH
AT5G47700	Chr5	19327566	19328986	-	351.513	330.016	370.592	397.007	0.172591	0.00774902	NA
AT1G74670	Chr1	28053030	28054149	+	1366.11	1397.11	1595.3	1522.59	0.173995	9.0816e-08	GASA6
AT4G22890	Chr4	12006986	12009536	+	231.858	243.06	271.786	265.013	0.176095	5.89849e-05	PGR5-LIKE
AT5G47030	Chr5	19090150	19092416	+	167.095	166.986	187.864	189.626	0.176305	0.00136874	NA
AT5G14800	Chr5	4785960	4787996	-	122.35	119.942	136.664	137.082	0.176354	0.00212859	AT-P5C1
AT4G38680	Chr4	18071449	18073182	-	145.975	135.101	156.925	160.722	0.177213	0.00396673	ATCSP2
AT5G36700	Chr5	14421182	14424610	-	171.268	170.693	196.339	190.452	0.177568	0.000219081	ATPGLP1
AT3G10020	Chr3	3090806	3091922	-	260.981	265.389	301.684	294.363	0.178884	0.00208535	NA
AT3G05560	Chr3	1614178	1615563	+	291.648	296.081	330.607	335.825	0.181202	0.00187942	NA
AT2G44060	Chr2	18226263	18228293	+	155.602	151.945	172.668	176.037	0.181651	0.000603223	NA
AT1G30120	Chr1	10584105	10586680	-	86.0627	85.3707	96.7442	98.0353	0.184386	0.00224555	PDH-E1
AT3G11170	Chr3	3499537	3502452	+	106.539	108.173	122.438	121.626	0.18465	0.000204225	AtFAD7
AT1G42960	Chr1	16125743	16127298	+	204.279	207.977	232.239	236.683	0.1857	0.0028413	NA
AT5G02450	Chr5	533058	534729	+	250.919	267.065	288.565	301.637	0.187859	0.00231877	NA
AT3G25520	Chr3	9269277	9271465	-	387.575	409.737	448.107	460.621	0.188428	3.39863e-07	ATL5
AT3G15360	Chr3	5188241	5189836	+	158.634	157.438	174.162	185.913	0.188467	0.00229406	ATHM4
AT5G62190	Chr5	24980268	24984044	-	80.2172	80.3187	91.2273	91.7521	0.188805	0.000125463	PRH75
AT2G01250	Chr2	132578	134455	-	320.447	303.826	356.436	355.365	0.189832	5.88663e-06	NA
AT1G07770	Chr1	2407411	2409791	-	453.059	432.345	495.479	515.304	0.191754	2.29885e-05	RPS15A
AT1G02500	Chr1	518091	520495	+	271.418	271.836	308.073	312.875	0.192916	2.80429e-09	AtSAM1
AT2G43460	Chr2	18045965	18047401	-	412.646	399.696	467.203	461.891	0.194039	0.00166504	NA
AT5G64840	Chr5	25916722	25920254	-	138.214	141.284	159.407	160.517	0.194682	5.42526e-08	ABCF5
AT5G43780	Chr5	17589394	17591737	-	64.7419	65.0896	74.1807	74.5512	0.19604	0.00186005	APS4
AT2G41220	Chr2	17177539	17188836	+	16.6948	16.3276	19.0778	18.7494	0.196151	0.00513303	GLU2
AT3G23000	Chr3	8172479	8174142	+	66.8756	65.3957	75.6164	75.8982	0.196272	0.00556703	ATSR2
AT5G35530	Chr5	13710026	13712288	-	220.182	223.637	248.999	259.666	0.196808	5.30418e-05	NA
AT5G02160	Chr5	426226	427461	+	587.733	570.859	665.627	664.018	0.198948	3.66246e-08	NA
AT1G80920	Chr1	30403503	30404713	-	1112.75	1115.16	1265.04	1293.89	0.199903	2.04986e-13	AtJ8
AT1G16720	Chr1	5722891	5726478	+	118.799	119.941	134.693	139.683	0.20079	1.95402e-06	HCF173
AT5G57345	Chr5	23229291	23230749	-	149.043	141.008	167.87	165.447	0.201153	0.00437325	NA
AT1G69530	Chr1	26141726	26143538	+	257.088	255.689	299.729	290.117	0.201863	1.18834e-07	AT-EXP1
AT3G16470	Chr3	5595282	5599224	-	126.688	130.978	147.023	149.817	0.203901	5.03974e-05	JAL35
AT1G15500	Chr1	5326290	5328875	+	98.5349	97.8386	110.784	115.809	0.206859	7.96953e-06	ATNTT2
AT3G11510	Chr3	3623448	3624961	-	268.997	291.541	315.683	331.748	0.207393	0.000279265	NA
AT5G53490	Chr5	21723235	21724701	-	191.413	196.303	234.872	213.359	0.208513	0.00191262	NA
AT2G05380	Chr2	1966610	1968142	+	1396.88	1375.31	1643.63	1562.39	0.209643	1.8227e-10	GRP3S
AT5G62700	Chr5	25184258	25186777	+	172.158	169.175	194.622	200.031	0.209758	3.39566e-08	TUB3
AT2G25080	Chr2	10667898	10670127	+	555.172	564.28	656.173	639.163	0.210267	5.15171e-12	ATGPX1
AT2G05990	Chr2	2322215	2325197	+	97.6684	99.7666	113.892	114.66	0.21091	8.13036e-05	ENR1
AT4G25170	Chr4	12909463	12911580	+	88.2514	88.6522	101.478	103.417	0.211993	0.000411814	NA
AT3G15840	Chr3	5356587	5358596	-	141.449	136.39	161.962	160.07	0.213343	0.00119385	PIFI
AT2G26900	Chr2	11474752	11478142	-	55.9318	51.4192	60.8769	63.5953	0.214695	0.00645946	BASS2
AT5G12860	Chr5	4059579	4062289	-	96.0409	92.3055	109.821	108.84	0.21574	8.10109e-06	DiT1
AT1G58983	Chr1	21805932	21807496	-	273.171	268.905	309.545	320.049	0.216288	2.04808e-07	NA
AT2G47650	Chr2	19538609	19541585	-	44.8904	45.1527	53.2402	51.4405	0.216959	0.00778719	UXS4
AT1G77940	Chr1	29303864	29305411	-	280.007	284.47	321.761	334.822	0.218083	0.000517506	NA
AT1G49240	Chr1	18215800	18218339	+	207.686	210.143	239.648	246.415	0.218261	2.01683e-10	ACT8
AT1G70780	Chr1	26695166	26696392	-	168.437	162.326	191.895	192.872	0.218652	0.000240848	NA
AT3G09200	Chr3	2823088	2825241	-	371.404	379.171	428.467	446.27	0.22084	1.17313e-11	NA
AT4G27000	Chr4	13554604	13557915	-	116.762	123.221	139.525	140.534	0.222245	3.52886e-06	ATRBP45C
AT2G25450	Chr2	10829854	10831655	-	162.837	165.97	194.845	188.944	0.222668	6.5176e-07	NA
AT1G43670	Chr1	16467298	16470500	+	86.8749	87.5754	104.656	99.1585	0.224087	0.000145135	AtcFBP
AT1G30230	Chr1	10638878	10640941	+	310.759	281.785	346.074	346.735	0.225882	0.00982995	eEF-1Bb1
AT5G49440	Chr5	20048239	20049776	+	153.048	159.04	182.756	182.555	0.226726	5.63695e-07	NA
AT1G66430	Chr1	24778257	24780742	+	50.6382	52.2836	61.1056	59.4506	0.227575	0.00588294	NA
AT5G01590	Chr5	224134	226926	+	37.4804	38.5929	44.2791	44.9097	0.229179	0.00311521	TIC56
AT5G44340	Chr5	17859136	17861150	-	193.48	194.509	227.897	227.684	0.231623	1.85715e-11	TUB4
AT3G17210	Chr3	5881919	5883200	+	120.1	124.957	141.357	146.643	0.23266	0.00888509	ATHS1
AT2G28840	Chr2	12378272	12380809	+	88.9389	86.9861	103.687	103.044	0.233066	7.59255e-06	XBAT31
AT1G20450	Chr1	7087903	7089606	-	65.9789	65.2534	75.7157	78.5376	0.233523	0.00257969	ERD10
AT5G03300	Chr5	796361	799810	+	56.2932	59.406	65.2774	70.7817	0.2337	0.00136153	ADK2
AT2G37170	Chr2	15613368	15615022	-	320.18	305.218	365.092	370.997	0.235676	2.79661e-10	PIP2;2
AT3G16400	Chr3	5566083	5568545	+	314.734	322.43	368.08	382.368	0.236036	1.12944e-14	ATMLP-470
AT3G22200	Chr3	7835144	7839061	+	95.7471	95.3202	112.779	112.53	0.237869	1.42398e-06	GABA-T
AT5G66120	Chr5	26431376	26433900	-	46.2276	44.2585	53.5316	53.1469	0.237875	0.00245447	NA
AT2G35920	Chr2	15075343	15080812	+	20.6491	21.67	24.8462	25.0924	0.238288	0.0042493	NA
AT5G02810	Chr5	637681	642030	-	53.5076	54.2652	64.7624	62.4427	0.238805	9.37611e-06	APRR7
AT5G23010	Chr5	7703041	7706973	+	71.9686	70.8588	83.5806	84.9252	0.238822	7.95802e-05	IMS3
AT5G06860	Chr5	2132350	2133587	+	79.7078	79.9724	95.5867	93.0638	0.240305	0.00148453	ATPGIP1
AT5G22880	Chr5	7651868	7652714	-	95.8513	99.0414	113.404	117.376	0.243626	0.00673221	H2B
AT1G23020	Chr1	8149868	8153796	-	28.5003	28.3349	34.262	33.1685	0.246431	0.00340029	ATFRO3
AT3G32980	Chr3	13526071	13530098	-	292.976	295.389	342.969	355.553	0.247688	1.2927e-12	NA
AT1G06950	Chr1	2130053	2135703	-	36.6847	35.6526	41.2641	44.5845	0.247832	5.63883e-05	ATTIC110
AT3G13470	Chr3	4389215	4393015	+	43.7619	44.9496	50.7905	54.6025	0.248712	0.000277414	Cpn60beta2
AT5G40850	Chr5	16365900	16369316	+	57.394	53.5387	65.6269	66.1331	0.249197	0.00027713	UPM1
AT3G28550	Chr3	10700562	10704018	-	69.4308	65.7184	79.9783	80.67	0.249994	3.37857e-08	NA
AT3G05060	Chr3	1412867	1416056	-	29.2041	27.4804	33.7414	33.6476	0.250355	0.00947568	NA
AT1G62660	Chr1	23199612	23203808	+	67.6562	65.9828	78.142	80.7687	0.250443	4.57144e-06	NA
AT1G22430	Chr1	7919077	7921893	+	46.7048	49.4681	57.6527	56.9829	0.252593	0.00661385	NA
AT1G45130	Chr1	17065111	17069269	+	30.1373	29.6718	37.2185	34.2404	0.256489	0.00223338	AtBGAL5
AT3G11830	Chr3	3732628	3736471	+	66.9688	66.6288	81.2557	78.4112	0.257012	6.1805e-06	NA
AT1G66180	Chr1	24647121	24648839	+	82.3966	84.3468	100.503	98.8262	0.257114	4.91743e-06	NA
AT4G23470	Chr4	12248842	12251396	+	82.283	83.551	96.5153	101.671	0.257292	6.14573e-05	NA
AT3G13330	Chr3	4319490	4330218	-	10.5403	10.7555	12.5649	12.8981	0.257731	0.00237256	PA200
AT1G20190	Chr1	6998335	6999839	-	80.4285	81.4555	98.5867	95.1406	0.258689	0.00185811	ATEXP11
AT4G26110	Chr4	13232545	13235908	+	85.2231	83.2985	103.894	97.7876	0.259119	4.24529e-05	ATNAP1;1
AT1G30690	Chr1	10887607	10890407	+	46.7731	46.588	56.6077	55.1674	0.259589	0.000131933	NA
AT5G45510	Chr5	18444607	18449446	+	30.7796	29.9895	36.8272	35.9662	0.260658	2.89948e-06	NA
AT3G53480	Chr3	19825267	19831880	+	13.1578	12.739	15.3627	15.6539	0.260838	0.00253375	ABCG37
AT1G09560	Chr1	3093644	3094954	+	96.9946	95.1764	111.857	118.366	0.261199	0.000178552	GLP5
AT1G28290	Chr1	9889101	9891015	-	198.808	187.918	236.712	226.895	0.261788	1.7437e-09	AGP31
AT2G47730	Chr2	19556326	19559485	+	174.681	172.832	205.557	211.189	0.262335	8.66844e-10	ATGSTF5
AT3G53420	Chr3	19803473	19805730	-	825.144	830.872	980.698	1005.85	0.26259	1.62662e-27	AtPIP2;1
AT5G17820	Chr5	5887871	5890260	-	78.3265	78.4656	93.4148	94.7151	0.262946	0.000111368	NA
AT1G15210	Chr1	5231345	5236886	-	10.5296	9.54231	12.005	12.0658	0.263422	0.00905916	ABCG35
AT3G52380	Chr3	19421397	19423097	+	66.7318	68.793	79.6973	83.1117	0.2645	0.00017005	CP33
AT2G27510	Chr2	11757955	11759588	-	74.7218	68.8778	87.8237	84.8012	0.266393	0.00739457	ATFD3
AT2G36830	Chr2	15445294	15446621	+	317.064	310.194	363.598	390.907	0.26697	2.16162e-11	GAMMA-TIP
AT1G31180	Chr1	11142461	11144717	-	36.0477	36.1673	42.5156	44.4133	0.267791	0.0074327	ATIMD3
AT2G39670	Chr2	16534175	16537318	+	31.263	30.6294	37.3562	37.1652	0.268139	0.00394871	NA
AT5G25460	Chr5	8863224	8865677	+	513.873	497.883	622.334	597.557	0.269984	5.02282e-21	DGR2
AT1G30270	Chr1	10654800	10658924	+	50.3999	49.6313	59.9729	60.6596	0.270429	2.23192e-05	ATCIPK23
AT3G08030	Chr3	2563803	2566042	+	135.088	128.83	161.724	156.524	0.270483	6.08635e-09	NA
AT4G34710	Chr4	16560030	16563044	-	181.355	176.582	218.464	213.403	0.271023	2.01769e-20	ADC2
AT2G46280	Chr2	19003158	19005732	-	118.34	119.743	141.457	145.859	0.271185	6.68775e-08	TIF3I1
AT1G27130	Chr1	9425280	9426897	+	44.1493	44.7256	51.8848	55.3982	0.271812	0.00980109	ATGSTU13
AT3G30390	Chr3	11976837	11979646	-	213.807	217.171	262	258.846	0.273009	4.41071e-17	NA
AT2G04780	Chr2	1676717	1678455	+	63.6971	61.9309	74.0197	77.7827	0.273688	0.000880917	FLA7
AT3G23940	Chr3	8648669	8652605	+	26.744	27.2735	32.3842	32.9911	0.275176	0.00170162	NA
AT5G55180	Chr5	22388521	22390763	+	26.4073	28.2764	32.1995	34.0307	0.275741	0.00942456	NA
AT1G55490	Chr1	20715563	20719261	-	163.988	166.745	192.874	207.549	0.276029	1.99652e-12	CPN60B
AT4G11240	Chr4	6847112	6849317	+	46.8367	41.1971	53.0854	53.4585	0.276906	0.00435541	TOPP7
AT4G17460	Chr4	9739518	9741234	+	48.2011	45.9269	58.9517	55.1075	0.277302	0.00402796	HAT1
AT1G01120	Chr1	57164	59215	-	32.3314	34.103	40.4583	40.1418	0.27809	0.000836273	KCS1
AT1G63980	Chr1	23740493	23743302	+	89.2828	85.6135	103.389	108.625	0.278387	1.12545e-05	NA
AT2G15620	Chr2	6810395	6812941	+	101.589	98.4176	122.429	120.138	0.278606	9.92411e-11	ATHNIR
AT4G33270	Chr4	16044169	16046937	-	26.5382	27.9933	32.3808	33.7995	0.278889	0.00384501	AtCDC20.1
AT1G20440	Chr1	7084409	7086873	-	165.178	166.473	199.117	203.309	0.279061	6.12636e-11	AtCOR47
AT5G16910	Chr5	5560607	5565660	+	11.4892	11.9661	14.2864	14.1894	0.279226	0.00255695	ATCSLD2
AT2G01520	Chr2	235925	237253	+	415.297	405.788	494.081	502.871	0.280339	1.37031e-12	MLP328
AT5G51200	Chr5	20804715	20819629	+	18.5849	18.1616	22.32	22.3273	0.281278	2.73105e-06	EMB3142
AT1G77590	Chr1	29148160	29152395	-	22.8211	21.5601	27.0204	26.9187	0.282132	0.00132948	LACS9
AT1G08820	Chr1	2821354	2825481	-	31.4842	33.1123	40.0477	38.5626	0.282452	0.00210249	VAP27-2
AT4G11220	Chr4	6837911	6840036	-	40.3219	41.0555	49.4583	49.538	0.282511	0.00193882	BTI2
AT2G14890	Chr2	6399405	6401149	+	207.176	206.115	255.676	247.251	0.283061	2.00319e-10	AGP9
AT2G40610	Chr2	16948791	16950705	-	110.351	110.931	137.407	132.045	0.283842	7.00372e-07	ATEXP8
AT5G18170	Chr5	6006035	6008726	+	116.552	105.758	138.084	132.483	0.284132	1.1927e-07	GDH1
AT3G16080	Chr3	5454762	5455942	+	179.128	173.381	210.662	218.611	0.284862	0.00011431	NA
AT3G53460	Chr3	19818975	19821519	-	233.582	246.942	287.938	298.065	0.286038	1.75576e-13	CP29
AT3G08740	Chr3	2654622	2656297	-	110.769	115.501	134.753	141.221	0.286243	2.47317e-05	NA
AT5G16070	Chr5	5247354	5251179	-	32.7336	31.9859	38.6538	40.2375	0.286262	0.000776658	NA
AT1G73260	Chr1	27547098	27548282	-	66.4797	62.525	75.0523	82.3108	0.287831	0.00228677	ATKTI1
AT5G67510	Chr5	26937621	26938498	-	79.1918	79.256	92.2693	101.263	0.289067	0.00741057	NA
AT1G13930	Chr1	4760957	4762666	+	207.799	201.58	246.466	253.675	0.289466	9.74711e-07	NA
AT5G48480	Chr5	19644539	19646840	+	38.7021	38.3386	48.2346	46.1109	0.292205	0.000526778	NA
AT1G05250	Chr1	1525601	1527360	-	41.3599	39.4022	50.2053	48.8449	0.294943	0.00109497	AtPRX1
AT4G20070	Chr4	10861382	10864765	+	50.5313	49.3304	60.9493	61.5363	0.295001	3.96333e-06	AAH
AT5G13180	Chr5	4196256	4197940	+	80.9894	76.8763	95.5597	98.1868	0.296162	0.000109732	ANAC083
AT5G02540	Chr5	568425	570973	+	39.0211	41.8734	50.9628	48.7092	0.299986	0.00268965	NA
AT4G22485	Chr4	11844506	11846476	-	117.198	113.878	146.736	137.91	0.300732	4.32096e-12	NA
AT1G64640	Chr1	24022285	24023424	-	53.9963	55.92	67.7833	67.7904	0.302193	0.00131759	AtENODL8
AT4G15610	Chr4	8908763	8910945	+	42.2178	44.8551	54.7401	52.6877	0.302206	0.00731781	NA
AT5G62280	Chr5	25016860	25018265	+	120.063	124.084	152.381	149.043	0.303529	1.97504e-07	NA
AT1G05570	Chr1	1647575	1659611	-	11.8889	12.1728	15.2276	14.5549	0.307108	1.97186e-05	ATGSL06
AT1G07750	Chr1	2403992	2406049	-	37.3777	33.8553	41.9638	46.0659	0.307182	0.00197234	NA
AT4G36080	Chr4	17059779	17078039	-	3.34655	3.24681	4.2442	3.92203	0.30854	0.00340371	NA
AT1G11580	Chr1	3888610	3890824	+	58.2063	58.8674	70.2005	74.9	0.309907	4.87104e-07	ATPMEPCRA
AT1G79560	Chr1	29926624	29932585	+	13.6496	12.9165	16.8275	16.127	0.311366	0.00122	EMB1047
AT2G37180	Chr2	15617635	15619155	+	62.8787	60.2096	74.8533	78.2045	0.315245	4.35066e-05	PIP2;3
AT2G22470	Chr2	9538127	9538963	-	77.4004	82.0387	96.6185	101.906	0.315928	0.00138845	AGP2
AT3G19800	Chr3	6876043	6877642	+	61.2269	61.7602	76.0012	77.2334	0.317239	0.000926961	NA
AT5G53460	Chr5	21700187	21710296	+	69.1227	68.8352	85.7323	86.1485	0.317253	4.45505e-33	GLT1
AT5G65010	Chr5	25969035	25972575	+	119.025	117.617	150.072	145.115	0.318856	8.22607e-16	ASN2
AT1G72440	Chr1	27268092	27273935	-	9.04111	9.86455	11.9902	11.6207	0.319274	0.00794697	EDA25
AT5G20960	Chr5	7116455	7122774	+	12.7587	12.2948	15.6278	15.6615	0.321189	0.000103306	AAO1
AT2G38400	Chr2	16083645	16086453	+	53.5289	52.4641	67.3619	65.0858	0.32148	7.93718e-07	AGT3
AT3G22970	Chr3	8152038	8154149	+	48.8956	51.9653	65.0246	61.1766	0.322373	2.60862e-05	NA
AT3G28345	Chr3	10593690	10599042	-	13.2753	12.2386	15.8093	16.0696	0.322506	0.000263502	ABCB15
AT1G03220	Chr1	786832	788722	+	80.8635	83.4424	103.12	102.405	0.322515	1.24704e-09	NA
AT2G35120	Chr2	14805639	14807406	-	63.9445	62.3585	78.407	79.755	0.324992	0.000959521	NA
AT3G05727	Chr3	1693548	1694140	+	336.585	361.561	437.618	437.795	0.32555	8.60897e-07	NA
AT2G38550	Chr2	16131730	16134429	+	24.1548	23.3085	30.3492	29.155	0.326411	0.00427292	NA
AT1G70850	Chr1	26714866	26716901	-	793.729	794.843	985.242	1007.22	0.326902	4.42889e-43	MLP34
AT4G31290	Chr4	15185775	15188484	+	119.341	123.76	150.882	154.518	0.328833	2.87175e-11	AtGGCT2;2
AT2G22970	Chr2	9774749	9778561	+	26.6571	25.3402	33.742	31.6251	0.330471	0.00562667	SCPL11
AT3G55400	Chr3	20535631	20539138	-	19.8399	19.4934	23.7192	25.7551	0.331669	0.00183874	OVA1
AT1G79530	Chr1	29915902	29919408	-	47.8322	48.2734	59.3607	61.6155	0.332157	2.72414e-07	GAPCP-1
AT5G44610	Chr5	17993535	17994722	-	48.2111	48.0075	60.8709	60.3089	0.332741	0.00858779	MAP18
AT3G48670	Chr3	18030669	18034065	+	18.7705	20.1472	24.957	24.1181	0.333429	0.00122736	IDN2
AT5G65660	Chr5	26245134	26246960	-	116.357	126.18	157.101	149.094	0.335197	2.36108e-06	NA
AT1G80830	Chr1	30372668	30376072	-	46.444	46.9381	58.1553	59.707	0.3359	1.40372e-07	ATNRAMP1
AT1G74030	Chr1	27839159	27842132	-	22.4807	22.0159	29.1817	27.0283	0.336902	0.000829381	ENO1
AT4G02380	Chr4	1046042	1047105	-	945.253	924.988	1222.14	1140.42	0.337037	1.15397e-20	AtLEA5
AT3G49960	Chr3	18524084	18525792	-	26.4918	25.5011	30.7207	35.0595	0.340647	0.00679125	NA
AT4G37870	Chr4	17802690	17806705	-	197.721	195.039	251.942	245.941	0.342182	4.99493e-33	PCK1
AT2G46790	Chr2	19232607	19235179	+	19.8571	20.2468	25.7248	25.1323	0.34232	0.00380075	APRR9
AT5G65207	Chr5	26052200	26052717	-	184.209	162.482	217.511	221.718	0.342995	0.000624356	NA
AT3G45600	Chr3	16733755	16735951	-	61.9276	60.4606	78.4312	76.8267	0.343399	4.52034e-05	TET3
AT2G42170	Chr2	17577714	17580397	+	22.5795	26.8624	32.1752	30.726	0.345626	0.0078204	NA
AT5G52540	Chr5	21321428	21323780	-	18.3441	17.817	22.1239	23.8144	0.346176	0.00633323	NA
AT1G07040	Chr1	2160919	2163387	-	51.5199	55.2934	66.9303	68.9938	0.346999	3.8809e-07	NA
AT2G47240	Chr2	19392497	19397907	+	18.6129	20.071	25.6616	23.7005	0.350751	0.000688222	CER8
AT1G19450	Chr1	6731411	6735024	-	17.8696	17.8013	22.6332	22.8737	0.351451	0.00262705	NA
AT3G08690	Chr3	2641012	2642919	+	44.2232	41.1481	53.6059	55.2317	0.351678	0.00166957	ATUBC11
AT3G25717	Chr3	9375102	9375671	-	142.614	138.531	187.351	171.507	0.351914	0.00124287	DVL6
AT1G78490	Chr1	29526861	29530669	+	14.4233	14.6383	18.0576	19.0368	0.352117	0.00514079	CYP708A3
AT1G30870	Chr1	10991478	10993083	+	24.6542	25.0671	31.4724	32.0268	0.352768	0.0034218	NA
AT3G11945	Chr3	3779839	3782981	-	35.7514	32.0957	43.6046	43.0343	0.354068	0.000403641	ATHST
AT3G05880	Chr3	1755497	1756924	-	262.09	284.152	357.855	340.946	0.35431	2.54172e-06	RCI2A
AT2G04030	Chr2	1281754	1286144	+	55.368	55.0154	68.9022	72.259	0.355165	5.68083e-12	AtHsp90.5
AT3G53990	Chr3	19989292	19991186	-	181.22	187.859	237.068	235.42	0.355871	4.41536e-10	NA
AT3G57810	Chr3	21415760	21417961	+	22.9504	21.2289	28.1184	28.3974	0.356351	0.0090598	NA
AT2G43420	Chr2	18031268	18035182	-	17.7338	18.9568	23.1576	23.909	0.358583	0.000748192	NA
AT5G16970	Chr5	5575973	5578086	-	44.2387	45.0714	57.7644	56.8726	0.359821	2.04002e-05	AER
AT4G13660	Chr4	7945683	7948443	+	23.6493	26.0852	31.0364	32.9643	0.362959	0.00437049	ATPRR2
AT5G64770	Chr5	25897321	25898171	-	131.578	141.789	171.172	180.722	0.363657	0.000848266	CLEL
AT1G64200	Chr1	23828284	23830100	-	53.5638	54.4263	70.0248	68.9986	0.363996	0.000422605	VHA-E3
AT2G41310	Chr2	17221840	17224880	+	19.0392	20.0179	25.1673	25.2264	0.367096	0.00192559	ARR8
AT3G08590	Chr3	2608308	2611555	-	60.2663	60.0721	76.5614	78.8955	0.369661	1.77981e-12	iPGAM2
AT1G45145	Chr1	17074942	17076417	-	155.433	159.421	200.641	206.416	0.370364	2.55623e-07	ATH5
AT5G66400	Chr5	26518277	26519447	-	29.3063	30.043	36.9855	39.8182	0.372216	0.00902988	ATDI8
AT1G65310	Chr1	24257054	24258506	+	32.1013	32.6165	43.3598	40.4566	0.372433	0.00388924	ATXTH17
AT1G52000	Chr1	19333088	19336135	-	25.8282	24.6665	33.5762	31.8537	0.374097	3.2938e-06	NA
AT4G15230	Chr4	8679754	8687519	+	5.89171	5.11796	7.31114	6.9465	0.374443	0.0068782	ABCG30
AT1G04250	Chr1	1136078	1138663	+	52.2582	51.4407	65.7909	68.7273	0.37588	9.24114e-06	AXR3
AT3G01290	Chr3	87684	89593	-	48.06	51.8462	63.9222	65.7952	0.375954	1.85962e-06	AtHIR2
AT5G26280	Chr5	9208573	9210654	+	132.252	130.674	169.118	172.25	0.376907	8.1028e-13	NA
AT4G22475	Chr4	11844242	11846630	+	39.774	39.6895	48.723	54.4179	0.377007	6.69981e-07	NA
AT5G53120	Chr5	21534473	21537816	+	23.8998	20.5189	30.1295	27.5231	0.377446	0.00385586	ATSPDS3
AT4G13840	Chr4	8013575	8016582	-	15.8514	16.7612	21.2513	21.2701	0.382011	0.00145696	CER26
AT1G27030	Chr1	9381527	9384060	+	36.1747	37.5931	49.5831	46.6559	0.382812	3.8803e-05	NA
AT4G29905	Chr4	14626921	14627631	-	297.537	291.704	392.869	377.362	0.386493	5.39486e-12	NA
AT3G22240	Chr3	7863606	7864895	-	124.671	126.167	159.888	168.761	0.389952	1.87796e-05	NA
AT2G36320	Chr2	15228714	15230663	+	69.1164	68.9318	84.9263	96.1204	0.391521	2.70408e-06	NA
AT1G22770	Chr1	8061751	8067790	+	6.73246	6.57112	8.43973	9.02352	0.393306	0.000848266	FB
AT4G34290	Chr4	16410791	16412385	+	43.402	42.8942	60.3083	53.1693	0.394442	0.00550613	NA
AT1G32450	Chr1	11715147	11719988	-	72.4597	71.8989	93.3063	96.4739	0.394981	4.79392e-17	AtNPF7.3
AT1G77060	Chr1	28951643	28953580	-	33.8293	30.8294	42.1739	42.7716	0.395074	9.00017e-05	NA
AT5G40730	Chr5	16301072	16301748	+	156.692	163.143	208.064	212.845	0.395814	1.51406e-05	AGP24
AT2G28790	Chr2	12354329	12355570	-	24.8132	26.9436	32.1082	36.0319	0.396505	0.00576209	NA
AT5G64260	Chr5	25703649	25705339	+	172.473	166.499	226.832	219.334	0.396621	5.68208e-25	EXL2
AT5G36910	Chr5	14561743	14562863	-	54.7432	56.1605	76.7874	69.3158	0.396998	0.00143289	THI2.2
AT3G22620	Chr3	8008534	8009590	+	40.9707	37.9114	50.2419	53.6367	0.398652	0.00115822	NA
AT1G30820	Chr1	10944908	10949482	-	29.5715	29.2232	38.1624	39.4796	0.401519	2.88392e-08	NA
AT1G05260	Chr1	1529767	1531484	+	30.9532	33.2369	44.5155	40.4209	0.402481	0.00022362	RCI3
AT5G13580	Chr5	4370692	4373201	+	7.78457	7.44067	9.95519	10.1599	0.402623	0.0067349	ABCG6
AT2G01530	Chr2	239669	240687	+	220.063	211.94	275.778	296.028	0.405233	2.10714e-14	MLP329
AT3G06790	Chr3	2144384	2145807	-	24.0357	24.3478	30.6524	33.4341	0.405932	0.00663678	MORF3
AT3G60330	Chr3	22298373	22303718	+	6.24946	5.84072	7.73564	8.27027	0.406215	0.00733763	AHA7
AT4G30670	Chr4	14957294	14958080	-	68.2857	62.7309	86.8655	86.8527	0.407974	0.00159913	NA
AT3G62530	Chr3	23132122	23133298	+	186.951	177.487	241.143	242.418	0.408715	4.13357e-15	NA
AT1G03210	Chr1	782904	784346	+	25.4311	26.7852	35.4643	33.9103	0.408909	0.0034218	NA
AT4G07825	Chr4	4643747	4645338	+	38.4217	39.5153	51.711	51.8676	0.409956	2.54289e-07	NA
AT2G42570	Chr2	17717332	17720366	-	17.4523	19.1566	23.2453	25.4642	0.411305	0.00207859	TBL39
AT2G24120	Chr2	10248851	10254641	-	6.88501	6.49896	9.33271	8.47898	0.41248	0.00201344	PDE319
AT4G27520	Chr4	13750156	13752103	-	65.2636	63.1546	83.3323	87.8139	0.415027	3.14417e-11	AtENODL2
AT2G14878	Chr2	6392167	6393042	+	85.9329	81.1725	112.117	110.609	0.415227	1.03966e-07	NA
AT5G24120	Chr5	8157151	8160343	-	15.2233	15.4418	21.0124	19.9342	0.416601	0.000281263	ATSIG5
AT1G21050	Chr1	7366590	7368203	+	46.0163	45.3945	58.6691	63.4086	0.418041	4.70161e-05	NA
AT1G37130	Chr1	14158452	14161938	+	361.041	351.999	485.421	467.632	0.418617	3.74126e-65	ATNR2
AT4G34540	Chr4	16498391	16502174	+	8.71793	8.20084	10.4598	12.1509	0.419889	0.0070716	NA
AT1G12520	Chr1	4267074	4268982	-	27.8447	25.3942	35.6691	35.5077	0.420114	0.000409585	ATCCS
AT5G28640	Chr5	10647467	10650066	-	22.2786	21.8835	27.9981	31.1151	0.421164	0.00258795	AN3
AT3G26430	Chr3	9671517	9675927	+	10.7725	9.88689	13.4261	14.2135	0.421399	0.000380158	NA
AT3G45030	Chr3	16471361	16472409	-	190.755	173.501	243.143	244.702	0.422639	6.93206e-10	NA
AT5G46890	Chr5	19036296	19036938	-	60.4403	52.9314	79.9796	72.0659	0.42455	0.00346252	NA
AT5G58710	Chr5	23717775	23719778	+	76.8623	83.3527	110.602	104.725	0.425138	6.68845e-08	ROC7
AT2G25980	Chr2	11077438	11079968	-	20.957	22.8124	29.6312	29.2101	0.425585	4.04615e-05	NA
AT1G23720	Chr1	8388297	8391623	+	25.3173	23.6428	32.5999	33.1552	0.426578	4.29921e-10	NA
AT1G79840	Chr1	30036956	30041440	+	9.17048	9.65584	12.9609	12.3498	0.426592	0.00117554	GL2
AT1G73480	Chr1	27628678	27632840	+	43.6614	45.0003	61.7377	57.4944	0.42669	2.4484e-10	NA
AT3G16410	Chr3	5571903	5574758	+	10.2767	11.6417	15.1622	14.3413	0.426727	0.00122024	NSP4
AT5G65750	Chr5	26303673	26308237	+	17.3642	18.1137	24.3122	23.4048	0.42673	5.23024e-09	NA
AT5G19500	Chr5	6578890	6581945	+	9.97497	9.80639	13.7936	12.8103	0.427264	0.00970364	NA
AT1G10900	Chr1	3632132	3637250	-	16.3177	15.7438	21.1722	21.9226	0.427364	5.51065e-06	NA
AT5G38940	Chr5	15588623	15589791	+	37.3464	38.0944	50.4125	51.1157	0.428268	0.000261822	NA
AT1G14870	Chr1	5128344	5129731	-	47.825	52.2218	66.9657	67.7079	0.428269	0.000780494	AtPCR2
AT1G05320	Chr1	1553568	1557848	+	12.8786	12.7812	17.2266	17.3096	0.42872	0.00038483	NA
AT2G44040	Chr2	18221694	18224162	-	15.0978	12.7092	19.2113	18.1678	0.428742	0.00678285	NA
AT1G53830	Chr1	20098522	20100978	+	8.48764	8.50173	11.2895	11.6128	0.43103	0.00768394	ATPME2
AT1G27470	Chr1	9540049	9544303	-	7.06572	6.74297	9.95046	8.67043	0.431136	0.00669281	NA
AT1G72680	Chr1	27359109	27361024	-	27.1377	29.6063	40.099	36.6325	0.433697	6.34762e-05	ATCAD1
AT5G25770	Chr5	8969215	8972125	-	17.6563	16.7293	21.6655	24.7509	0.434143	0.00207825	NA
AT1G13080	Chr1	4459002	4460996	+	25.3901	24.8585	33.0376	34.9125	0.436117	1.4566e-05	CYP71B2
AT3G48500	Chr3	17962080	17965723	+	15.4083	16.0575	20.4789	22.1372	0.437472	3.55381e-05	PDE312
AT1G75440	Chr1	28313379	28315122	+	44.7156	45.3804	62.5781	59.6383	0.439386	7.77471e-05	UBC16
AT5G58860	Chr5	23765791	23768111	-	22.4944	21.6611	27.6722	32.1545	0.439532	2.0425e-05	CYP86
AT5G08610	Chr5	2790243	2794219	+	13.155	13.1033	17.6867	17.9877	0.442297	2.70408e-06	PDE340
AT5G35190	Chr5	13434151	13435424	+	39.4159	40.1124	54.376	53.7428	0.442738	1.3255e-06	EXT13
AT2G04755	Chr2	1480219	1482007	+	12.4278	16.0029	19.5542	19.1806	0.443142	0.00346903	NA
AT2G33850	Chr2	14320865	14322082	-	47.6737	52.6272	68.7528	67.778	0.443495	1.38163e-06	NA
AT5G17330	Chr5	5710910	5715075	+	76.387	77.0115	104.794	103.955	0.444328	5.43194e-21	GAD
AT5G23980	Chr5	8097978	8101330	-	7.34305	7.42682	9.68269	10.4114	0.444416	0.00794877	ATFRO4
AT1G19140	Chr1	6610652	6612609	-	14.4975	12.9994	19.3669	18.0903	0.447025	0.0074147	NA
AT2G29310	Chr2	12589866	12591487	+	25.5835	24.7736	33.9438	34.7023	0.447339	0.00148617	NA
AT2G28450	Chr2	12162051	12166039	-	16.6702	17.7005	23.1896	23.7157	0.44786	2.60956e-07	NA
AT1G70250	Chr1	26452847	26456305	+	7.21067	6.3453	9.09209	9.39473	0.449453	0.00646219	NA
AT2G38380	Chr2	16076289	16078781	+	52.9817	53.9042	70.9231	75.1343	0.450565	1.49062e-10	NA
AT3G26690	Chr3	9804253	9805781	-	20.2478	21.3686	30.0336	26.8924	0.450677	0.00630978	ATNUDT13
AT1G32190	Chr1	11592927	11596056	-	9.27148	9.39713	13.4534	12.1166	0.45312	0.00815756	NA
AT1G70830	Chr1	26709889	26711587	-	162.695	166.788	223.313	228.319	0.454762	5.96357e-29	MLP28
AT1G13270	Chr1	4544889	4547373	+	16.8818	16.1455	23.2775	22.008	0.455681	0.00112085	MAP1B
AT1G47210	Chr1	17300691	17302914	+	16.4888	14.7338	22.3182	20.498	0.456651	0.00423124	CYCA3;2
AT3G50740	Chr3	18855043	18857040	-	45.526	43.444	61.1176	61.0237	0.457774	2.08936e-13	UGT72E1
AT2G23170	Chr2	9863855	9866562	-	7.63836	8.09624	10.7003	10.9338	0.458661	0.00397195	GH3.3
AT2G37470	Chr2	15736727	15737728	+	34.7918	30.5687	42	47.7384	0.459341	0.00275616	NA
AT1G72040	Chr1	27111894	27114399	-	19.7028	19.0361	25.9022	27.3813	0.460772	5.49626e-07	AtdNK
AT5G12420	Chr5	4024286	4026849	-	12.5943	12.3731	17.5548	16.8636	0.463153	0.00141653	NA
AT1G59990	Chr1	22090226	22093385	-	8.2548	9.72616	11.6609	13.1576	0.46352	0.00438933	EMB3108
AT5G62720	Chr5	25191402	25195071	+	50.986	50.3878	69.368	70.4041	0.463568	3.14202e-08	NA
AT2G43590	Chr2	18081304	18082776	-	105.121	107.466	147.32	146.223	0.465163	2.82443e-16	NA
AT1G29050	Chr1	10136246	10139228	-	22.1535	19.6732	29.2392	28.6702	0.470909	5.06019e-05	TBL38
AT3G10940	Chr3	3422034	3423455	-	21.3913	22.8545	28.7433	32.6601	0.472612	0.00149161	LSF2
AT3G21300	Chr3	7492739	7496371	-	6.95064	6.55523	9.84867	8.89828	0.473303	0.00632488	NA
AT5G03380	Chr5	832035	834549	-	21.096	23.3043	30.309	31.6678	0.480437	3.99248e-06	NA
AT2G14900	Chr2	6404131	6405352	+	68.3619	68.7936	94.925	96.4445	0.48055	0.000409585	NA
AT2G23150	Chr2	9856149	9858778	-	8.06076	6.78083	10.7422	9.95797	0.481878	0.00951891	ATNRAMP3
AT3G22750	Chr3	8037139	8040152	-	11.7059	10.9337	15.8041	15.9024	0.48679	0.00234889	NA
AT2G46140	Chr2	18958999	18960645	+	26.9657	23.5299	35.323	35.5176	0.490215	0.00296029	NA
AT2G29750	Chr2	12709721	12711725	+	10.6967	9.14724	14.5765	13.2818	0.49092	0.00189478	UGT71C1
AT5G20830	Chr5	7050217	7055398	-	11.1485	11.4587	15.8915	15.8904	0.491016	8.6668e-07	ASUS1
AT1G62480	Chr1	23128651	23129759	+	238.158	220.738	322.885	321.688	0.491073	2.97636e-22	NA
AT3G17510	Chr3	5988924	5993001	-	113.426	116.223	161.008	161.984	0.49182	1.17169e-31	CIPK1
AT2G40030	Chr2	16714460	16723718	+	2.86667	2.63349	3.73021	3.99614	0.492013	0.000651303	ATNRPD1B
AT5G46900	Chr5	19039701	19040456	-	51.8776	50.7434	72.6491	71.8515	0.49399	0.00020428	NA
AT1G52100	Chr1	19383078	19385602	-	27.5796	26.427	38.4498	37.6885	0.496018	1.06669e-07	NA
AT5G55280	Chr5	22420600	22422649	-	17.9493	18.264	24.8478	26.2364	0.49647	1.73472e-05	ATFTSZ1-1
AT4G17830	Chr4	9915813	9918243	+	22.6948	20.6292	31.7374	29.5384	0.501024	2.83185e-06	NA
AT3G11210	Chr3	3510663	3513379	-	12.1103	14.3023	18.8961	18.5653	0.502036	0.00316928	NA
AT2G39450	Chr2	16471560	16474060	-	55.9253	59.3827	83.9339	79.545	0.502525	4.07956e-16	ATMTP11
AT1G07180	Chr1	2204104	2207099	+	18.5399	18.0867	25.9456	25.9464	0.502992	6.15443e-08	ATNDI1
AT4G32980	Chr4	15914670	15918153	-	10.4278	10.3354	15.2093	14.2555	0.504821	0.00143076	ATH1
AT3G05730	Chr3	1695156	1696708	+	241.015	237.749	333.106	347.939	0.508685	1.83917e-33	NA
AT4G29520	Chr4	14493911	14495789	-	14.08	14.2895	19.8945	20.4713	0.508757	0.00315702	NA
AT3G12110	Chr3	3857780	3860089	+	12.128	12.0832	17.3908	17.0738	0.509372	0.000336103	ACT11
AT2G26355	Chr2	11220708	11221535	+	59.6497	53.9525	85.8995	76.1811	0.513388	5.74201e-06	NA
AT5G37690	Chr5	14973353	14976229	-	18.82	18.0209	25.648	26.9152	0.513651	0.000132456	NA
AT3G44430	Chr3	16068257	16069750	+	14.541	14.6087	21.131	20.5105	0.514305	0.000471773	NA
AT5G12940	Chr5	4087689	4089146	+	26.7568	26.0067	38.5953	36.9343	0.517618	2.26216e-07	NA
AT2G19570	Chr2	8470244	8471644	-	21.9733	25.3412	32.4534	35.3504	0.517766	2.75966e-05	AT-CDA1
AT4G21850	Chr4	11591116	11592425	-	78.7904	76.0105	109.85	111.822	0.518659	1.25135e-11	ATMSRB9
AT3G23580	Chr3	8459838	8462815	+	9.76491	9.70433	13.4314	14.4539	0.518818	0.00316928	RNR2
AT2G25510	Chr2	10856271	10857217	+	92.1157	93.6362	140.574	125.803	0.518957	4.32341e-06	NA
AT1G13710	Chr1	4702657	4704694	-	9.2893	10.0593	13.2906	14.4819	0.52085	0.000474045	CYP78A5
AT5G23940	Chr5	8076312	8079866	-	20.082	21.2562	31.0236	28.3585	0.521313	2.16084e-07	DCR
AT5G63760	Chr5	25515662	25517891	-	11.9794	10.8287	16.6456	16.1011	0.523201	0.000142926	ARI15
AT3G12915	Chr3	4112834	4115951	+	4.96068	5.51946	7.50582	7.57241	0.523306	0.00185999	NA
AT1G69200	Chr1	26016024	26018365	+	9.29839	9.4945	12.4648	14.5387	0.523545	0.0017346	FLN2
AT1G70820	Chr1	26705420	26708265	+	7.66205	9.29946	13.025	11.4367	0.525137	0.000977968	NA
AT1G74460	Chr1	27987890	27989865	-	14.5492	14.946	21.0333	21.4864	0.527388	0.000303216	NA
AT5G04960	Chr5	1461786	1464066	+	13.8772	14.7272	19.8441	21.4107	0.527972	1.03331e-06	NA
AT3G51330	Chr3	19053272	19056447	-	7.38527	7.38229	11.1087	10.2085	0.52923	0.00105191	NA
AT4G38080	Chr4	17882644	17883612	+	68.8573	67.6528	100.35	96.9811	0.531651	2.74127e-11	NA
AT2G21210	Chr2	9084628	9086029	-	32.9212	36.6216	50.5993	50.1609	0.53376	0.00142798	SAUR6
AT3G05600	Chr3	1623244	1624852	-	8.97386	9.7006	13.256	13.8048	0.534279	0.00547557	NA
AT2G18980	Chr2	8233335	8235440	-	22.7826	24.7657	33.2528	35.6957	0.53541	1.74294e-05	NA
AT2G48130	Chr2	19682456	19686056	-	9.67301	11.4489	13.5228	17.1602	0.53776	0.00163619	NA
AT5G11670	Chr5	3754091	3758342	+	96.9955	99.9101	139.502	146.482	0.538337	2.10309e-42	ATNADP-ME2
AT3G21670	Chr3	7626757	7629205	-	15.6475	15.9107	22.4509	23.4714	0.541222	6.09173e-08	AtNPF6.4
AT2G48140	Chr2	19686333	19687664	+	23.0655	21.814	30.1904	35.0493	0.541295	0.00120924	EDA4
AT1G75460	Chr1	28327698	28329764	+	36.0041	38.1937	52.2176	55.9663	0.543631	8.81507e-13	NA
AT3G27906	Chr3	10353952	10356625	-	19.0299	17.4657	25.9773	27.1621	0.543943	0.000114127	NA
AT4G13040	Chr4	7613213	7615955	+	20.6131	21.6463	30.7787	30.8637	0.544094	5.48195e-05	NA
AT3G02480	Chr3	512220	513036	+	38.8182	38.477	52.1384	60.5495	0.544972	0.00265046	NA
AT5G28919	Chr5	10940033	10941771	+	24.8609	24.3987	39.0631	32.8556	0.545307	1.04708e-07	NA
AT2G34640	Chr2	14581835	14584797	-	16.7036	16.1099	23.5656	24.3184	0.546002	4.28784e-08	HMR
AT1G47570	Chr1	17477579	17483502	+	8.38467	8.76494	12.5232	12.5324	0.546636	2.16461e-05	NA
AT4G16770	Chr4	9433955	9437206	-	15.3288	16.7547	24.0375	22.9412	0.548756	3.67724e-05	NA
AT3G21090	Chr3	7391286	7395096	-	9.82708	9.19308	13.0775	14.7289	0.549564	1.36162e-05	ABCG15
AT3G16990	Chr3	5795123	5796893	-	7.84292	7.02802	11.4761	10.2916	0.550575	0.00725967	NA
AT5G03985	Chr5	8863042	8864418	-	160.7	171.297	224.786	261.792	0.551591	2.29329e-05	NA
AT3G45070	Chr3	16486274	16487484	-	19.2415	21.1832	28.2858	31.1083	0.554299	0.000960202	AtSULT202B1
AT1G21651	Chr1	7600805	7604215	-	4.93664	5.46518	7.57634	7.72259	0.55527	0.0015675	NA
AT5G07440	Chr5	2355759	2358241	+	168.42	169.577	243.454	254.395	0.558817	1.27042e-52	GDH2
AT1G09710	Chr1	3140862	3144381	+	6.87301	8.2769	11.4235	10.9794	0.562462	0.000406085	NA
AT5G01670	Chr5	251686	253972	+	12.5803	13.2299	19.1723	18.9891	0.563325	6.85769e-05	NA
AT1G06080	Chr1	1843463	1846311	+	58.0056	61.72	89.9566	88.0825	0.57152	5.1884e-16	ADS1
AT2G24945	Chr2	10610833	10612232	+	15.1184	16.0137	25.113	21.3113	0.57484	7.34348e-05	NA
AT2G39310	Chr2	16414034	16416845	-	127.19	125.488	186.581	189.771	0.575089	1.65487e-47	JAL22
AT5G06800	Chr5	2103115	2106004	+	6.18171	6.41585	9.42316	9.36845	0.576454	0.00967417	NA
AT1G22500	Chr1	7949476	7950900	+	16.3277	17.0575	23.4924	26.2951	0.576683	4.18809e-06	AtATL15
AT2G02740	Chr2	769334	771235	+	9.87151	9.19095	13.6081	14.8195	0.578163	0.00938009	ATWHY3
AT3G55230	Chr3	20471787	20472946	+	18.9895	17.8014	25.3637	29.5124	0.578606	6.65402e-05	NA
AT3G10910	Chr3	3412911	3414019	-	12.3986	11.368	17.8483	17.6832	0.581355	0.00339996	DAFL1
AT5G08240	Chr5	2650837	2652535	-	8.30363	10.8486	13.7373	14.9771	0.58153	0.00729851	NA
AT1G03850	Chr1	975871	977911	-	24.3501	22.7576	34.9968	35.481	0.582407	0.0014587	ATGRXS13
AT3G02210	Chr3	409193	411873	-	7.14838	6.82619	10.5176	10.4312	0.584666	0.00220142	COBL1
AT1G10470	Chr1	3441988	3444360	-	33.3491	31.1312	47.276	49.6418	0.589369	8.61642e-10	ARR4
AT5G44550	Chr5	17941842	17943283	-	30.6508	31.0954	43.9819	48.9211	0.589828	7.99663e-07	NA
AT4G17280	Chr4	9678625	9680389	-	8.73663	6.15506	10.5552	11.7923	0.590207	0.0087157	NA
AT3G54090	Chr3	20028052	20030055	+	10.8265	11.9378	15.6408	18.6381	0.590243	6.83425e-05	FLN1
AT1G61360	Chr1	22637688	22641999	-	3.55537	3.61225	5.05165	5.74081	0.591043	0.00493639	NA
AT4G37980	Chr4	17852441	17854608	+	100.555	91.4045	147.116	141.919	0.591415	7.3868e-29	ATCAD7
AT3G19390	Chr3	6722825	6725110	+	11.8977	14.003	19.3585	19.7627	0.592878	6.41045e-06	NA
AT2G23540	Chr2	10024150	10026258	+	27.3786	25.4609	38.1563	41.5333	0.59419	2.36708e-09	NA
AT4G15920	Chr4	9030486	9033648	-	23.9742	21.9295	35.6113	33.7489	0.596436	3.43755e-06	AtSWEET17
AT1G52040	Chr1	19350314	19352791	-	6.96171	6.35519	9.53083	10.5877	0.597121	0.00382732	ATMBP
AT1G70980	Chr1	26762041	26764623	+	23.3628	21.3053	34.0233	33.5485	0.598411	8.58298e-14	SYNC3
AT2G30790	Chr2	13118937	13120199	-	11.303	11.4136	16.7316	17.6963	0.600067	0.00289991	PSBP-2
AT1G33560	Chr1	12168768	12172119	+	3.68532	4.08485	5.81494	5.98818	0.601829	0.00177908	ADR1
AT1G62440	Chr1	23112933	23115293	+	4.43777	4.84697	6.87139	7.24959	0.603987	0.00110743	LRX2
AT4G23290	Chr4	12177734	12180936	-	10.7102	9.99685	15.8935	15.5943	0.60574	3.08755e-07	CRK21
AT1G61590	Chr1	22723368	22726190	-	9.25105	8.65762	11.9385	15.2842	0.606269	0.000688851	NA
AT3G53210	Chr3	19720077	19721903	+	9.32567	9.60959	14.8611	13.9849	0.607085	0.00622848	UMAMIT6
AT4G39955	Chr4	18530318	18532296	+	11.9909	13.3042	19.7662	18.8731	0.609648	0.000172734	NA
AT5G64100	Chr5	25650567	25652247	-	50.9373	51.6238	78.2062	78.347	0.609995	2.66178e-19	NA
AT4G30170	Chr4	14762819	14764636	+	123.502	116.436	177.733	188.315	0.610347	1.62683e-31	NA
AT4G03820	Chr4	1771833	1774532	-	5.95626	6.18907	8.63483	9.91329	0.61109	0.00500632	NA
AT1G49160	Chr1	18179250	18182510	-	6.98598	5.41046	9.82725	9.06205	0.611289	0.00570057	WNK7
AT4G18360	Chr4	10145895	10148764	-	10.8279	8.92437	14.515	15.8052	0.621124	0.000577868	GOX3
AT3G12145	Chr3	3874487	3876302	-	12.8569	11.3137	17.9125	19.4425	0.630274	5.0542e-05	FLOR1
AT1G79260	Chr1	29813146	29814351	+	21.5975	17.5813	30.6767	29.9872	0.633221	0.00214239	NA
AT2G37130	Chr2	15597921	15600154	-	178.733	180.507	272.749	284.671	0.633876	6.60115e-60	NA
AT5G63160	Chr5	25333172	25335570	-	68.3733	64.7842	105.619	101.015	0.63439	1.39378e-26	BT1
AT1G22440	Chr1	7922276	7925097	+	19.5471	20.8413	30.3158	32.4475	0.635451	7.72092e-09	NA
AT2G46610	Chr2	19136566	19138762	-	12.097	10.4909	16.6456	18.3851	0.636058	0.00142108	At-RS31a
AT2G16595	Chr2	7198127	7200385	+	8.14861	8.25236	13.4174	12.1352	0.638988	0.00540581	NA
AT4G38860	Chr4	18130237	18131284	+	55.7456	51.1416	86.8573	79.5874	0.639667	4.02251e-09	SAUR16
AT3G18750	Chr3	6454013	6457613	-	8.13721	7.81177	12.8233	12.0285	0.640395	3.02261e-05	ATWNK6
AT5G18245	Chr5	6028020	6033342	+	15.2081	13.3876	21.286	23.2102	0.640524	2.62857e-07	NA
AT2G40520	Chr2	16922337	16925961	+	5.02892	5.51837	8.77546	7.74569	0.644849	0.00225534	NA
AT1G68238	Chr1	25574381	25574835	+	31.9047	33.9811	50.6937	52.4034	0.645238	0.00779545	NA
AT1G12010	Chr1	4056165	4057968	+	10.2594	9.63495	14.9706	16.1167	0.645348	0.00031211	NA
AT1G51830	Chr1	19242654	19246154	-	22.8642	20.8766	35.0941	33.2776	0.645357	9.68949e-13	NA
AT1G10522	Chr1	3469512	3471488	+	14.2742	14.1406	22.7564	21.8438	0.650263	6.60289e-05	PRIN2
AT1G80240	Chr1	30171357	30173109	-	14.3842	13.9039	22.6677	21.7468	0.651067	3.20564e-08	DGR1
AT5G24160	Chr5	8182917	8186704	-	5.53451	5.4413	9.13002	8.12785	0.652881	0.00134436	SQE6
AT2G28670	Chr2	12300265	12302358	-	14.0399	13.5628	20.6661	22.7412	0.654273	1.32814e-06	ESB1
AT2G39110	Chr2	16319447	16321685	+	5.84529	5.08796	8.60096	8.63584	0.658899	0.00220387	NA
AT2G36100	Chr2	15159591	15160799	-	26.6277	22.6162	36.4063	41.2018	0.659115	2.62131e-06	CASP1
AT3G26770	Chr3	9845334	9847200	+	6.27268	6.04019	10.0829	9.36219	0.659294	0.00939173	NA
AT1G07610	Chr1	2341447	2342148	+	375.847	363.86	581.826	586.172	0.659513	6.07673e-34	MT1C
AT1G17190	Chr1	5875295	5876620	+	35.2993	33.7779	51.5801	57.5989	0.661598	1.21457e-09	ATGSTU26
AT4G29030	Chr4	14307195	14308022	+	47.2334	44.5474	70.6334	74.5708	0.662893	4.2627e-09	NA
AT3G05190	Chr3	1471083	1475832	+	3.55376	3.43298	5.22607	5.83012	0.663359	0.00447902	NA
AT4G28190	Chr4	13984695	13987510	+	11.9887	11.6511	18.0004	19.4422	0.664319	2.33397e-07	ULT
AT2G32300	Chr2	13722362	13723641	+	11.7858	10.1027	17.4837	17.2104	0.666582	0.000705772	UCC1
AT1G73120	Chr1	27497176	27498062	-	51.1119	48.1805	78.9795	78.729	0.66834	5.23067e-09	NA
AT3G54040	Chr3	20013726	20015653	-	25.183	28.622	41.8681	43.9705	0.672418	1.86162e-07	NA
AT1G20380	Chr1	7061442	7065242	+	3.54081	3.03238	5.11083	5.36618	0.674877	0.00341034	NA
AT2G41830	Chr2	17450109	17457130	-	4.74415	4.33027	7.19278	7.2958	0.675989	3.49383e-06	NA
AT1G02360	Chr1	471883	473336	-	7.43051	7.7817	11.9778	12.3355	0.67602	0.00637131	NA
AT5G66650	Chr5	26603003	26607012	-	4.74073	4.20114	6.52386	7.74726	0.676171	0.00211435	NA
AT4G35380	Chr4	16819792	16826147	+	2.10119	2.01456	3.27135	3.32169	0.680526	0.000137473	NA
AT3G16670	Chr3	5681380	5682362	+	47.4038	45.7596	75.1833	74.1354	0.681004	5.14048e-12	NA
AT3G04110	Chr3	1077236	1080504	+	3.48811	3.65219	5.54066	5.91438	0.68164	0.00111367	ATGLR1.1
AT3G23560	Chr3	8453903	8456708	-	10.8839	11.1224	17.5106	17.8141	0.682572	6.07323e-07	ALF5
AT3G54830	Chr3	20311901	20315887	-	11.7706	11.8457	20.1618	17.7821	0.683291	3.44895e-07	NA
AT5G57790	Chr5	23411887	23414811	-	6.91654	8.05711	11.8776	12.2298	0.685778	0.000286351	NA
AT4G15910	Chr4	9028262	9029477	+	89.1285	85.1472	140.38	140.235	0.687895	2.35539e-24	ATDI21
AT3G10300	Chr3	3186038	3188540	+	13.0998	15.3933	22.9885	23.0326	0.689564	8.01207e-07	NA
AT3G49780	Chr3	18465318	18467224	+	23.0533	26.8683	39.6772	40.9764	0.690766	4.95572e-06	ATPSK3
AT3G14280	Chr3	4761432	4762457	-	24.8671	24.8164	41.675	38.628	0.692406	7.65404e-05	NA
AT2G47230	Chr2	19386966	19390234	+	4.19401	4.96999	7.41325	7.47478	0.697928	0.000134514	ATDUF6
AT2G05540	Chr2	2033154	2034283	+	302.106	296.392	485.081	490.642	0.705426	1.88053e-61	NA
AT4G14560	Chr4	8360996	8362033	+	24.7724	27.3057	41.6486	43.6243	0.710263	3.79037e-07	AXR5
AT1G05780	Chr1	1726558	1728520	+	11.5565	12.8419	20.7662	19.2143	0.710646	0.0030677	NA
AT3G15510	Chr3	5243432	5245510	+	6.07292	6.45936	9.95075	10.5795	0.711555	0.000265218	ANAC056
AT3G07440	Chr3	2381188	2383369	+	12.3009	12.4452	21.4925	19.1273	0.714193	1.03648e-05	NA
AT1G49960	Chr1	18498639	18501886	+	4.23519	4.44952	7.01999	7.24162	0.715025	0.00110712	NA
AT3G10340	Chr3	3203988	3208135	+	8.28893	8.67341	14.706	13.2399	0.719026	7.47317e-10	PAL4
AT1G32640	Chr1	11798119	11801407	-	4.83228	4.98654	7.19598	8.96688	0.719737	1.01282e-05	ATMYC2
AT3G05640	Chr3	1640350	1643253	-	19.7226	19.611	33.7221	31.1293	0.721022	8.0877e-14	NA
AT5G33370	Chr5	12602468	12604832	-	7.25531	6.43758	10.7768	11.8577	0.727363	0.00032577	NA
AT5G15160	Chr5	4921243	4922812	-	16.9131	16.9971	28.1946	28.0079	0.72882	0.00160854	BHLH134
AT5G10946	Chr5	3455402	3457627	-	11.7549	12.4042	20.1431	19.9882	0.73125	0.00447263	NA
AT5G10280	Chr5	3232569	3234277	+	5.26601	6.57902	9.61131	10.1166	0.733181	0.00230738	ATMYB64
AT4G34580	Chr4	16515102	16518746	+	10.6729	10.1743	17.6379	17.0109	0.733481	3.93036e-09	AtSFH1
AT3G52400	Chr3	19425632	19427230	-	7.84773	8.97619	13.5235	14.559	0.737636	2.6737e-05	ATSYP122
AT1G03550	Chr1	885623	887956	-	31.3284	28.9287	51.7539	48.7664	0.738323	5.70715e-10	AtSCAMP4
AT3G28290	Chr3	10547441	10549401	+	9.04739	10.7344	16.8788	16.2564	0.741532	1.12886e-06	AT14A
AT1G14790	Chr1	5093961	5098270	-	3.07695	3.07446	4.75652	5.5493	0.745298	1.68634e-05	AtRDR1
AT1G44970	Chr1	17002089	17003867	+	4.84832	6.11677	7.74467	10.668	0.74638	0.00795716	NA
AT5G38200	Chr5	15256243	15258814	+	25.508	24.9659	44.5259	40.519	0.752463	5.96785e-15	NA
AT3G24300	Chr3	8805519	8807460	-	4.7761	5.7963	8.13928	9.69779	0.75302	0.000219081	AMT1;3
AT3G63470	Chr3	23438396	23441060	+	2.58648	2.87174	4.37084	4.85075	0.755753	0.00847389	scpl40
AT4G20390	Chr4	11006815	11008076	+	22.9128	21.6472	37.3751	37.9141	0.757666	4.64219e-10	NA
AT5G62920	Chr5	25252007	25254318	-	12.3013	12.044	19.5111	22.1525	0.775787	2.20768e-05	ARR6
AT3G53370	Chr3	19787852	19788907	-	20.7546	19.0229	32.302	35.8054	0.77718	0.000183614	NA
AT1G61820	Chr1	22835078	22838635	+	14.7191	17.8964	29.0211	26.9875	0.779852	5.04212e-09	BGLU46
AT3G55130	Chr3	20433839	20436453	-	10.311	9.60598	17.0301	17.1738	0.781345	4.11989e-14	ABCG19
AT4G22513	Chr4	11854809	11855439	+	34.0849	35.0543	62.4917	56.6343	0.783949	3.78072e-07	NA
AT1G59660	Chr1	21923986	21929437	+	3.47236	3.17794	5.34957	6.10169	0.786167	2.0006e-06	NA
AT5G50760	Chr5	20644525	20645698	+	23.1516	20.7575	37.7942	37.9264	0.787657	3.02338e-08	SAUR55
AT2G44380	Chr2	18323366	18324561	-	4.966	4.93188	7.96121	9.2138	0.796001	0.00989519	NA
AT1G30720	Chr1	10897925	10899975	+	3.32204	3.34234	5.55157	6.041	0.799046	0.00139798	NA
AT5G47590	Chr5	19297614	19299174	-	17.2742	16.4856	29.6234	29.1146	0.799481	3.73225e-10	NA
AT1G47840	Chr1	17616051	17619011	-	3.29359	3.67323	6.59776	5.56183	0.800929	0.00151714	HXK3
AT5G42180	Chr5	16852628	16854224	+	14.3239	14.2993	24.6146	25.3074	0.802702	2.48475e-09	PER64
AT1G23970	Chr1	8481997	8483875	-	6.75984	7.68708	11.6716	13.5518	0.802971	5.91893e-05	NA
AT3G01970	Chr3	325952	327412	-	5.23853	5.58683	8.54615	10.376	0.805715	0.00212228	ATWRKY45
AT3G47750	Chr3	17606359	17611065	+	2.17972	1.86097	3.80426	3.26514	0.808454	0.00234123	ABCA4
AT1G08830	Chr1	2827060	2829315	+	60.5799	58.365	102.727	105.592	0.809274	5.04582e-23	CSD1
AT3G43190	Chr3	15179010	15184105	-	4.95039	4.87914	8.50552	8.78049	0.81491	1.37115e-08	ATSUS4
AT1G22690	Chr1	8027126	8028168	+	42.445	42.1246	70.8341	78.0384	0.816584	1.69174e-07	NA
AT3G01190	Chr3	67032	68665	-	24.2332	24.3425	40.628	45.1019	0.820074	1.47734e-15	NA
AT3G28740	Chr3	10788698	10790553	-	18.1348	17.5922	32.4071	30.8067	0.823385	1.25832e-16	CYP81D11
AT1G19670	Chr1	6803486	6805092	-	6.77126	6.6757	12.5656	11.2401	0.823583	3.27323e-05	ATCLH1
AT3G21370	Chr3	7524054	7527677	-	3.31783	3.68747	6.99972	5.42884	0.824252	0.000938945	BGLU19
AT2G21045	Chr2	9027730	9029058	+	34.6728	30.2643	55.5099	59.2917	0.824257	2.67243e-11	NA
AT3G62460	Chr3	23104665	23105650	-	15.4119	13.9093	25.2629	26.6031	0.824706	3.84341e-06	NA
AT2G45870	Chr2	18875736	18877679	+	3.27653	2.50678	5.41075	4.84474	0.830063	0.00934912	NA
AT2G39430	Chr2	16463347	16464531	+	8.56205	9.35199	15.048	16.8428	0.831422	3.80797e-06	NA
AT3G43790	Chr3	15655319	15660126	+	2.88099	3.80354	5.88886	6.04556	0.831778	0.00270735	ZIFL2
AT1G06620	Chr1	2025544	2027413	+	11.116	11.5955	19.8586	20.594	0.832375	4.52774e-09	NA
AT1G52400	Chr1	19514989	19518411	+	50.4205	49.774	86.0511	92.4973	0.834027	7.60359e-48	ATBG1
AT3G54510	Chr3	20180007	20183588	+	8.75807	8.61162	15.7694	15.2149	0.835091	1.24385e-10	NA
AT1G15330	Chr1	5274271	5275602	+	4.55974	3.88683	6.48813	8.54977	0.835974	0.00469205	NA
AT2G16760	Chr2	7275657	7277285	+	4.19389	3.83861	7.74102	6.67655	0.844368	0.00762009	NA
AT5G01340	Chr5	143055	144863	-	10.1578	12.3856	19.4058	21.2185	0.847355	2.348e-08	AtmSFC1
AT1G20480	Chr1	7094833	7097147	-	4.52184	4.18011	8.47277	7.18311	0.84748	2.60031e-05	NA
AT4G22517	Chr4	11856743	11857362	+	108.504	116.864	203.501	202.534	0.848223	1.84985e-24	NA
AT5G66350	Chr5	26503115	26506809	-	2.54498	2.73684	4.70546	4.82024	0.849884	0.00842745	SHI
AT1G30750	Chr1	10904775	10905724	-	11.0824	9.49495	18.1598	18.9009	0.851156	0.000333728	NA
AT1G80110	Chr1	30135024	30136956	+	3.40762	3.87148	6.28031	6.92449	0.857939	0.00550793	ATPP2-B11
AT1G60730	Chr1	22357976	22360277	-	17.6822	17.5441	31.4262	32.6952	0.864428	1.50665e-16	NA
AT3G15540	Chr3	5264001	5265695	+	16.9508	17.1203	28.8474	33.1644	0.864623	5.70021e-08	IAA19
AT4G01910	Chr4	824555	826857	-	2.20631	1.87227	4.00638	3.41716	0.865611	0.00366993	NA
AT5G66390	Chr5	26515905	26517599	-	15.0728	14.3302	26.4048	27.2831	0.869652	3.09214e-13	PRX72
AT2G35810	Chr2	15048885	15050323	+	36.3576	36.2895	63.8144	68.8984	0.869813	6.93859e-17	NA
AT4G01430	Chr4	585598	588126	+	5.09786	5.93832	9.92231	10.2952	0.871235	0.000658886	UMAMIT29
AT4G33610	Chr4	16146227	16147073	+	14.7581	17.1191	28.957	29.5202	0.873245	2.2651e-06	NA
AT3G08770	Chr3	2664069	2664888	-	112.14	112.119	205.406	207.715	0.881452	6.15839e-34	LTP6
AT3G18200	Chr3	6234509	6236139	-	5.62909	4.04427	8.45877	9.29872	0.881643	0.00196298	UMAMIT4
AT5G57240	Chr5	23192872	23195476	+	23.5897	23.0861	42.8143	43.3014	0.883938	4.64047e-22	ORP4C
AT5G25110	Chr5	8657604	8659352	-	3.94933	5.26529	8.68244	8.43937	0.889661	8.54448e-05	CIPK25
AT2G39250	Chr2	16388691	16391176	-	8.38837	6.77913	12.8526	15.1864	0.890365	8.57523e-06	SNZ
AT2G21840	Chr2	9307024	9310358	-	2.57802	2.51161	4.85707	4.57724	0.890451	6.50976e-05	NA
AT4G22510	Chr4	11854796	11857417	-	45.7194	37.6791	77.7524	76.9305	0.893977	8.14969e-09	NA
AT3G61560	Chr3	22777741	22780191	+	13.4663	11.0693	22.448	23.0715	0.894843	2.09549e-06	NA
AT1G72230	Chr1	27188036	27189358	+	9.37146	8.31837	15.5713	17.3044	0.896322	4.40544e-05	NA
AT2G41050	Chr2	17123182	17126484	-	3.95435	4.46475	7.75493	7.94705	0.896379	0.000502289	NA
AT5G34871	Chr5	13085037	13086565	+	32.4032	29.5768	59.6522	55.849	0.899036	0.000944542	NA
AT5G63600	Chr5	25460591	25462568	-	27.805	24.758	50.6527	48.4567	0.916357	2.31681e-25	ATFLS5
AT2G36490	Chr2	15307907	15314807	-	8.85212	8.76401	16.1671	17.0733	0.916526	1.10101e-33	AtROS1
AT4G30140	Chr4	14738326	14740742	-	36.5513	35.7081	70.0602	67.0143	0.923806	2.66632e-37	CDEF1
AT2G30210	Chr2	12887446	12889931	-	9.05128	8.17423	15.4361	17.2092	0.924488	1.71571e-13	LAC3
AT3G44690	Chr3	16230685	16234310	-	1.10425	0.99394	1.79316	2.18136	0.924855	0.00679125	NA
AT1G09090	Chr1	2932739	2936586	+	1.29022	1.93482	3.02972	3.11755	0.925115	0.00348881	ATRBOHB
AT5G07770	Chr5	2474059	2479466	+	6.44571	6.55114	11.4503	13.2315	0.92572	2.19779e-12	AtFH16
AT3G11550	Chr3	3638178	3639348	+	10.292	10.084	19.528	19.2466	0.928469	2.84966e-06	CASP2
AT3G44300	Chr3	15983199	15985535	+	19.9663	18.3946	36.17	36.9082	0.931209	6.48391e-20	AtNIT2
AT1G09960	Chr1	3243986	3247216	+	4.64875	5.25994	9.7119	9.29752	0.937738	8.94463e-09	ATSUC4
AT2G28190	Chr2	12014412	12016569	+	30.5775	33.6677	61.7972	61.4052	0.937802	8.92101e-23	CSD2
AT4G36930	Chr4	17414083	17416386	+	7.55862	7.40528	13.8682	14.8306	0.940161	5.58235e-08	SPT
AT4G03610	Chr4	1604886	1607496	+	6.14326	5.95471	10.8103	12.3998	0.941451	0.000256766	NA
AT1G17560	Chr1	6037405	6038698	-	6.85516	8.75383	15.1062	14.9794	0.942863	0.00011046	HLL
AT2G43445	Chr2	18041407	18043110	+	3.18971	2.59511	5.53589	5.58111	0.945543	0.00402126	NA
AT3G06390	Chr3	1938335	1939853	-	21.1112	20.5573	40.5965	39.8114	0.948693	5.7352e-19	NA
AT5G42280	Chr5	16905202	16908059	-	2.13671	1.73694	3.86583	3.60482	0.949787	0.00262502	NA
AT4G33120	Chr4	15975343	15978136	-	8.44467	7.83809	16.0255	15.4059	0.949824	4.6236e-08	NA
AT4G21120	Chr4	11269985	11274007	+	1.32093	1.89898	3.35493	2.91083	0.955002	0.00557883	AAT1
AT3G09190	Chr3	2821448	2822936	-	2.11942	3.02929	4.86051	5.18568	0.959651	0.00775473	NA
AT3G57030	Chr3	21101454	21103719	-	17.4584	18.2446	34.0374	35.6122	0.963637	3.96312e-23	NA
AT4G00080	Chr4	32748	33756	+	4.5138	4.955	9.775	8.72133	0.963901	0.00122634	UNE11
AT3G25190	Chr3	9174398	9175866	+	14.1019	15.542	30.0119	28.4237	0.977214	2.01062e-11	NA
AT1G74430	Chr1	27975168	27977434	+	4.85177	4.53828	9.61552	9.00285	0.98614	0.00422948	ATMYB95
AT2G35340	Chr2	14872265	14879739	+	2.64199	1.77889	4.35599	4.40929	0.99572	9.75116e-06	MEE29
AT5G39860	Chr5	15957368	15958559	+	15.1693	15.5439	31.9465	29.5062	1.0001	3.14303e-06	BHLH136
AT3G21420	Chr3	7541384	7543560	+	7.27092	6.66988	14.3311	13.5881	1.00296	1.52292e-07	LBO1
AT3G20380	Chr3	7108097	7109970	+	6.11194	5.90454	11.53	12.5486	1.0036	6.13155e-06	NA
AT5G39850	Chr5	15949910	15951475	+	16.8038	14.591	30.3648	32.5836	1.00614	7.31438e-11	NA
AT2G39410	Chr2	16455569	16458363	+	2.99223	4.04448	6.30307	7.91759	1.01202	0.00854187	NA
AT4G23260	Chr4	12167416	12170080	-	9.12153	8.96687	19.4313	17.092	1.01329	1.73223e-15	CRK18
AT3G22800	Chr3	8062712	8064649	-	2.32655	2.16025	4.74279	4.32521	1.01572	0.000561901	NA
AT2G21850	Chr2	9315204	9318238	+	2.76854	2.75095	5.67787	5.54702	1.02407	2.82169e-07	NA
AT1G02205	Chr1	418416	422579	+	13.5815	14.2101	28.3072	28.3524	1.02697	1.30905e-32	CER1
AT1G10230	Chr1	3355675	3356151	+	23.8607	23.1308	47.771	48.2152	1.03101	1.61399e-06	ASK18
AT3G58270	Chr3	21575749	21577845	-	2.43195	2.036	4.94332	4.21514	1.03739	0.00663082	NA
AT4G22520	Chr4	11858614	11858970	+	43.7836	49.1247	98.0575	92.9639	1.03761	5.66265e-06	NA
AT1G24148	Chr1	8544248	8545590	+	5.73983	6.60663	12.6244	12.8178	1.04195	0.00197329	NA
AT1G73860	Chr1	27770870	27776883	-	0.937369	0.835012	1.79997	1.85479	1.04721	0.00347902	NA
AT1G05310	Chr1	1550503	1552587	-	4.74162	4.41281	9.49108	9.42026	1.0478	6.12102e-06	NA
AT5G41610	Chr5	16638302	16641933	-	1.5227	1.36721	3.69214	2.32733	1.05835	0.000727996	ATCHX18
AT3G47210	Chr3	17385161	17387244	+	1.6167	1.52837	3.30659	3.24303	1.05907	0.00592163	NA
AT2G44790	Chr2	18461863	18463533	-	44.6656	40.279	86.8261	90.2369	1.06131	2.27342e-40	UCC2
AT1G35710	Chr1	13220471	13224681	+	2.43934	2.53166	5.69907	4.69875	1.06321	9.67142e-10	NA
AT3G59930	Chr3	22139492	22140320	-	6.61734	6.78772	13.7555	14.2752	1.06402	0.00190837	NA
AT4G38020	Chr4	17861435	17863098	+	5.54615	5.12411	10.6609	11.7097	1.06984	1.18364e-06	NA
AT3G58200	Chr3	21559817	21561516	-	2.87452	2.46251	5.71219	5.48513	1.07117	0.00265515	NA
AT4G18170	Chr4	10061214	10062893	+	2.89498	3.04135	6.03034	6.51354	1.07895	0.000820013	ATWRKY28
AT5G05060	Chr5	1493719	1495136	-	50.3824	52.0274	108.987	107.945	1.08233	2.56151e-44	NA
AT1G68150	Chr1	25543949	25545791	+	2.30028	2.81507	4.85736	6.00228	1.08408	0.0032266	ATWRKY9
AT2G41780	Chr2	17427922	17428812	+	10.247	7.99543	19.7285	18.7951	1.08522	0.000136656	NA
AT5G25130	Chr5	8668232	8670237	+	3.77372	4.3596	7.99506	9.34777	1.09098	8.14834e-06	CYP71B12
AT1G77760	Chr1	29235721	29239484	-	113.237	110.69	245.005	233.508	1.09561	1.30364e-281	GNR1
AT5G16340	Chr5	5348993	5351095	-	1.53245	1.55714	3.47477	3.19401	1.10929	0.000612724	NA
AT1G79360	Chr1	29853960	29855872	-	2.83936	2.93426	6.55573	5.99755	1.11945	1.12353e-06	ATOCT2
AT1G78990	Chr1	29713316	29715017	-	3.56309	2.78729	7.28167	6.54709	1.12598	7.25959e-06	NA
AT5G07330	Chr5	2315947	2316874	+	3.8761	3.25705	7.36667	8.22159	1.1312	0.00464291	NA
AT1G65150	Chr1	24203841	24205830	-	5.1539	5.16134	10.6305	11.9837	1.13304	3.8379e-07	NA
AT5G50770	Chr5	20646680	20648725	-	1.95571	1.90104	4.36922	4.09594	1.13425	0.00840297	AtHSD6
AT2G43670	Chr2	18105085	18106043	+	8.54958	7.26298	17.4626	17.3374	1.14025	0.0053639	NA
AT5G23840	Chr5	8035690	8037110	+	5.20106	4.08687	9.45226	10.9497	1.1416	0.00105191	NA
AT4G36280	Chr4	17165253	17169375	-	2.75658	3.4336	6.76849	6.93377	1.14302	6.42652e-08	CRH1
AT5G52790	Chr5	21391566	21395016	-	4.02083	4.36028	8.61079	10.0119	1.15219	4.87147e-09	NA
AT1G01660	Chr1	239841	242703	-	1.05704	0.84964	2.16861	2.10747	1.16863	0.00875348	NA
AT1G13950	Chr1	4773434	4774935	+	13.7881	14.6021	30.7419	33.9643	1.18808	1.48778e-14	ATELF5A-1
AT4G13420	Chr4	7796782	7802251	-	2.759	2.54133	5.60562	6.49413	1.19298	9.44682e-10	ATHAK5
AT5G16770	Chr5	5514717	5517153	+	1.86097	2.27394	4.77439	4.7275	1.19721	0.00196053	AtMYB9
AT2G18780	Chr2	8136740	8138142	-	2.127	1.79251	3.95687	5.00994	1.19779	0.00173382	NA
AT3G29780	Chr3	11671637	11672239	+	7.51889	7.68534	16.7646	18.1669	1.20011	0.00066277	RALFL27
AT1G14160	Chr1	4840562	4841848	-	3.48575	3.98771	8.85369	8.49129	1.21243	0.000337991	NA
AT1G08430	Chr1	2658602	2661310	+	14.7698	14.1121	33.9731	32.9866	1.21374	7.97706e-35	ALMT1
AT3G59480	Chr3	21982989	21984598	+	3.79318	3.93088	8.64829	9.34809	1.22014	5.592e-07	NA
AT1G09600	Chr1	3107896	3111552	+	0.639346	0.629601	1.45831	1.49882	1.22095	0.00581944	NA
AT1G23935	Chr1	8461757	8469573	+	1.61546	1.25429	3.48443	3.19352	1.22187	6.41985e-08	NA
AT2G46670	Chr2	19164357	19165233	-	4.22556	4.2774	7.9499	11.8922	1.22413	0.0024811	NA
AT3G22460	Chr3	7963855	7965907	+	22.2719	19.48	48.9832	49.0367	1.23564	9.98351e-19	OASA2
AT3G05920	Chr3	1768779	1769806	-	7.11438	7.47143	18.4412	15.9641	1.23698	2.55156e-06	NA
AT5G44440	Chr5	17910480	17912643	-	2.04767	1.72515	4.4824	4.4056	1.23895	5.61296e-05	NA
AT3G19470	Chr3	6749432	6751083	+	2.71936	2.75386	6.76305	6.29674	1.25413	2.70894e-05	NA
AT1G15380	Chr1	5290582	5292582	+	10.5497	11.1308	25.8475	25.9067	1.25517	2.68265e-13	GLYI4
AT1G24265	Chr1	8600391	8603913	+	3.97603	3.33736	8.55019	9.03023	1.26857	2.68803e-07	NA
AT1G19530	Chr1	6763765	6765049	+	26.4755	29.2731	65.734	69.355	1.27503	8.19786e-23	NA
AT2G14520	Chr2	6181946	6184910	-	3.14428	4.27455	9.43603	8.66419	1.282	8.91537e-09	NA
AT1G49860	Chr1	18458526	18459969	+	2.11081	2.75282	5.96325	5.93771	1.28682	0.000825082	ATGSTF14
AT5G62165	Chr5	24964646	24968607	+	4.31551	3.22471	9.1515	9.21943	1.28749	0.00166504	AGL42
AT3G18610	Chr3	6404053	6407946	-	0.975916	0.620179	1.94887	1.95458	1.29812	0.00742249	ATNUC-L2
AT4G16880	Chr4	9495983	9497313	-	1.48341	2.38754	5.14942	4.42618	1.29942	0.00801087	NA
AT5G18065	Chr5	5978546	5980599	+	3.74622	4.11365	9.97079	9.51021	1.30792	9.18875e-08	NA
AT4G00380	Chr4	167497	171010	+	6.67809	8.15642	19.0584	18.013	1.31787	6.08142e-26	FDM2
AT3G47580	Chr3	17532612	17536059	+	1.19666	0.756912	2.21876	2.6361	1.32053	9.69843e-05	NA
AT3G20210	Chr3	7052347	7054743	+	1.88639	1.63817	4.60097	4.20783	1.32334	0.000182085	DELTA-VPE
AT4G25580	Chr4	13056183	13058810	+	0.801577	1.10634	2.25996	2.53158	1.32395	0.000662336	NA
AT4G01920	Chr4	828826	831288	-	1.1686	1.27465	3.07716	3.0675	1.32911	6.9579e-05	NA
AT5G10140	Chr5	3173382	3179448	-	3.77225	5.85159	12.4623	12.3337	1.36167	1.98682e-06	AGL25
AT4G25020	Chr4	12860332	12861975	-	1.89449	1.41741	4.76912	3.74913	1.36631	0.000285346	NA
AT2G18600	Chr2	8073167	8075009	-	5.67062	6.35872	15.5173	15.5562	1.36725	1.70848e-07	NA
AT5G65850	Chr5	26346266	26347610	+	1.23229	1.72429	4.1156	3.56165	1.37092	0.00504817	NA
AT5G05400	Chr5	1597351	1601255	-	1.18249	1.40543	3.63032	3.08856	1.37324	1.10351e-06	NA
AT1G18180	Chr1	6255736	6257900	+	3.80604	5.20544	10.6802	12.8379	1.37977	1.19571e-08	NA
AT2G27660	Chr2	11798417	11800928	-	0.610321	0.590475	1.78459	1.35767	1.38701	0.0039432	NA
AT5G16980	Chr5	5578846	5581311	-	3.27258	3.37519	8.72114	8.70898	1.39007	8.07481e-09	NA
AT3G46370	Chr3	17051520	17055514	+	0.831433	0.986408	2.39567	2.41694	1.40177	0.000130695	NA
AT3G47950	Chr3	17692666	17697999	+	2.41112	1.94694	5.60671	6.17345	1.43996	4.15817e-16	AHA4
AT5G20740	Chr5	7025565	7026753	-	3.14051	4.77704	10.9581	10.6913	1.44512	2.66643e-06	NA
AT1G04540	Chr1	1236754	1239199	+	1.28959	1.37703	3.63724	3.63621	1.44646	2.94923e-07	NA
AT2G28780	Chr2	12339851	12343443	-	1.8125	2.24164	5.55478	5.7492	1.47583	3.15286e-13	NA
AT2G15400	Chr2	6712895	6714609	+	2.32871	1.55939	5.59761	5.12888	1.47627	4.30377e-05	NRPE3B
AT5G42460	Chr5	16979773	16981195	+	7.0655	7.70129	20.152	21.115	1.48133	1.07817e-20	NA
AT1G53790	Chr1	20079081	20081464	-	4.66312	4.97734	13.3451	13.6037	1.48203	1.80786e-17	NA
AT5G55560	Chr5	22506216	22507879	-	2.10883	2.44663	6.03213	6.74157	1.48546	1.2446e-06	NA
AT3G57160	Chr3	21157852	21158867	-	16.003	14.4757	44.9372	40.6164	1.48972	0.00710666	NA
AT5G23780	Chr5	8017111	8019520	-	0.968202	0.716549	2.51799	2.19545	1.4963	0.00500632	ATDUF9
AT5G56990	Chr5	23060833	23062400	-	3.88141	4.59782	11.9036	12.1502	1.50132	8.91537e-09	NA
AT5G27630	Chr5	9775854	9781002	+	1.40682	1.28173	3.77333	3.85631	1.50683	4.1387e-08	ACBP5
AT2G02610	Chr2	710618	712819	+	0.753168	0.863391	2.34754	2.27468	1.51338	0.00123735	NA
AT4G01895	Chr4	819957	820379	+	6.40328	5.50592	17.7924	16.2118	1.51573	0.00593143	NA
AT3G15670	Chr3	5309886	5310988	-	3.58282	3.48668	9.93236	10.4146	1.52584	7.10437e-08	NA
AT5G58310	Chr5	23574992	23576084	-	1.47132	1.26495	3.42388	4.50158	1.53828	0.00308996	ATMES18
AT1G19050	Chr1	6577833	6579314	-	8.03158	7.45413	20.9483	24.1554	1.54413	8.06687e-13	ARR7
AT5G07570	Chr5	2391581	2396329	+	0.322169	0.316784	0.909351	1.01662	1.59282	0.000364609	NA
AT1G10990	Chr1	3670243	3671191	-	3.01882	4.18416	11.5942	10.2436	1.59326	2.09549e-06	NA
AT3G16980	Chr3	5794392	5795827	+	2.33445	1.85112	6.06121	6.89266	1.63467	0.00859382	NRPB9A
AT1G22980	Chr1	8132396	8134388	-	0.660449	0.856019	2.21329	2.53178	1.6418	0.00253375	NA
AT1G34460	Chr1	12595110	12602379	+	1.97354	1.90228	5.67569	6.49288	1.65239	9.68433e-12	CYC3
AT1G65370	Chr1	24284469	24286347	-	41.4581	43.7287	134.351	134.044	1.6547	5.37911e-145	NA
AT3G49620	Chr3	18393747	18397050	+	0.968847	0.788742	3.27108	2.34585	1.67831	0.00345387	DIN11
AT2G42250	Chr2	17600075	17601849	-	1.18827	1.3517	4.49825	3.66885	1.68164	1.13635e-06	CYP712A1
AT5G56370	Chr5	22835931	22837972	-	2.58058	2.11714	8.03161	7.339	1.71351	3.56403e-12	NA
AT2G43570	Chr2	18076166	18077517	-	4.12649	3.42046	13.1526	11.7642	1.726	6.00254e-13	CHI
AT4G00390	Chr4	171487	172845	-	0.67304	0.608935	2.08255	2.2226	1.74973	0.00661187	NA
AT1G27110	Chr1	9412783	9417604	-	0.949619	1.28773	3.72109	3.88458	1.76144	3.00166e-06	NA
AT3G47220	Chr3	17387883	17390960	+	0.952648	0.639334	2.68995	2.71559	1.77071	4.74698e-06	ATPLC9
AT1G42560	Chr1	15980135	15983571	-	0.593289	0.538383	2.35706	1.52476	1.77843	0.00700537	ATMLO9
AT4G39675	Chr4	18413775	18414240	+	14.4921	10.2013	45.3101	39.3961	1.78395	2.76117e-10	NA
AT2G42040	Chr2	17543005	17545532	+	28.1489	27.1912	98.0735	93.957	1.79539	2.14075e-132	NA
AT4G27250	Chr4	13642515	13644507	-	1.16476	1.863	5.55495	5.02179	1.79708	1.59961e-05	NA
AT5G56810	Chr5	22974363	22976112	+	0.823604	0.973055	2.9667	3.32147	1.80467	0.00054945	NA
AT3G58780	Chr3	21738160	21742517	+	0.730397	0.672948	2.45041	2.72956	1.88444	0.00254695	AGL1
AT3G06630	Chr3	2069369	2074087	-	0.693633	0.727157	2.6297	2.64597	1.89171	8.44319e-11	NA
AT5G24420	Chr5	8336534	8338032	-	3.45171	3.74683	13.4893	13.4726	1.90349	8.7885e-18	PGL5
AT1G72100	Chr1	27127170	27128978	+	0.520417	0.323012	1.65178	1.48917	1.90492	0.00227812	NA
AT5G60250	Chr5	24252138	24255900	+	0.919246	0.797336	3.06471	3.43173	1.92329	7.99771e-12	NA
AT5G07650	Chr5	2416200	2422073	-	0.541929	0.468185	2.0563	1.79807	1.93418	8.82361e-06	NA
AT1G18193	Chr1	6262602	6263258	+	5.65185	6.08553	24.2916	20.673	1.93557	3.84341e-06	NA
AT5G08600	Chr5	2786177	2790241	+	1.79795	1.30932	5.76029	6.14603	1.94435	6.99562e-19	NA
AT1G09420	Chr1	3038462	3041873	-	9.42073	10.0999	37.9443	37.6103	1.951	1.50452e-104	G6PD4
AT1G02800	Chr1	613197	616231	-	1.41695	1.67372	6.21604	5.77996	1.95285	1.11235e-13	ATCEL2
AT4G31870	Chr4	15410078	15412486	+	0.845844	0.890751	2.72905	4.05056	1.96532	3.56495e-05	ATGPX7
AT1G74420	Chr1	27967771	27969965	-	1.24233	0.663333	4.00843	3.50914	1.99457	1.83392e-07	ATFUT3
AT1G75945	Chr1	28515245	28515916	-	9.30361	8.17277	35.7344	35.2049	2.0237	1.1403e-10	NA
AT1G15790	Chr1	5438171	5440131	-	4.22535	4.2219	18.9096	16.6184	2.07186	4.03694e-17	NA
AT1G67760	Chr1	25405316	25406418	-	2.50687	2.5993	10.9282	11.0776	2.10695	4.26692e-10	NA
AT3G61028	Chr3	22581473	22584938	-	1.02426	1.35073	5.32406	4.99304	2.11307	5.65472e-06	NA
AT5G05430	Chr5	1605275	1606712	-	1.09753	1.10996	5.80153	3.87995	2.13096	0.00708203	NA
AT2G22810	Chr2	9717602	9719594	-	0.363768	0.328026	1.64249	1.38925	2.13309	0.00204977	ACC4
AT4G00310	Chr4	133643	135502	+	3.92851	3.42849	15.712	16.7594	2.14465	7.27498e-27	EDA8
AT2G13550	Chr2	5648329	5649847	-	3.98137	4.21393	20.4352	16.1133	2.15468	1.96836e-23	NA
AT5G44490	Chr5	17923852	17925843	+	1.56734	1.47066	6.83308	6.68968	2.15533	5.6595e-12	NA
AT1G50830	Chr1	18835271	18838029	-	0.337644	0.528924	2.35197	1.76711	2.23935	2.89793e-07	NA
AT5G47600	Chr5	19299717	19300503	-	1.35311	1.22379	6.48125	5.77898	2.25179	0.000258837	NA
AT2G24850	Chr2	10582074	10585216	-	0.202588	0.369989	1.46681	1.30804	2.2663	0.00166263	TAT
AT1G37150	Chr1	14174798	14178034	-	2.34845	1.74618	10.5628	9.11401	2.26681	4.9938e-12	HCS2
AT3G51570	Chr3	19126329	19130705	+	0.20324	0.0752668	0.670084	0.674765	2.27822	0.00181214	NA
AT5G04355	Chr5	9518347	9519363	+	0.510236	0.537565	2.48072	2.65001	2.29101	0.00901395	NA
AT3G60940	Chr3	22521446	22523701	-	0.251393	0.735099	2.65739	2.43951	2.34934	0.00171692	NA
AT3G13640	Chr3	4458389	4461844	-	0.16777	0.12944	0.56304	0.9736	2.37752	0.00656409	ABCE1
AT1G68250	Chr1	25579373	25580199	-	0.879653	0.400207	2.59168	4.14586	2.41119	0.00861658	NA
AT2G03020	Chr2	882645	884164	-	0.386782	0.43223	2.18269	2.24478	2.43413	0.000981184	NA
AT1G16705	Chr1	5712022	5713752	+	0.521887	0.946727	3.99571	4.01296	2.43618	0.000128514	NA
AT5G20710	Chr5	7010451	7014249	+	1.96996	1.711	10.4716	9.46841	2.4386	6.92162e-43	BGAL7
AT3G13760	Chr3	4517496	4519627	+	0.796513	0.420413	3.4082	3.33263	2.48305	4.09043e-11	NA
AT4G22390	Chr4	11813313	11815164	-	1.76477	1.59138	8.95649	10.6701	2.55349	3.32891e-23	NA
AT1G49920	Chr1	18481584	18484393	-	0.105896	0.190383	0.915493	0.855457	2.56652	0.000382738	NA
AT2G46840	Chr2	19248971	19249909	-	0.791801	0.712539	3.88668	5.13397	2.5876	4.35066e-05	ATDUF4
AT5G03390	Chr5	834859	836751	+	0.687273	0.62026	3.57018	4.5738	2.64224	2.91254e-11	NA
AT5G05420	Chr5	1604040	1604823	-	1.07802	1.93441	12.1482	6.87209	2.64388	0.0018169	NA
AT4G08535	Chr4	5424946	5427501	+	0.519668	0.315927	2.94386	2.30241	2.65938	0.000139896	NA
AT4G29770	Chr4	14575718	14577643	+	0.231461	0.401102	1.68586	2.35201	2.65963	0.00131236	NA
AT5G01120	Chr5	44810	47206	+	0.13685	0.216036	1.22312	1.0653	2.68671	0.00160854	NA
AT1G04880	Chr1	1375824	1379228	-	0.133376	0.239863	1.22194	1.26585	2.72376	0.000595834	NA
AT5G07780	Chr5	2479514	2482850	+	0.203569	0.275446	1.56382	1.68622	2.75575	3.98379e-05	AtFH19
AT3G44790	Chr3	16328697	16330535	+	0.206128	0.232746	1.21261	1.79058	2.77328	0.00361691	NA
AT2G44590	Chr2	18403682	18407103	-	0.179823	0.108265	0.884912	1.08061	2.77982	0.0017413	ADL1D
AT2G45135	Chr2	18608824	18610574	+	5.78647	6.12105	39.214	43.5906	2.7964	7.35075e-56	NA
AT1G03445	Chr1	854410	859701	-	0.127446	0.0574386	0.619125	0.677678	2.82788	0.00228006	BSU1
AT5G09500	Chr5	2953884	2954918	-	0.246178	0.776037	3.70362	3.70615	2.83452	0.00276883	NA
AT5G50750	Chr5	20640992	20642787	+	0.268947	0.121387	1.64447	1.194	2.87828	0.00173382	RGP4
AT3G44120	Chr3	15878399	15879830	-	0.632357	0.879686	5.67814	6.20509	2.96686	6.31014e-14	NA
AT5G60610	Chr5	24363591	24365615	+	1.76177	1.18118	10.7154	12.8642	3.01324	3.44475e-27	NA
AT2G42720	Chr2	17785354	17787421	+	0.719725	0.327174	4.60132	3.78773	3.0184	2.01062e-11	NA
AT5G63750	Chr5	25512994	25514941	-	0.232761	0.0897287	1.37485	1.23386	3.03736	0.000165144	ARI13
AT4G19690	Chr4	10707344	10709015	+	0.306533	0.118443	2.10037	1.59218	3.13978	6.63313e-05	ATIRT1
AT3G30730	Chr3	12357280	12358128	-	0.424446	0.958031	7.37451	5.1418	3.15842	0.00111954	NA
AT2G20700	Chr2	8924894	8925804	-	0.79699	0.61411	7.16715	5.4272	3.16345	1.44088e-06	LLG2
AT2G42388	Chr2	17650225	17651083	+	0.591305	0.267104	4.87006	2.76946	3.16974	0.00431554	NA
AT4G39580	Chr4	18385684	18386811	-	0.114175	0.565066	2.41346	3.77847	3.17228	0.00692359	NA
AT4G00953	Chr4	410090	410816	+	1.15369	0.870399	9.7829	8.64367	3.19271	8.155e-06	NA
AT3G59190	Chr3	21884426	21886808	+	0.13469	0.152765	1.41656	1.24158	3.2059	7.65828e-05	NA
AT1G09500	Chr1	3066674	3068796	+	1.33085	1.65018	14.8518	13.1124	3.23172	4.09761e-31	NA
AT3G47030	Chr3	17322119	17323594	+	0.0879218	0.118921	1.15782	0.820019	3.24884	0.00729272	NA
AT1G78030	Chr1	29342157	29343824	+	0.106554	0.482266	2.91026	3.52726	3.42046	0.000880917	NA
AT3G29970	Chr3	11745197	11746570	+	0.954386	1.64848	16.0543	11.3478	3.44172	8.92799e-06	NA
AT1G15772	Chr1	5428520	5429594	-	0.149431	0.477078	4.38097	3.27257	3.55196	0.00153755	NA
AT4G00250	Chr4	112705	113982	-	0.698203	0.632776	8.11298	8.23537	3.62126	1.08194e-18	NA
AT3G22860	Chr3	8090654	8093248	-	0.0744679	0.0671364	0.817215	0.970164	3.66132	8.57415e-05	ATEIF3C-2
AT1G57800	Chr1	21408623	21412283	-	0.103336	0.233707	2.42644	2.4326	3.82852	1.68196e-12	ORTH3
AT3G29580	Chr3	11394675	11395871	-	0.126038	0.233195	2.151	3.15634	3.87324	0.0066177	NA
AT5G65080	Chr5	25997504	26002619	+	2.52646	2.02509	31.3762	32.0342	3.87498	5.91768e-17	AGL68
AT3G18330	Chr3	6291058	6292320	-	0.104802	0.047219	1.18266	1.02241	3.87917	0.00575249	NA
AT5G65070	Chr5	25992193	25996202	+	1.48153	1.10864	20.2956	18.7991	3.92167	2.19719e-37	AGL69
AT4G07940	Chr4	4792453	4794109	+	0.386471	0.578705	6.05171	9.54518	4.0043	6.15955e-08	NA
AT3G27620	Chr3	10229045	10230707	-	0.186548	0.209735	3.50651	2.88588	4.00752	2.80949e-09	AOX1C
AT1G03710	Chr1	923390	924730	+	0.0975077	0.350616	3.2492	4.38967	4.05638	1.74566e-05	NA
AT1G05397	Chr1	6271817	6272422	-	0.531233	0.957047	15.2235	11.1009	4.12662	3.87206e-13	NA
AT3G61090	Chr3	22609040	22609853	-	0.273645	0.369302	5.53035	5.81312	4.13231	1.03433e-05	NA
AT5G21150	Chr5	7192239	7198381	+	0.159213	0.174925	2.90857	3.01256	4.14458	2.79713e-23	AGO9
AT3G51810	Chr3	19214722	19215831	+	1.638	1.55227	27.7316	28.9875	4.15385	8.24089e-54	AT3
AT1G24260	Chr1	8593536	8596123	-	1.00727	1.41543	21.2742	24.4919	4.22961	3.08448e-50	AGL9
AT1G02770	Chr1	604873	606708	-	1.54726	1.20597	26.2192	25.3717	4.23567	2.89822e-71	NA
AT1G13370	Chr1	4587780	4588661	-	0.122838	0.22198	3.00428	3.92919	4.31393	0.000624356	NA
AT2G21260	Chr2	9105583	9107380	-	0.513326	0.358714	8.7745	8.60772	4.32836	3.98373e-21	NA
AT1G01355	Chr1	138489	139680	+	0.449408	0.167773	6.64943	7.04442	4.4909	3.72109e-10	NA
AT3G54340	Chr3	20119140	20121314	-	0.0622538	0.112738	2.52149	2.1711	4.7273	4.18373e-05	AP3
AT5G20240	Chr5	6828904	6831515	+	0.912029	0.5925	22.4904	18.1548	4.76757	6.83462e-41	PI
AT3G23060	Chr3	8200636	8203335	+	0.0317	0.0285297	0.860395	0.837459	4.82038	0.00105465	NA
AT4G18330	Chr4	10126533	10128734	+	0.036192	0.0650971	1.51843	1.39771	4.82871	1.97486e-05	NA
AT4G31900	Chr4	15431350	15438678	+	0	0.0293555	0.436059	0.46914	4.89158	0.000848266	CHR7
AT3G27710	Chr3	10269206	10271065	+	0.0758668	0.137686	3.32552	3.34296	4.94714	1.82646e-11	ARARI3
AT1G27860	Chr1	9704558	9706238	-	0.881347	0.287855	21.9783	19.9198	5.19839	4.49869e-33	NA
AT3G03480	Chr3	828235	829926	-	0.0353558	0.0318788	1.72801	0.809417	5.23897	0.000173652	CHAT
AT4G03565	Chr4	1586747	1587734	+	0	0.0850207	1.51038	2.34245	5.43324	0.00953436	NA
AT1G69630	Chr1	26191472	26193174	-	0	0.0462459	0.91083	1.19481	5.43886	0.00918489	NA
AT4G19630	Chr4	10683923	10684683	-	0.274986	0	6.34373	5.16124	5.45151	4.05385e-05	NA
AT1G30920	Chr1	11004084	11005444	-	0.0632467	0	2.03202	1.09459	5.6895	0.00475558	NA
AT1G28500	Chr1	10018691	10020479	+	0.0571567	0	1.39579	1.56021	5.76593	0.00341275	NA
AT3G28500	Chr3	10682029	10682979	+	0.283112	0.0860563	10.15	10.648	5.84942	4.3924e-12	NA
AT5G66980	Chr5	26741543	26742826	+	0	0.0659719	1.92426	2.60693	6.03119	0.00157114	NA
AT5G15800	Chr5	5151334	5154253	-	0.170037	0.309207	15.7181	16.2544	6.04143	1.22767e-29	AGL2
AT3G26930	Chr3	9925555	9927393	+	0	0.0484742	1.88448	1.41271	6.04361	0.00155247	NA
AT5G05653	Chr5	1688371	1689568	-	0	0	3.68443	4.05062	6.08346	0.00902988	NA
AT3G49020	Chr3	18169079	18170660	+	0	0	0.772686	0.633724	6.08827	0.00892793	NA
AT4G31940	Chr4	15451988	15454224	+	0	0	0.304951	0.516827	6.18237	0.0068251	CYP82C4
AT4G00120	Chr4	41665	43197	-	0	0	0.806213	0.951812	6.24094	0.0053639	EDA33
AT1G20691	Chr1	7174336	7176647	-	0	0	0.321997	0.546828	6.24923	0.00544758	NA
AT5G60140	Chr5	24213865	24215516	-	0	0	1.00755	0.506642	6.25261	0.00557565	NA
AT4G13985	Chr4	8080118	8081669	-	0.053643	0	2.27493	1.68536	6.27396	0.000705433	FBD1
AT3G28230	Chr3	10529215	10530199	+	0	0	1.40445	3.12551	6.28059	0.00523721	NA
AT2G02455	Chr2	647880	648687	-	0	0	2.99576	2.38997	6.34169	0.00375972	NA
AT5G66970	Chr5	26740445	26741125	-	0	0	2.94258	1.98794	6.34697	0.00376245	NA
AT4G19620	Chr4	10682433	10682844	-	0	0	11.6263	4.47441	6.35629	0.00419519	NA
AT2G21930	Chr2	9347641	9349178	-	0	0.0518912	2.42792	2.00987	6.37647	0.000515548	NA
AT4G28160	Chr4	13980316	13981001	+	0	0	2.20991	1.97071	6.43123	0.00269335	NA
AT2G24735	Chr2	10528064	10533887	+	0.147347	0	5.12233	7.28241	6.4705	0.000359718	NA
AT5G07760	Chr5	2468040	2473843	+	0	0.0190342	1.09529	0.788938	6.58708	0.000257613	NA
AT3G28330	Chr3	10586566	10587759	-	0	0	0.553434	1.468	6.61744	0.00170162	NA
AT3G25080	Chr3	9136631	9138052	+	0	0	1.29109	1.55892	6.7391	0.000865595	NA
AT3G13280	Chr3	4295327	4297000	-	0	0	1.03092	1.20937	6.87342	0.000506696	NA
AT5G40040	Chr5	16029703	16030335	-	0.275485	0	15.6846	16.0027	6.91845	3.08517e-09	NA
AT3G58210	Chr3	21562442	21564067	-	0.0623664	0	2.99657	4.41728	6.96434	6.40417e-05	NA
AT4G13320	Chr4	7753311	7754149	+	0	0	3.01972	2.03925	7.2985	9.25983e-05	NA
AT4G08263	Chr4	5211604	5212137	-	0	0	19.9227	23.3296	7.31585	8.18687e-05	NA
AT1G60570	Chr1	22311836	22312981	+	0	0	1.84497	1.63461	7.34116	7.34992e-05	NA
AT2G11405	Chr2	4543175	4543522	+	0	0	14.1226	18.5207	7.44588	4.90057e-05	NA
AT2G42830	Chr2	17820114	17824013	+	0	0	1.9498	1.64431	7.45253	4.66517e-05	AGL5
AT2G02660	Chr2	738504	739834	+	0	0	1.75003	1.47391	7.47521	4.25914e-05	NA
AT4G18900	Chr4	10356465	10359169	+	0.123537	0.111043	20.5086	21.167	7.47712	6.42295e-33	NA
AT3G17530	Chr3	6000860	6002282	+	0	0	1.69372	1.86559	7.53351	3.30824e-05	NA
AT3G21781	Chr3	7674904	7676519	+	0	0	1.38005	1.10552	7.63695	2.15929e-05	NA
AT4G13960	Chr4	8060565	8063052	-	0.0890927	0.0403375	13.048	13.6681	7.71618	1.15153e-17	NA
AT1G64795	Chr1	24082579	24082848	+	21.2223	0	2341.88	2261.38	7.83501	2.32319e-24	NA
AT2G25330	Chr2	10788946	10791331	-	0	0	1.11183	1.74881	8.03596	4.19599e-06	NA
AT5G17090	Chr5	5621249	5622542	-	0.0666639	0	11.2075	10.5063	8.42344	1.93271e-07	NA
AT1G11050	Chr1	3681679	3684169	+	0	0	2.57705	0.660619	8.5404	0.00151725	NA
AT4G00160	Chr4	63410	65479	+	0	0	3.37288	4.58458	8.96522	6.09173e-08	NA
AT3G11160	Chr3	3496035	3497163	-	0.103222	0	27.3556	23.9073	9.03075	1.38478e-08	NA
AT1G05523	Chr1	6957968	6959124	+	0	0	5.73752	7.65432	9.0738	3.66411e-08	NA
AT3G16590	Chr3	5649932	5651056	-	0	0	8.73231	9.03868	9.6084	2.63038e-09	NA
AT3G11165	Chr3	3497806	3499090	-	0	0	39.1325	40.8282	10.3152	7.86032e-11	NA
AT1G27580	Chr1	9589807	9591075	-	0	0	12.2014	12.0222	10.4211	4.56675e-11	NA
AT1G17820	Chr1	6131537	6135345	-	0	0	5.87029	0	22.4562	5.854e-05	NA
