# Supplementary material for: NODULIN HOMEOBOX is required for heterochromatin homeostasis in Arabidopsis
Source: Nat Commun. 2022 Aug 27;13:5058. doi: 10.1038/s41467-022-32709-y (PMC9420119; doi:10.1038/s41467-022-32709-y)
Supplement: Supplementary file 12 — Supplementary Data 9 [file 41467_2022_32709_MOESM12_ESM.xlsx]

## Sheet: Supplementary Data 9
Supplementary Data 9. Differentially expressed transposable elements (A. thaliana, ndx1-4 mutant vs. Col-0 wild type seedling)
Statistics: Wald test; p-value adjustment: Benjamini & Hochberg (FDR) method
					FPKM values
TE ID	Chromosome	Start	End	Strand	Col-0 rep1	Col-0 rep2	ndx1-4 rep1	ndx1-4 rep2	log2(Fold Change)	p-value (adjusted)	TE family
AT2TE09380	Chr2	2055857	2056369	-	2978.18830750181	2703.95648413743	40.9581905600519	0	-7.12900435673116	0.000183361133499593	VANDAL17
AT5TE35230	Chr5	9707753	9708848	-	361.808285823273	256.953451091361	0	0	-7.0314318690639	0.00079966380049064	ATMU7
AT5TE36470	Chr5	10018689	10019252	+	896.82718686172	722.735148110829	0	0	-6.93425006553831	0.00104759579540466	ATCOPIA95
AT2TE20940	Chr2	5092513	5097934	+	5464.70858026978	56.0148165131658	24.4215837629157	20.3693362455957	-6.9038862325365	0.0334097857411941	ATHILA3
AT1TE72060	Chr1	21833196	21838009	-	47.951626954914	32.7139688760082	0	0	-6.64768136438206	0.00296754556964376	ATRE1
AT1TE42875	Chr1	13127113	13128014	-	3335.19328262245	5974.01370451009	0	0	-6.50115807814811	0.00483598781669442	ATSINE2A
AT4TE46300	Chr4	10171522	10171823	-	2464.36900609765	3896.05670217276	0	0	-6.46509528048208	0.00525964569210184	ATREP16
AT3TE45385	Chr3	10917704	10922777	-	107.655121076477	184.997964272043	8.94707805295141	9.16389284345525	-4.01902617231002	0.0214411664155757	ATLINE1_6
AT5TE46175	Chr5	12973924	12981780	-	506.052139561152	520.537656282621	58.6679645435841	100.894199791631	-2.68453014831824	9.53121137901568e-09	VANDAL20
AT2TE07145	Chr2	1547661	1552033	-	261.849331031929	252.753974815025	48.4521435432302	54.0386652999949	-2.32793092759043	6.03657234157263e-07	ATCOPIA95
AT1TE71840	Chr1	21765453	21765598	+	224257.579554886	103829.911112904	59112.9085257949	30273.9463643529	-1.8754966028944	0.00779997342149268	ATCOPIA87
AT5TE46165	Chr5	12970322	12973859	-	235.5139594329	321.273308774157	91.8652105171486	81.6635485256137	-1.6831892503162	0.000624392661039784	VANDAL20
AT1TE71775	Chr1	21748194	21753388	+	97.483273610484	122.520372910887	40.7027604678173	28.3714900213652	-1.67247435195149	0.0155787271631942	ATCOPIA8B
AT3TE60310	Chr3	14749400	14750294	-	1393.16986454167	1681.61329251388	488.004099597924	537.002290504168	-1.58494573600306	0.000529381173159773	SADHU
AT2TE35695	Chr2	8530189	8531377	+	1949.88411809423	2137.07341723819	1152.79469207575	738.795065085661	-1.11349052036174	0.0156849564026278	ATREP10D
AT1TE37065	Chr1	11454666	11454888	-	127257.277287098	125777.69720181	69393.4143563679	75684.8659108822	-0.802224505429129	0.0252648859011949	TAT1_ATH
AT4TE67490	Chr4	14258825	14263830	+	667.008723662967	663.861247097839	429.525326834818	434.34991519807	-0.623447247494326	0.00405389184666388	ATCOPIA46
AT1TE59245	Chr1	17847362	17847433	-	1484371.59800615	1448553.88186783	1043471.34180316	893081.41774841	-0.599096751954661	0.013569835614814	VANDAL21
AT4TE67650	Chr4	14305236	14305545	-	106488.308015636	108970.837389323	81168.5631824171	78216.4883442738	-0.435168188516746	0.00296754556964376	ATHILA8A
AT3TE32730	Chr3	7795545	7795980	+	237649.537973608	228275.227121791	163154.406046283	188843.968132234	-0.404349929549297	1.30005000175575e-05	ATGP1
AT1TE22850	Chr1	7066493	7071562	+	4138.82990917859	4430.57756080754	2936.28251374445	3689.97817279563	-0.372576158687358	0.0252648859011949	ATLANTYS2
AT5TE72200	Chr5	20048358	20049583	-	39079.1374756709	42847.1004042276	48192.3519128802	49730.7444966664	0.257172517639149	0.00483598781669442	TSCL
AT2TE12510	Chr2	2858588	2864201	-	2447.56631589527	2500.85073694538	2899.18971877077	3353.63062994051	0.337552107373338	0.00483598781669442	ATCOPIA8A
AT2TE26110	Chr2	6399691	6400267	+	78558.884304541	83934.9562088349	102690.205295723	103246.314191235	0.341575221333678	6.46671609417378e-05	ATENSPM1A
AT5TE47605	Chr5	13434694	13435022	+	53866.4850252812	56302.965597289	75155.876123644	81885.9698384488	0.511352547033218	0.00079966380049064	ATHILA6A
AT5TE40015	Chr5	11020539	11021382	+	2692.41023567411	2889.24867476491	4562.94408793546	4130.03006252938	0.638783826127294	0.0334097857411941	ATREP10D
AT4TE10320	Chr4	2188979	2194314	+	410.97072514701	414.615516606101	642.144589367699	685.115169525897	0.684935646627473	0.000941602279502122	ATCOPIA93
AT2TE42485	Chr2	9927685	9932560	-	513.455447969137	564.075649083555	903.497982476807	922.184358329944	0.759976276963496	1.30005000175575e-05	ATCOPIA75
AT3TE94195	Chr3	23100352	23104844	-	218.564069052456	251.296833230452	399.836923062956	400.274487689453	0.76693299534495	0.0197886201698744	ATCOPIA23
AT3TE30960	Chr3	7366210	7367748	+	417.973251724761	471.095534122297	918.175101551469	805.136734777077	0.953738582313262	0.0334097857411941	Unassigned
AT3TE60870	Chr3	14916939	14918972	+	1370.63050353636	1245.05517356412	2685.68978648729	2736.39378999156	1.05224238306412	8.64306422369977e-09	ATGP8
AT2TE31290	Chr2	7598597	7602614	-	101.930611691578	81.8900949774911	204.654325598933	217.698542358637	1.20218062028638	0.0324082553050493	ATCOPIA39
AT1TE17030	Chr1	5265726	5268602	-	253.678877161089	285.795830765409	667.902286116919	584.643419890113	1.21416658732733	0.000101970915349399	Unassigned
AT3TE30970	Chr3	7370168	7371403	+	237.771461044678	264.055488393398	790.798660709485	812.516863535792	1.67468964949056	0.00110202578183726	Unassigned
AT1TE71950	Chr1	21796938	21801751	-	43.373481436567	28.3434166438567	106.08078886557	132.247141970569	1.73610058991433	0.0117616851252458	ATRE1
AT3TE30965	Chr3	7368267	7369526	+	183.355974123841	233.053873898226	738.939483739417	836.315685269699	1.91679810378943	0.000349882480988598	Unassigned
AT1TE57925	Chr1	17477615	17477755	+	18688.1316295738	22791.9317077106	105375.184763373	60547.8927287058	1.99741277245196	0.0493255559258266	ATSINE2A
AT2TE22815	Chr2	5649282	5649720	+	1363.26796081998	1454.804151556	7272.91103971389	5045.65772739215	2.12698563127833	8.06917036103464e-07	ATSINE2A
AT3TE30975	Chr3	7372760	7374364	+	54.3583578282809	65.727313044023	287.643549174244	242.366603669327	2.13963130778725	0.0156849564026278	Unassigned
AT4TE25325	Chr4	6013355	6014162	+	142.843953783747	134.697946863259	765.665030186915	560.110756193599	2.25717503699476	0.0156849564026278	ATCOPIA90
AT4TE03410	Chr4	660810	661698	+	965.241419723729	1317.49144180246	5716.1773602851	5659.1267955253	2.31398438920891	1.83569052320782e-28	SADHU
AT1TE93275	Chr1	28515062	28516118	+	871.526055514404	1359.5382652396	6671.40810369017	5004.9967508847	2.37875942403772	0.00105032486852009	HELITRON1
AT3TE54905	Chr3	13486882	13488591	-	42.9750696593972	101.181452857215	367.519691743357	404.638317131905	2.41178482594431	0.00048308375710001	ATLINEIII
AT1TE78470	Chr1	23837561	23839897	+	24.9550445537799	28.3300050359005	443.351899976346	382.159585652698	3.9514418289597	1.14319746009555e-09	Unassigned
AT4TE19970	Chr4	4792078	4792849	+	45.2046045567092	0	752.732843152673	1218.33282930082	5.45883498014714	0.000183361133499593	HARBINGER
AT5TE65370	Chr5	18142156	18146898	-	0	0	15.6859248233047	39.5045026013456	6.05068498672742	0.0216558185646071	ATCOPIA21
AT4TE20765	Chr4	4974449	4974777	+	0	0	1713.41763842884	1681.88590913072	6.11298365247082	0.0156849564026278	ATENSPM6
AT3TE14700	Chr3	3497420	3497753	-	0	0	1981.784256496	2188.47805043515	6.49933963326848	0.00468207347568743	TSCL
AT2TE18965	Chr2	4545528	4547505	+	0	0	105.448250515207	172.598936296831	6.80587650247306	0.00160655355836016	ATLINE1_4
