# Supplementary material for: NODULIN HOMEOBOX is required for heterochromatin homeostasis in Arabidopsis
Source: Nat Commun. 2022 Aug 27;13:5058. doi: 10.1038/s41467-022-32709-y (PMC9420119; doi:10.1038/s41467-022-32709-y)
Supplement: Supplementary file 13 — Supplementary Data 10 [file 41467_2022_32709_MOESM13_ESM.xlsx]

## Sheet: Supplementary Data 10
Supplementary Data 10. Bisulfite sequencing (BS-seq) raw data summary
Sample	Ecotype	Sequenced reads	Sequenced bases (G)	Clean reads	Clean bases (G)	Clean ratio (%)	Q20 (%)	Q30 (%)	GC content (%)	BS conversion rate (%), C->T
bs_col0_r1	A. thaliana Col-0 wild type	15334814	4.29	14976697	4.1	95.57	96.64	89.73	18.62	99.208
bs_col0_r2	A. thaliana Col-0 wild type	15307128	4.29	14992843	4.11	95.8	96.94	90.4	18.42	99.261
bs_ndx1-4_r1	A. thaliana ndx1-4 mutant	16406303	4.59	16012748	4.38	95.42	96.7	89.87	18.61	99.271
bs_ndx1-4_r2	A. thaliana ndx1-4 mutant	16824064	4.71	16500057	4.52	95.97	96.85	90.2	18.66	99.253
