# Supplementary material for: NODULIN HOMEOBOX is required for heterochromatin homeostasis in Arabidopsis
Source: Nat Commun. 2022 Aug 27;13:5058. doi: 10.1038/s41467-022-32709-y (PMC9420119; doi:10.1038/s41467-022-32709-y)
Supplement: Supplementary file 14 — Supplementary Data 11 [file 41467_2022_32709_MOESM14_ESM.xlsx]

## Sheet: Supplementary Data 11
Supplementary Data 11. Differentially methylated regions (DMR)
chr	start	end	length	C_number	mean_methyl.ndx1-4	mean_methyl.col-0	diff.methyl	areaStat	C_context
Chr1	170	402	233	69	0.244754993459693	0.0843175976895872	0.160437395770106	661.759441318423	CHH
Chr1	42194	42604	411	103	0.239764407343637	0.0476198200215301	0.192144587322106	1175.39607256767	CHH
Chr1	89818	89921	104	5	0.0515098480474359	0.610732765898982	-0.559222917851546	-32.1288718981008	CG
Chr1	213510	213732	223	19	0.805366400648383	0.500147624288606	0.305218776359778	150.471689769058	CG
Chr1	213545	213635	91	4	0.380896946931858	0.190568731635774	0.190328215296085	17.2517175391011	CHG
Chr1	213629	213856	228	43	0.139527080113036	0.0301870284229514	0.109340051690084	322.882104588991	CHH
Chr1	213741	213817	77	10	0.492532050727844	0.0343035015411464	0.458228549186698	117.753482139619	CHG
Chr1	242407	242604	198	6	0.590786786230093	0.0439719383421402	0.546814847887953	33.4148263752859	CG
Chr1	243313	243561	249	13	0.868720537356725	0.340746617458718	0.527973919898006	108.58624419007	CG
Chr1	386222	386322	101	5	0.053480822312878	0.632172801460508	-0.57869197914763	-27.4216958890205	CG
Chr1	388796	388913	118	6	0.556042265125708	0.0340285585154655	0.522013706610242	34.9321855987104	CG
Chr1	421992	422085	94	8	0.329931107721617	0.05049550995107	0.279435597770548	37.2607712040305	CG
Chr1	428117	428210	94	21	0.0449865777324966	0.0121141497836603	0.0328724279488363	109.228111326966	CHH
Chr1	431405	431485	81	31	0.473824427961448	0.594020407775635	-0.120195979814186	-133.043684200486	CHH
Chr1	447065	447374	310	67	0.137077356376236	0.0142058067653459	0.12287154961089	639.033322696582	CHH
Chr1	447158	447487	330	22	0.680908992535148	0.145793289130899	0.535115703404249	316.108063981257	CG
Chr1	447160	447270	111	8	0.299392519148018	0.0161963130079587	0.28319620614006	58.6218784149897	CHG
Chr1	462166	462224	59	7	0.578746918524149	0.238331663488711	0.340415255035438	32.3044769717011	CG
Chr1	544211	544275	65	10	0.0145962810298159	0.549724347566552	-0.535128066536736	-132.924957758681	CG
Chr1	549998	550125	128	27	0.217529350787014	0.122792395867671	0.094736954919343	136.819637516975	CHH
Chr1	587342	587460	119	12	0.657030552467414	0.230518457886653	0.42651209458076	91.1383824004623	CG
Chr1	587773	587866	94	18	0.343538093726737	0.230773199435926	0.112764894290811	84.3521813881626	CHH
Chr1	612300	612536	237	58	0.177043389614898	0.0102127334542467	0.166830656160651	596.519968939604	CHH
Chr1	612387	612457	71	4	0.548052339070483	0.00883037918727205	0.539221959883211	40.9984875902496	CHG
Chr1	612412	612539	128	8	0.850405127853132	0.0170487466971084	0.833356381156023	203.52517976161	CG
Chr1	627478	627622	145	52	0.0829850739085203	0.00773697448402598	0.0752480994244943	290.256049734423	CHH
Chr1	634160	634222	63	8	0.641164705381221	0.282910771379621	0.3582539340016	50.1106805060231	CG
Chr1	670069	670243	175	6	0.457751096573902	0.114109489067619	0.343641607506283	37.8026047679906	CG
Chr1	760135	760313	179	37	0.294642932220521	0.178646088921433	0.115996843299088	183.324332575171	CHH
Chr1	765946	766072	127	6	0.694554600204916	0.135107181294573	0.559447418910343	34.3832149791089	CG
Chr1	789415	789743	329	76	0.211474462163077	0.0665342254349378	0.144940236728139	583.564899374871	CHH
Chr1	792473	792559	87	18	0.0673141915752609	0.132158044543434	-0.0648438529681735	-99.248279234739	CHH
Chr1	849239	849291	53	4	0.56543753553818	0.0207158424066162	0.544721693131564	29.8209426759946	CG
Chr1	888491	888725	235	17	0.50992528041432	0.0881937831290722	0.421731497285248	193.327611263233	CG
Chr1	888822	889090	269	58	0.274864976065502	0.166346029645612	0.10851894641989	268.817039332845	CHH
Chr1	889433	889508	76	6	0.447670834519332	0.753684158041194	-0.306013323521862	-36.4264370340415	CG
Chr1	935138	935311	174	10	0.052711480095446	0.468413716387664	-0.415702236292218	-61.4031899500871	CG
Chr1	1046953	1047029	77	6	0.0188384251137389	0.540412487426475	-0.521574062312736	-37.8231009521388	CG
Chr1	1074900	1075022	123	6	0.588290141655168	0.158943425220782	0.429346716434386	32.670803365327	CG
Chr1	1106540	1106686	147	12	0.267281886701428	0.752465544838109	-0.485183658136682	-88.607164871077	CG
Chr1	1122285	1122399	115	9	0.0174879856885138	0.189012676100912	-0.171524690412398	-51.3380231340375	CG
Chr1	1195138	1195243	106	12	0.668998793338094	0.0724506913649676	0.596548101973126	208.713923623013	CG
Chr1	1195141	1195324	184	10	0.295719131933644	0.0425324203399497	0.253186711593694	66.1608428192763	CHG
Chr1	1200490	1200559	70	6	0.753495281340089	0.254785470864433	0.498709810475656	36.7729636125099	CG
Chr1	1240785	1240862	78	13	0.0916483062326977	0.0103146780091036	0.0813336282235941	63.6822895732236	CHH
Chr1	1250006	1250123	118	30	0.209054163829425	0.11827046983287	0.0907836939965555	142.957057048594	CHH
Chr1	1250571	1250902	332	72	0.262555639558938	0.151418133726956	0.111137505831982	362.377050650154	CHH
Chr1	1284094	1284233	140	32	0.00480561814926633	0.0411095806866067	-0.0363039625373404	-130.458785518019	CHH
Chr1	1289029	1289113	85	18	0.186455380550875	0.108292562302994	0.0781628182478805	73.2491961167124	CHH
Chr1	1293481	1293610	130	45	0.100470125126253	0.0327190597081973	0.0677510654180559	213.481722965829	CHH
Chr1	1294947	1295021	75	7	0.0180294036754897	0.166928884109346	-0.148899480433856	-44.0198979899847	CG
Chr1	1544323	1544568	246	48	0.11911389974752	0.0172094754534775	0.101904424294042	369.099963707392	CHH
Chr1	1544354	1544446	93	5	0.518007972050976	0.124833108696324	0.393174863354652	34.4670295496964	CG
Chr1	1609053	1609206	154	9	0.31433210142188	0.782443849380849	-0.468111747958968	-48.7603330267509	CG
Chr1	1617481	1617579	99	8	0.375075374137368	0.0255011100118039	0.349574264125564	60.0339777446726	CG
Chr1	1617523	1617713	191	51	0.180606415360424	0.0752957892445373	0.105310626115887	320.455982045386	CHH
Chr1	1638459	1638552	94	27	0.0649061479042451	0.0159722811049371	0.048933866799308	135.791679146233	CHH
Chr1	1692618	1692833	216	47	0.0996322708732682	0.0114083765256744	0.0882238943475938	305.947953603309	CHH
Chr1	1705919	1706022	104	20	0.226859231479376	0.36043545244602	-0.133576220966645	-100.561046778628	CHH
Chr1	1728231	1728328	98	6	0.569677682157307	0.272211105436229	0.297466576721079	25.8736298728024	CG
Chr1	1736049	1736221	173	6	0.813873559353602	0.222128531299537	0.591745028054065	36.9317312612513	CG
Chr1	1738916	1739074	159	8	0.0243368528833075	0.392271950688831	-0.367935097805524	-71.1818411873266	CG
Chr1	1738918	1738988	71	10	0.0177698056472761	0.178723969458615	-0.160954163811339	-58.1979246942573	CHG
Chr1	1738925	1739201	277	75	0.0112639873980742	0.115845854581096	-0.104581867183022	-689.110326916748	CHH
Chr1	1788092	1788166	75	4	0.0915039049235442	0.643384179716744	-0.5518802747932	-26.6010107566258	CG
Chr1	1790932	1791021	90	7	0.167227763822725	0.611599148402138	-0.444371384579413	-31.9851135659994	CG
Chr1	1876178	1876505	328	70	0.251716388483821	0.125904787766054	0.125811600717767	404.387106074674	CHH
Chr1	1884081	1884336	256	50	0.0683090113858185	0.0114048814675546	0.0569041299182639	277.398802103001	CHH
Chr1	1884105	1884366	262	18	0.410491467429983	0.134399733273442	0.276091734156541	125.346967464928	CG
Chr1	1884288	1884364	77	9	0.173935646637432	0.023941874388766	0.149993772248666	49.5404555657991	CHG
Chr1	1885433	1885521	89	11	0.0245573354573035	0.184125064635483	-0.15956772917818	-49.7352832128755	CG
Chr1	1911984	1912040	57	4	0.01690813256219	0.545207717498365	-0.528299584936175	-24.1251228018993	CG
Chr1	1948576	1948662	87	5	0.753325339787008	0.221187513687858	0.53213782609915	28.9821393311188	CG
Chr1	1967956	1968221	266	4	0.521141113889013	0.21865441106419	0.302486702824823	11.9376266835899	CG
Chr1	1986241	1986321	81	5	0.0164860521538443	0.623585312171511	-0.607099260017666	-30.3098767047929	CG
Chr1	2011755	2011809	55	11	0.128315959779219	0.375579700180634	-0.247263740401415	-47.914045859563	CG
Chr1	2023639	2023749	111	11	0.62621455520301	0.0552511411224514	0.570963414080559	98.2542227172426	CG
Chr1	2136476	2136531	56	4	0.603401337932552	0.191960443282975	0.411440894649578	21.2215969611215	CG
Chr1	2156904	2157087	184	11	0.147278398467186	0.58280926354777	-0.435530865080584	-74.9394214113316	CG
Chr1	2157005	2157061	57	9	0.100658521100669	0.310360493614348	-0.209701972513678	-45.5442907508049	CHG
Chr1	2161517	2161599	83	6	0.0502676253445506	0.59713250483851	-0.546864879493959	-38.2631095870791	CG
Chr1	2189425	2189512	88	22	0.0990910871617933	0.0405254013744922	0.0585656857873011	103.709260778598	CHH
Chr1	2235057	2235186	130	29	0.130861151973488	0.247957529327869	-0.117096377354381	-134.552871006102	CHH
Chr1	2271332	2271403	72	5	0.20050994037264	0.673221161840728	-0.472711221468088	-26.3138927731556	CG
Chr1	2308213	2308369	157	10	0.713241103950828	0.264811421272478	0.448429682678349	56.9052716032402	CG
Chr1	2335105	2335200	96	6	0.433504209310984	0.0323016458678273	0.401202563443157	46.20390006133	CG
Chr1	2335125	2335407	283	51	0.165413626561545	0.0565913015756619	0.108822324985883	323.55282820816	CHH
Chr1	2335189	2335242	54	5	0.589066665472254	0.095777819644457	0.493288845827797	49.9696081795158	CHG
Chr1	2372388	2372508	121	26	0.00875975033508335	0.122581521116923	-0.11382177078184	-138.062448985037	CHH
Chr1	2467908	2467960	53	8	0.156069381831287	0.629610386285804	-0.473541004454516	-42.6724724762739	CG
Chr1	2533340	2533484	145	42	0.13203289630355	0.242807674851994	-0.110774778548444	-192.799666491888	CHH
Chr1	2620053	2620109	57	5	0.743295343491581	0.147799741169419	0.595495602322162	29.9718420192229	CG
Chr1	2648778	2648863	86	4	0.0283232044722509	0.450409790824057	-0.422086586351806	-19.0352910406301	CG
Chr1	2821731	2821858	128	11	0.656937306163795	0.198831050777432	0.458106255386363	67.7884724100912	CG
Chr1	2907224	2907329	106	11	0.160116565461561	0.38075697088699	-0.220640405425429	-52.8392925306006	CHG
Chr1	2987055	2987361	307	23	0.374919106200113	0.0443778432698959	0.330541262930217	197.245246952216	CG
Chr1	2987198	2987330	133	39	0.0543864136092793	0.0107554184820877	0.0436309951271916	183.182563185885	CHH
Chr1	3001647	3001754	108	8	0.398159390244422	0.0366099771310806	0.361549413113341	41.5325414931434	CG
Chr1	3006008	3006058	51	6	0.238280336606518	0.874168723454793	-0.635888386848275	-48.3277190914304	CG
Chr1	3023931	3024097	167	40	0.313957127161945	0.207461615609407	0.106495511552537	194.460906674561	CHH
Chr1	3111239	3111294	56	8	0.707611201814063	0.450279731833834	0.257331469980229	33.2933755988274	CG
Chr1	3222221	3222359	139	11	0.643398705694679	0.233639978082824	0.409758727611855	55.1956870045393	CG
Chr1	3231345	3231571	227	57	0.115618913073443	0.0142550297853751	0.101363883288068	432.868168716493	CHH
Chr1	3267264	3267389	126	15	0.0290715938125118	0.366121876785968	-0.337050282973456	-110.613313186743	CG
Chr1	3268573	3268661	89	7	0.0198329024662329	0.320996859926727	-0.301163957460494	-37.9340102646338	CG
Chr1	3280150	3280291	142	8	0.0209973160802613	0.580426434293389	-0.559429118213127	-61.3808779744015	CG
Chr1	3294055	3294222	168	4	0.661031430613898	0.124659653565546	0.536371777048352	23.3186222239233	CG
Chr1	3360865	3360998	134	37	0.265809812815418	0.130342971083176	0.135466841732242	188.573798973858	CHH
Chr1	3364695	3364803	109	6	0.71990428077034	0.287126518846717	0.432777761923623	31.3037952284419	CG
Chr1	3381750	3381878	129	9	0.325940502070039	0.027690333973459	0.29825016809658	45.2092450551008	CG
Chr1	3427839	3428037	199	49	0.313905127970183	0.155769898720195	0.158135229249988	316.836285094487	CHH
Chr1	3487477	3487588	112	26	0.0963589950027572	0.0347007597449891	0.0616582352577681	114.107913844763	CHH
Chr1	3552079	3552136	58	20	0.179004727659331	0.102065483786784	0.0769392438725468	90.1127961797819	CHH
Chr1	3589155	3589252	98	8	0.658903722234396	0.159898219353404	0.499005502880992	50.1105280594802	CG
Chr1	3683063	3683289	227	16	0.061645230162845	0.613297279411445	-0.5516520492486	-147.097895375956	CG
Chr1	3721972	3722263	292	63	0.0674119562800603	0.00957569480097745	0.0578362614790828	360.854350031345	CHH
Chr1	3722151	3722266	116	6	0.605526055198023	0.0292758118626702	0.576250243335353	62.9844563387926	CG
Chr1	3770122	3770277	156	41	0.0845100461444865	0.0188589147946865	0.0656511313497999	216.855442159917	CHH
Chr1	3775062	3775133	72	18	0.157273677356897	0.0167778285233301	0.140495848833567	112.719761158618	CG
Chr1	3775122	3775297	176	39	0.114693782388821	0.0340255526742979	0.0806682297145227	212.787982502675	CHH
Chr1	3780832	3781063	232	66	0.603788885347103	0.449913204790546	0.153875680556557	337.193018840267	CHH
Chr1	3811830	3811885	56	8	0.0672375471907195	0.50092114738654	-0.433683600195821	-38.9137812923447	CG
Chr1	3826424	3826530	107	29	0.321625426115556	0.212748383305447	0.108877042810109	137.880819001435	CHH
Chr1	3834708	3834760	53	4	0.122580160000844	0.425714658426369	-0.303134498425524	-21.323976216712	CG
Chr1	3855612	3855684	73	17	0.128661868069061	0.0438732275090613	0.0847886405599997	77.2155444141393	CHH
Chr1	3892979	3893211	233	77	0.0637611417431602	0.139395145747813	-0.0756340040046531	-365.215962950809	CHH
Chr1	3893311	3893542	232	55	0.0583319027713068	0.131690202971635	-0.0733583002003283	-246.304689052982	CHH
Chr1	3900046	3900251	206	51	0.0186940904053007	0.0537912917185769	-0.0350972013132761	-216.900921942858	CHH
Chr1	3917945	3918014	70	4	0.0418061747403606	0.532036118032312	-0.490229943291952	-21.7962176348317	CG
Chr1	3926981	3927086	106	6	0.377036746056314	0.0854097683865127	0.291626977669802	30.7212959065914	CG
Chr1	3932806	3933167	362	30	0.0361298178472042	0.680001904517255	-0.643872086670051	-615.363639471981	CG
Chr1	3932882	3933165	284	17	0.0502732235108999	0.511971638066881	-0.461698414555981	-195.288179995791	CHG
Chr1	3933189	3933281	93	22	0.581143903625157	0.445279169830697	0.135864733794461	114.496929567851	CHH
Chr1	3958516	3958631	116	13	0.0338215163284136	0.45246406192633	-0.418642545597916	-103.227805276771	CG
Chr1	3980809	3981110	302	73	0.207150285395375	0.0478354290467138	0.159314856348662	728.673945003401	CHH
Chr1	3980889	3981005	117	5	0.366853754826421	0.0692098170434789	0.297643937782942	33.1482351657527	CHG
Chr1	3985658	3985730	73	6	0.712528527809044	0.243392494122202	0.469136033686842	30.7728694833596	CG
Chr1	4029583	4029664	82	8	0.0269862468428682	0.444646256387209	-0.41766000954434	-47.7440754041233	CG
Chr1	4052275	4052372	98	4	0.228074145555513	0.714196229517458	-0.486122083961946	-31.8180480064979	CG
Chr1	4257842	4257957	116	5	0.124053705646216	0.671928994472125	-0.547875288825909	-29.5647726909867	CG
Chr1	4274049	4274127	79	25	0.0542829392060942	0.0111393359305118	0.0431436032755823	113.798916537937	CHH
Chr1	4485471	4485526	56	4	0.0397490994792284	0.462279539527837	-0.422530440048609	-20.1351205503493	CG
Chr1	4493900	4494006	107	31	0.159774759447405	0.0822650759404853	0.0775096835069197	142.522859236231	CHH
Chr1	4502172	4502251	80	7	0.722239540858283	0.293156233620121	0.429083307238162	34.4332535524498	CG
Chr1	4505928	4505994	67	10	0.111863485379417	0.513140083007077	-0.40127659762766	-96.0569857931987	CG
Chr1	4509746	4509897	152	5	0.151399423894997	0.679729880803353	-0.528330456908356	-28.491448714821	CG
Chr1	4582453	4582608	156	23	0.0596783184784581	0.00910862561285627	0.0505696928656018	113.486608602702	CHH
Chr1	4595510	4595651	142	11	0.412986539274231	0.713544111675545	-0.300557572401315	-78.5794108187801	CG
Chr1	4603628	4603759	132	10	0.673250126862749	0.183980070214546	0.489270056648203	107.590679460271	CG
Chr1	4603640	4603710	71	9	0.0946339582449127	0.0181087016606843	0.0765252565842284	33.895204372808	CHG
Chr1	4621339	4621391	53	10	0.0892319999890225	0.167715115266227	-0.078483115277205	-42.8224152981187	CHH
Chr1	4683156	4683357	202	56	0.0984368780242456	0.217891071766252	-0.119454193742007	-284.924458099385	CHH
Chr1	4745599	4745910	312	9	0.0599771639999642	0.477172376371924	-0.41719521237196	-49.9993413070479	CG
Chr1	4750560	4750680	121	6	0.593305600460438	0.167437114579656	0.425868485880782	28.377407888116	CG
Chr1	4800441	4800500	60	10	0.322896488701601	0.821577478408179	-0.498680989706578	-66.2333490073137	CG
Chr1	4829702	4829807	106	27	0.0494159524841167	0.0108945436065037	0.038521408877613	127.496411510996	CHH
Chr1	4856192	4856299	108	12	0.192895651896208	0.621136820922715	-0.428241169026506	-77.7676766738	CG
Chr1	4876384	4876446	63	6	0.521256036352459	0.0153495146873786	0.50590652166508	29.3516648775618	CG
Chr1	4885798	4885894	97	5	0.84490560648703	0.345402531086149	0.49950307540088	25.5458469514077	CG
Chr1	5044878	5045006	129	26	0.111925864997107	0.217981270917233	-0.106055405920127	-131.642014839719	CHH
Chr1	5091780	5092004	225	50	0.182834841550471	0.0108881510305974	0.171946690519874	455.064672688035	CHH
Chr1	5098946	5099105	160	16	0.620802353081073	0.805066352918623	-0.18426399983755	-72.3633404141425	CG
Chr1	5132921	5133025	105	10	0.0244999579245827	0.317037907739589	-0.292537949815006	-55.1627420577055	CG
Chr1	5198452	5198544	93	8	0.188595671437235	0.677525877119165	-0.488930205681931	-54.3866067281684	CG
Chr1	5200821	5200941	121	6	0.0191223942805236	0.505917630409047	-0.486795236128524	-36.8436757002341	CG
Chr1	5213835	5213886	52	5	0.0142618340117737	0.380479672177998	-0.366217838166225	-23.0715517265068	CG
Chr1	5305670	5305784	115	7	0.435366247949272	0.045173952276614	0.390192295672658	32.4991617959546	CG
Chr1	5313017	5313140	124	11	0.0296101112489394	0.497359942581221	-0.467749831332281	-109.782281136755	CG
Chr1	5354936	5355055	120	18	0.753888122516541	0.527196666628143	0.226691455888397	111.603620850429	CG
Chr1	5527105	5527194	90	5	0.547776776206417	0.0330641590579031	0.514712617148514	30.5286372378705	CG
Chr1	5552378	5552461	84	12	0.520895084831985	0.116309272887312	0.404585811944673	97.6169647867397	CG
Chr1	5650382	5650502	121	6	0.762052112638059	0.0473852724571294	0.71466684018093	79.3710204103786	CG
Chr1	5661716	5661835	120	27	0.00486976363030416	0.0296563841775547	-0.0247866205472506	-105.908514306025	CHH
Chr1	5711033	5711104	72	6	0.716918040871929	0.272881404508296	0.444036636363633	28.3355492451909	CG
Chr1	5733306	5733462	157	55	0.00624701936689502	0.0405645463717587	-0.0343175270048636	-276.769133348788	CHH
Chr1	6048977	6049083	107	12	0.238939946403836	0.799658376909381	-0.560718430505545	-99.8440437820125	CG
Chr1	6123260	6123460	201	35	0.131677502014072	0.0478423371182378	0.0838351648958345	190.358717788684	CHH
Chr1	6123337	6123424	88	5	0.358431619288154	0.0976077517704956	0.260823867517658	26.2729992737325	CHG
Chr1	6124398	6124556	159	8	0.570907556905306	0.0329981259897308	0.537909430915576	60.9373624095648	CG
Chr1	6140467	6140652	186	36	0.0931785079661013	0.0252864337986656	0.0678920741674356	189.704212889422	CHH
Chr1	6140535	6140750	216	22	0.875139752634899	0.56314335481398	0.311996397820918	173.975362370836	CG
Chr1	6140623	6140678	56	5	0.50315991509816	0.286085863898634	0.217074051199526	22.879363789405	CHG
Chr1	6261550	6261770	221	53	0.184424961839748	0.0351339838551827	0.149290977984565	386.971481440317	CHH
Chr1	6469177	6469281	105	10	0.0412042256470724	0.373313050270226	-0.332108824623154	-54.6252647403811	CG
Chr1	6471044	6471214	171	17	0.381680713327695	0.617662633121103	-0.235981919793408	-82.6955831210209	CG
Chr1	6492519	6492597	79	5	0.761652962076327	0.176247114954945	0.585405847121382	36.0316582591167	CG
Chr1	6593948	6594134	187	47	0.012477452105912	0.0755994021495635	-0.0631219500436515	-281.639361620147	CHH
Chr1	6594045	6594159	115	12	0.0230803934830252	0.25334060397183	-0.230260210488805	-94.6023567537248	CG
Chr1	6640606	6640685	80	17	0.282326779156542	0.18362558552778	0.0987011936287615	75.9051507477439	CHH
Chr1	6693258	6693452	195	12	0.858621540706434	0.36113696796591	0.497484572740524	95.6795255930753	CG
Chr1	6710575	6710755	181	17	0.559304887438188	0.323408972005975	0.235895915432213	76.5026140509667	CG
Chr1	6718944	6719150	207	51	0.0637715447906337	0.00863102937350934	0.0551405154171243	297.947238004975	CHH
Chr1	6769714	6770015	302	18	0.709333485150167	0.104001087406284	0.605332397743883	199.202736516379	CG
Chr1	6778091	6778178	88	14	0.0180577397947193	0.616651410357789	-0.59859367056307	-275.590099760484	CG
Chr1	6795402	6795477	76	18	0.134562416831335	0.0618477160524547	0.0727147007788801	83.1599082818695	CHH
Chr1	6852668	6852895	228	60	0.108913683236105	0.0341439637307935	0.0747697195053113	311.069711719389	CHH
Chr1	6927287	6927382	96	19	0.110131388549277	0.0384543219188604	0.071677066630417	90.6203191361547	CHH
Chr1	6936887	6936956	70	7	0.0284624346659299	0.334121757998927	-0.305659323332997	-32.966321801979	CG
Chr1	6950056	6950117	62	4	0.486036108564225	0.0306205191120781	0.455415589452147	20.1957873390312	CG
Chr1	6959931	6960082	152	13	0.232041215005608	0.0213508574507469	0.210690357554861	83.9879523006037	CHG
Chr1	6959944	6960102	159	38	0.0812417047553872	0.0131061480148911	0.0681355567404961	216.05307437231	CHH
Chr1	6976267	6976347	81	6	0.418444833878324	0.0268975344650498	0.391547299413274	34.2425654844675	CG
Chr1	7065987	7066068	82	8	0.113399398025865	0.541718057768399	-0.428318659742534	-39.9742964567686	CG
Chr1	7115672	7115876	205	9	0.413290677455118	0.229926163422073	0.183364514033045	47.501914401584	CG
Chr1	7138735	7138831	97	20	0.249057793247688	0.151008383724633	0.0980494095230554	94.0918315901152	CHH
Chr1	7149464	7149521	58	9	0.190028507802383	0.517835198859267	-0.327806691056884	-41.7094966853276	CG
Chr1	7202132	7202300	169	48	0.104609662821432	0.0459169839585059	0.0586926788629265	228.960437156335	CHH
Chr1	7247192	7247242	51	5	0.414998466660261	0.0483991678328786	0.366599298827382	24.3659698168609	CG
Chr1	7251765	7251854	90	16	0.420792474772711	0.172216392352245	0.248576082420465	75.8977181250426	CHG
Chr1	7251822	7251943	122	26	0.339771327370436	0.193692633406222	0.146078693964214	127.788758743911	CHH
Chr1	7278125	7278234	110	7	0.835236514874447	0.278726396820664	0.556510118053784	41.8772433991738	CG
Chr1	7426113	7426600	488	7	0.0366994418070503	0.650710609201645	-0.614011167394594	-47.389213741961	CG
Chr1	7441524	7441604	81	4	0.508021928926523	0.0217357578746081	0.486286171051915	22.8209596781917	CG
Chr1	7467152	7467251	100	9	0.0382558500618308	0.306895814897831	-0.268639964836	-44.6478767538875	CG
Chr1	7486204	7486634	431	5	0.0282678011579262	0.726068578705627	-0.697800777547701	-41.0409296959028	CG
Chr1	7506436	7506506	71	5	0.0104584051965716	0.100578598388416	-0.0901201931918448	-23.4450652484893	CHG
Chr1	7506484	7506590	107	12	0.0102445683639492	0.214617464066213	-0.204372895702264	-95.6648792554252	CG
Chr1	7541344	7541415	72	16	0.276407847619325	0.184026139522041	0.0923817080972838	68.411005404186	CHH
Chr1	7556569	7556627	59	5	0.0606108678286489	0.658674086736574	-0.598063218907926	-29.882160530115	CG
Chr1	7598102	7598284	183	10	0.106790447606727	0.775172415385037	-0.66838196777831	-118.359501418472	CG
Chr1	7620406	7620483	78	4	0.562506828777005	0.0340524360752886	0.528454392701717	25.4833962590958	CG
Chr1	7646881	7646966	86	5	0.774508539524547	0.305703145175795	0.468805394348753	25.9357763684861	CG
Chr1	7725327	7725465	139	53	0.393344743166269	0.48995011450867	-0.0966053713424005	-215.180827692309	CHH
Chr1	7747515	7747628	114	14	0.365598215558873	0.543704857226691	-0.178106641667818	-58.7591615842264	CHG
Chr1	7784215	7784281	67	4	0.0287160950578022	0.329677234185083	-0.300961139127281	-25.0555182616496	CG
Chr1	7815992	7816152	161	10	0.464328811716433	0.0206460566125106	0.443682755103922	107.214305245773	CG
Chr1	7816050	7816366	317	81	0.148656564769412	0.00802989561846156	0.14062666915095	828.26019778	CHH
Chr1	7820691	7820767	77	9	0.0629516185612565	0.356048208433148	-0.293096589871891	-40.5055493705059	CG
Chr1	7863920	7864084	165	6	0.614595092473314	0.0879656673405411	0.526629425132773	42.37291110837	CG
Chr1	7929123	7929226	104	5	0.037008330193881	0.61575252443354	-0.578744194239659	-36.9752100279741	CG
Chr1	7935718	7935841	124	29	0.184644774354977	0.0958125841145945	0.088832190240383	142.022496703349	CHH
Chr1	7959556	7959828	273	19	0.821231277234083	0.479157116548773	0.342074160685311	165.431613450438	CG
Chr1	7974076	7974183	108	43	0.036092984753994	0.118721108793371	-0.082628124039377	-229.997542428711	CHH
Chr1	7981103	7981219	117	35	0.142555363469455	0.0855218513451132	0.0570335121243416	151.240973366897	CHH
Chr1	8031460	8031528	69	16	0.069300227772498	0.0147815375433994	0.0545186902290986	88.9302961656422	CHH
Chr1	8154173	8154461	289	73	0.198417709531149	0.0833455729095984	0.115072136621551	449.661486401504	CHH
Chr1	8197291	8197417	127	8	0.0358357282373375	0.469066133088191	-0.433230404850854	-49.9925665040973	CG
Chr1	8238320	8238451	132	14	0.824300312119893	0.110292337462775	0.714007974657118	286.471974618277	CG
Chr1	8239162	8239343	182	40	0.199591802948898	0.0893595952051093	0.110232207743788	216.381337340762	CHH
Chr1	8260952	8261115	164	5	0.0322869755479835	0.442917074234281	-0.410630098686298	-37.2064346387558	CG
Chr1	8287509	8287731	223	49	0.0271848870824692	0.0950491598232665	-0.0678642727407972	-289.802601796317	CHH
Chr1	8291889	8292086	198	39	0.0977517128480981	0.0104641722575145	0.0872875405905836	261.605043493888	CHH
Chr1	8291967	8292089	123	10	0.338889913295506	0.0322608307721371	0.306629082523369	75.0240111547528	CG
Chr1	8293906	8293968	63	15	0.0353365037062038	0.203994771892295	-0.168658268186091	-65.5925068484196	CG
Chr1	8332020	8332125	106	11	0.443261701322783	0.0634888441356826	0.3797728571871	63.7863500078049	CG
Chr1	8378074	8378148	75	16	0.578804387924861	0.223422353621575	0.355382034303286	97.4732233202989	CG
Chr1	8391392	8391449	58	6	0.331124344228763	0.565636298705142	-0.234511954476379	-34.9640846575849	CHG
Chr1	8434807	8434922	116	7	0.886634496093723	0.494195689201622	0.392438806892101	34.7558871306106	CG
Chr1	8454223	8454337	115	31	0.284316941167469	0.157187506241571	0.127129434925898	132.265652633755	CHH
Chr1	8488335	8488432	98	23	0.345319076887407	0.233387530371602	0.111931546515806	107.969972420451	CHH
Chr1	8489664	8489744	81	13	0.199425320329811	0.105756111149758	0.093669209180053	56.9007766819687	CHH
Chr1	8497381	8497571	191	45	0.0258986740208418	0.0811350909776273	-0.0552364169567855	-229.764014694611	CHH
Chr1	8512874	8512927	54	4	0.724984189672055	0.0185250914759364	0.706459098196119	63.4429879047256	CG
Chr1	8540443	8540696	254	60	0.0714476654506199	0.00865341275712807	0.0627942526934918	376.159733008687	CHH
Chr1	8540473	8540685	213	10	0.558836365673136	0.0399681623921866	0.518868203280949	105.637453733385	CG
Chr1	8614717	8614838	122	7	0.569617270959879	0.173978516839772	0.395638754120107	33.0956674484539	CG
Chr1	8644091	8644246	156	16	0.253369655140634	0.566189140394765	-0.312819485254131	-95.4535808157666	CHG
Chr1	8648168	8648235	68	22	0.0923427948166959	0.168874242468713	-0.0765314476520173	-91.5883359412007	CHH
Chr1	8728700	8728885	186	46	0.0522221593067051	0.146319593952313	-0.0940974346456077	-258.880557655803	CHH
Chr1	8728763	8728858	96	11	0.0409456187483989	0.552355808541061	-0.511410189792662	-120.35408315652	CHG
Chr1	8741426	8741640	215	16	0.837902541247654	0.281643090917538	0.556259450330116	228.116525788096	CG
Chr1	8741454	8741662	209	10	0.456838625354095	0.129749025766513	0.327089599587581	64.4565189121152	CHG
Chr1	8741540	8741637	98	25	0.0813829852122727	0.0158590515234688	0.065523933688804	130.207925557051	CHH
Chr1	8775750	8775904	155	21	0.0659776855000276	0.239341074462346	-0.173363388962319	-120.842450728409	CHH
Chr1	8775753	8775869	117	4	0.0896281743786235	0.472044095379371	-0.382415921000748	-22.3306377315807	CG
Chr1	8798249	8798432	184	45	0.131560094725879	0.289262672743281	-0.157702578017402	-311.212898652051	CHH
Chr1	8798281	8798331	51	6	0.102850253343455	0.404363400076666	-0.301513146733211	-32.4213834674202	CG
Chr1	8812658	8812788	131	14	0.125054719795023	0.305926179014103	-0.18087145921908	-70.3465809494316	CHH
Chr1	8836405	8836578	174	9	0.575142189607543	0.157105999289945	0.418036190317598	46.2969115760251	CG
Chr1	8837153	8837243	91	4	0.451731360994805	0.0931535024799405	0.358577858514864	18.2143298629119	CG
Chr1	8847097	8847202	106	12	0.0187367811452087	0.482422758190673	-0.463685977045465	-151.124727723326	CG
Chr1	8853212	8853342	131	10	0.263721664198628	0.013737712151651	0.249983952046976	76.1066493726679	CG
Chr1	8857751	8857837	87	17	0.203109919340806	0.0263674272464535	0.176742492094352	97.6972851197936	CG
Chr1	8873539	8873632	94	4	0.43764396298575	0.0150399880555307	0.422603974930219	27.4651673231743	CG
Chr1	8915434	8915561	128	41	0.0713762349639848	0.0152642425996326	0.0561119923643523	245.635560340049	CHH
Chr1	9114930	9115081	152	12	0.733923890146842	0.283387770481896	0.450536119664946	69.6434631232064	CG
Chr1	9130162	9130296	135	39	0.065188886441723	0.00777592811299701	0.057412958328726	195.755758023734	CHH
Chr1	9135583	9135772	190	15	0.507566845437098	0.145322869154091	0.362243976283007	143.958179859496	CG
Chr1	9202971	9203165	195	46	0.0162261507037482	0.101086404407053	-0.0848602537033046	-302.892906699476	CHH
Chr1	9203037	9203228	192	14	0.00931496396997496	0.229815275401026	-0.220500311431051	-96.3432833822193	CHG
Chr1	9291820	9291989	170	8	0.102838929739383	0.643059106460343	-0.54022017672096	-71.8528506504204	CG
Chr1	9360588	9360648	61	5	0.0263575131701225	0.478562684073772	-0.452205170903649	-32.5552314435473	CG
Chr1	9369770	9369824	55	20	0.136955238967277	0.240610197252653	-0.103654958285376	-91.2273462257626	CHH
Chr1	9414928	9415008	81	4	0.123727086208968	0.71304917594803	-0.589322089739062	-23.6153165997828	CG
Chr1	9422593	9422734	142	39	0.00941666271450662	0.0898524909084177	-0.0804358281939111	-207.371320636843	CHH
Chr1	9432186	9432420	235	57	0.209960346463321	0.102693837249038	0.107266509214283	285.283800842085	CHH
Chr1	9454022	9454194	173	38	0.0123290564276203	0.0703499550903601	-0.0580208986627398	-203.655862667509	CHH
Chr1	9454048	9454128	81	13	0.012642019230827	0.485548763489644	-0.472906744258817	-140.94480206277	CHG
Chr1	9454049	9454201	153	15	0.0183415536075903	0.729790241356998	-0.711448687749408	-328.952925119426	CG
Chr1	9465330	9465424	95	25	0.0726515852432069	0.0251061828459722	0.0475454023972346	108.433866149622	CHH
Chr1	9572751	9572841	91	17	0.129681199747706	0.0512734479488355	0.0784077517988702	84.4602097744295	CHH
Chr1	9583266	9583427	162	48	0.077236169193386	0.16080526155856	-0.0835690923651739	-236.173509077316	CHH
Chr1	9627059	9627253	195	52	0.143800781185459	0.077696631154497	0.0661041500309616	244.486907606733	CHH
Chr1	9627179	9627267	89	5	0.143885715752842	0.0258931847165905	0.117992531036251	21.4940199665067	CG
Chr1	9690077	9690151	75	21	0.0572408492554009	0.298877618736587	-0.241636769481186	-115.655248185736	CHH
Chr1	9703143	9703296	154	8	0.174628185678301	0.696560185815507	-0.521932000137206	-49.196926476136	CG
Chr1	9708137	9708355	219	121	0.254525602375847	0.430955197778907	-0.17642959540306	-851.337365577776	CHH
Chr1	9708477	9708650	174	16	0.565152778814268	0.2276293446897	0.337523434124568	114.943541294994	CG
Chr1	9722337	9722437	101	7	0.773036833127254	0.310141836424622	0.462894996702631	34.7716956079241	CG
Chr1	9728715	9728804	90	4	0.141113838846037	0.598640394971336	-0.457526556125299	-21.0480360693785	CG
Chr1	9763969	9764070	102	8	0.373362833410897	0.0271037334234499	0.346259099987447	45.7384383224339	CG
Chr1	9842642	9842809	168	36	0.0760507298102379	0.00649352181290511	0.0695572079973328	205.591834497891	CHH
Chr1	9853069	9853141	73	4	0.306675734796545	0.705808770266794	-0.399133035470249	-25.1759101540621	CG
Chr1	9864371	9864426	56	7	0.203474175859593	0.0295624926459635	0.173911683213629	36.6884184352763	CG
Chr1	9908139	9908195	57	4	0.517521832827882	0.0820311478818631	0.435490684946019	33.6221661252438	CG
Chr1	9915319	9915435	117	30	0.281575086712854	0.179637695325594	0.10193739138726	133.373242170603	CHH
Chr1	9925103	9925337	235	73	0.30422436052332	0.152176908889375	0.152047451633945	462.20956957655	CHH
Chr1	9928699	9928812	114	5	0.423241622459944	0.0674486805331542	0.35579294192679	30.1032623019596	CHG
Chr1	9928983	9929038	56	22	0.0470602283879818	0.0110105961680533	0.0360496322199285	100.14309159792	CHH
Chr1	9938503	9938733	231	60	0.151865211344975	0.0133805966243994	0.138484614720575	483.293729633153	CHH
Chr1	9939536	9939673	138	28	0.159819300054033	0.0742608286973894	0.0855584713566437	132.056032511837	CHH
Chr1	9955551	9955689	139	29	0.181187426137075	0.0931002317187169	0.0880871944183579	142.749170953591	CHH
Chr1	9958701	9958865	165	35	0.173413257210682	0.0895055199361757	0.0839077372745059	170.429021892976	CHH
Chr1	10006378	10006516	139	19	0.25509531465805	0.0337245862925739	0.221370728365476	122.077926308917	CG
Chr1	10013352	10013589	238	49	0.330556715853901	0.102370944674858	0.228185771179043	444.44274407378	CHH
Chr1	10080717	10080817	101	9	0.290384932929727	0.801130835840977	-0.51074590291125	-60.8144551969018	CG
Chr1	10090311	10090429	119	9	0.0190617769974577	0.366558717783399	-0.347496940785941	-54.161422521369	CG
Chr1	10108370	10108451	82	9	0.0308415863000872	0.486885530666083	-0.456043944365996	-59.8862460343901	CG
Chr1	10114972	10115025	54	21	0.136156109719606	0.0692324582432019	0.0669236514764043	93.6485929567363	CHH
Chr1	10140432	10140513	82	7	0.0167279094923596	0.126301660131162	-0.109573750638802	-29.7627625241748	CG
Chr1	10144787	10145082	296	69	0.314293465264685	0.180677800229363	0.133615665035322	411.589504244617	CHH
Chr1	10159943	10160301	359	8	0.362790589951882	0.183855756753395	0.178934833198487	33.1309392394966	CG
Chr1	10173201	10173339	139	30	0.265011599955753	0.147948252834051	0.117063347121702	134.314554894472	CHH
Chr1	10196501	10196608	108	24	0.106863828744981	0.0356555783099668	0.0712082504350143	141.891492182659	CHH
Chr1	10223886	10223974	89	7	0.403003601936712	0.029759613089841	0.373243988846871	35.1435984709016	CG
Chr1	10304751	10304861	111	9	0.748981572312719	0.322536877560523	0.426444694752196	55.1191338716213	CG
Chr1	10307724	10307800	77	12	0.584479927421213	0.23157956616871	0.352900361252502	62.5876407496692	CG
Chr1	10314448	10314630	183	46	0.102603729778075	0.0272362747156417	0.0753674550624335	275.878676507939	CHH
Chr1	10314461	10314634	174	6	0.644161702233994	0.236746904725432	0.407414797508562	35.7502232969547	CG
Chr1	10316136	10316295	160	7	0.569224734245965	0.0877619205968774	0.481462813649088	37.990560545092	CG
Chr1	10350551	10350631	81	7	0.846597127786587	0.540605735448831	0.305991392337756	32.8185570747291	CG
Chr1	10356965	10357259	295	57	0.161486434496735	0.0237906151683043	0.13769581932843	482.217510741613	CHH
Chr1	10357061	10357335	275	12	0.803015443947801	0.0939548322919003	0.709060611655901	237.826987906686	CG
Chr1	10357104	10357242	139	7	0.577524813203847	0.0510311417143374	0.52649367148951	81.4084015966432	CHG
Chr1	10363097	10363408	312	89	0.323484174810572	0.0825730911799539	0.240911083630618	1020.03930237806	CHH
Chr1	10363102	10363289	188	6	0.75207427919042	0.181910974514264	0.570163304676156	52.5545717254321	CG
Chr1	10363137	10363343	207	12	0.534391302421001	0.0981293069729503	0.436261995448051	100.243842276158	CHG
Chr1	10444153	10444232	80	8	0.340397051557462	0.691523254229362	-0.3511262026719	-42.0771374166396	CG
Chr1	10523598	10523692	95	19	0.204451990397239	0.104561050177551	0.0998909402196878	87.0879977204182	CHH
Chr1	10528196	10528387	192	37	0.065876900029119	0.175174620988606	-0.109297720959487	-202.155817654613	CHH
Chr1	10582957	10583062	106	6	0.0345098589005694	0.510077668342047	-0.475567809441478	-45.6671920160388	CG
Chr1	10598201	10598265	65	7	0.313946150544482	0.181651457521569	0.132294693022912	38.5626393945286	CHH
Chr1	10633613	10633756	144	13	0.276677342816184	0.0413186871972199	0.235358655618964	61.627012500882	CG
Chr1	10638148	10638216	69	7	0.0222896615835986	0.187236774495286	-0.164947112911688	-36.4747063018839	CG
Chr1	10678278	10678487	210	46	0.104102921180767	0.0225835680190338	0.0815193531617337	287.589549316848	CHH
Chr1	10723811	10723908	98	27	0.187860467752066	0.0810811679881673	0.106779299763899	147.745410458923	CHH
Chr1	10792178	10792250	73	9	0.679380679841196	0.247668790205227	0.431711889635969	49.4192174844518	CG
Chr1	10922268	10922384	117	7	0.769997746710507	0.361125245481379	0.408872501229128	52.4340337787614	CG
Chr1	10988023	10988098	76	4	0.0111562137549619	0.174975803271945	-0.163819589516984	-18.3912786710861	CG
Chr1	11002715	11002767	53	7	0.0466691321263037	0.346621330851922	-0.299952198725619	-39.083067665302	CG
Chr1	11023688	11023995	308	78	0.086855809902664	0.0173520278461291	0.069503782056535	528.648053672738	CHH
Chr1	11103825	11103931	107	24	0.371143308217196	0.239727637151981	0.131415671065216	113.437102978876	CHH
Chr1	11111238	11111306	69	13	0.269403358003698	0.154900443913423	0.114502914090275	61.0421263792593	CHH
Chr1	11152073	11152183	111	21	0.12733549768383	0.378587542159984	-0.251252044476155	-102.214239011296	CHH
Chr1	11154440	11154575	136	21	0.0184210161802486	0.0736963857150937	-0.0552753695348451	-94.1386004598551	CHH
Chr1	11155014	11155434	421	107	0.0178127016544666	0.11688218164024	-0.0990694799857738	-827.434343488481	CHH
Chr1	11155039	11155459	421	22	0.0142199100535857	0.515982302360599	-0.501762392307013	-284.100817211571	CHG
Chr1	11155090	11155656	567	28	0.0680675107190611	0.805216642927539	-0.737149132208478	-656.480926615714	CG
Chr1	11155514	11155777	264	67	0.0168022649399726	0.0681044292336094	-0.0513021642936368	-378.359255414718	CHH
Chr1	11156134	11156234	101	18	0.0244213925894519	0.0813948391487083	-0.0569734465592565	-82.0110238195579	CHH
Chr1	11167316	11167417	102	6	0.460630343668519	0.0153845009470213	0.445245842721498	49.1909250047532	CG
Chr1	11177086	11177167	82	7	0.381466558378502	0.0140818284653924	0.36738472991311	37.2834611311284	CG
Chr1	11180110	11180234	125	42	0.01846510948329	0.0755388192355347	-0.0570737097522447	-251.56341150785	CHH
Chr1	11184959	11185064	106	13	0.752704992875645	0.413896468495341	0.338808524380304	72.1044181213084	CG
Chr1	11253256	11253413	158	8	0.673761730859567	0.145495179880535	0.528266550979033	57.2840337394152	CG
Chr1	11256374	11256434	61	8	0.0363963656476655	0.41850756714824	-0.382111201500574	-43.5889997494962	CG
Chr1	11334344	11334397	54	11	0.113554010729776	0.0500609104605638	0.0634931002692124	50.9200874788927	CHH
Chr1	11363845	11363952	108	7	0.148439585447786	0.603073699614241	-0.454634114166455	-44.16711707476	CG
Chr1	11394158	11394248	91	7	0.259554990489053	0.727170281033655	-0.467615290544602	-38.8759137784158	CG
Chr1	11406965	11407087	123	26	0.0573350691299015	0.0116211037703028	0.0457139653595987	125.74922073238	CHH
Chr1	11407058	11407360	303	16	0.70146593367608	0.013150150276135	0.688315783399945	286.373498628342	CG
Chr1	11407205	11407399	195	44	0.063239294398334	0.00768549415821099	0.055553800240123	251.421178207658	CHH
Chr1	11407217	11407361	145	9	0.300096501944514	0.0113092128919819	0.288787289052532	63.3059641036388	CHG
Chr1	11408175	11408387	213	51	0.137889223575964	0.308754020676128	-0.170864797100165	-323.632733287734	CHH
Chr1	11426420	11426515	96	4	0.0328911005367067	0.464231447516039	-0.431340346979332	-19.7314041678166	CG
Chr1	11433267	11433355	89	16	0.453211530855714	0.0481004630642613	0.405111067791452	98.5450578767221	CG
Chr1	11441098	11441159	62	21	0.123119485074911	0.0619171505660113	0.0612023345088993	88.68541889395	CHH
Chr1	11478861	11478963	103	23	0.0481059201382228	0.00694766817802465	0.0411582519601982	104.028835688989	CHH
Chr1	11489016	11489069	54	7	0.229606003179456	0.0439995772248928	0.185606425954563	33.2652856755066	CG
Chr1	11536792	11537020	229	63	0.175437379208142	0.0890971081490268	0.0863402710591156	284.531922387595	CHH
Chr1	11537106	11537163	58	12	0.56802398659953	0.150808094376609	0.41721589222292	94.1543824908962	CG
Chr1	11550464	11550649	186	47	0.309821287942597	0.198795836427655	0.111025451514942	239.515733704749	CHH
Chr1	11554771	11554823	53	4	0.807576749635109	0.382112537731744	0.425464211903365	18.2873251310586	CG
Chr1	11596755	11596832	78	8	0.418463101918157	0.0732414099525734	0.345221691965583	55.685202899082	CHG
Chr1	11596762	11596911	150	10	0.605312315867426	0.179814085142818	0.425498230724608	52.4348948621325	CG
Chr1	11596769	11596931	163	33	0.118003408391104	0.0325821054296715	0.0854213029614329	175.520005826987	CHH
Chr1	11619287	11619386	100	33	0.0232965640099065	0.0565640973996668	-0.0332675333897602	-130.134033807292	CHH
Chr1	11619453	11619531	79	5	0.335092971695382	0.561791219357304	-0.226698247661922	-31.1048897409867	CG
Chr1	11619583	11619668	86	9	0.0632632783356706	0.25938784018421	-0.196124561848539	-45.3687403670665	CG
Chr1	11644450	11644604	155	37	0.41802570652848	0.279626653527617	0.138399053000863	186.215996049853	CHH
Chr1	11650504	11650555	52	15	0.194806655341863	0.0389028561348366	0.155903799207026	88.1337697879286	CG
Chr1	11678097	11678152	56	4	0.132846945715826	0.624437339040521	-0.491590393324694	-24.8849057513187	CG
Chr1	11678637	11678721	85	17	0.31598382419269	0.5487850611386	-0.23280123694591	-80.3379804956033	CG
Chr1	11678644	11678717	74	15	0.119272413251787	0.251469964636122	-0.132197551384335	-55.9244962361173	CHG
Chr1	11703715	11703809	95	9	0.0139238940558916	0.156496453125479	-0.142572559069588	-48.1895226819137	CHG
Chr1	11703716	11703781	66	10	0.0159576121412656	0.746015162859638	-0.730057550718373	-181.898487482723	CG
Chr1	11707708	11707872	165	29	0.186603307405913	0.0884451599719068	0.0981581474340065	138.765291689201	CHH
Chr1	11732964	11733049	86	5	0.519632639128193	0.245351399395012	0.274281239733181	26.2226283970087	CG
Chr1	11739049	11739129	81	20	0.358924878772554	0.115320603648504	0.24360427512405	98.3589147350195	CG
Chr1	11759688	11759755	68	13	0.136173281477708	0.450688268629654	-0.314514987151946	-61.9740506039246	CG
Chr1	11793953	11794005	53	12	0.203142868342442	0.307123670208137	-0.103980801865695	-55.9635636876128	CHH
Chr1	11795423	11795506	84	10	0.0125019792685949	0.16373193041285	-0.151229951144256	-50.5201757168888	CG
Chr1	11806817	11806889	73	4	0.688799879402047	0.160246362105895	0.528553517296152	39.0812461244953	CG
Chr1	11812807	11812950	144	14	0.103203154106116	0.551107388602532	-0.447904234496416	-98.0567650818096	CG
Chr1	11861514	11861687	174	51	0.0734508946773846	0.159336938133004	-0.0858860434556196	-259.370244283214	CHH
Chr1	11863458	11863549	92	8	0.3782017340514	0.0364244687974462	0.341777265253954	54.9663102387544	CG
Chr1	11904681	11904798	118	10	0.0679514179050807	0.513654811168264	-0.445703393263183	-64.84813729503	CG
Chr1	11910823	11910987	165	37	0.0712385924876346	0.0195972636096406	0.0516413288779939	186.551760314596	CHH
Chr1	11935034	11935203	170	33	0.297859337339165	0.19632131396933	0.101538023369835	144.689270179845	CHH
Chr1	11945984	11946098	115	5	0.0308809660269379	0.505323397250745	-0.474442431223807	-26.3489347161815	CG
Chr1	11952728	11952796	69	11	0.0380598361629018	0.263483990264555	-0.225424154101654	-47.3775334440709	CG
Chr1	11954257	11954428	172	10	0.616507303123769	0.0493577671222148	0.567149536001554	80.2216500706213	CG
Chr1	11983851	11984071	221	8	0.0394780933553156	0.751253517223522	-0.711775423868207	-127.441344947357	CG
Chr1	11985756	11985822	67	12	0.0360263212112565	0.264157126765935	-0.228130805554678	-67.204044933764	CG
Chr1	12039901	12040118	218	8	0.767865251433178	0.0954393946160011	0.672425856817177	111.484079907633	CG
Chr1	12039983	12040081	99	6	0.163059788589438	0.0136401788990775	0.149419609690361	31.8056539495819	CHG
Chr1	12055212	12055288	77	17	0.0629559827981074	0.0116308991662242	0.0513250836318831	75.8687669932834	CHH
Chr1	12055247	12055347	101	10	0.325246111891336	0.0224313862515751	0.302814725639761	63.8952450851169	CG
Chr1	12060460	12060521	62	9	0.55207174472519	0.352286326084278	0.199785418640912	44.1483802511797	CG
Chr1	12063497	12063585	89	4	0.24151103434364	0.0681189986320473	0.173392035711593	19.6493849002637	CHG
Chr1	12063516	12063747	232	45	0.130262667778031	0.0364563912210451	0.093806276556986	276.714562875964	CHH
Chr1	12063575	12063662	88	6	0.736471256912965	0.206161999464179	0.530309257448785	64.5895924997615	CG
Chr1	12077132	12077277	146	46	0.0276395373124088	0.0882114794550653	-0.0605719421426565	-222.434582925302	CHH
Chr1	12077155	12077270	116	8	0.289227839652422	0.694420042077361	-0.405192202424939	-51.6275109494933	CG
Chr1	12089529	12089604	76	9	0.280830756112766	0.0327262140976085	0.248104542015157	41.9077602170097	CG
Chr1	12094086	12094186	101	4	0.263305862983871	0.800900608190759	-0.537594745206888	-20.2528869280245	CG
Chr1	12136953	12137006	54	14	0.0762447409099973	0.153032864163495	-0.0767881232534981	-72.1175446729335	CHH
Chr1	12155169	12155244	76	12	0.246465719535563	0.531209266007498	-0.284743546471934	-53.697020335388	CHG
Chr1	12155532	12155644	113	11	0.369276298666239	0.782359046602885	-0.413082747936647	-54.4167490942498	CG
Chr1	12187085	12187168	84	30	0.152658399220946	0.0805500144783416	0.0721083847426046	135.124895739723	CHH
Chr1	12214924	12214974	51	4	0.459054321152009	0.194781196138175	0.264273125013834	18.4721272061674	CG
Chr1	12215100	12215299	200	45	0.182427209823471	0.0815803637327677	0.100846846090703	221.45711285868	CHH
Chr1	12215219	12215308	90	6	0.287372296536079	0.0571907900099145	0.230181506526164	31.3330215751672	CHG
Chr1	12231183	12231360	178	38	0.236747281428972	0.131086467169464	0.105660814259508	178.324438647837	CHH
Chr1	12243475	12243541	67	5	0.134513760064626	0.694985583404541	-0.560471823339915	-32.0309938492129	CG
Chr1	12253211	12253315	105	32	0.15994656912294	0.278567636669746	-0.118621067546805	-160.56761151754	CHH
Chr1	12255445	12255566	122	39	0.174350836115111	0.104228424776604	0.070122411338507	159.678172605688	CHH
Chr1	12255585	12255858	274	12	0.578606434984633	0.130184319048899	0.448422115935734	110.095869549089	CG
Chr1	12255653	12255746	94	5	0.251972072610618	0.0298849723544544	0.222087100256163	26.0660907006298	CHG
Chr1	12255677	12255787	111	27	0.0644799532496693	0.0127334029890777	0.0517465502605917	137.43485029952	CHH
Chr1	12276488	12276653	166	47	0.0196007612954591	0.0734363206995843	-0.0538355594041252	-209.977405137896	CHH
Chr1	12277454	12277608	155	33	0.187216781309103	0.0819608977922265	0.105255883516876	171.580544954207	CHH
Chr1	12277786	12278987	1202	39	0.0618103610403287	0.685770341089101	-0.623959980048772	-503.273108514857	CG
Chr1	12277866	12278161	296	14	0.0142167359619076	0.397815939016693	-0.383599203054785	-109.795977069056	CHG
Chr1	12277993	12278191	199	61	0.00669804498322178	0.067237698105678	-0.0605396531224562	-360.22237726746	CHH
Chr1	12278474	12278769	296	23	0.0147386984211254	0.319662238157877	-0.304923539736752	-203.606370851803	CHG
Chr1	12292828	12292878	51	7	0.921205106098361	0.860008052990049	0.061197053108312	27.0547854852372	CG
Chr1	12299297	12299372	76	28	0.0839206053674319	0.16298601277941	-0.0790654074119779	-140.485822221838	CHH
Chr1	12299484	12299631	148	41	0.0683946817925027	0.128330126308128	-0.0599354445156257	-180.667317827041	CHH
Chr1	12320362	12320448	87	6	0.174647117069147	0.488905935014983	-0.314258817945836	-37.3324667431085	CG
Chr1	12333588	12333711	124	35	0.16981909438019	0.0978507376135652	0.0719683567666248	165.527396985107	CHH
Chr1	12343246	12343297	52	13	0.0462263805786361	0.145651268439181	-0.0994248878605452	-72.275366092534	CHH
Chr1	12346702	12346787	86	13	0.201115646548759	0.0324052069625158	0.168710439586243	61.744800368307	CG
Chr1	12361561	12361682	122	11	0.838117855548881	0.627652841570799	0.210465013978081	47.8577424657256	CG
Chr1	12446784	12447024	241	6	0.0848191873626156	0.768605079623289	-0.683785892260674	-84.150134803389	CG
Chr1	12455234	12455296	63	10	0.103604275720781	0.0278789799570717	0.0757252957637089	46.3316004918623	CHH
Chr1	12455290	12455390	101	12	0.486112142692139	0.163662622681487	0.322449520010652	67.7930378018588	CG
Chr1	12455316	12455379	64	5	0.200903773629007	0.0468776336030742	0.154026140025933	24.5611624028043	CHG
Chr1	12525133	12525292	160	25	0.143983815824383	0.0459545064373596	0.0980293093870233	124.904388160587	CHH
Chr1	12529900	12530004	105	4	0.683113495051988	0.0604925155720021	0.622620979479986	53.2071787389135	CG
Chr1	12530240	12530298	59	23	0.466818217484862	0.346113998881017	0.120704218603845	112.090236178506	CHH
Chr1	12542482	12542575	94	11	0.233351360797682	0.0604329680405743	0.172918392757107	50.5200458192657	CHG
Chr1	12542509	12542641	133	30	0.0810647909366061	0.0264160320041878	0.0546487589324183	131.561650298629	CHH
Chr1	12560319	12560552	234	13	0.716442830221249	0.259500308725462	0.456942521495787	154.383712342716	CG
Chr1	12561449	12561696	248	69	0.00917784197145938	0.0831667814590092	-0.0739889394875498	-528.471833960119	CHH
Chr1	12561539	12561785	247	6	0.0117096428804677	0.443669023526006	-0.431959380645538	-49.267370517798	CG
Chr1	12561667	12561752	86	4	0.0213487215637791	0.146140166818606	-0.124791445254827	-17.9713772600163	CHG
Chr1	12578049	12578115	67	19	0.119132022278968	0.229539530876944	-0.110407508597975	-113.135168486215	CHH
Chr1	12592806	12592916	111	33	0.114542653598068	0.236661591997598	-0.122118938399531	-174.674513686981	CHH
Chr1	12594859	12594984	126	38	0.249309897167496	0.144106253058552	0.105203644108944	188.593335896558	CHH
Chr1	12606684	12606796	113	11	0.707473494281364	0.220089870128873	0.487383624152491	77.6846190675345	CG
Chr1	12608924	12609004	81	15	0.0195260599425022	0.277886408190566	-0.258360348248063	-86.2192099566439	CG
Chr1	12640341	12640421	81	8	0.437765566023017	0.0155588961256627	0.422206669897354	78.9910420347223	CG
Chr1	12640710	12640788	79	21	0.264486308626761	0.145927914206061	0.1185583944207	98.0464903588686	CHH
Chr1	12687259	12687424	166	15	0.798102089838204	0.159682565092467	0.638419524745737	156.467199553858	CG
Chr1	12691715	12691765	51	11	0.156493892227362	0.0884243557495602	0.0680695364778022	42.4715651735886	CHH
Chr1	12711184	12711272	89	26	0.0237407231216513	0.0575091067745426	-0.0337683836528913	-107.439398876488	CHH
Chr1	12711436	12711851	416	124	0.0221771581161172	0.0726869886046538	-0.0505098304885366	-608.328817518761	CHH
Chr1	12711446	12711795	350	30	0.540829333564289	0.842301336141696	-0.301472002577407	-203.69193311771	CG
Chr1	12711483	12711629	147	9	0.0365557432941002	0.308473056316146	-0.271917313022046	-57.9131858183317	CHG
Chr1	12711690	12711781	92	4	0.124243514049068	0.405522142147492	-0.281278628098424	-23.2615842885991	CHG
Chr1	12723590	12723650	61	12	0.102039343615874	0.204721253386054	-0.10268190977018	-55.2686430684797	CHH
Chr1	12726956	12727057	102	34	0.114437030880869	0.222988368041151	-0.108551337160281	-148.776172501002	CHH
Chr1	12730166	12730289	124	27	0.217105104394905	0.332094134614628	-0.114989030219723	-136.106961433242	CHH
Chr1	12741955	12742007	53	8	0.28387811229159	0.685965720552543	-0.402087608260953	-48.1521050349515	CG
Chr1	12742758	12742912	155	43	0.13390317716597	0.0602246389232794	0.0736785382426905	217.523069954514	CHH
Chr1	12746056	12746262	207	33	0.130229007473802	0.0308566535064247	0.0993723539673769	210.836412191724	CHH
Chr1	12746149	12746230	82	4	0.489014877459168	0.116784375177917	0.372230502281251	24.2225626869947	CG
Chr1	12757099	12757159	61	10	0.0485062768642889	0.215152978759463	-0.166646701895174	-52.8594416179365	CHH
Chr1	12760294	12760666	373	91	0.0599572235596679	0.150922085064295	-0.0909648615046267	-500.146882428065	CHH
Chr1	12814504	12814590	87	23	0.0566151359354057	0.112744261424885	-0.0561291254894797	-98.1649876506594	CHH
Chr1	12827121	12827389	269	81	0.103661821567561	0.185558854082562	-0.0818970325150004	-364.902513256283	CHH
Chr1	12831321	12831398	78	20	0.076677499311492	0.159493547908793	-0.0828160485973008	-87.7445074649171	CHH
Chr1	12833587	12833649	63	15	0.0826437460382395	0.175108491881977	-0.0924647458437375	-68.0258257630422	CHH
Chr1	12843571	12844080	510	11	0.784721408238014	0.139411703195013	0.645309705043001	148.479843390901	CG
Chr1	12844436	12844555	120	4	0.744806164980061	0.361629333928489	0.383176831051572	19.8458784368068	CG
Chr1	12851004	12851094	91	8	0.0800655640905423	0.417852511181708	-0.337786947091165	-63.5078851745014	CG
Chr1	12858360	12858507	148	13	0.446539543329381	0.751236134934105	-0.304696591604724	-74.3184541796649	CHG
Chr1	12869063	12869257	195	44	0.0354143808070983	0.100083911395762	-0.0646695305886638	-215.149506430461	CHH
Chr1	12882731	12882797	67	6	0.0208688813081146	0.440023105635466	-0.419154224327351	-53.6566799074768	CG
Chr1	12895649	12895783	135	8	0.350647202247063	0.124263769505494	0.226383432741569	40.2007793073066	CG
Chr1	12896555	12896773	219	16	0.0347336443302935	0.298486919029391	-0.263753274699097	-128.823150495394	CG
Chr1	12898310	12898374	65	6	0.0512033411753604	0.731628806477574	-0.680425465302214	-102.278952709151	CG
Chr1	12899542	12899656	115	29	0.0750613096753129	0.159358149395749	-0.0842968397204364	-142.679505556405	CHH
Chr1	12907520	12907759	240	83	0.258535082218879	0.52063215554939	-0.262097073330512	-805.963197483656	CHH
Chr1	12908484	12908618	135	13	0.212798312557777	0.068122466341981	0.144675846215796	60.4888483729481	CG
Chr1	12918441	12918504	64	7	0.034838597076973	0.16977786376091	-0.134939266683937	-27.7697886628617	CG
Chr1	12956884	12956981	98	5	0.520250623859396	0.0879415019016828	0.432309121957713	30.6657213779858	CG
Chr1	12966339	12966423	85	6	0.0229777430890324	0.49040638169464	-0.467428638605608	-48.2846087066015	CG
Chr1	12966465	12966636	172	45	0.0443366928504535	0.118037693189726	-0.0737010003392721	-226.318598189863	CHH
Chr1	12983707	12983814	108	8	0.420485595527685	0.0321545035548611	0.388331091972824	61.8625919464979	CG
Chr1	12995802	12996051	250	25	0.411558234998659	0.841650042826345	-0.430091807827686	-273.985099693641	CG
Chr1	12996036	12996112	77	14	0.142597891783319	0.0728177464468137	0.0697801453365057	54.2401175304702	CHH
Chr1	13023438	13023497	60	24	0.0711223971794688	0.137563466166957	-0.0664410689874878	-104.637853175299	CHH
Chr1	13023785	13023888	104	30	0.0730724296017053	0.130821830237037	-0.0577494006353314	-116.884241825336	CHH
Chr1	13024479	13024612	134	41	0.0496961089803511	0.119488483992746	-0.0697923750123949	-188.436212889665	CHH
Chr1	13029529	13029684	156	47	0.10581945641402	0.0337501115405868	0.072069344873433	227.257071587985	CHH
Chr1	13044879	13045469	591	33	0.584854571850765	0.0272744007809503	0.557580171069815	529.495705481252	CG
Chr1	13045026	13045354	329	74	0.0842508579644783	0.012231669725278	0.0720191882392003	469.787137378431	CHH
Chr1	13055381	13055665	285	79	0.113508444652493	0.0246622444793275	0.0888462001731654	564.927218043288	CHH
Chr1	13056084	13056138	55	21	0.133720973899877	0.071012727439227	0.06270824646065	90.250829050817	CHH
Chr1	13057775	13057877	103	26	0.082477571129086	0.169824782707925	-0.0873472115788388	-122.113502717033	CHH
Chr1	13065303	13065497	195	49	0.0714430476971648	0.1385070641772	-0.0670640164800353	-221.724545438617	CHH
Chr1	13102854	13103005	152	57	0.128408457443096	0.0336350780262014	0.0947733794168949	331.59681738767	CHH
Chr1	13106456	13106573	118	8	0.134882611411395	0.589874128476236	-0.454991517064841	-67.2960904807323	CG
Chr1	13106512	13106612	101	10	0.0189405559115081	0.169802079427597	-0.150861523516089	-52.2822529675906	CHG
Chr1	13119670	13119754	85	8	0.809936948808242	0.511070274322561	0.29886667448568	39.9032618713252	CG
Chr1	13125876	13126057	182	31	0.0221399746988439	0.0934296678083842	-0.0712896931095403	-166.947815548501	CHH
Chr1	13130456	13130531	76	8	0.0343013417682666	0.245517629529758	-0.211216287761491	-44.8018814565966	CG
Chr1	13133659	13133809	151	49	0.126799591290883	0.232456414827779	-0.105656823536896	-218.295200584636	CHH
Chr1	13143236	13143379	144	8	0.0188450903483034	0.274814522218704	-0.2559694318704	-45.8432845431018	CG
Chr1	13150123	13150406	284	82	0.110785592756051	0.215271073244193	-0.104485480488142	-433.251451949183	CHH
Chr1	13155463	13155530	68	5	0.18237840620671	0.0057907166482926	0.176587689558417	27.3073615708125	CHG
Chr1	13155464	13155663	200	10	0.624289637417321	0.0166854767462015	0.60760416067112	174.776082403137	CG
Chr1	13158607	13158670	64	11	0.310365558649735	0.0347064534630643	0.275659105186671	60.6197406737047	CG
Chr1	13199122	13199252	131	38	0.0384328175891833	0.092805913520206	-0.0543730959310227	-168.373491407674	CHH
Chr1	13200966	13201026	61	5	0.0968272092358328	0.0230141461017433	0.0738130631340894	18.5365427111694	CHG
Chr1	13237316	13237444	129	42	0.0830701736088431	0.157448349973868	-0.0743781763650244	-191.49399435049	CHH
Chr1	13237610	13237692	83	26	0.115422646287112	0.0575332890457122	0.0578893572413998	111.533752245098	CHH
Chr1	13243305	13243410	106	28	0.0605828729928736	0.105640912317152	-0.0450580393242787	-102.057820480226	CHH
Chr1	13256495	13256564	70	8	0.0217854415841564	0.575835393469695	-0.554049951885539	-123.84711701077	CG
Chr1	13259051	13259136	86	9	0.15709435403784	0.0186269384191783	0.138467415618661	47.8276541954648	CG
Chr1	13275331	13275462	132	31	0.0611937733369497	0.15446072933178	-0.0932669559948298	-135.397325836166	CHH
Chr1	13285217	13285315	99	28	0.0833891861030868	0.161876026542927	-0.0784868404398404	-115.385410105655	CHH
Chr1	13308010	13308138	129	55	0.0770459824369521	0.191778603634349	-0.114732621197397	-314.178095149224	CHH
Chr1	13308785	13308937	153	43	0.0536045099567649	0.111915099330436	-0.0583105893736709	-174.47544629637	CHH
Chr1	13342252	13342425	174	26	0.0196074484558176	0.0742756216243577	-0.0546681731685401	-111.960088790722	CHH
Chr1	13343507	13343578	72	6	0.307722192750934	0.603977346771467	-0.296255154020532	-31.6476929823149	CG
Chr1	13351594	13351746	153	14	0.0182717928724385	0.233611042681054	-0.215339249808616	-90.3707882038369	CHG
Chr1	13351662	13351719	58	4	0.179173695058517	0.648521735965688	-0.469348040907171	-26.6388868601709	CG
Chr1	13354226	13354671	446	12	0.652800668566422	0.136507179549452	0.516293489016971	160.411330960066	CG
Chr1	13359087	13359155	69	4	0.753247104002661	0.163132865656055	0.590114238346606	42.5866274907941	CG
Chr1	13371472	13371836	365	84	0.0896352893663711	0.0356109239425336	0.0540243654238375	367.408079967455	CHH
Chr1	13371983	13372089	107	19	0.0502454344344751	0.114273221918035	-0.06402778748356	-80.0633240569278	CHH
Chr1	13401790	13401945	156	45	0.082920831469768	0.140152007171105	-0.0572311757013372	-175.689367974262	CHH
Chr1	13409543	13409642	100	17	0.348622682449908	0.5575067573132	-0.208884074863292	-80.1610839949646	CHG
Chr1	13428432	13428517	86	20	0.0582747017902043	0.163165893144906	-0.104891191354701	-110.218879233402	CHH
Chr1	13430232	13430282	51	25	0.153569713865426	0.0583103626724725	0.0952593511929537	135.084801949208	CHH
Chr1	13437454	13437516	63	12	0.0298927103490482	0.0812171434251563	-0.0513244330761082	-53.8100097040317	CHH
Chr1	13444685	13444790	106	13	0.59932956388855	0.772134438709072	-0.172804874820521	-57.4975906574398	CHG
Chr1	13448765	13448844	80	4	0.796709109439324	0.297065046476454	0.499644062962871	30.45592014767	CG
Chr1	13457015	13457120	106	30	0.0952657039099103	0.0323559745418354	0.0629097293680749	138.995434825387	CHH
Chr1	13461424	13461595	172	37	0.117795647675569	0.0481140271743068	0.0696816205012625	183.094057250298	CHH
Chr1	13473406	13473471	66	7	0.351379154460782	0.718598985223904	-0.367219830763122	-41.1009125931666	CG
Chr1	13476955	13477087	133	39	0.0482912384939525	0.117057662794247	-0.0687664243002948	-205.232828881513	CHH
Chr1	13499110	13499424	315	75	0.0490211992709175	0.155860283970562	-0.106839084699644	-415.663098635116	CHH
Chr1	13504609	13504689	81	8	0.265678426299544	0.450597005902612	-0.184918579603068	-39.3647911818393	CHG
Chr1	13517020	13517219	200	63	0.127479666737359	0.234420270031177	-0.106940603293818	-302.107958557552	CHH
Chr1	13521902	13522096	195	55	0.0438407962087553	0.116960761276902	-0.0731199650681468	-294.977139399715	CHH
Chr1	13524497	13524586	90	27	0.0550022057921431	0.120264438976767	-0.0652622331846235	-134.792599436851	CHH
Chr1	13528312	13528436	125	17	0.611997209847351	0.250435691880847	0.361561517966503	101.169043707783	CG
Chr1	13544676	13544859	184	58	0.323657963216644	0.194874048331287	0.128783914885358	329.877030606521	CHH
Chr1	13545778	13545942	165	41	0.134449700098847	0.074754853655277	0.0596948464435703	168.356408974803	CHH
Chr1	13560537	13560818	282	86	0.132541443229802	0.264465540982086	-0.131924097752283	-440.686753439298	CHH
Chr1	13572831	13573011	181	44	0.0361367187751973	0.122496875638686	-0.0863601568634886	-237.923441339869	CHH
Chr1	13575733	13575896	164	52	0.0974407164540703	0.188719247408844	-0.0912785309547739	-227.292132338797	CHH
Chr1	13579983	13580186	204	51	0.0685755932217089	0.152175873832362	-0.0836002806106534	-233.806041128258	CHH
Chr1	13580937	13580991	55	19	0.0673699687143044	0.135035123041055	-0.0676651543267511	-80.8967893242474	CHH
Chr1	13590462	13590612	151	8	0.106743116657883	0.725462210173019	-0.618719093515137	-104.79371213022	CG
Chr1	13603957	13604574	618	172	0.144279435199486	0.0537373803677404	0.0905420548317454	1152.98182103208	CHH
Chr1	13604291	13605088	798	22	0.765514695038067	0.0781648349271533	0.687349860110913	478.956191312121	CG
Chr1	13604565	13604862	298	6	0.385312483047342	0.012506444502427	0.372806038544915	57.4364272155985	CHG
Chr1	13605049	13605141	93	8	0.406403991542787	0.169846995096633	0.236556996446155	55.2972058871967	CHG
Chr1	13618260	13618325	66	19	0.0467230416957337	0.100535461045357	-0.0538124193496233	-81.9392177891936	CHH
Chr1	13621001	13621131	131	42	0.0923460974119292	0.166067276307506	-0.0737211788955764	-158.910816998214	CHH
Chr1	13627735	13627786	52	19	0.147819216596984	0.237467923817653	-0.0896487072206689	-83.3319210318704	CHH
Chr1	13631869	13631993	125	36	0.15651995524604	0.252709446552239	-0.0961894913061987	-148.054351562517	CHH
Chr1	13635059	13635240	182	17	0.209629419947154	0.467030723905869	-0.257401303958716	-95.0744229459976	CHG
Chr1	13635832	13635931	100	4	0.331872836248655	0.536544652295351	-0.204671816046696	-19.6110529928811	CHG
Chr1	13636072	13636164	93	7	0.0740261122557493	0.321351078034733	-0.247324965778984	-31.4653162522375	CG
Chr1	13652593	13652745	153	23	0.656452021237674	0.775763675494355	-0.119311654256681	-100.850090875632	CHG
Chr1	13652761	13652839	79	23	0.145771395314176	0.230717665215354	-0.084946269901178	-91.6478718212176	CHH
Chr1	13659601	13659710	110	16	0.198838189983246	0.351206792393044	-0.152368602409799	-68.7371384041278	CHG
Chr1	13667741	13668009	269	66	0.0619021667382827	0.133224738415429	-0.0713225716771461	-333.804996739041	CHH
Chr1	13675904	13676172	269	8	0.632260251640833	0.166839652198719	0.465420599442114	63.4378312828949	CG
Chr1	13680119	13680171	53	5	0.247357421698341	0.534488840827104	-0.287131419128762	-23.892462102222	CHG
Chr1	13691600	13691685	86	22	0.089924657593852	0.178399460372476	-0.0884748027786237	-109.464058658998	CHH
Chr1	13699191	13699627	437	28	0.0194915726034372	0.574883345061459	-0.555391772458022	-472.622437462606	CG
Chr1	13699331	13699561	231	45	0.00923039511690276	0.0906510774187122	-0.0814206823018095	-304.440952372766	CHH
Chr1	13699380	13699659	280	18	0.0150938780541411	0.297757811624527	-0.282663933570386	-124.012554742363	CHG
Chr1	13706922	13707110	189	46	0.0299711715022893	0.0866337883377046	-0.0566626168354153	-235.601211024985	CHH
Chr1	13714478	13714574	97	36	0.236915767034045	0.126164151077894	0.110751615956151	174.868066350745	CHH
Chr1	13716148	13716338	191	43	0.0654106619490357	0.156734697931519	-0.0913240359824836	-213.516145045702	CHH
Chr1	13720516	13720639	124	29	0.45357264444553	0.616432962796865	-0.162860318351336	-130.581702408931	CHG
Chr1	13741433	13741596	164	42	0.0725335266441518	0.159022417394533	-0.0864888907503812	-190.268406310632	CHH
Chr1	13771993	13772132	140	59	0.0665027999278988	0.180112008133187	-0.113609208205288	-361.338282556261	CHH
Chr1	13794090	13794153	64	11	0.45287295986331	0.687575801259336	-0.234702841396026	-42.4761317491487	CHG
Chr1	13795088	13795138	51	5	0.435095755022869	0.595362573598412	-0.160266818575543	-21.8651835797947	CHG
Chr1	13795274	13795326	53	5	0.373485458464961	0.630893967291405	-0.257408508826445	-23.2029236745127	CG
Chr1	13816399	13816509	111	31	0.0447397040017417	0.0892539926775059	-0.0445142886757642	-128.170348759004	CHH
Chr1	13824341	13824507	167	45	0.0583820526626562	0.116579268745549	-0.0581972160828931	-195.812272722911	CHH
Chr1	13846461	13846518	58	5	0.395627023564409	0.610117487985706	-0.214490464421297	-22.01808032223	CHG
Chr1	13847016	13847102	87	22	0.0619231300000667	0.116029533797508	-0.0541064037974412	-83.7767128108243	CHH
Chr1	13851083	13851147	65	15	0.192753829369966	0.113609891348612	0.0791439380213533	61.1912127308989	CHH
Chr1	13852627	13852710	84	12	0.0178088928408615	0.255799247493071	-0.23799035465221	-104.792914435558	CG
Chr1	13854239	13854368	130	16	0.681984721695763	0.256738212227959	0.425246509467805	129.498539754406	CG
Chr1	13857719	13857858	140	43	0.0359589749245969	0.10241420886813	-0.0664552339435334	-240.806465286699	CHH
Chr1	13858493	13858673	181	50	0.0511958085780574	0.130990982441877	-0.0797951738638193	-264.325016824389	CHH
Chr1	13860620	13860671	52	11	0.0279660023721336	0.0788888361850319	-0.0509228338128984	-50.4492592290675	CHH
Chr1	13868021	13868258	238	62	0.0878614862107671	0.1580242194406	-0.0701627332298325	-266.610657205869	CHH
Chr1	13869627	13869701	75	14	0.0459131953062321	0.119956545619707	-0.0740433503134746	-63.9215330016288	CHH
Chr1	13874882	13874962	81	22	0.0610197953200699	0.112123623858632	-0.0511038285385619	-92.8411346430122	CHH
Chr1	13878334	13878482	149	42	0.0289370864212233	0.0862154743276486	-0.0572783879064253	-196.109235398808	CHH
Chr1	13905221	13905337	117	24	0.142082564804848	0.257866498019853	-0.115783933215005	-107.090315980503	CHH
Chr1	13907855	13908090	236	75	0.0631150249020041	0.145323895744627	-0.0822088708426226	-412.39613749519	CHH
Chr1	13932244	13932313	70	7	0.405234381216563	0.60594998513023	-0.200715603913667	-28.189399674378	CHG
Chr1	13935779	13935840	62	16	0.110828169759319	0.186141011639435	-0.0753128418801151	-69.6860988750893	CHH
Chr1	13963226	13963380	155	41	0.0767716540727771	0.153351625450615	-0.0765799713778375	-173.605339466439	CHH
Chr1	13963618	13963739	122	29	0.0724116743379318	0.174125865046273	-0.101714190708341	-155.527480218303	CHH
Chr1	13966144	13966262	119	10	0.490089598762489	0.0237643471371417	0.466325251625347	121.848906581941	CG
Chr1	13992821	13992917	97	18	0.0402042154056711	0.0998325390580803	-0.0596283236524092	-75.1115129722528	CHH
Chr1	13995051	13995138	88	31	0.0540349223804292	0.11213878915358	-0.058103866773151	-138.852533077057	CHH
Chr1	14000394	14000520	127	33	0.0631890852478274	0.132936052500435	-0.0697469672526079	-153.949545617827	CHH
Chr1	14006821	14006896	76	7	0.651073423104608	0.364963835916034	0.286109587188574	33.0468777091373	CG
Chr1	14016529	14016732	204	52	0.059490927110277	0.120703215679	-0.0612122885687234	-219.543914568324	CHH
Chr1	14041269	14041339	71	21	0.0506697076400789	0.11622716571223	-0.065557458072151	-88.8877126782638	CHH
Chr1	14046447	14046508	62	19	0.0556060461259388	0.118022067550675	-0.0624160214247366	-77.8264413869976	CHH
Chr1	14065857	14065961	105	29	0.120497117068315	0.0338811502002411	0.0866159668680744	143.007152960086	CHH
Chr1	14077285	14077363	79	23	0.118217982899271	0.194259627831321	-0.0760416449320508	-102.116867742834	CHH
Chr1	14083586	14083638	53	8	0.693856907337738	0.846645067324844	-0.152788159987105	-33.6125803456752	CHG
Chr1	14090715	14090826	112	40	0.0987675804147598	0.181224094682383	-0.0824565142676233	-178.705670241458	CHH
Chr1	14093701	14093766	66	9	0.639679589143753	0.760326010984757	-0.120646421841004	-38.7966720168102	CHG
Chr1	14094621	14094733	113	34	0.0756978942621558	0.143134686097778	-0.0674367918356222	-149.214908026111	CHH
Chr1	14095810	14095873	64	5	0.301232220442698	0.515884294919819	-0.214652074477121	-21.6898544208757	CHG
Chr1	14105717	14105808	92	36	0.11879733738305	0.216307902918558	-0.0975105655355082	-161.503888753033	CHH
Chr1	14112628	14112756	129	44	0.0699442983337752	0.147229229754273	-0.0772849314204976	-204.442724195186	CHH
Chr1	14124093	14124198	106	35	0.0818391061455586	0.181322218368762	-0.0994831122232036	-183.219800218933	CHH
Chr1	14139678	14139904	227	68	0.115224416743322	0.262560027037618	-0.147335610294296	-426.574666308482	CHH
Chr1	14178077	14178250	174	51	0.368940427681108	0.243468903928364	0.125471523752744	278.503212989012	CHH
Chr1	14197353	14197403	51	26	0.0743687369585443	0.15490626459471	-0.0805375276361661	-121.40467186109	CHH
Chr1	14205462	14205518	57	16	0.110337784485954	0.180796430122442	-0.0704586456364882	-64.8203449572349	CHH
Chr1	14209862	14209966	105	39	0.0941813324171832	0.198345070073991	-0.104163737656808	-178.199041437265	CHH
Chr1	14229379	14229533	155	55	0.136445564670666	0.265650508639675	-0.129204943969009	-277.543593963464	CHH
Chr1	14240762	14240851	90	11	0.609963124635671	0.769033203608113	-0.159070078972442	-43.4710092636172	CHG
Chr1	14272983	14273075	93	28	0.0968343435729029	0.166543068037963	-0.0697087244650603	-116.848473538414	CHH
Chr1	14298651	14298755	105	22	0.261524334138934	0.157298373108812	0.104225961030122	107.603583701919	CHH
Chr1	14300615	14300693	79	26	0.0688845540522999	0.159937671401728	-0.0910531173494279	-124.377087244023	CHH
Chr1	14306963	14307047	85	18	0.0397072685588818	0.102855780524977	-0.0631485119660951	-87.1949595527792	CHH
Chr1	14307234	14307335	102	6	0.775341702088714	0.497184566906326	0.278157135182388	29.6831985178743	CG
Chr1	14387071	14387190	120	41	0.0673424713534168	0.184879645197635	-0.117537173844218	-199.88019411531	CHH
Chr1	14476017	14476074	58	19	0.112674738947605	0.207184008078198	-0.0945092691305926	-85.603158315894	CHH
Chr1	14488414	14488547	134	44	0.172451407722281	0.266496685300018	-0.094045277577737	-193.684095879228	CHH
Chr1	14497953	14498009	57	5	0.797286657764424	0.87496184997915	-0.0776751922147261	-18.6257988503014	CG
Chr1	14544112	14544274	163	49	0.105161458662232	0.204096353678644	-0.0989348950164122	-248.613478269111	CHH
Chr1	14670685	14670851	167	58	0.0986386491811011	0.177497820859961	-0.0788591716788601	-285.732439893469	CHH
Chr1	14678188	14678549	362	107	0.0818329952615734	0.169395766895462	-0.0875627716338887	-569.819928609351	CHH
Chr1	14679056	14679180	125	35	0.0708088324167647	0.116950255715568	-0.0461414232988035	-131.565008906575	CHH
Chr1	14679374	14679535	162	54	0.0838029680002957	0.159920375644413	-0.0761174076441175	-248.644513799672	CHH
Chr1	14685344	14685639	296	82	0.0543941620299259	0.140319032311523	-0.085924870281597	-408.819548467404	CHH
Chr1	14687084	14687144	61	19	0.0809457758386853	0.141264204826153	-0.0603184289874681	-78.8166527603544	CHH
Chr1	14687402	14687692	291	80	0.0639855638538713	0.137555524238408	-0.0735699603845368	-406.304405291129	CHH
Chr1	14691037	14691115	79	28	0.0765665523270383	0.135751982791637	-0.0591854304645986	-109.43767010967	CHH
Chr1	14695499	14695767	269	79	0.0581743386020523	0.14175665035731	-0.0835823117552579	-417.448618011407	CHH
Chr1	14696238	14696383	146	42	0.0586868477780266	0.126393534159549	-0.067706686381522	-192.522080580821	CHH
Chr1	14696848	14697149	302	84	0.063130424600749	0.127656197785882	-0.0645257731851327	-364.000748022899	CHH
Chr1	14697836	14698047	212	58	0.0589099061065759	0.132695486594316	-0.0737855804877397	-291.983289766594	CHH
Chr1	14707626	14707805	180	54	0.138780884985207	0.0729251400598243	0.0658557449253825	236.306418509154	CHH
Chr1	14719885	14719995	111	38	0.0421902737522602	0.105174492860008	-0.0629842191077475	-168.863000717385	CHH
Chr1	14730572	14730847	276	81	0.0806727775147919	0.159789791118521	-0.0791170136037291	-387.591940419782	CHH
Chr1	14734653	14734711	59	17	0.208857508770336	0.13126990517947	0.0775876035908668	78.231303274879	CHH
Chr1	14735290	14735369	80	17	0.0877270230644051	0.156595444115934	-0.0688684210515289	-78.1452804404298	CHH
Chr1	14736490	14736664	175	45	0.0944282572717186	0.157404399213367	-0.062976141941648	-176.118327167165	CHH
Chr1	14741463	14741572	110	37	0.184072012015	0.11003244618354	0.0740395658314602	147.142681442891	CHH
Chr1	14744002	14744181	180	53	0.200907468318805	0.105785995174007	0.0951214731447978	257.204301370547	CHH
Chr1	14745160	14745330	171	46	0.0537900429755182	0.133359571261966	-0.0795695282864477	-234.842808014808	CHH
Chr1	14885942	14886220	279	85	0.0834638733267954	0.154891168078589	-0.0714272947517935	-397.610258051174	CHH
Chr1	14886562	14886798	237	61	0.0668473850169868	0.127309358733404	-0.0604619737164169	-274.936031138893	CHH
Chr1	14887627	14887733	107	28	0.0851218749662501	0.150406980765271	-0.0652851057990211	-125.655939354295	CHH
Chr1	14889015	14889264	250	72	0.0809629542871408	0.161830057044819	-0.0808671027576781	-361.534854883274	CHH
Chr1	14920463	14920561	99	26	0.0440429891821562	0.0979075956010387	-0.0538646064188825	-107.026204177946	CHH
Chr1	14922751	14922856	106	31	0.0484265049432205	0.1433891489022	-0.0949626439589797	-161.663530809027	CHH
Chr1	14928466	14928625	160	52	0.0776265510645648	0.147200807652526	-0.0695742565879617	-234.793883245576	CHH
Chr1	14930970	14931285	316	90	0.0456310689675634	0.131501984445799	-0.0858709154782354	-535.170303144187	CHH
Chr1	14945561	14945640	80	17	0.0817415320384205	0.138977129755801	-0.0572355977173801	-68.3086029320403	CHH
Chr1	14953240	14953529	290	88	0.0939718653786269	0.210722792698706	-0.116750927320079	-518.254211697118	CHH
Chr1	14955958	14956179	222	68	0.0926314005447301	0.167897902608833	-0.0752665020641029	-317.867675989843	CHH
Chr1	14964149	14964493	345	102	0.064818621053846	0.152929371838973	-0.0881107507851265	-528.327944733725	CHH
Chr1	14965135	14965364	230	68	0.0793807345854463	0.146667856708729	-0.0672871221232823	-308.970948436824	CHH
Chr1	14966586	14966707	122	36	0.0444926355844109	0.177435467884449	-0.132942832300038	-199.068380858303	CHH
Chr1	14987610	14987689	80	24	0.0861916793770727	0.163420467335507	-0.0772287879584338	-114.769700800381	CHH
Chr1	15008894	15009067	174	8	0.0267810444270938	0.253600092954723	-0.226819048527629	-50.800325923276	CG
Chr1	15009971	15010109	139	38	0.0538958784050785	0.115110585174909	-0.0612147067698303	-188.344282103553	CHH
Chr1	15013502	15013709	208	66	0.0764695583111288	0.153118213584428	-0.0766486552732992	-323.483948531206	CHH
Chr1	15013910	15014165	256	68	0.0496340927235633	0.145398851047387	-0.0957647583238233	-401.733285445274	CHH
Chr1	15019680	15019751	72	15	0.167168956707572	0.0780445835274394	0.0891243731801324	72.5679749104152	CHH
Chr1	15023712	15023813	102	21	0.0713440046235667	0.134739032619158	-0.0633950279955912	-84.4043152302205	CHH
Chr1	15031782	15032030	249	69	0.066025066058531	0.177981204800542	-0.111956138742011	-371.660306671215	CHH
Chr1	15032676	15032927	252	52	0.0580249453272418	0.199866804988227	-0.141841859660986	-318.308021625009	CHH
Chr1	15054995	15055146	152	54	0.0887877703180971	0.195340555807531	-0.106552785489434	-298.994469127058	CHH
Chr1	15060799	15060852	54	6	0.667142391784927	0.823186824223768	-0.156044432438841	-26.6875284952487	CHG
Chr1	15063735	15063837	103	21	0.0470980237310796	0.151885869286928	-0.104787845555849	-101.876915919741	CHH
Chr1	15071135	15071187	53	15	0.107757217687759	0.178095523081311	-0.0703383053935525	-60.3525693532681	CHH
Chr1	15073636	15073825	190	62	0.129857864493585	0.25112262427503	-0.121264759781445	-303.017234173529	CHH
Chr1	15085912	15086011	100	27	0.0373698836834814	0.148515888518777	-0.111146004835295	-138.750901934832	CHH
Chr1	15095776	15095945	170	57	0.132426121788049	0.245044052583144	-0.112617930795095	-270.888728755769	CHH
Chr1	15103279	15103468	190	50	0.113418802220115	0.211322568051428	-0.0979037658313129	-244.279586266507	CHH
Chr1	15106104	15106228	125	37	0.0845009739895401	0.154956196128836	-0.0704552221392964	-144.098557546518	CHH
Chr1	15122691	15122762	72	26	0.125137734235896	0.287450023032219	-0.162312288796323	-138.344935037165	CHH
Chr1	15136502	15136574	73	23	0.137850492731361	0.210558197150182	-0.0727077044188211	-93.1454422668602	CHH
Chr1	15170041	15170108	68	23	0.118115469124339	0.20585650506522	-0.0877410359408808	-91.4515599121008	CHH
Chr1	15173461	15173642	182	49	0.0805504694277414	0.217725042669089	-0.137174573241348	-253.01114359911	CHH
Chr1	15186960	15187016	57	9	0.0621561476841919	0.141785569112109	-0.0796294214279173	-38.2912308020903	CHH
Chr1	15213726	15213864	139	17	0.0432858180655239	0.135092172116408	-0.0918063540508846	-77.6462051661215	CHH
Chr1	15297820	15297898	79	24	0.116365708145022	0.239104947362256	-0.122739239217235	-105.830411754023	CHH
Chr1	15417405	15417514	110	31	0.0793505680047476	0.193247293074352	-0.113896725069604	-147.381310172244	CHH
Chr1	15442408	15442525	118	42	0.077728838314165	0.180674346263249	-0.102945507949084	-205.006118255948	CHH
Chr1	15442644	15442847	204	56	0.07680077532657	0.171281745866716	-0.0944809705401463	-265.381515314417	CHH
Chr1	15454217	15454314	98	29	0.0861029263619048	0.151702122286129	-0.0655991959242247	-115.14970500756	CHH
Chr1	15507198	15507253	56	22	0.101884323733562	0.21275378450521	-0.110869460771648	-111.936591933651	CHH
Chr1	15524873	15524928	56	14	0.110208675247762	0.188847294172945	-0.0786386189251834	-62.6994782886122	CHH
Chr1	15538458	15538640	183	56	0.13830538797333	0.247750703491225	-0.109445315517896	-282.627131803534	CHH
Chr1	15575793	15575946	154	47	0.0662887714469342	0.147471477939829	-0.0811827064928944	-219.787656018288	CHH
Chr1	15588048	15588239	192	49	0.0739836265135838	0.141296123739168	-0.0673124972255846	-201.226272543913	CHH
Chr1	15611001	15611142	142	43	0.193810307788215	0.322148638925659	-0.128338331137445	-207.817606568279	CHH
Chr1	15631355	15631461	107	9	0.427949864675606	0.638522172468352	-0.210572307792746	-34.403923227432	CHG
Chr1	15645932	15646093	162	43	0.168135909330846	0.302318330794688	-0.134182421463843	-243.297416560908	CHH
Chr1	15697896	15697946	51	14	0.0958077139391219	0.165834111443413	-0.0700263975042909	-58.4827287181375	CHH
Chr1	15713123	15713269	147	19	0.612670008759112	0.746959972216205	-0.134289963457092	-72.7165585439899	CHG
Chr1	15718501	15718578	78	19	0.084208113824015	0.156372791244021	-0.0721646774200058	-78.1646829363048	CHH
Chr1	15724891	15725057	167	48	0.0445684281382314	0.105888200850673	-0.0613197727124419	-218.218221019784	CHH
Chr1	15730875	15731179	305	12	0.0551087747204805	0.808250620838097	-0.753141846117616	-213.366787101103	CG
Chr1	15730877	15731074	198	10	0.0295499081382925	0.463651284851049	-0.434101376712757	-86.2662075264771	CHG
Chr1	15743001	15743093	93	35	0.065727101378874	0.136194411395798	-0.0704673100169237	-153.378848249192	CHH
Chr1	15744191	15744246	56	22	0.0775581399174813	0.153187502153238	-0.0756293622357568	-100.040265076403	CHH
Chr1	15747918	15748136	219	66	0.0757921631532354	0.165467092749169	-0.0896749295959331	-320.67373525399	CHH
Chr1	15749904	15750139	236	64	0.0897541215002954	0.16695761136932	-0.0772034898690247	-300.673776741055	CHH
Chr1	15768873	15769066	194	61	0.0457008787050528	0.11656181542605	-0.0708609367209976	-279.558621441476	CHH
Chr1	15775079	15775163	85	23	0.069198012769314	0.134039798849996	-0.0648417860806825	-95.4373012863734	CHH
Chr1	15775557	15775721	165	50	0.0462251967145552	0.108642899913083	-0.0624177031985282	-237.128241889906	CHH
Chr1	15776579	15776646	68	5	0.302079427932788	0.506185206930311	-0.204105778997523	-20.6046361100455	CHG
Chr1	15787996	15788067	72	21	0.0723274174022313	0.147860533105749	-0.0755331157035175	-90.1658578619066	CHH
Chr1	15798941	15799052	112	10	0.134857687026806	0.312055436863414	-0.177197749836608	-40.9152106995452	CHG
Chr1	15815956	15816195	240	74	0.0685603501074034	0.181343556391447	-0.112783206284043	-414.637296074854	CHH
Chr1	15827111	15827298	188	63	0.124487285751394	0.243726135312478	-0.119238849561084	-323.132421897152	CHH
Chr1	15829284	15829369	86	20	0.0926655727045352	0.376953310850679	-0.284287738146144	-103.799153676468	CHH
Chr1	15842022	15842095	74	27	0.113581969648655	0.230898859184853	-0.117316889536198	-122.208299925168	CHH
Chr1	15855986	15856091	106	40	0.0482754254514614	0.116982490722099	-0.0687070652706376	-194.949435967235	CHH
Chr1	15865941	15865992	52	5	0.251617232719651	0.501110935197897	-0.249493702478246	-21.5733203573831	CHG
Chr1	15870810	15870944	135	21	0.466389578471201	0.600999520028474	-0.134609941557273	-84.325319647764	CHG
Chr1	15886796	15886887	92	19	0.150681607267685	0.093589640266395	0.0570919670012898	66.2221752844537	CHH
Chr1	15894701	15894800	100	16	0.7340574473808	0.493150781319289	0.240906666061511	87.2900920399851	CG
Chr1	15902462	15902599	138	30	0.0988486377231449	0.0440074353000929	0.0548412024230521	125.547536932434	CHH
Chr1	15922079	15922212	134	4	0.112323578978674	0.687813376289251	-0.575489797310577	-38.2175940589415	CG
Chr1	15925138	15925291	154	12	0.0458127561718755	0.53835215131816	-0.492539395146285	-118.314473797433	CG
Chr1	15925178	15925373	196	46	0.0145689879023642	0.0955668973222854	-0.0809979094199212	-276.364005098761	CHH
Chr1	15926770	15926867	98	9	0.519895278670057	0.29129704758935	0.228598231080707	37.0912392408347	CG
Chr1	15932933	15933025	93	4	0.735197674862898	0.411133294318435	0.324064380544463	26.7058612899553	CG
Chr1	15945611	15945662	52	6	0.023285795716213	0.624362106529547	-0.601076310813334	-74.9062883178285	CG
Chr1	15949051	15949124	74	18	0.0375419699536358	0.0986697266761915	-0.0611277567225557	-83.473424299558	CHH
Chr1	15958931	15958985	55	16	0.0806646949759507	0.174102931571292	-0.0934382365953418	-72.6489627003781	CHH
Chr1	15962130	15962229	100	26	0.0642870347500542	0.124693318720668	-0.0604062839706142	-110.36644520749	CHH
Chr1	15965194	15965387	194	38	0.0482786953394178	0.121687776635029	-0.0734090812956117	-189.264849762532	CHH
Chr1	15976592	15976684	93	8	0.0205761769962681	0.376593674596456	-0.356017497600187	-54.2880684005747	CG
Chr1	15978030	15978183	154	17	0.0210507424173582	0.158037198049341	-0.136986455631983	-77.7307355212882	CG
Chr1	15978415	15978489	75	5	0.624735905399711	0.143208942582893	0.481526962816817	35.5790384376432	CG
Chr1	15990493	15990645	153	45	0.0302475010474642	0.0868471701702901	-0.0565996691228259	-255.268122459519	CHH
Chr1	15996809	15996876	68	4	0.204383862053162	0.351961080195523	-0.147577218142361	-16.82603176197	CHG
Chr1	15998690	15998866	177	37	0.0615632798736367	0.131863912190569	-0.070300632316932	-157.088460869787	CHH
Chr1	16003556	16003669	114	31	0.0597475324781347	0.132745423721987	-0.0729978912438522	-147.245338864346	CHH
Chr1	16011010	16011132	123	41	0.167760891844906	0.0423815391193255	0.12537935272558	241.499751928879	CHH
Chr1	16019387	16019503	117	30	0.0730566656613545	0.145209572096614	-0.0721529064352597	-135.478776030311	CHH
Chr1	16020971	16021034	64	21	0.0468596936484808	0.113470569293677	-0.066610875645196	-101.78239107111	CHH
Chr1	16022381	16022542	162	44	0.0428713062488205	0.113868842237905	-0.070997535989085	-209.534903050834	CHH
Chr1	16045218	16045317	100	22	0.0598134391034648	0.123089453014477	-0.0632760139110122	-94.2849819885233	CHH
Chr1	16060980	16061112	133	37	0.0672848363484508	0.1428116780993	-0.0755268417508488	-165.99907952915	CHH
Chr1	16064719	16064946	228	65	0.0626310357499691	0.13055672077272	-0.0679256850227508	-283.915178752977	CHH
Chr1	16065500	16065813	314	94	0.02601433645361	0.0709471445040503	-0.0449328080504404	-429.267667689962	CHH
Chr1	16073164	16073215	52	22	0.0874615716711111	0.154812242615726	-0.0673506709446145	-83.0898735884278	CHH
Chr1	16074715	16074844	130	39	0.0284591065357241	0.0844418260393048	-0.0559827195035807	-177.774671247132	CHH
Chr1	16078397	16078565	169	51	0.0472318513168166	0.119043321723099	-0.0718114704062819	-254.980706854611	CHH
Chr1	16080001	16080104	104	28	0.0861615109677766	0.156342939721742	-0.0701814287539649	-120.796055688373	CHH
Chr1	16136033	16136193	161	24	0.200161788935135	0.453079337925447	-0.252917548990312	-113.095664896122	CG
Chr1	16148705	16148760	56	6	0.753474413037668	0.288161310787447	0.465313102250221	54.6738928245083	CG
Chr1	16167854	16167905	52	17	0.0924627237147124	0.158838094383297	-0.066375370668585	-70.2391668875728	CHH
Chr1	16168896	16169004	109	28	0.116432125465276	0.0550418394794572	0.0613902859858192	115.546887356359	CHH
Chr1	16169367	16169475	109	24	0.0289689042909547	0.0799049126491155	-0.0509360083581608	-115.680262381893	CHH
Chr1	16191249	16191320	72	28	0.0973549333736931	0.0462524460276806	0.0511024873460125	126.386041628458	CHH
Chr1	16195788	16195842	55	14	0.0951018667216605	0.0418633480155044	0.0532385187061562	59.4485469584103	CHH
Chr1	16196628	16196822	195	63	0.0575220465722491	0.147498287055095	-0.0899762404828457	-312.989704650207	CHH
Chr1	16198903	16198957	55	19	0.0796134508262962	0.163682055871605	-0.0840686050453086	-81.6757630663896	CHH
Chr1	16208049	16208113	65	19	0.0495815021180547	0.116854930765861	-0.0672734286478059	-88.540370323866	CHH
Chr1	16218401	16218521	121	38	0.109047307499643	0.056959762796218	0.0520875447034249	151.419922668004	CHH
Chr1	16222423	16222500	78	25	0.0222543411439272	0.0741221076646923	-0.0518677665207651	-112.661521730885	CHH
Chr1	16225148	16225377	230	72	0.0393241367174027	0.105581946981589	-0.0662578102641864	-390.645759946728	CHH
Chr1	16235407	16235494	88	7	0.0235667038156605	0.495409096893874	-0.471842393078213	-47.116586362658	CG
Chr1	16238021	16238243	223	63	0.15921094209966	0.0890327911760883	0.0701781509235714	291.017234009355	CHH
Chr1	16256007	16256107	101	35	0.0639342258985783	0.114446968069969	-0.0505127421713907	-162.325695437519	CHH
Chr1	16257921	16258017	97	6	0.390751883177859	0.0723153647686467	0.318436518409212	42.7510969078543	CG
Chr1	16281365	16281515	151	35	0.127162065549527	0.0229715101393021	0.104190555410225	223.568461934912	CHH
Chr1	16289006	16289111	106	39	0.0617011457689479	0.155525281945265	-0.0938241361763175	-186.427042764394	CHH
Chr1	16313604	16313712	109	25	0.0847765212233414	0.1828946171675	-0.0981180959441588	-101.368391313092	CHH
Chr1	16329520	16329596	77	22	0.109330555728004	0.199123035662847	-0.0897924799348434	-100.953071510787	CHH
Chr1	16342297	16342417	121	43	0.0554376935499341	0.119118295391917	-0.0636806018419827	-232.829773478035	CHH
Chr1	16348162	16348518	357	90	0.0323574181355982	0.0788939605169043	-0.0465365423813061	-385.140619777882	CHH
Chr1	16352060	16352194	135	30	0.125091952341013	0.235723918421303	-0.11063196608029	-150.360007056614	CHH
Chr1	16355424	16355637	214	53	0.115324683313906	0.224839876885296	-0.109515193571391	-262.14321276201	CHH
Chr1	16360301	16360380	80	20	0.167908362428812	0.0908686059113568	0.0770397565174552	102.900542301391	CHH
Chr1	16397941	16398176	236	13	0.198282447053692	0.569891661213374	-0.371609214159682	-80.5934646760199	CHG
Chr1	16399258	16399413	156	14	0.476167461953478	0.167189939247843	0.308977522705634	74.5357204216766	CG
Chr1	16413540	16413648	109	28	0.152012702851481	0.0715188051177205	0.08049389773376	131.013357768886	CHH
Chr1	16420085	16420284	200	65	0.0787396086658415	0.198013547936945	-0.119273939271103	-372.603616639062	CHH
Chr1	16422690	16423132	443	129	0.0867184818825193	0.197063599668636	-0.110345117786117	-795.785663509133	CHH
Chr1	16434055	16434134	80	25	0.0989421162493781	0.184720949799399	-0.0857788335500212	-112.981255068658	CHH
Chr1	16444350	16444488	139	16	0.779074919707214	0.392105051192731	0.386969868514484	85.0413161176151	CG
Chr1	16451650	16451718	69	17	0.0520038766982408	0.116131844175344	-0.0641279674771031	-75.2060038464351	CHH
Chr1	16455984	16456051	68	18	0.0711149755479125	0.148562138911904	-0.0774471633639911	-84.7448938462901	CHH
Chr1	16491991	16492181	191	10	0.261877721846926	0.672128008726363	-0.410250286879436	-75.9749443641099	CG
Chr1	16492214	16492465	252	69	0.0454529998195972	0.120712012848268	-0.0752590130286706	-412.831138924863	CHH
Chr1	16492367	16492419	53	6	0.133520559625524	0.333237738748645	-0.199717179123121	-30.6871903709362	CHG
Chr1	16493255	16493310	56	8	0.393993872372642	0.0310806880629759	0.362913184309666	75.405635618962	CHG
Chr1	16493290	16493446	157	5	0.682506664518408	0.0231285642270042	0.659378100291404	91.6431640498531	CG
Chr1	16494821	16494894	74	22	0.0934749628176118	0.159248635046793	-0.0657736722291809	-87.4511068575614	CHH
Chr1	16522538	16522722	185	58	0.121127406025647	0.256537342078825	-0.135409936053179	-354.21550874011	CHH
Chr1	16522622	16522685	64	5	0.44333016399703	0.582745850911112	-0.139415686914082	-22.8717418908351	CHG
Chr1	16527245	16527351	107	13	0.746577162943158	0.890368637201124	-0.143791474257966	-55.46928595475	CG
Chr1	16527282	16527471	190	65	0.113834364480558	0.226359330157344	-0.112524965676786	-337.09650403881	CHH
Chr1	16551081	16551169	89	19	0.229281157475437	0.144902935218784	0.0843782222566525	76.6604492349131	CHH
Chr1	16553526	16553580	55	20	0.0705463787468582	0.167670945535907	-0.0971245667890487	-90.6774279112711	CHH
Chr1	16553684	16553738	55	19	0.0348452740348861	0.0956382656909024	-0.0607929916560163	-80.6622112303955	CHH
Chr1	16565607	16565678	72	5	0.31205968382086	0.613697091228863	-0.301637407408003	-23.1459570350906	CHG
Chr1	16566874	16566959	86	9	0.0327729969186879	0.205052453713635	-0.172279456794947	-44.1418069646408	CG
Chr1	16574839	16575117	279	82	0.134678883132228	0.234731281807611	-0.100052398675382	-374.936022396257	CHH
Chr1	16584566	16584648	83	30	0.126366217399613	0.202689154451152	-0.076322937051539	-119.724199158748	CHH
Chr1	16590494	16590613	120	37	0.0450059841042254	0.0994098707229904	-0.054403886618765	-167.897716975516	CHH
Chr1	16591968	16592029	62	16	0.0582355567065342	0.123693014056873	-0.065457457350339	-73.6371360263066	CHH
Chr1	16598204	16598306	103	26	0.133115310593458	0.230571834094916	-0.0974565235014581	-123.89212964843	CHH
Chr1	16612647	16612792	146	36	0.0399190142920989	0.110078454125744	-0.0701594398336446	-184.388678225858	CHH
Chr1	16613019	16613112	94	22	0.0606740288001561	0.131996533743007	-0.0713225049428506	-103.975793869282	CHH
Chr1	16636559	16636936	378	120	0.179962629900125	0.329687830362121	-0.149725200461997	-660.819177629062	CHH
Chr1	16648474	16648858	385	10	0.345964611008974	0.243068390559993	0.102896220448981	16.7957253434548	CG
Chr1	16652739	16652860	122	8	0.845791083729238	0.342404075345783	0.503387008383455	93.1423043752773	CG
Chr1	16658280	16658399	120	10	0.262572699611294	0.0879084949296282	0.174664204681666	45.0973542975944	CHG
Chr1	16658295	16658389	95	7	0.685488042256984	0.337061317840778	0.348426724416206	47.6517371296829	CG
Chr1	16659518	16659710	193	39	0.183100359149938	0.0804071043883742	0.102693254761564	237.871339923706	CHH
Chr1	16659600	16659651	52	5	0.542811213265578	0.0516599500747677	0.49115126319081	45.1720035504216	CHG
Chr1	16659606	16659679	74	6	0.830387677827083	0.349558595819176	0.480829082007907	48.6489302006973	CG
Chr1	16670770	16671008	239	53	0.0395599387327803	0.113354354188624	-0.0737944154558436	-295.248083178812	CHH
Chr1	16673564	16673630	67	34	0.371091981921295	0.25939092427921	0.111701057642085	168.830741773625	CHH
Chr1	16701171	16701261	91	14	0.0322432235669419	0.0870202028490513	-0.0547769792821093	-60.3005178928823	CHH
Chr1	16708213	16708268	56	10	0.682093732088118	0.049390376679702	0.632703355408416	114.41296902428	CG
Chr1	16718440	16718602	163	13	0.246444057315203	0.701603286830495	-0.455159229515292	-101.662811801426	CG
Chr1	16752617	16752680	64	6	0.145752626164414	0.0255098133993876	0.120242812765027	25.5989055198083	CHG
Chr1	16752840	16753032	193	45	0.103378079799552	0.0296011531734644	0.0737769266260876	252.046757443309	CHH
Chr1	16756352	16756545	194	35	0.0128201176472279	0.0770731233085162	-0.0642530056612883	-193.030987429567	CHH
Chr1	16756388	16756464	77	7	0.00999639351821557	0.258350233795472	-0.248353840277257	-46.3611068113111	CHG
Chr1	16756433	16756637	205	12	0.0618775946854289	0.36320679620278	-0.301329201517351	-78.1449344563704	CG
Chr1	16757464	16757551	88	4	0.034464035571207	0.186375361128864	-0.151911325557657	-18.1340789125728	CG
Chr1	16761410	16761463	54	6	0.459329638520654	0.0268864805743189	0.432443157946335	36.982100261415	CG
Chr1	16765510	16765561	52	7	0.119112808071575	0.378924224231358	-0.259811416159783	-30.4054620212832	CG
Chr1	16772150	16772319	170	9	0.750092666835015	0.427504922632756	0.322587744202259	52.4036393818986	CG
Chr1	16780598	16780721	124	9	0.258009105069705	0.657195452373221	-0.399186347303516	-42.9564306463626	CG
Chr1	16791856	16792000	145	38	0.202792545188432	0.120188003243835	0.0826045419445965	172.66015045294	CHH
Chr1	16799070	16799237	168	39	0.0942272266293124	0.0389647975035443	0.0552624291257681	166.964682897829	CHH
Chr1	16799407	16799575	169	37	0.123721534067091	0.0482666556811188	0.0754548783859726	173.52421146186	CHH
Chr1	16799442	16799524	83	8	0.722137572491543	0.450329101146464	0.271808471345079	39.6686199580579	CG
Chr1	16800617	16800696	80	4	0.422068166361413	0.108121592390149	0.313946573971264	21.9344098326712	CG
Chr1	16812291	16812359	69	22	0.0228431718633768	0.0805754770308491	-0.0577323051674724	-95.9251978797517	CHH
Chr1	16821454	16821545	92	8	0.475445452777528	0.0511314812572501	0.424313971520278	59.9959636892705	CG
Chr1	16830732	16830914	183	18	0.617430213826923	0.238536842551573	0.37889337127535	159.968532820249	CG
Chr1	16844226	16844393	168	21	0.10926489519443	0.0329064251753525	0.0763584700190774	101.634153438492	CHH
Chr1	16879612	16879673	62	18	0.114966221528447	0.0609440489737562	0.0540221725546904	76.2159488510119	CHH
Chr1	16886947	16887092	146	43	0.202605024107587	0.106274963693392	0.0963300604141954	220.179074028247	CHH
Chr1	16899706	16899907	202	19	0.736607310905711	0.505090462163261	0.23151684874245	105.14941246767	CG
Chr1	16930599	16930755	157	60	0.0109572381496389	0.0470739299457688	-0.0361166917961298	-261.772819787929	CHH
Chr1	16930615	16930702	88	10	0.0150043041289548	0.446971041821465	-0.43196673769251	-102.837903505457	CG
Chr1	16938331	16938839	509	6	0.558637901401628	0.206689107025274	0.351948794376354	40.3424001652368	CG
Chr1	16938736	16938837	102	11	0.299881004923701	0.049971718748104	0.249909286175597	78.9644186062815	CHG
Chr1	16939457	16939588	132	12	0.347782582602028	0.706092756455166	-0.358310173853138	-95.3645111407222	CG
Chr1	16943669	16943768	100	12	0.615464860731061	0.739060404365944	-0.123595543634884	-47.0431494834334	CHG
Chr1	16950788	16950990	203	67	0.0714553813696961	0.152028254905614	-0.0805728735359178	-356.978025960449	CHH
Chr1	16951975	16952118	144	46	0.0707504320263408	0.141216782045544	-0.070466350019203	-204.231121720177	CHH
Chr1	16969412	16969643	232	44	0.240618438543976	0.122560858801778	0.118057579742198	235.701581867293	CHH
Chr1	16985775	16985925	151	32	0.120081914368086	0.21976009494676	-0.0996781805786734	-144.97792341585	CHH
Chr1	16996170	16996239	70	8	0.0458671574117316	0.486493920819178	-0.440626763407447	-70.2285956889584	CG
Chr1	17000269	17000384	116	7	0.882933600738872	0.387462532683996	0.495471068054876	44.4636052855874	CG
Chr1	17005032	17005185	154	43	0.182262832883906	0.102289662196481	0.0799731706874251	202.936368514714	CHH
Chr1	17008334	17008526	193	41	0.0302663749951899	0.0989653630763495	-0.0686989880811596	-219.173676647137	CHH
Chr1	17008719	17008898	180	35	0.160838963544498	0.0697226771360849	0.0911162864084127	186.902036613283	CHH
Chr1	17024520	17024574	55	21	0.152480976078102	0.260966689583	-0.108485713504898	-94.3395494891799	CHH
Chr1	17030271	17030457	187	41	0.233246865046655	0.0952559108541098	0.137990954192545	221.102092924785	CHH
Chr1	17092136	17092230	95	7	0.845986422987179	0.672190759145827	0.173795663841351	30.0742159610555	CG
Chr1	17092525	17092611	87	14	0.312199345585597	0.0624216453961377	0.24977770018946	77.1760287128712	CG
Chr1	17094370	17094451	82	14	0.160473632483995	0.0858825489361349	0.0745910835478597	59.3915759334731	CHH
Chr1	17140244	17140353	110	27	0.037884210637585	0.0884431136199461	-0.0505589029823611	-119.265523890383	CHH
Chr1	17145537	17145650	114	39	0.0464847168355203	0.105135328060143	-0.0586506112246229	-174.270879566647	CHH
Chr1	17151697	17151785	89	12	0.19619280459331	0.396333458899452	-0.200140654306142	-54.9087144508819	CG
Chr1	17177221	17177483	263	51	0.00932409360099684	0.118918489804695	-0.109594396203698	-403.902205771231	CHH
Chr1	17177264	17177342	79	10	0.012352098887192	0.55775300697515	-0.545400908087958	-136.423512968392	CG
Chr1	17182778	17182832	55	5	0.0260980091599568	0.155062715499663	-0.128964706339706	-20.7772602393774	CG
Chr1	17186195	17186317	123	10	0.280094758357224	0.0303187546471135	0.24977600371011	54.4283755828694	CG
Chr1	17187834	17188050	217	64	0.0922979524736441	0.205776860374221	-0.113478907900576	-390.395312664573	CHH
Chr1	17199923	17200034	112	19	0.620554590520689	0.328177155883636	0.292377434637053	91.6892675897399	CG
Chr1	17206283	17206458	176	16	0.0850064690232592	0.451941068740049	-0.366934599716789	-116.15832500001	CG
Chr1	17212877	17213680	804	24	0.403588113236409	0.0327407931175837	0.370847320118825	193.513485115806	CG
Chr1	17213569	17213756	188	47	0.0893695279279388	0.0306715545357483	0.0586979733921906	236.487499646029	CHH
Chr1	17213606	17213761	156	14	0.266538873486592	0.070643050311742	0.19589582317485	92.7189935993055	CHG
Chr1	17231924	17231993	70	24	0.0155851433982992	0.0549871733101306	-0.0394020299118314	-113.362722681407	CHH
Chr1	17241491	17241584	94	4	0.0307127079661254	0.532874092220181	-0.502161384254056	-33.5840690779876	CG
Chr1	17255310	17255368	59	20	0.0875215866248161	0.172271602857775	-0.0847500162329591	-92.7868563048821	CHH
Chr1	17278363	17278564	202	10	0.792848777109912	0.529105735795855	0.263743041314057	49.9849441984974	CG
Chr1	17280550	17280690	141	36	0.227253865235315	0.135669592013806	0.0915842732215084	163.976013307695	CHH
Chr1	17305883	17305987	105	28	0.112456465361706	0.2189151501963	-0.106458684834594	-154.883346055091	CHH
Chr1	17309057	17309196	140	11	0.871772508075652	0.144226321128868	0.727546186946784	136.569936705809	CG
Chr1	17313844	17313947	104	10	0.434238169140992	0.613590145428671	-0.179351976287679	-42.8602461803546	CHG
Chr1	17342629	17342830	202	35	0.0318946532028798	0.11061952560418	-0.0787248724013	-180.097475423545	CHH
Chr1	17342715	17342837	123	5	0.114447212265177	0.415974039520567	-0.30152682725539	-25.8638898561471	CG
Chr1	17345080	17345261	182	40	0.264246913279581	0.15759955315879	0.106647360120791	176.735894679453	CHH
Chr1	17367826	17367912	87	5	0.520496907999568	0.219528020732227	0.300968887267341	23.5654210819955	CG
Chr1	17379177	17379517	341	16	0.49411147652972	0.0228552218918545	0.471256254637865	157.309506179421	CG
Chr1	17379212	17379371	160	23	0.0801515660553504	0.00968888885391994	0.0704626772014304	103.661749081532	CHH
Chr1	17379273	17379324	52	5	0.365854415982071	0.00645534822584639	0.359399067756225	37.5038430103831	CHG
Chr1	17413814	17413879	66	5	0.0279178668773637	0.472611424982494	-0.444693558105131	-28.6920283060693	CG
Chr1	17414652	17414759	108	33	0.0497577669509097	0.117065137159881	-0.0673073702089713	-150.974753668328	CHH
Chr1	17418380	17418513	134	40	0.325113467825206	0.212289434269615	0.112824033555592	183.376647167502	CHH
Chr1	17421699	17421844	146	6	0.465836705090429	0.0217641074079823	0.444072597682447	49.7423483596275	CG
Chr1	17440584	17440768	185	16	0.202322617352143	0.765999982896634	-0.563677365544492	-185.593267557886	CG
Chr1	17440590	17440718	129	8	0.116626563735333	0.355188567821745	-0.238562004086413	-37.9826338572981	CHG
Chr1	17440665	17440832	168	40	0.0133790638497612	0.0497388912739789	-0.0363598274242177	-164.072022495906	CHH
Chr1	17442545	17442824	280	12	0.60520905620786	0.0437055276601605	0.5615035285477	192.994845904138	CG
Chr1	17442561	17442908	348	77	0.0522720354985211	0.00775038159100953	0.0445216539075116	440.216788955829	CHH
Chr1	17465504	17465704	201	33	0.0235941062732256	0.0892401786115086	-0.065646072338283	-161.854408113586	CHH
Chr1	17467883	17467977	95	5	0.414128156908604	0.833329470018703	-0.419201313110099	-26.651230481289	CG
Chr1	17473057	17473146	90	11	0.538893993665779	0.0529468919705399	0.485947101695239	90.2357564964415	CG
Chr1	17495032	17495193	162	30	0.0554562059522373	0.00837818903426169	0.0470780169179756	141.660237794898	CHH
Chr1	17503215	17503310	96	32	0.0998315601207892	0.189482775099608	-0.0896512149788187	-155.449316849262	CHH
Chr1	17515911	17516048	138	33	0.194835461481024	0.069078191570746	0.125757269910278	200.722937111127	CHH
Chr1	17535960	17536019	60	19	0.183016340191904	0.308079645594638	-0.125063305402734	-91.7073767847198	CHH
Chr1	17543300	17543456	157	36	0.102429431835384	0.0349084774667352	0.0675209543686492	197.386049466682	CHH
Chr1	17544713	17544796	84	29	0.0297906086967879	0.0729048969547694	-0.0431142882579815	-120.516074708988	CHH
Chr1	17546645	17546739	95	26	0.026371088104158	0.0864576447164325	-0.0600865566122745	-129.581085468203	CHH
Chr1	17551063	17551154	92	8	0.415162236134594	0.777462850160156	-0.362300614025563	-48.9935909293371	CG
Chr1	17553170	17553302	133	13	0.61569296722806	0.356952790535167	0.258740176692893	77.0029045919833	CG
Chr1	17554079	17554164	86	4	0.521862853140577	0.073804029101775	0.448058824038802	35.3951143778934	CG
Chr1	17565776	17565909	134	32	0.18555689202306	0.100515910955912	0.0850409810671482	144.601128143496	CHH
Chr1	17566115	17566396	282	63	0.0915253773339514	0.0172230376874977	0.0743023396464537	388.669892638458	CHH
Chr1	17566138	17566256	119	6	0.549282770493846	0.161849491029089	0.387433279464757	39.0910373499335	CG
Chr1	17570684	17570751	68	23	0.116529945277885	0.0451546367626323	0.0713753085152523	110.201067215459	CHH
Chr1	17590815	17590914	100	10	0.140013512971563	0.419328849960853	-0.27931533698929	-47.5360892536684	CHG
Chr1	17590908	17591189	282	17	0.500003328554204	0.838712336466344	-0.33870900791214	-104.23416140712	CG
Chr1	17591921	17592067	147	13	0.147968776312249	0.462234591957346	-0.314265815645097	-72.3033464836465	CG
Chr1	17592287	17592343	57	9	0.18265282301119	0.452495608055351	-0.269842785044161	-41.0667078215107	CG
Chr1	17594624	17594752	129	10	0.779320355803228	0.314406356942938	0.464913998860289	93.4937042101604	CG
Chr1	17594642	17594714	73	10	0.204582466650563	0.0121282836125866	0.192454183037976	68.005257435909	CHG
Chr1	17607381	17607581	201	47	0.236674707977444	0.128443729296999	0.108230978680446	251.445990132388	CHH
Chr1	17615271	17615431	161	38	0.224861905993585	0.113488770435965	0.11137313555762	206.890334834124	CHH
Chr1	17640279	17640503	225	13	0.195441674163762	0.67100048165022	-0.475558807486457	-98.142142445378	CG
Chr1	17641691	17641801	111	15	0.0827207136563504	0.239729318437227	-0.157008604780876	-70.9548778325431	CG
Chr1	17668097	17668219	123	38	0.038708098926161	0.106906939172404	-0.068198840246243	-183.727298728491	CHH
Chr1	17669193	17669270	78	23	0.114942610695148	0.201818175125193	-0.0868755644300446	-91.5108414528092	CHH
Chr1	17670177	17670329	153	45	0.116268420131718	0.218604007062508	-0.10233558693079	-214.930883562389	CHH
Chr1	17691303	17691393	91	10	0.766701130685854	0.0181245851291079	0.748576545556747	270.214432956029	CG
Chr1	17691315	17691520	206	40	0.0509697125317981	0.0103655353366026	0.0406041771951954	193.020210627671	CHH
Chr1	17707580	17708001	422	6	0.429018685875231	0.235633328353391	0.19338535752184	24.0517330175117	CG
Chr1	17757068	17757171	104	8	0.454870924589234	0.0202535949254877	0.434617329663746	42.4688364313501	CG
Chr1	17794919	17795011	93	4	0.04092006539239	0.495582010176351	-0.454661944783961	-19.981808474369	CG
Chr1	17819682	17819881	200	10	0.142382469244878	0.846884295349992	-0.704501826105113	-206.18768491334	CG
Chr1	17819861	17819915	55	7	0.0122089355438967	0.307051348784419	-0.294842413240523	-53.0682075967632	CHG
Chr1	17830937	17831219	283	63	0.0269956952435762	0.0966638083480068	-0.0696681131044306	-351.658399259428	CHH
Chr1	17831079	17831257	179	20	0.166017773982975	0.826816692038796	-0.660798918055822	-420.06422911196	CG
Chr1	17838258	17838448	191	45	0.163280598830396	0.0766217250185613	0.0866588738118349	207.357952186302	CHH
Chr1	17863041	17863114	74	19	0.118679960547836	0.0539690877267473	0.0647108728210887	88.9683034088881	CHH
Chr1	17874136	17874187	52	15	0.313350287336171	0.446757726793377	-0.133407439457206	-72.9095060215455	CHH
Chr1	17929424	17929537	114	24	0.110447945501608	0.0403285321638535	0.0701194133377542	118.540275435095	CHH
Chr1	17936630	17936737	108	14	0.0274153411066874	0.311426818281813	-0.284011477175125	-88.9639919529016	CG
Chr1	17961039	17961139	101	9	0.680066464932816	0.503283794473038	0.176782670459778	38.4546189646988	CG
Chr1	17961705	17961760	56	13	0.753075992984483	0.526271373436019	0.226804619548464	57.1720383345269	CG
Chr1	17977254	17977434	181	43	0.0835567946242942	0.0318144465055954	0.0517423481186989	215.38468598581	CHH
Chr1	18009639	18009699	61	10	0.0296278076279508	0.596899592406473	-0.567271784778522	-117.435752116098	CG
Chr1	18024909	18024977	69	4	0.125958928054176	0.638949915840339	-0.512990987786163	-21.4454376167085	CG
Chr1	18033808	18034009	202	48	0.172390711581161	0.0650302646854421	0.107360446895719	264.884605433505	CHH
Chr1	18035326	18035495	170	10	0.0166581821837797	0.24702946342792	-0.23037128124414	-59.9685817347995	CG
Chr1	18047882	18048078	197	52	0.0384838512629585	0.191152614813666	-0.152668763550707	-467.096697002837	CHH
Chr1	18047894	18047968	75	6	0.0191575337871721	0.415655800264864	-0.396498266477692	-46.4306516980716	CG
Chr1	18048389	18048481	93	15	0.187632614510378	0.091537837515192	0.0960947769951862	68.0889057948316	CHH
Chr1	18065717	18065811	95	9	0.749486396576112	0.22663216705546	0.522854229520652	62.1842201855257	CG
Chr1	18083039	18083248	210	16	0.657209123283234	0.269097310601956	0.388111812681279	85.6712094060408	CG
Chr1	18095722	18095849	128	42	0.148162462827195	0.258484724582581	-0.110322261755387	-230.569724442254	CHH
Chr1	18165770	18165877	108	32	0.106819945926869	0.0453965884266652	0.0614233575002038	150.369695888918	CHH
Chr1	18189426	18189617	192	45	0.10076723594208	0.0331307855466343	0.0676364503954456	247.137227136449	CHH
Chr1	18189485	18189577	93	6	0.687142606150375	0.295656750786719	0.391485855363656	40.668143677706	CG
Chr1	18212393	18212571	179	29	0.113720839967731	0.0185962655271321	0.095124574440599	175.386795870745	CHH
Chr1	18213819	18213997	179	46	0.213850398274358	0.130543462739638	0.0833069355347198	205.480929516875	CHH
Chr1	18244802	18245001	200	47	0.0731850903378543	0.0107132537931426	0.0624718365447118	280.873162409385	CHH
Chr1	18244885	18245038	154	6	0.740057167312806	0.215001663174833	0.525055504137973	66.4530580354771	CG
Chr1	18265773	18265919	147	8	0.655936943578205	0.0600935356221719	0.595843407956033	62.6707638514383	CG
Chr1	18324436	18324580	145	8	0.0224335766502757	0.478320691477866	-0.45588711482759	-62.3692010642626	CG
Chr1	18325520	18325583	64	4	0.480187323100322	0.078714233502266	0.401473089598056	27.7313090322662	CG
Chr1	18338060	18338362	303	68	0.139863238213616	0.062672131544931	0.0771911066686853	331.893499091851	CHH
Chr1	18339795	18339860	66	21	0.0467183374961728	0.11058378544409	-0.0638654479479173	-95.6486083321257	CHH
Chr1	18398579	18398750	172	46	0.117433563027058	0.0366344863002878	0.0807990767267704	274.495115272494	CHH
Chr1	18422696	18422841	146	8	0.640368677779289	0.0122898793081778	0.628078798471111	105.157460335614	CG
Chr1	18428600	18428687	88	10	0.0221131700632059	0.5361100968914	-0.513996926828195	-116.850553449856	CG
Chr1	18428602	18428738	137	9	0.00652979174848515	0.17014223876339	-0.163612447014905	-43.4791984276504	CHG
Chr1	18472780	18472917	138	10	0.891197120713356	0.336908301777241	0.554288818936115	75.8281513527612	CG
Chr1	18579403	18579496	94	13	0.0292844652890017	0.265250562439736	-0.235966097150735	-75.248852415359	CHG
Chr1	18581420	18581672	253	15	0.157619883898842	0.468578701591344	-0.310958817692502	-95.2485069700216	CG
Chr1	18581505	18581627	123	12	0.0441055347062005	0.273186771925508	-0.229081237219308	-79.2013783232691	CHG
Chr1	18599120	18599219	100	16	0.323137949342467	0.545309041834119	-0.222171092491651	-88.6461483778291	CG
Chr1	18600221	18600358	138	40	0.17120400357547	0.294147883440766	-0.122943879865296	-215.458194608281	CHH
Chr1	18600661	18600808	148	6	0.754498361494846	0.130378442896661	0.624119918598184	81.1376729759636	CG
Chr1	18600720	18600882	163	21	0.247212379425127	0.0224022450701215	0.224810134355006	203.167646197716	CHG
Chr1	18603311	18603398	88	4	0.56776883299295	0.205343849970924	0.362424983022027	23.0873769306509	CG
Chr1	18612759	18612917	159	12	0.720737559367237	0.304494233389306	0.416243325977931	72.4639348071961	CG
Chr1	18643649	18643772	124	32	0.173865532225472	0.0752657917837887	0.0985997404416828	185.641459484914	CHH
Chr1	18644894	18645009	116	11	0.32064324645644	0.61602316447843	-0.295379918021991	-59.7682419543861	CG
Chr1	18648493	18648761	269	69	0.21661240416118	0.0796032680205205	0.137009136140659	550.763631571824	CHH
Chr1	18648957	18649131	175	10	0.0659560170279888	0.471696940870946	-0.405740923842957	-90.3963423954011	CHG
Chr1	18657568	18657875	308	75	0.115489963206262	0.0244789405973805	0.0910110226088819	516.230981888693	CHH
Chr1	18657708	18657839	132	11	0.444849592865825	0.190675915588526	0.254173677277299	58.1264679280799	CHG
Chr1	18707234	18707302	69	11	0.163730863013918	0.0216726326263084	0.14205823038761	59.7424884245357	CHG
Chr1	18737517	18737593	77	10	0.528464670560329	0.0339044731850511	0.494560197375278	69.6583545996341	CG
Chr1	18745232	18745343	112	30	0.353988917621052	0.237390463472651	0.116598454148402	142.725387180244	CHH
Chr1	18747427	18747478	52	6	0.58698454620413	0.177984915218135	0.408999630985995	35.8433965294088	CG
Chr1	18759177	18759342	166	31	0.109688881532222	0.0360656527929238	0.0736232287392986	162.618841481556	CHH
Chr1	18767040	18767236	197	34	0.214997019897188	0.1229156221984	0.0920813976987879	157.883449933429	CHH
Chr1	18768270	18768379	110	31	0.166074464558561	0.0952119084331383	0.070862556125423	138.557327390771	CHH
Chr1	18816932	18817244	313	18	0.806396632653282	0.184390009746852	0.62200662290643	276.585335027657	CG
Chr1	18891835	18891997	163	8	0.437290646755652	0.022065391491823	0.415225255263829	57.5494083671154	CG
Chr1	18925530	18925808	279	17	0.413708224971916	0.169383261901575	0.244324963070341	71.9182456116739	CG
Chr1	18931263	18931380	118	28	0.170543695786641	0.0689689020488648	0.101574793737776	154.456481631342	CHH
Chr1	18948312	18948415	104	24	0.0152312520436083	0.052652115949309	-0.0374208639057007	-125.510515679561	CHH
Chr1	18948374	18948512	139	7	0.0232280555825865	0.572538359785086	-0.5493103042025	-84.6434776936757	CG
Chr1	18973891	18974123	233	53	0.171996340216184	0.0681100180740623	0.103886322142121	339.021191616847	CHH
Chr1	18982933	18983111	179	49	0.037134668374249	0.0976428902865862	-0.0605082219123372	-233.488651181989	CHH
Chr1	18989028	18989328	301	10	0.182265782206149	0.550219138571167	-0.367953356365019	-49.384004625021	CG
Chr1	19027992	19028200	209	13	0.0243427923973659	0.245543444977552	-0.221200652580186	-91.5770851843087	CHG
Chr1	19030561	19030652	92	6	0.632615169569878	0.0096354051592125	0.622979764410665	90.5887541241513	CG
Chr1	19059427	19059605	179	7	0.0260843384030619	0.521464214219816	-0.495379875816754	-79.7675489051712	CG
Chr1	19098929	19099036	108	9	0.0296094343388776	0.205541647210021	-0.175932212871143	-42.2446064718593	CG
Chr1	19108779	19108848	70	7	0.848843604877298	0.555323471895678	0.29352013298162	33.8873591887459	CG
Chr1	19169938	19170013	76	5	0.458505595664349	0.11670364614162	0.341801949522729	24.4687380082317	CG
Chr1	19198333	19198523	191	51	0.129957067720532	0.0306197239236026	0.0993373437969297	341.597804684067	CHH
Chr1	19212799	19212903	105	8	0.032330872861288	0.511091570513343	-0.478760697652055	-66.9385025569706	CG
Chr1	19217173	19217299	127	8	0.581584093191257	0.188314971363374	0.393269121827883	45.9057528954612	CG
Chr1	19226595	19226663	69	5	0.79218086385176	0.587850381096359	0.2043304827554	22.459087044845	CG
Chr1	19227464	19227520	57	5	0.217086500221907	0.520873334036516	-0.303786833814609	-21.0663129139222	CG
Chr1	19233721	19233873	153	11	0.0988065868697741	0.367943339353526	-0.269136752483752	-66.0841524550026	CG
Chr1	19251708	19251915	208	40	0.127251268391096	0.028127895388552	0.099123373002544	270.238816122053	CHH
Chr1	19251864	19251980	117	8	0.345094480093981	0.0534168883484914	0.291677591745489	47.5224842131683	CG
Chr1	19297633	19297741	109	8	0.0686525477774111	0.743729905743043	-0.675077357965632	-102.889932811254	CG
Chr1	19315994	19316240	247	81	0.0748301264345835	0.0213216547005571	0.0535084717340264	423.284251266967	CHH
Chr1	19319930	19320324	395	101	0.0812832495232796	0.0182718548835928	0.0630113946396867	600.683854133972	CHH
Chr1	19320020	19320126	107	10	0.374694391338253	0.029731999923762	0.344962391414491	89.1384233952234	CHG
Chr1	19320187	19320274	88	4	0.813696182607963	0.0194328971548132	0.79426328545315	67.5488730163461	CG
Chr1	19340539	19340642	104	28	0.248676915131358	0.118640180191599	0.13003673493976	150.126825820384	CHH
Chr1	19341384	19341435	52	11	0.519272766081881	0.699082518386341	-0.17980975230446	-44.5736874183885	CHG
Chr1	19354373	19354827	455	44	0.80252509331548	0.276096520121956	0.526428573193524	514.976797218042	CG
Chr1	19354375	19354563	189	8	0.233321146428193	0.0174076892594565	0.215913457168736	39.7705771857775	CHG
Chr1	19354675	19354753	79	10	0.252476864283824	0.0119345064836046	0.240542357800219	55.9866541886022	CHG
Chr1	19361243	19361337	95	6	0.467948961194374	0.0130282425173645	0.45492071867701	41.0721682532084	CG
Chr1	19363072	19363150	79	21	0.0887895092409528	0.0252004419018351	0.0635890673391177	142.388836781321	CHH
Chr1	19371653	19371704	52	4	0.104939043131415	0.577645920735295	-0.47270687760388	-22.900965488931	CG
Chr1	19373056	19373215	160	35	0.145743566697607	0.0761956770502586	0.0695478896473488	159.318896959923	CHH
Chr1	19389388	19389555	168	10	0.343452240205757	0.780326361786802	-0.436874121581045	-87.4949504300922	CG
Chr1	19398663	19398750	88	31	0.104603407118897	0.0390157879184627	0.0655876192004346	150.36581916569	CHH
Chr1	19404250	19404499	250	45	0.223292685875784	0.134267891050916	0.0890247948248685	180.261066026166	CHH
Chr1	19404685	19405001	317	86	0.01701989766282	0.107240762392529	-0.090220864729709	-656.927582200279	CHH
Chr1	19404748	19404801	54	4	0.0138562317615797	0.731596647821119	-0.71774041605954	-67.5417626638981	CG
Chr1	19415236	19415442	207	49	0.306448032095174	0.114333612886679	0.192114419208494	418.217292339579	CHH
Chr1	19415276	19415383	108	9	0.578780167947164	0.270995144926563	0.307785023020601	55.3753449332971	CHG
Chr1	19415292	19415411	120	5	0.698084649461034	0.400830278411652	0.297254371049382	24.7770189420076	CG
Chr1	19418645	19418749	105	9	0.324565081438419	0.0350887406038124	0.289476340834607	38.6748326047411	CG
Chr1	19420773	19420874	102	4	0.509872335101195	0.147265917683892	0.362606417417303	24.0280763335165	CG
Chr1	19466110	19466185	76	17	0.255991197715415	0.153942871395646	0.102048326319769	82.101247177048	CHH
Chr1	19522892	19522942	51	14	0.293688313540712	0.768580449679839	-0.474892136139126	-107.090720692081	CG
Chr1	19526696	19526983	288	47	0.102601142005147	0.030879900548391	0.0717212414567565	235.772271551841	CHH
Chr1	19526704	19526784	81	7	0.311452051303345	0.0771862947261983	0.234265756577147	40.1010588909951	CG
Chr1	19595530	19595750	221	20	0.854562352550584	0.505590851595596	0.348971500954988	175.179328693269	CG
Chr1	19700246	19700453	208	7	0.71603980755178	0.492779492734456	0.223260314817324	34.3872506661719	CG
Chr1	19703360	19703506	147	29	0.0480767613674914	0.00810330483615235	0.0399734565313391	132.382577715595	CHH
Chr1	19704033	19704295	263	60	0.18667245101899	0.101218792415098	0.0854536586038921	278.517902231714	CHH
Chr1	19719754	19719967	214	12	0.69830105604427	0.391402365022392	0.306898691021878	77.812579654444	CG
Chr1	19723082	19723133	52	18	0.121936756103608	0.0506023381937392	0.0713344179098686	79.0711903742316	CHH
Chr1	19725061	19725247	187	13	0.773193047071783	0.482084057060564	0.291108990011219	84.0699808022839	CG
Chr1	19731954	19732116	163	42	0.128808449416719	0.217941507263401	-0.0891330578466821	-190.743900001405	CHH
Chr1	19743605	19744048	444	34	0.122865594455296	0.75562869838815	-0.632763103932854	-580.749424176149	CG
Chr1	19743638	19744121	484	129	0.0203266789787781	0.124319403961157	-0.103992724982379	-1005.66950063549	CHH
Chr1	19743674	19744071	398	16	0.0427972616978944	0.386366982537219	-0.343569720839325	-130.124455288859	CHG
Chr1	19744249	19744362	114	14	0.579584327462765	0.807641727966914	-0.22805740050415	-79.9035799170476	CG
Chr1	19745940	19746075	136	12	0.0168859224634986	0.195471632302726	-0.178585709839227	-52.0660139489319	CG
Chr1	19749756	19749932	177	13	0.255931477270829	0.038113223818992	0.217818253451837	83.4923056191785	CHG
Chr1	19749771	19749928	158	41	0.0906154397402952	0.0326160115717024	0.0579994281685929	189.079300771582	CHH
Chr1	19807986	19808075	90	12	0.254567616367099	0.634266218893778	-0.379698602526679	-75.9403537143641	CG
Chr1	19809560	19809766	207	53	0.297695243431494	0.165758191964917	0.131937051466578	269.161954202551	CHH
Chr1	19848631	19848730	100	31	0.00816025211773156	0.0373502898664114	-0.0291900377486799	-140.876200407034	CHH
Chr1	19891374	19891449	76	14	0.0319573682489629	0.281203904063455	-0.249246535814492	-73.9171334364917	CG
Chr1	19920487	19920604	118	9	0.836642219540362	0.337266476942476	0.499375742597886	61.3152034377598	CG
Chr1	19952187	19952296	110	5	0.214678788464231	0.67920733508497	-0.464528546620739	-24.0135148668057	CG
Chr1	19959810	19959871	62	7	0.445086176415292	0.0410805454146427	0.404005631000649	38.2036148146492	CG
Chr1	19960125	19960271	147	5	0.0262630273280065	0.530332902451278	-0.504069875123271	-35.0110444180811	CG
Chr1	19962968	19963336	369	82	0.169627361754008	0.0145349019778294	0.155092459776179	764.513260281356	CHH
Chr1	19962991	19963328	338	12	0.413112425635457	0.0202185051184793	0.392893920516978	99.8155401819145	CHG
Chr1	19962992	19964075	1084	65	0.850691048752457	0.0567635279654709	0.793927520786986	1516.88113641699	CG
Chr1	19963419	19964076	658	40	0.532254453716702	0.0278668162667575	0.504387637449945	410.384485061287	CHG
Chr1	19963619	19964224	606	114	0.131490453237566	0.00830598810227063	0.123184465135295	839.035879996732	CHH
Chr1	19973254	19973309	56	4	0.674887011086665	0.229144079919188	0.445742931167477	19.5383275301823	CG
Chr1	20032532	20032850	319	78	0.204486863136847	0.0431961146973034	0.161290748439544	764.920605541233	CHH
Chr1	20032556	20032802	247	11	0.445719937647829	0.116409645076979	0.32931029257085	76.1312466555823	CHG
Chr1	20032606	20032703	98	4	0.570192719261296	0.0485221433415896	0.521670575919706	37.4614611890629	CG
Chr1	20037288	20037381	94	6	0.0414435649266865	0.481970222551062	-0.440526657624375	-32.5460967114663	CG
Chr1	20050538	20050613	76	6	0.478267589016948	0.121815667774796	0.356451921242152	29.9978550272718	CG
Chr1	20106655	20106824	170	18	0.028019807417432	0.436278790444541	-0.408258983027109	-219.48246230327	CG
Chr1	20106659	20106925	267	68	0.0115114388436219	0.0583885682893873	-0.0468771294457654	-369.339776184323	CHH
Chr1	20157061	20157116	56	6	0.563282440623361	0.29451662453295	0.268765816090411	28.8664052068603	CG
Chr1	20172987	20173047	61	4	0.0365459610934252	0.421145794300976	-0.384599833207551	-29.2960647793544	CG
Chr1	20185491	20185573	83	5	0.025752125364202	0.716482090571335	-0.690729965207133	-59.2078015340839	CG
Chr1	20207706	20207890	185	39	0.0695335931651166	0.0104730496727052	0.0590605434924114	213.772611031317	CHH
Chr1	20207773	20207871	99	4	0.429562527750626	0.0200545523292853	0.40950797542134	33.8242257916527	CG
Chr1	20322437	20322644	208	38	0.137402120596	0.0354806424856222	0.101921478110377	233.197394823029	CHH
Chr1	20329227	20329326	100	6	0.162393260081268	0.518878287707997	-0.356485027626728	-38.235025334442	CG
Chr1	20329291	20329469	179	45	0.223848024728961	0.115226666529918	0.108621358199043	233.046831471952	CHH
Chr1	20371692	20371761	70	12	0.229930008333483	0.689695197244234	-0.459765188910751	-80.1404315561037	CG
Chr1	20386883	20386950	68	6	0.186321402713642	0.0139730982874709	0.172348304426171	26.274095436985	CG
Chr1	20433278	20433361	84	18	0.149763948888158	0.0808100982928267	0.0689538505953309	94.1036210362343	CHH
Chr1	20433919	20434113	195	17	0.314539341868823	0.0301411433300142	0.284398198538808	117.501920419526	CHG
Chr1	20433941	20434298	358	37	0.79796848919322	0.342891693020861	0.45507679617236	465.405392111543	CG
Chr1	20475458	20475541	84	9	0.141611092610543	0.335301766153696	-0.193690673543153	-39.3042008765575	CHG
Chr1	20475690	20475857	168	18	0.263149247500441	0.56401026730611	-0.300861019805669	-94.226433002708	CHG
Chr1	20486264	20486344	81	13	0.323615538140313	0.0384519981073337	0.28516354003298	65.173931080512	CG
Chr1	20492903	20492973	71	10	0.193711463033127	0.68904366696776	-0.495332203934633	-102.745470617437	CG
Chr1	20502808	20502933	126	10	0.228800663988213	0.721560801649935	-0.492760137661722	-70.9635186679705	CG
Chr1	20512646	20512779	134	12	0.677116406727698	0.149520615179524	0.527595791548174	84.5120169694732	CG
Chr1	20523948	20524015	68	14	0.629128076112802	0.0267040698231997	0.602424006289602	214.961072190866	CG
Chr1	20524810	20524919	110	14	0.461155044862029	0.0316675682562294	0.4294874766058	100.677927215113	CG
Chr1	20591276	20591354	79	9	0.454151280793271	0.119635461369897	0.334515819423375	39.4133619872899	CG
Chr1	20624993	20625151	159	37	0.346376282868861	0.201395243770268	0.144981039098593	193.342682137423	CHH
Chr1	20626056	20626117	62	8	0.35318948789256	0.0461793788528064	0.307010109039754	47.9633102556964	CG
Chr1	20667010	20667088	79	9	0.600803817290453	0.256713445799858	0.344090371490595	40.3271426646844	CG
Chr1	20700074	20700124	51	16	0.232364543380545	0.129288929625536	0.103075613755008	83.9298385275552	CHH
Chr1	20705724	20705783	60	5	0.698551524835899	0.21603091309848	0.482520611737419	25.4443163898777	CG
Chr1	20799565	20799703	139	37	0.14254193694419	0.0685195359590523	0.0740224009851377	190.563119580742	CHH
Chr1	20859686	20859863	178	42	0.0473504314913324	0.0119889449012214	0.0353614865901109	193.798824086137	CHH
Chr1	20909689	20909861	173	7	0.588165262892646	0.0299683867342086	0.558196876158437	55.9794444358746	CG
Chr1	20915110	20915164	55	6	0.68382594489336	0.29188108141701	0.39194486347635	36.709421326525	CG
Chr1	20924193	20924253	61	11	0.630058171330082	0.25718274144225	0.372875429887832	57.7181247015843	CG
Chr1	20973065	20973269	205	55	0.140446314778053	0.252656341104345	-0.112210026326292	-322.156248945907	CHH
Chr1	21021034	21021263	230	44	0.244647590493795	0.141953708265377	0.102693882228418	205.832810990749	CHH
Chr1	21048264	21048327	64	16	0.630881984166216	0.32136009777501	0.309521886391205	85.8533819810342	CG
Chr1	21064700	21064804	105	14	0.663102084467777	0.0838383436353903	0.579263740832387	141.232677286467	CG
Chr1	21069718	21070017	300	10	0.653534241037423	0.062838974196798	0.590695266840625	135.303544105775	CG
Chr1	21071155	21071240	86	4	0.382160468495293	0.0961907266583913	0.285969741836901	19.5897685859581	CG
Chr1	21073875	21073936	62	5	0.0997111491193767	0.670673072178981	-0.570961923059604	-32.9122297976161	CG
Chr1	21087370	21087468	99	6	0.0224128572458426	0.543777769187002	-0.52136491194116	-44.120080776177	CG
Chr1	21122940	21123020	81	7	0.335965910350161	0.750605444795473	-0.414639534445312	-37.0743552997782	CG
Chr1	21124837	21124998	162	57	0.174642303177969	0.289302093603037	-0.114659790425067	-259.088868882322	CHH
Chr1	21131895	21132185	291	82	0.154876270132648	0.0631382187439516	0.0917380513886969	501.48794395596	CHH
Chr1	21144743	21144910	168	45	0.364495564637552	0.251505275776773	0.112990288860779	209.561873447663	CHH
Chr1	21180435	21180577	143	31	0.0715937208975338	0.222441929813203	-0.150848208915669	-206.305492429269	CHH
Chr1	21180975	21181060	86	20	0.105733719162979	0.0395437961188466	0.0661899230441322	93.5999277674164	CHH
Chr1	21215778	21215881	104	27	0.175902945524409	0.0904431645918556	0.0854597809325536	131.791698801878	CHH
Chr1	21218057	21218107	51	22	0.0524767900541657	0.119349227243351	-0.0668724371891857	-96.5614220422161	CHH
Chr1	21223734	21223840	107	9	0.019647096811688	0.234062101243068	-0.21441500443138	-45.1470086725835	CG
Chr1	21249148	21249592	445	144	0.204390186708999	0.105577905686828	0.0988122810221712	695.288005602362	CHH
Chr1	21249211	21249726	516	16	0.836997619297797	0.363516437768987	0.47348118152881	120.048612521136	CG
Chr1	21250010	21250262	253	66	0.0535538996902473	0.1865375757658	-0.132983676075552	-507.148188891854	CHH
Chr1	21264777	21264913	137	6	0.61223739717196	0.0564117696848397	0.55582562748712	38.0373206386124	CG
Chr1	21283640	21283725	86	6	0.637504158650814	0.150370138226116	0.487134020424698	54.0682688438681	CG
Chr1	21341228	21341389	162	42	0.0918262115354778	0.172698745028852	-0.0808725334933747	-187.772379730118	CHH
Chr1	21341683	21342411	729	66	0.795447299068697	0.318005736622691	0.477441562446006	930.013185437429	CG
Chr1	21341823	21342142	320	72	0.106668491131573	0.0200156317291818	0.0866528594023911	450.915464204103	CHH
Chr1	21341833	21342020	188	12	0.479454708604207	0.0518624786098948	0.427592229994312	116.333280434416	CHG
Chr1	21342343	21342431	89	11	0.757439468430431	0.544443931095394	0.212995537335037	54.5709473293969	CHG
Chr1	21353424	21353574	151	11	0.547723100925062	0.213429343230548	0.334293757694514	55.9959107211933	CG
Chr1	21357898	21358096	199	60	0.00794920918184525	0.0956331639480402	-0.0876839547661949	-357.519656710833	CHH
Chr1	21360855	21360940	86	13	0.511912903387229	0.205872085746688	0.306040817640541	63.681892020283	CG
Chr1	21365976	21366165	190	59	0.0134748394919557	0.0819185940483493	-0.0684437545563935	-298.978090328554	CHH
Chr1	21368831	21368917	87	24	0.13203499577294	0.0612779732034838	0.070757022569456	101.722090470577	CHH
Chr1	21420165	21420394	230	10	0.586962459129369	0.0381098824525122	0.548852576676857	79.353606667838	CG
Chr1	21450515	21450736	222	71	0.136765059499383	0.262716643540495	-0.125951584041112	-359.436103438311	CHH
Chr1	21451945	21452042	98	29	0.127884048748802	0.227499991152277	-0.0996159424034751	-127.080728910099	CHH
Chr1	21452933	21453083	151	44	0.110361679755517	0.212265695718138	-0.101904015962621	-194.580199226884	CHH
Chr1	21460096	21460260	165	4	0.679394123075769	0.0274537041725547	0.651940418903215	39.3427794490217	CG
Chr1	21462668	21462795	128	11	0.619071634940821	0.309654501559015	0.309417133381806	50.6741510386035	CG
Chr1	21481402	21481511	110	9	0.384541145148468	0.0329989895162156	0.351542155632253	41.3144311421798	CG
Chr1	21484048	21484223	176	43	0.00884570253234587	0.0750036090360039	-0.0661579065036581	-207.234384546055	CHH
Chr1	21509920	21510088	169	47	0.288803423532651	0.16431136581738	0.124492057715271	252.971751518209	CHH
Chr1	21514864	21514938	75	14	0.239802639391901	0.136155613135275	0.103647026256625	70.986470023552	CHH
Chr1	21531104	21531249	146	8	0.401540729059692	0.0378394847290548	0.363701244330637	51.4854533219466	CG
Chr1	21555569	21555640	72	5	0.179656139070348	0.707850426988795	-0.528194287918447	-33.822981457057	CG
Chr1	21581749	21581865	117	28	0.12774844577683	0.0510356649271297	0.0767127808497004	142.174265851912	CHH
Chr1	21585302	21585496	195	22	0.208047080590297	0.621427968087117	-0.413380887496819	-205.017874798834	CG
Chr1	21607285	21607338	54	5	0.223909274849249	0.0206655149223204	0.203243759926929	35.6773638764403	CG
Chr1	21672318	21672772	455	103	0.119099011160248	0.0109953461137077	0.10810366504654	776.322590726104	CHH
Chr1	21672352	21672522	171	6	0.457056135975492	0.0157239774360196	0.441332158539472	47.9124240597765	CHG
Chr1	21672621	21672733	113	6	0.618200978833256	0.0926996122525552	0.525501366580701	57.2540780602572	CG
Chr1	21681380	21681486	107	12	0.0289239751739351	0.470029753570228	-0.441105778396293	-117.038391810223	CG
Chr1	21746230	21746406	177	52	0.0718634931169696	0.019913416068667	0.0519500770483026	248.594540150235	CHH
Chr1	21751506	21751556	51	16	0.22756606221886	0.136956545096348	0.0906095171225118	70.1922260452074	CHH
Chr1	21850060	21850123	64	7	0.619686934935251	0.0199230401789876	0.599763894756264	79.0122031967017	CG
Chr1	21858976	21859117	142	35	0.084556736727815	0.0305232510776769	0.0540334856501381	188.874567257478	CHH
Chr1	21872070	21872256	187	51	0.211357903876492	0.105099630769037	0.106258273107455	305.318202359974	CHH
Chr1	21932992	21933113	122	34	0.0747769819074206	0.0133176626598169	0.0614593192476037	187.243303702089	CHH
Chr1	21933070	21933160	91	9	0.450597402610911	0.167859053134043	0.282738349476869	43.9192860181866	CG
Chr1	21944167	21944407	241	53	0.0638245947803405	0.0201930937413063	0.0436315010390342	232.066942516252	CHH
Chr1	21947144	21947226	83	27	0.456909381774252	0.344042079802034	0.112867301972218	108.348516448164	CHH
Chr1	21965126	21965205	80	6	0.747866367269203	0.0219123872849996	0.725953979984204	92.3820301317936	CG
Chr1	21977044	21977204	161	10	0.71224105347992	0.196154290039483	0.516086763440436	108.341746936044	CG
Chr1	21977055	21977196	142	36	0.0957303857852056	0.0301817366621255	0.0655486491230801	178.999806368883	CHH
Chr1	21986894	21986961	68	4	0.902520785609547	0.400226170610016	0.502294614999531	21.9493589714742	CG
Chr1	21998196	21998273	78	7	0.0250601292968242	0.26963007982302	-0.244569950526196	-34.1066491419249	CG
Chr1	22033429	22033709	281	9	0.614705355390438	0.192514032481395	0.422191322909043	58.6815708733676	CG
Chr1	22067678	22067797	120	28	0.140996298475798	0.060283995583341	0.0807123028924566	152.618366998906	CHH
Chr1	22075280	22075369	90	28	0.170451598859462	0.0889554338745401	0.0814961649849222	123.495289215249	CHH
Chr1	22079760	22079992	233	48	0.134894612908321	0.0351296362159297	0.0997649766923917	296.273014729383	CHH
Chr1	22083538	22083648	111	6	0.453301784373985	0.0186658481582661	0.434635936215719	45.3818061827322	CG
Chr1	22090925	22091050	126	6	0.812086174672326	0.346113215922667	0.465972958749659	33.8833145141886	CG
Chr1	22107140	22107324	185	39	0.0101026099266999	0.0863151877488981	-0.0762125778221982	-212.236660461224	CHH
Chr1	22107229	22107423	195	9	0.143249742806921	0.680846642193954	-0.537596899387032	-83.4291424936888	CG
Chr1	22107603	22107654	52	13	0.197180443813319	0.100342840030205	0.0968376037831143	77.7743663052881	CHH
Chr1	22107753	22107807	55	11	0.151370764403657	0.0993989076691505	0.0519718567345063	38.7711481150242	CHH
Chr1	22108110	22108188	79	4	0.00856762397073652	0.380466868279853	-0.371899244309116	-25.8253248303944	CHG
Chr1	22108117	22108277	161	5	0.139048635443069	0.750851119248784	-0.611802483805715	-55.6739491568166	CG
Chr1	22117501	22117571	71	9	0.453545907978594	0.28716757109478	0.166378336883814	45.6053253777433	CG
Chr1	22126065	22126216	152	18	0.722542911490966	0.196247230473352	0.526295681017614	218.599137222077	CG
Chr1	22187186	22187301	116	8	0.0133776121946099	0.678870207230044	-0.665492595035434	-134.873363990303	CG
Chr1	22206424	22206614	191	53	0.159975638123905	0.0735459631140111	0.086429675009894	284.91896262044	CHH
Chr1	22226493	22226627	135	14	0.171028769120446	0.535671743467838	-0.364642974347392	-104.932089963683	CG
Chr1	22261532	22261622	91	21	0.200902325568353	0.10161321462251	0.0992891109458431	103.694505413999	CHH
Chr1	22270426	22270523	98	23	0.145685680668784	0.0749502309671902	0.0707354497015936	102.762836279245	CHH
Chr1	22308039	22308261	223	68	0.00832322394156139	0.0712973492957963	-0.0629741253542349	-379.087326637091	CHH
Chr1	22330655	22330860	206	16	0.311978318521938	0.0513004331771385	0.260677885344799	110.384821080211	CG
Chr1	22331605	22331709	105	6	0.428251559286585	0.024313769204009	0.403937790082576	30.7697530617987	CG
Chr1	22342140	22342267	128	5	0.0476099987950523	0.540720236344292	-0.49311023754924	-31.4428462271684	CG
Chr1	22408949	22409182	234	65	0.164057025546724	0.0516399474131905	0.112417078133534	482.140200940636	CHH
Chr1	22432075	22432129	55	5	0.0263590927863724	0.295733151110052	-0.26937405832368	-19.7032569430613	CG
Chr1	22458136	22458486	351	14	0.0144775222030378	0.573679534686669	-0.559202012483631	-157.751259287318	CG
Chr1	22487038	22487115	78	16	0.0224378811274699	0.253215007291536	-0.230777126164066	-80.7947415358694	CG
Chr1	22512779	22512885	107	26	0.100811222394194	0.031650980497924	0.0691602418962702	133.105064497384	CHH
Chr1	22545043	22545114	72	9	0.036307770448953	0.226321126046078	-0.190013355597125	-35.15453549351	CG
Chr1	22563261	22563434	174	54	0.148675627880919	0.066768025742973	0.0819076021379461	304.819232922991	CHH
Chr1	22566354	22566430	77	6	0.820819465603664	0.335536911011852	0.485282554591812	35.5653847775902	CG
Chr1	22567496	22567656	161	10	0.634579824900423	0.123662434893437	0.510917390006986	69.5918555939504	CG
Chr1	22600803	22600893	91	6	0.437998045806621	0.0410841644251341	0.396913881381487	30.5628272694731	CG
Chr1	22618180	22618421	242	26	0.850256938874117	0.541594050408569	0.308662888465548	213.090325479671	CG
Chr1	22618188	22618247	60	6	0.197934394258626	0.0170359425135209	0.180898451745105	30.794350767133	CHG
Chr1	22618251	22618425	175	32	0.169359593556716	0.0736188739451	0.0957407196116155	164.405847487861	CHH
Chr1	22626114	22626267	154	26	0.159043180173805	0.0671214189833758	0.0919217611904297	132.933307224117	CHH
Chr1	22745024	22745124	101	7	0.469598722619639	0.0231743379837771	0.446424384635862	34.0795860533985	CG
Chr1	22763732	22764063	332	84	0.172435423258178	0.0182454658495787	0.154189957408599	842.839786684929	CHH
Chr1	22779831	22779997	167	51	0.223874661466295	0.135209870980986	0.0886647904853084	238.571965126567	CHH
Chr1	22781781	22782396	616	16	0.491756735549313	0.0232462566173741	0.468510478931938	153.862861662948	CG
Chr1	22782109	22782377	269	55	0.0553634854739064	0.0063870083655601	0.0489764771083463	311.262945701144	CHH
Chr1	22787896	22787973	78	13	0.0289634656852822	0.195705807381781	-0.166742341696499	-57.9873414770181	CG
Chr1	22819337	22819441	105	8	0.2220657437022	0.522905863879697	-0.300840120177498	-52.3252285055191	CG
Chr1	22829374	22829529	156	9	0.452415954211429	0.0773957404689551	0.375020213742474	82.0980291737298	CG
Chr1	22855056	22855118	63	27	0.1614890814438	0.0957163772930209	0.0657727041507793	108.911508630106	CHH
Chr1	22876376	22876473	98	13	0.0522263375571682	0.138261200248289	-0.0860348626911203	-67.2263504232949	CHH
Chr1	22885364	22885453	90	6	0.753000455231246	0.475691567494807	0.277308887736439	31.1937683944758	CG
Chr1	22929753	22929976	224	10	0.56561659170695	0.174254954459851	0.391361637247098	72.1977981222994	CG
Chr1	22947695	22947836	142	11	0.810565466782635	0.246481572207563	0.564083894575072	88.8105459686227	CG
Chr1	22984932	22985100	169	26	0.0243189501257542	0.563830429893338	-0.539511479767583	-348.165815734661	CG
Chr1	22985665	22985769	105	20	0.180903473941622	0.0912668180911627	0.0896366558504595	99.1860245470223	CHH
Chr1	23002576	23002888	313	74	0.090602022797405	0.0178649810212989	0.0727370417761061	483.599628600616	CHH
Chr1	23007678	23007796	119	6	0.468686210017377	0.0446731916330984	0.424013018384279	32.6455119194109	CG
Chr1	23008490	23008552	63	6	0.38857437577908	0.0522215624637543	0.336352813315326	29.1041782610306	CG
Chr1	23011991	23012053	63	7	0.449987533339155	0.0781151067748672	0.371872426564287	35.9314099055592	CG
Chr1	23026331	23026475	145	21	0.0288878107395733	0.364505349467298	-0.335617538727725	-139.748011187164	CG
Chr1	23038754	23038827	74	5	0.0122592118683063	0.356287564123489	-0.344028352255182	-26.2981444991111	CG
Chr1	23044304	23044356	53	14	0.019563180678833	0.284234176457917	-0.264670995779084	-98.0135959326034	CG
Chr1	23048266	23048497	232	23	0.75185180897257	0.347613125032857	0.404238683939713	136.80075306718	CG
Chr1	23049797	23049939	143	12	0.616814597163915	0.182081898357854	0.434732698806061	66.6562876439211	CG
Chr1	23087731	23088068	338	79	0.181496119511781	0.00968418140332111	0.17181193810846	916.084035912888	CHH
Chr1	23087925	23088013	89	4	0.579948156466176	0.0279240010394075	0.552024155426769	36.5870500494506	CG
Chr1	23093786	23093909	124	45	0.16199318395036	0.0967145055969967	0.0652786783533636	181.949422471541	CHH
Chr1	23123261	23123375	115	22	0.200081350130654	0.10081749450549	0.0992638556251648	108.443159397862	CHH
Chr1	23123263	23123401	139	9	0.339215763142195	0.132529145364802	0.206686617777393	46.4647153950934	CHG
Chr1	23160333	23160409	77	9	0.297415141127057	0.0432383140665768	0.25417682706048	45.8375438360271	CG
Chr1	23164850	23164973	124	28	0.180412957763958	0.0797971942423348	0.100615763521624	148.335740874227	CHH
Chr1	23174641	23174696	56	19	0.330889671451595	0.229547035613573	0.101342635838022	85.1300423657083	CHH
Chr1	23198521	23198604	84	6	0.160368717398226	0.0132081184498848	0.147160598948341	27.7217991740589	CHG
Chr1	23232180	23232322	143	4	0.79460031699654	0.242987451409885	0.551612865586655	28.1708996900016	CG
Chr1	23237592	23237683	92	18	0.288057964599663	0.585909510593963	-0.2978515459943	-110.653600040404	CG
Chr1	23237701	23237782	82	29	0.0228224912406049	0.0856811334546573	-0.0628586422140524	-133.651849972313	CHH
Chr1	23247073	23247196	124	39	0.439155167803557	0.323946941063178	0.115208226740379	180.880509672378	CHH
Chr1	23284292	23284401	110	20	0.248505296881218	0.0308245302071682	0.21768076667405	101.246516951438	CG
Chr1	23295825	23295987	163	41	0.202672431234768	0.334134245674524	-0.131461814439755	-212.658494202208	CHH
Chr1	23313026	23313110	85	22	0.255470158418768	0.159273072526356	0.0961970858924121	95.6337293470596	CHH
Chr1	23324494	23324575	82	5	0.169051335390364	0.597129623283181	-0.428078287892817	-23.7604523713225	CG
Chr1	23335914	23336006	93	23	0.00379797247872569	0.0447308626964031	-0.0409328902176774	-133.680374385047	CHH
Chr1	23368679	23368815	137	24	0.146712349847791	0.459904068297326	-0.313191718449535	-211.243754582306	CG
Chr1	23426642	23426775	134	5	0.797747395314452	0.250095572278065	0.547651823036387	29.6165711248786	CG
Chr1	23435871	23436056	186	55	0.19766201187989	0.1209970186475	0.0766649932323894	266.11524581078	CHH
Chr1	23444255	23444370	116	6	0.0341144889267643	0.609790258091879	-0.575675769165114	-51.454140730415	CG
Chr1	23446510	23446606	97	5	0.569865130531923	0.158313312570682	0.411551817961241	25.4965297295038	CG
Chr1	23462564	23462770	207	58	0.112470057304782	0.0384957613362346	0.0739742959685474	350.092875373907	CHH
Chr1	23462599	23462662	64	7	0.599171346563123	0.395430307893819	0.203741038669303	28.8460325892808	CG
Chr1	23519449	23519664	216	46	0.00966707268811404	0.0876779824208972	-0.0780109097327832	-315.077886765873	CHH
Chr1	23519502	23519684	183	11	0.0155479854254817	0.246149991820149	-0.230602006394668	-75.3546931331548	CHG
Chr1	23519531	23519608	78	12	0.0173475488405673	0.499289837551768	-0.481942288711201	-167.585400286496	CG
Chr1	23529926	23529983	58	4	0.688772581379485	0.104701648004529	0.584070933374957	21.5334569752577	CG
Chr1	23533152	23533260	109	7	0.143905885513359	0.520456657487318	-0.376550771973959	-38.4691198707914	CG
Chr1	23586523	23586708	186	36	0.238439646449829	0.104962516910414	0.133477129539415	210.490747477718	CHH
Chr1	23617030	23617096	67	4	0.0259680307101796	0.458734768942748	-0.432766738232569	-21.053873362068	CG
Chr1	23639844	23639994	151	38	0.173299378125548	0.0793821882410718	0.0939171898844759	185.280523870453	CHH
Chr1	23643430	23643511	82	4	0.0537050219899222	0.451487381838253	-0.397782359848331	-21.0997471985868	CG
Chr1	23672416	23672517	102	8	0.760582040546431	0.287112934900304	0.473469105646127	44.5876185201599	CG
Chr1	23679835	23679991	157	40	0.126926442199245	0.0408976288041676	0.0860288133950769	238.651541809497	CHH
Chr1	23693614	23693773	160	29	0.0695354399806664	0.0118771060806501	0.0576583339000163	152.264179565177	CHH
Chr1	23698864	23698941	78	7	0.368686735692957	0.101913548260397	0.26677318743256	29.1045317600614	CG
Chr1	23709060	23709140	81	16	0.0768727030073821	0.00336206215887842	0.0735106408485037	71.5384575210989	CHH
Chr1	23734951	23735200	250	10	0.0166276864713576	0.686318473262075	-0.669690786790717	-163.573783582314	CG
Chr1	23734991	23735375	385	24	0.0102907557834027	0.333802301032248	-0.323511545248845	-196.280252623548	CHG
Chr1	23735018	23735321	304	60	0.0113250454363527	0.0782367607558145	-0.0669117153194618	-345.78414560301	CHH
Chr1	23736816	23736997	182	51	0.0708663163104134	0.030831197166249	0.0400351191441643	219.127085164925	CHH
Chr1	23736869	23736945	77	4	0.14342012535208	0.0348128204143555	0.108607304937724	16.5501746653364	CHG
Chr1	23755283	23755730	448	113	0.00741565114507457	0.103429663435009	-0.0960140122899345	-842.940985632589	CHH
Chr1	23755331	23755665	335	29	0.013584671977093	0.252098670403101	-0.238513998426008	-198.837458521147	CHG
Chr1	23755338	23755544	207	10	0.0360578496584859	0.743669412870193	-0.707611563211707	-166.405595677271	CG
Chr1	23759122	23759608	487	4	0.774081816595071	0.0425864399716996	0.731495376623372	33.2664413301193	CG
Chr1	23885220	23885543	324	86	0.139658848183317	0.0488796273972175	0.0907792207860997	510.297330450711	CHH
Chr1	23932367	23932625	259	21	0.486705987682901	0.153907777404842	0.33279821027806	191.895249468022	CG
Chr1	23939944	23940153	210	46	0.109758063059994	0.232767068656074	-0.12300900559608	-264.63410464132	CHH
Chr1	23950258	23950398	141	36	0.134258233867554	0.0580386800649313	0.0762195538026229	190.970884325648	CHH
Chr1	23950580	23950684	105	10	0.0391213956298297	0.617235213136607	-0.578113817506777	-145.341405595192	CG
Chr1	23950792	23950854	63	15	0.0237918317936828	0.117209101407384	-0.0934172696137009	-67.1215944574447	CG
Chr1	23966337	23966533	197	51	0.256388576410798	0.134599251806082	0.121789324604716	293.865665074921	CHH
Chr1	23967909	23967975	67	6	0.390595646251437	0.0328158044458133	0.357779841805623	30.4256129471917	CG
Chr1	23984371	23984423	53	5	0.0182837441990581	0.458093115065294	-0.439809370866236	-32.8612002173658	CG
Chr1	23989997	23990051	55	4	0.485933476601473	0.12814557100123	0.357787905600243	18.7775431249722	CG
Chr1	23997123	23997278	156	4	0.483220831997428	0.144052897776757	0.339167934220671	14.8571335987682	CG
Chr1	24058243	24058318	76	6	0.38162735755319	0.0264381354367548	0.355189222116436	31.6689859830626	CG
Chr1	24070358	24070409	52	4	0.0970946733917652	0.670080926455627	-0.572986253063862	-27.6452711403054	CG
Chr1	24082186	24082861	676	168	0.009821546745942	0.181540586630825	-0.171719039884883	-1587.38912797793	CHH
Chr1	24082250	24082873	624	56	0.0147796463386807	0.600396325563909	-0.585616679225228	-875.949592216678	CHG
Chr1	24082292	24082758	467	55	0.0370727683633101	0.901606377596907	-0.864533609233597	-2067.47131822709	CG
Chr1	24089550	24089606	57	4	0.0190346633837178	0.284323008701201	-0.265288345317483	-23.1857283367665	CG
Chr1	24119532	24119595	64	18	0.153053273620469	0.076164595430744	0.0768886781897247	88.0872363248515	CHH
Chr1	24125534	24125618	85	15	0.151162805115056	0.0633535844324641	0.0878092206825923	79.5774332159963	CHH
Chr1	24146337	24146473	137	14	0.0255520981515733	0.221475427520324	-0.195923329368751	-87.3770294042827	CG
Chr1	24203051	24203101	51	6	0.610704822005225	0.0594305553431747	0.55127426666205	36.738900325313	CG
Chr1	24229211	24229269	59	11	0.0228278828494578	0.123000283319447	-0.100172400469989	-45.4540359766766	CG
Chr1	24231215	24231285	71	8	0.690345166538917	0.225117691744494	0.465227474794423	46.0830461575511	CG
Chr1	24264439	24264663	225	44	0.114124515779721	0.0288731843863655	0.0852513313933551	251.331703154285	CHH
Chr1	24320158	24320208	51	4	0.394844798437771	0.0285767638737229	0.366268034564048	18.6043658017176	CG
Chr1	24369211	24369287	77	8	0.729887087306666	0.0351928032272123	0.694694284079454	144.255330499008	CG
Chr1	24369245	24369333	89	10	0.209365882715186	0.0200512890318462	0.18931459368334	63.6610105835215	CHG
Chr1	24374790	24374959	170	15	0.381426186204525	0.037133819907873	0.344292366296652	103.091932178468	CG
Chr1	24409511	24409626	116	12	0.581715303159983	0.0684171568666849	0.513298146293298	129.384074884098	CG
Chr1	24422840	24423038	199	13	0.516986987605906	0.170204882696036	0.34678210490987	94.9583707108406	CG
Chr1	24481653	24481815	163	38	0.00745818314611248	0.0566012227969665	-0.0491430396508541	-192.448232988887	CHH
Chr1	24481703	24481847	145	12	0.0181635163218698	0.557762129524124	-0.539598613202255	-177.54675052224	CG
Chr1	24483369	24483593	225	57	0.116112999145978	0.0286215647582051	0.0874914343877727	391.674938667618	CHH
Chr1	24506524	24506602	79	15	0.309445880877744	0.219198152228578	0.0902477286491668	55.1521383014465	CHH
Chr1	24517525	24517632	108	12	0.0251239211646891	0.358344940863997	-0.333221019699307	-78.6809440530467	CG
Chr1	24534754	24534862	109	7	0.0252514858640743	0.268909615810653	-0.243658129946579	-38.1019934467188	CG
Chr1	24587304	24587492	189	29	0.0963747567232854	0.0219796085903311	0.0743951481329543	153.677790038374	CHH
Chr1	24603304	24603420	117	4	0.571716299034169	0.21243559500345	0.359280704030719	21.2463155568098	CG
Chr1	24607922	24608322	401	14	0.0152695055455063	0.539949143903036	-0.52467963835753	-182.485542775266	CG
Chr1	24624985	24625039	55	6	0.395629853358689	0.022217084777183	0.373412768581507	56.3886541000477	CG
Chr1	24633079	24633166	88	7	0.326000175951456	0.816152104555051	-0.490151928603595	-31.6852845542273	CG
Chr1	24651256	24651459	204	36	0.11439901012491	0.0134605834563049	0.100938426668605	255.499334303399	CHH
Chr1	24651302	24651383	82	6	0.69278139208268	0.0132815900245452	0.679499802058135	97.7092382881433	CG
Chr1	24658848	24659016	169	30	0.0122328696417692	0.0734320893702929	-0.0611992197285237	-160.261226249833	CHH
Chr1	24658862	24658961	100	6	0.0660269184851578	0.684518045440701	-0.618491126955543	-69.5977087899543	CG
Chr1	24675742	24675841	100	6	0.639950006628266	0.316933306233042	0.323016700395224	32.0394758396461	CG
Chr1	24675752	24675905	154	43	0.124332823451343	0.0500026978373132	0.0743301256140294	207.331053738427	CHH
Chr1	24720019	24720071	53	17	0.070467442387656	0.0116833629319044	0.0587840794557515	78.5769985441165	CHH
Chr1	24724311	24724469	159	47	0.076711974497042	0.0173087041803157	0.0594032703167263	222.857734800181	CHH
Chr1	24728639	24728744	106	16	0.523612312746434	0.338767806455964	0.18484450629047	76.2667007251024	CG
Chr1	24761483	24761652	170	40	0.0568384862756249	0.00902399664787035	0.0478144896277546	197.823256452827	CHH
Chr1	24766424	24766676	253	60	0.102224206892866	0.0310505307930455	0.0711736760998203	330.791395321528	CHH
Chr1	24784346	24784469	124	9	0.321532808960709	0.0279273512534328	0.293605457707276	49.7462909144862	CG
Chr1	24787093	24787265	173	18	0.685734780112521	0.265664546163238	0.420070233949283	109.635224973408	CG
Chr1	24809612	24809670	59	6	0.395812236065997	0.0437671033332068	0.35204513273279	32.2286973326599	CG
Chr1	24826631	24826785	155	18	0.766004363669898	0.525165374280176	0.240838989389722	101.733747246365	CG
Chr1	24834050	24834125	76	12	0.453719810748567	0.0507011502047563	0.403018660543811	84.6654446525129	CG
Chr1	24844753	24844935	183	31	0.18307252749806	0.0873871327605135	0.0956853947375467	147.199983849009	CHH
Chr1	24857682	24857777	96	6	0.809233917308589	0.453126074291498	0.356107843017091	31.1949566760534	CG
Chr1	24860315	24860374	60	10	0.737305957158138	0.320465906225353	0.416840050932785	50.6636783283737	CG
Chr1	24867611	24867681	71	4	0.673424997375989	0.132912720578656	0.540512276797333	21.5734328412042	CG
Chr1	24897713	24897842	130	34	0.0970209801247296	0.0358084194718158	0.0612125606529137	170.547329575653	CHH
Chr1	24897822	24897993	172	12	0.569092073528512	0.0514356300257937	0.517656443502718	149.211284396343	CG
Chr1	24907549	24907650	102	34	0.357900318629594	0.25233777159624	0.105562547033353	149.623426510194	CHH
Chr1	24918474	24918633	160	36	0.264302137844247	0.154537428868225	0.109764708976022	172.06006432818	CHH
Chr1	24937354	24937692	339	20	0.426173433356156	0.020817671473693	0.405355761882463	211.603407050411	CG
Chr1	24937378	24937621	244	51	0.112511408204105	0.0120631551824343	0.100448253021671	393.256276660459	CHH
Chr1	24940739	24941053	315	54	0.011396354040686	0.106604030731732	-0.0952076766910459	-376.713998733794	CHH
Chr1	24940743	24941190	448	18	0.0203951818546483	0.605279581454811	-0.584884399600162	-244.931289043373	CG
Chr1	24940892	24940998	107	6	0.0121365233914021	0.44523034203661	-0.433093818645208	-51.2896872966323	CHG
Chr1	24956874	24957187	314	74	0.127723004653045	0.0490400689979659	0.0786829356550795	421.124211935469	CHH
Chr1	24956958	24957029	72	7	0.719003657151678	0.491644877063289	0.227358780088389	31.8366680597573	CG
Chr1	24981130	24981210	81	6	0.477475086908178	0.0766458892781458	0.400829197630032	38.0145749525197	CG
Chr1	24983246	24983428	183	9	0.0445756225322692	0.397817742644717	-0.353242120112448	-48.134867390524	CG
Chr1	24985700	24985908	209	13	0.638522614129811	0.269131941280312	0.369390672849499	69.7047886935497	CG
Chr1	24989427	24989599	173	21	0.288718984176497	0.0188783263662539	0.269840657810243	137.116556569831	CG
Chr1	25010627	25010766	140	7	0.36663772019604	0.0195823199009495	0.347055400295091	33.7151365034844	CG
Chr1	25057393	25057461	69	14	0.0847266208973213	0.0304248586578031	0.0543017622395182	69.4952307241028	CHH
Chr1	25057442	25057524	83	8	0.523142901134969	0.0910711789764268	0.432071722158542	82.8592982335863	CG
Chr1	25057462	25057526	65	5	0.483456057151438	0.161435715534884	0.322020341616554	28.2822789123411	CHG
Chr1	25066653	25066778	126	28	0.0505905175109252	0.0160676716408954	0.0345228458700298	113.259409936693	CHH
Chr1	25127773	25127829	57	8	0.446533268818931	0.0479785417256969	0.398554727093235	45.0474630825692	CG
Chr1	25137501	25137598	98	8	0.0354638253152222	0.33807744518517	-0.302613619869948	-47.6072609469749	CG
Chr1	25150873	25151068	196	41	0.0902398379504865	0.0149588821597438	0.0752809557907427	259.719235425528	CHH
Chr1	25150874	25150972	99	8	0.275389809675582	0.0894463271409201	0.185943482534662	39.998000041628	CHG
Chr1	25180567	25180640	74	16	0.112908052735628	0.218130164976918	-0.10522211224129	-76.0039482916827	CHH
Chr1	25203756	25204111	356	72	0.132206108338875	0.0540917767560036	0.0781143315828709	351.081479888432	CHH
Chr1	25215854	25215994	141	11	0.501762437154146	0.268869911847836	0.232892525306309	51.1088939339369	CG
Chr1	25215877	25216136	260	57	0.128702997455992	0.0237074098100122	0.10499558764598	403.360701117635	CHH
Chr1	25215992	25216111	120	11	0.407680575917618	0.163998042349876	0.243682533567742	55.5728644096798	CHG
Chr1	25245940	25246012	73	14	0.70661953975112	0.267228726094574	0.439390813656546	110.637268951395	CG
Chr1	25332101	25332618	518	126	0.203203184224175	0.0792395867633447	0.123963597460831	870.437011085875	CHH
Chr1	25332135	25332555	421	16	0.672673467299776	0.256478596251269	0.416194871048507	122.065645882289	CHG
Chr1	25332136	25332509	374	19	0.860500264473299	0.445693304704628	0.414806959768671	185.57219036958	CG
Chr1	25333154	25333369	216	11	0.339502264784617	0.0364258019719302	0.303076462812686	81.3555594819947	CG
Chr1	25343787	25343854	68	7	0.476174906983063	0.232021120404963	0.2441537865781	38.8068378825171	CHG
Chr1	25343788	25344442	655	39	0.60467346599373	0.316012345437236	0.288661120556493	370.797799407751	CG
Chr1	25349905	25350106	202	16	0.0938443609133243	0.423177042844969	-0.329332681931644	-105.365447576536	CG
Chr1	25353420	25353557	138	10	0.332983379430075	0.0304840075398043	0.302499371890271	48.5636384406901	CG
Chr1	25358791	25358874	84	7	0.233272406258095	0.0271569452888207	0.206115460969275	39.1765141044174	CG
Chr1	25395884	25396013	130	4	0.698851736432802	0.181182968624957	0.517668767807845	34.5200087839478	CG
Chr1	25450276	25450361	86	6	0.624234647016933	0.249395400325765	0.374839246691168	33.726605687349	CG
Chr1	25494367	25494475	109	5	0.471001733501256	0.0265122026375356	0.44448953086372	27.015380073191	CG
Chr1	25495982	25496296	315	20	0.607740606564044	0.165007470655698	0.442733135908346	212.597872620919	CG
Chr1	25501041	25501091	51	6	0.550962601156579	0.0184541351830828	0.532508465973496	45.8315923741057	CG
Chr1	25526156	25526268	113	7	0.384948843918127	0.104626931740773	0.280321912177355	28.7269008253381	CG
Chr1	25545693	25545751	59	8	0.442739068796741	0.0202139357821793	0.422525133014562	56.4481469551027	CG
Chr1	25566036	25566141	106	14	0.770891091834277	0.0474191994245684	0.723471892409709	352.204548428417	CG
Chr1	25572829	25572910	82	4	0.428899112537363	0.0164503257153677	0.412448786821996	22.9989598162263	CG
Chr1	25593505	25593606	102	21	0.176353483951867	0.0366946739904819	0.139658809961385	91.0065592231197	CG
Chr1	25595393	25595927	535	142	0.130970877942987	0.0239289049878951	0.107041972955092	1078.92361634361	CHH
Chr1	25595464	25595809	346	20	0.860570867638153	0.369121470761323	0.49144939687683	246.241885269422	CG
Chr1	25595603	25595933	331	18	0.543158222624228	0.0279532545438393	0.515204968080389	211.976089062523	CHG
Chr1	25608838	25608894	57	8	0.0161187550931293	0.7650542502241	-0.748935495130971	-145.823268329176	CG
Chr1	25608874	25608997	124	27	0.0105645313730398	0.0598116053172202	-0.0492470739441804	-115.868040143257	CHH
Chr1	25613359	25613440	82	16	0.280049371449535	0.177093783531666	0.102955587917869	69.2885300202273	CHH
Chr1	25618527	25618585	59	9	0.0159634675767315	0.137199960912981	-0.12123649333625	-41.571514711756	CG
Chr1	25675604	25675735	132	6	0.0968595829837828	0.447885950444583	-0.3510263674608	-40.2667703353376	CG
Chr1	25705091	25705170	80	6	0.827661572803894	0.515359957172675	0.312301615631219	31.6398151980627	CG
Chr1	25722578	25722771	194	58	0.424931343190443	0.304049268817113	0.12088207437333	298.881017272284	CHH
Chr1	25729644	25729843	200	53	0.221130372076809	0.0970456173076526	0.124084754769157	371.941286415211	CHH
Chr1	25730391	25730492	102	8	0.240649299691221	0.593205429794796	-0.352556130103575	-54.4920248303652	CG
Chr1	25750278	25750382	105	8	0.643819165038568	0.0181871293275118	0.625632035711056	79.8030496512748	CG
Chr1	25750776	25751047	272	19	0.668130260192286	0.224172626461075	0.443957633731212	230.12150199937	CG
Chr1	25750797	25751035	239	57	0.153454361970919	0.034588452794955	0.118865909175964	399.911616062755	CHH
Chr1	25750831	25751012	182	10	0.496903690633853	0.109902398709881	0.387001291923971	52.2779112512547	CHG
Chr1	25762405	25762564	160	7	0.123600229826636	0.31220127836148	-0.188601048534844	-16.6585310568922	CG
Chr1	25793077	25793131	55	5	0.441997019905199	0.0313562619174021	0.410640757987797	27.4853225737897	CG
Chr1	25928198	25928346	149	17	0.108888331477733	0.269674199989924	-0.160785868512191	-86.7625196513248	CG
Chr1	25935197	25935262	66	6	0.261726871054722	0.673353626790237	-0.411626755735515	-27.1477771806176	CG
Chr1	25976682	25976740	59	5	0.501780541831369	0.198723961934389	0.30305657989698	24.8298489127165	CHG
Chr1	25976683	25976828	146	28	0.259339263167726	0.134984789049142	0.124354474118583	138.021198807302	CHH
Chr1	26002422	26002716	295	70	0.232473598832644	0.012447520659443	0.220026078173201	781.428908192573	CHH
Chr1	26002537	26002604	68	4	0.464190071726164	0.025992856117695	0.438197215608469	31.9442170038843	CG
Chr1	26096430	26096522	93	5	0.13703345576764	0.653624881345613	-0.516591425577974	-28.4225035496807	CG
Chr1	26111312	26111368	57	8	0.557881874962712	0.220155223320722	0.33772665164199	57.4504547138787	CG
Chr1	26111337	26111529	193	51	0.12208171486189	0.0398532210076109	0.0822284938542789	292.805916877498	CHH
Chr1	26140061	26140119	59	11	0.434080883408431	0.314086833675647	0.119994049732784	48.8504914406512	CHH
Chr1	26156880	26157129	250	68	0.0783879780694259	0.00997676028469011	0.0684112177847358	485.67702148668	CHH
Chr1	26156987	26157090	104	8	0.582269154059194	0.0192090554648893	0.563060098594304	82.8326157534602	CG
Chr1	26185638	26186024	387	89	0.180578392237309	0.0389081431212015	0.141670249116108	728.804663138656	CHH
Chr1	26185816	26186008	193	9	0.625158801140086	0.288272800729501	0.336886000410585	51.9537046250815	CG
Chr1	26185822	26185908	87	9	0.358562784837667	0.148861048595266	0.209701736242402	41.9546374550633	CHG
Chr1	26194318	26194455	138	4	0.663841790320934	0.140088424611112	0.523753365709822	23.8665139193466	CG
Chr1	26196392	26196489	98	30	0.509902617695829	0.383501527736142	0.126401089959687	148.576945719757	CHH
Chr1	26198211	26198296	86	6	0.0472309510081122	0.613701838762186	-0.566470887754074	-45.4319245972204	CG
Chr1	26343633	26343699	67	25	0.0690958140790559	0.147272079473776	-0.0781762653947198	-110.280854015262	CHH
Chr1	26371550	26371630	81	26	0.390924504166717	0.280890353998021	0.110034150168695	114.808564022716	CHH
Chr1	26412703	26412877	175	20	0.0241528982272858	0.404436154162122	-0.380283255934836	-175.99683953677	CG
Chr1	26413159	26413334	176	6	0.0335792269333307	0.396909490271184	-0.363330263337853	-34.9786775473809	CG
Chr1	26423336	26423488	153	32	0.0725648372744665	0.0232516976846327	0.0493131395898338	147.40252480426	CHH
Chr1	26425613	26425777	165	44	0.193343687725468	0.109040270022785	0.0843034177026832	205.323771552725	CHH
Chr1	26478814	26479055	242	14	0.65925137973202	0.0788867978838488	0.580364581848171	121.045280622925	CG
Chr1	26525074	26525260	187	45	0.130748716676234	0.0423994587890111	0.0883492578872232	263.999656231383	CHH
Chr1	26525879	26525933	55	14	0.0764289590901546	0.0142973675929155	0.0621315914972392	85.4912303950709	CHH
Chr1	26527870	26528093	224	55	0.0814692868439974	0.00773431015533119	0.0737349766886662	360.325681842522	CHH
Chr1	26527964	26528086	123	7	0.266665797498274	0.0347196582283309	0.231946139269943	37.8959748863597	CG
Chr1	26529271	26529512	242	22	0.0255217887805026	0.241340767826744	-0.215818979046241	-125.78358012944	CG
Chr1	26554984	26555079	96	6	0.504946138239772	0.166896427142908	0.338049711096864	30.1959502815238	CG
Chr1	26557394	26557487	94	10	0.718876052748196	0.290779919368262	0.428096133379934	54.5139132561745	CG
Chr1	26604173	26604315	143	33	0.114879014152988	0.0517546253139571	0.0631243888390305	155.950588317205	CHH
Chr1	26714769	26714853	85	25	0.00908734820824277	0.0459008349780472	-0.0368134867698044	-106.990899034417	CHH
Chr1	26716540	26716591	52	11	0.47317236472892	0.129292909373124	0.343879455355796	66.9814193019996	CG
Chr1	26722471	26722684	214	31	0.341057076559942	0.569370456117232	-0.228313379557289	-171.98306560771	CG
Chr1	26756919	26757020	102	30	0.0329145759473814	0.0875427277307322	-0.0546281517833507	-126.371017575415	CHH
Chr1	26771245	26771563	319	73	0.103731428719401	0.0181125124973339	0.0856189162220675	458.047629474427	CHH
Chr1	26771355	26771535	181	11	0.240422077292058	0.0168567843770055	0.223565292915052	79.9049750422291	CHG
Chr1	26771372	26771547	176	10	0.354618527351741	0.050111010844345	0.304507516507396	62.4347112301798	CG
Chr1	26866815	26866939	125	4	0.0853408516544146	0.570552300857144	-0.485211449202729	-21.7867112192371	CG
Chr1	26926000	26926151	152	32	0.0977854662757112	0.16916253660091	-0.0713770703251989	-134.374812111162	CHH
Chr1	26969808	26969908	101	5	0.857654981141933	0.459180407153825	0.398474573988108	27.7482058563861	CG
Chr1	26974597	26974689	93	8	0.760371601004278	0.257975947231025	0.502395653773252	44.411333926105	CG
Chr1	26994032	26994102	71	19	0.118657754685413	0.0502054092299761	0.0684523454554368	84.6765628241831	CHH
Chr1	27016690	27016829	140	15	0.159857444598202	0.0202025038776921	0.139654940720509	65.7981187710848	CG
Chr1	27061154	27061276	123	6	0.438776479950784	0.0208762779790227	0.417900201971761	39.2359108296935	CG
Chr1	27068809	27068931	123	36	0.0258531200569483	0.0984171327320392	-0.0725640126750909	-166.620714383411	CHH
Chr1	27068830	27069031	202	17	0.136787591789638	0.463508452007087	-0.326720860217449	-113.780829160593	CHG
Chr1	27068878	27069032	155	7	0.229755323882475	0.698489757784505	-0.46873443390203	-48.6317634671793	CG
Chr1	27077522	27077608	87	11	0.671422609817628	0.396831601353303	0.274591008464325	48.7581549406314	CG
Chr1	27121018	27121134	117	7	0.225913127536415	0.0257813227969882	0.200131804739427	33.7025986186176	CHG
Chr1	27121045	27121809	765	76	0.708375014649894	0.164030077757019	0.544344936892875	1239.05805644856	CG
Chr1	27121483	27121649	167	6	0.28616440050228	0.00929505082005832	0.276869349682222	32.334889030689	CHG
Chr1	27144669	27144784	116	11	0.172268983616981	0.0170522371691053	0.155216746447876	56.0393040799282	CG
Chr1	27196029	27196144	116	4	0.884690799385249	0.43805301114788	0.446637788237369	19.7520514407937	CG
Chr1	27203562	27203635	74	5	0.47801441534524	0.0563898385430832	0.421624576802157	24.515240510797	CG
Chr1	27229551	27229683	133	8	0.817974894727486	0.278557582937508	0.539417311789979	51.6558917641909	CG
Chr1	27246000	27246072	73	9	0.810702107804091	0.542869690827458	0.267832416976634	35.951575777781	CG
Chr1	27269666	27269739	74	4	0.17749072103214	0.849746684547932	-0.672255963515792	-25.2071661959695	CG
Chr1	27272363	27272430	68	5	0.0468765315829373	0.613271806205684	-0.566395274622747	-30.9703585193702	CG
Chr1	27521351	27521451	101	10	0.30681487670653	0.0284665242231919	0.278348352483338	57.5406575138195	CG
Chr1	27556171	27556387	217	55	0.182822412346508	0.04752438219751	0.135298030148998	413.403425013576	CHH
Chr1	27610438	27610527	90	4	0.0203206796852861	0.639983658852579	-0.619662979167293	-27.9971136739965	CG
Chr1	27667904	27668053	150	39	0.0485371903908928	0.00793801899146189	0.0405991713994309	204.165186542327	CHH
Chr1	27667951	27668038	88	8	0.305151302856383	0.0355144265646998	0.269636876291683	53.1321464995621	CG
Chr1	27676781	27676997	217	40	0.074450344818995	0.0120753108202964	0.0623750339986986	232.832256943569	CHH
Chr1	27693965	27694033	69	6	0.389615285603711	0.0362146193749603	0.353400666228751	30.6370408884716	CG
Chr1	27697442	27697686	245	12	0.322802286511488	0.061269717651537	0.261532568859951	67.5388517491064	CG
Chr1	27697449	27697634	186	46	0.11430376936083	0.0277187613237715	0.0865850080370587	293.452372037292	CHH
Chr1	27845387	27845460	74	4	0.572140307413642	0.0294406495163126	0.542699657897329	27.2867212129634	CG
Chr1	27855191	27855362	172	8	0.266490606776041	0.0133418322468864	0.253148774529155	43.3027117472569	CG
Chr1	27899431	27899577	147	5	0.709431474030753	0.185719312123035	0.523712161907718	27.8742785006737	CG
Chr1	27920833	27920926	94	5	0.642036374592308	0.10212779281991	0.539908581772399	54.2181259644918	CG
Chr1	27924360	27924415	56	5	0.609917096544135	0.0937438757075017	0.516173220836634	26.3466473628812	CG
Chr1	27930367	27930468	102	7	0.486493806715347	0.0374167416381535	0.449077065077194	41.3471838468108	CG
Chr1	27933489	27933588	100	20	0.052287004409486	0.216073043030472	-0.163786038620986	-102.087015232599	CHH
Chr1	27952112	27952183	72	7	0.217129942889826	0.0400154487281582	0.177114494161667	32.1624685084645	CG
Chr1	27956467	27956566	100	5	0.314464633233442	0.785940461437461	-0.471475828204019	-23.2425984415182	CG
Chr1	27972113	27972253	141	31	0.232760302144796	0.371517229216785	-0.138756927071989	-150.851704398834	CHH
Chr1	28002524	28002724	201	36	0.086776043558493	0.0203164886633758	0.0664595548951172	160.118344346377	CHH
Chr1	28002528	28002717	190	10	0.484418178674978	0.088515217476912	0.395902961198066	75.7411960602536	CG
Chr1	28294796	28294877	82	8	0.251121647506964	0.0209868092727061	0.230134838234258	39.1681838362672	CG
Chr1	28310674	28310777	104	4	0.0281165726085683	0.425155711694224	-0.397039139085656	-26.6003850557997	CG
Chr1	28310679	28310730	52	6	0.0248871523048983	0.273662134084524	-0.248774981779625	-34.2819779265245	CHG
Chr1	28332716	28332792	77	11	0.167255218411405	0.0917904164113889	0.0754648020000157	47.9842908951202	CHH
Chr1	28447348	28447409	62	6	0.734716465922151	0.348391269559355	0.386325196362796	30.4419625496239	CG
Chr1	28449512	28449735	224	61	0.101681001384323	0.0159588601269521	0.0857221412573708	486.779434202431	CHH
Chr1	28470208	28470610	403	108	0.0574762529670384	0.215574262224054	-0.158098009257016	-875.177308952219	CHH
Chr1	28470353	28470668	316	19	0.169147467849341	0.54242685677742	-0.373279388928079	-161.278664373467	CHG
Chr1	28470375	28470465	91	6	0.1393583509626	0.604443490689087	-0.465085139726487	-42.0169432390768	CG
Chr1	28515015	28516133	1119	69	0.0125604337622192	0.397198735606723	-0.384638301844504	-817.570009314946	CHG
Chr1	28515033	28516173	1141	231	0.00828756610783864	0.139479071223862	-0.131191505116024	-2128.14261479559	CHH
Chr1	28515048	28516124	1077	98	0.0183470985908576	0.869675425442578	-0.851328326851721	-4829.63911105631	CG
Chr1	28738073	28738170	98	8	0.411518010344057	0.848552472379773	-0.437034462035716	-45.6635959358329	CG
Chr1	28757978	28758156	179	7	0.622566490763206	0.194649346560372	0.427917144202834	38.9917990302558	CG
Chr1	28813600	28813675	76	9	0.425240713002894	0.0331416881565346	0.39209902484636	55.8366068097303	CG
Chr1	28816266	28816468	203	22	0.49251209395058	0.0350863241116239	0.457425769838956	174.99237335232	CG
Chr1	28819539	28819649	111	7	0.450980930831923	0.0637323440058794	0.387248586826044	42.9675827173685	CG
Chr1	28843069	28843310	242	12	0.749466521563252	0.411314061781991	0.338152459781261	71.0459516408588	CG
Chr1	28843112	28843369	258	60	0.15155348830932	0.0607272949947489	0.0908261933145714	334.898485206381	CHH
Chr1	28844038	28844192	155	39	0.236400399762363	0.125154802253866	0.111245597508497	211.710785983062	CHH
Chr1	28853816	28853972	157	7	0.51144954363033	0.0269715223588838	0.484478021271447	33.7037792252872	CG
Chr1	28910630	28910747	118	12	0.215820526741484	0.589511927445529	-0.373691400704045	-61.9963137342992	CG
Chr1	28945266	28945334	69	11	0.036944233169154	0.512436606714644	-0.47549237354549	-93.6071515117636	CG
Chr1	28949987	28950247	261	8	0.092622370591238	0.614202797898565	-0.521580427307327	-51.1161174513862	CG
Chr1	29002446	29002496	51	14	0.249868986597486	0.160720383602012	0.0891486029954734	62.6059820189826	CHH
Chr1	29057301	29057452	152	7	0.505360115429831	0.03833587883294	0.467024236596891	33.5049607395487	CG
Chr1	29250097	29250236	140	10	0.658365862366417	0.344404113679102	0.313961748687315	54.9719326009487	CHG
Chr1	29250118	29250384	267	66	0.386892165639694	0.20739107147137	0.179501094168324	458.565714810791	CHH
Chr1	29265460	29265601	142	30	0.138432109427299	0.0797871885089008	0.0586449209183979	120.641975277576	CHH
Chr1	29299851	29299954	104	9	0.262145325753199	0.707135940714597	-0.444990614961398	-49.3975695751888	CG
Chr1	29305734	29305796	63	12	0.258264006492727	0.150583369684762	0.107680636807964	59.8406440010662	CHH
Chr1	29316155	29316310	156	34	0.064731654387468	0.0105222055808671	0.0542094488066009	212.199462633646	CHH
Chr1	29316164	29316255	92	9	0.7413135731698	0.238024230314874	0.503289342854927	94.7573514011172	CG
Chr1	29316735	29316894	160	8	0.0797938548661121	0.630075318188498	-0.550281463322386	-97.1630543831613	CG
Chr1	29380645	29380736	92	35	0.489811732483798	0.356431431058104	0.133380301425694	156.250995090469	CHH
Chr1	29482205	29482313	109	5	0.343668939146466	0.0232334935872744	0.320435445559192	22.3362014424913	CG
Chr1	29605019	29605188	170	41	0.219164205790246	0.119639029603873	0.0995251761863731	202.248636637579	CHH
Chr1	29606481	29606542	62	7	0.0675221509885916	0.404841480476775	-0.337319329488183	-35.1402162654015	CG
Chr1	29675930	29676020	91	9	0.78946743661963	0.38180134713428	0.40766608948535	46.0382957474962	CG
Chr1	29676576	29676663	88	4	0.567372634105635	0.0704023441218847	0.49697028998375	23.0824670554997	CG
Chr1	29682302	29682415	114	4	0.73143633802244	0.159898768333978	0.571537569688462	25.060752461581	CG
Chr1	29721643	29721781	139	21	0.00722061049292773	0.155894701256908	-0.14867409076398	-102.076512624667	CHH
Chr1	29772843	29772939	97	7	0.502258295115373	0.238203730594282	0.264054564521091	32.3789520889927	CG
Chr1	29773154	29773248	95	8	0.108376935918358	0.540323342809425	-0.431946406891067	-47.2984618779293	CG
Chr1	29773335	29773496	162	13	0.702936284048322	0.345430953583518	0.357505330464805	69.7431682897528	CG
Chr1	29784395	29784629	235	55	0.128313065903403	0.0115671729314848	0.116745892971918	488.334493175725	CHH
Chr1	29784437	29784605	169	10	0.500538268649363	0.04192457837259	0.458613690276773	76.7944476988664	CG
Chr1	29796438	29796499	62	8	0.605411225462082	0.0338699621156219	0.57154126334646	72.3744416789619	CG
Chr1	29840124	29840217	94	4	0.532572509599239	0.202236362348462	0.330336147250777	20.8376315471454	CG
Chr1	29851161	29851380	220	10	0.288715519246263	0.758489359516521	-0.469773840270257	-50.3528466361359	CG
Chr1	29861749	29861889	141	15	0.814439636569265	0.411764195371136	0.402675441198129	99.4473665478173	CG
Chr1	29891745	29891826	82	30	0.00730197820763581	0.0542546784551919	-0.0469527002475561	-128.715082604703	CHH
Chr1	29920299	29920443	145	6	0.0922574396613973	0.561862465435323	-0.469605025773925	-34.0998501284656	CG
Chr1	29931140	29931309	170	6	0.0460254435009878	0.704139659967309	-0.658114216466322	-49.8291607792212	CG
Chr1	29962071	29962157	87	10	0.357467325668729	0.0248011864673191	0.332666139201409	67.7862185221453	CG
Chr1	29984600	29984775	176	49	0.170927747038564	0.093370232902114	0.0775575141364501	236.101173332672	CHH
Chr1	30019366	30019675	310	76	0.11442845200811	0.00955702115631841	0.104871430851791	576.360408511734	CHH
Chr1	30059206	30059272	67	8	0.340871149549956	0.0382047708507363	0.30266637869922	34.9353186074134	CG
Chr1	30149621	30149702	82	4	0.0312506645032289	0.502372279649345	-0.471121615146116	-18.7726269069651	CG
Chr1	30207411	30207480	70	4	0.344632456660257	0.846085562124132	-0.501453105463875	-20.1920697782899	CG
Chr1	30235820	30235930	111	8	0.212959984571884	0.613479529904112	-0.400519545332228	-35.5816635779539	CG
Chr1	30385167	30385373	207	17	0.771205853216167	0.408939728915917	0.362266124300249	95.662048222148	CG
Chr1	30415572	30415718	147	33	0.130444756805467	0.0600663048215315	0.0703784519839358	148.507060430749	CHH
Chr2	1184	1545	362	87	0.211970249657944	0.292813557398114	-0.0808433077401694	-512.067261901413	CG
Chr2	3029	3199	171	30	0.522516163973772	0.640646088153154	-0.118129924179382	-158.01533729556	CG
Chr2	5139	5221	83	8	0.391812411087292	0.672981843808667	-0.281169432721375	-38.7213041345455	CHG
Chr2	5213	5283	71	8	0.74428979093407	0.86095976764447	-0.1166699767104	-42.8393645781792	CG
Chr2	9603	9758	156	21	0.628775349586196	0.72634309860149	-0.0975677490152944	-106.360281774194	CG
Chr2	49558	49608	51	7	0.0726172843970741	0.360867049989922	-0.288249765592847	-37.0745388864161	CHG
Chr2	52974	53062	89	11	0.756808253432912	0.548517446292699	0.208290807140213	59.3263454338551	CG
Chr2	99932	100014	83	15	0.301734586198988	0.179580468682186	0.122154117516802	73.3692067904679	CHH
Chr2	114433	114560	128	16	0.0218983978816833	0.370014175123401	-0.348115777241718	-194.374631810704	CG
Chr2	134612	134664	53	4	0.110092521693843	0.195181967493536	-0.085089445799693	-24.0746180819468	CHH
Chr2	145529	145599	71	7	0.66816304383464	0.389793942139309	0.278369101695331	30.8484646469088	CG
Chr2	184295	184750	456	14	0.792355489403818	0.311811443032531	0.480544046371287	146.083055835077	CG
Chr2	184448	184726	279	17	0.440319434541111	0.0574238043205756	0.382895630220535	173.835506057345	CHG
Chr2	202602	202775	174	27	0.0798074893175024	0.19749225925435	-0.117684769936848	-161.965159936432	CHH
Chr2	205505	205667	163	34	0.140323343508407	0.0533331627929876	0.0869901807154192	186.470877051221	CHH
Chr2	215015	215453	439	30	0.667614550384687	0.255923888730791	0.411690661653896	314.58301493079	CG
Chr2	215062	215548	487	118	0.120347041971946	0.016141087104525	0.104205954867421	909.276376868608	CHH
Chr2	248952	249195	244	16	0.157268475219641	0.490534771156622	-0.333266295936981	-94.7282804556854	CHG
Chr2	249093	249255	163	7	0.161352764426326	0.728933561616249	-0.567580797189923	-55.9985340782719	CG
Chr2	249125	249257	133	26	0.0160322202388418	0.109103534687269	-0.0930713144484271	-130.002713302424	CHH
Chr2	287256	287322	67	6	0.0270192361569425	0.455195139546692	-0.428175903389749	-47.4053818915271	CG
Chr2	288885	289138	254	48	0.0648054131278715	0.00874294265905905	0.0560624704688125	260.628571965047	CHH
Chr2	289114	289170	57	8	0.549793102909126	0.0266831298273237	0.523109973081802	82.3416167047543	CG
Chr2	289389	289456	68	7	0.29739253161113	0.0755419643289056	0.221850567282225	31.1795164420498	CG
Chr2	400007	400106	100	6	0.747123728278684	0.393888390309431	0.353235337969253	29.3600287933373	CG
Chr2	403516	403620	105	21	0.127262973777953	0.0502146716753712	0.0770483021025815	109.291368310165	CHH
Chr2	409191	409325	135	14	0.487296431962787	0.206187165486904	0.281109266475883	75.814945073043	CG
Chr2	421048	421214	167	35	0.0774681391311809	0.184319987990627	-0.106851848859446	-184.669434158671	CHH
Chr2	463391	463476	86	6	0.602856381162963	0.383955536413187	0.218900844749776	38.6857923296562	CG
Chr2	463436	463597	162	27	0.105456838161363	0.0427488304108653	0.0627080077504978	117.054779715774	CHH
Chr2	472223	472475	253	49	0.313378674316254	0.144092038005886	0.169286636310368	327.680493543743	CHH
Chr2	473829	474031	203	48	0.246870129696423	0.135746108637904	0.111124021058519	241.615468395143	CHH
Chr2	511542	511707	166	10	0.540132584292974	0.0244895473113003	0.515643036981674	155.670249879707	CG
Chr2	526419	526507	89	14	0.486491439541741	0.802084547990551	-0.315593108448811	-61.6838917519821	CG
Chr2	540698	540815	118	21	0.17527089076816	0.0773539863595817	0.0979169044085786	95.4404524717591	CHH
Chr2	540751	540811	61	5	0.319643916088485	0.131083756700688	0.188560159387797	24.1458591214977	CHG
Chr2	578340	578426	87	22	0.0356957663727666	0.113015397856627	-0.0773196314838603	-109.015581890712	CHH
Chr2	578987	579049	63	14	0.0786149209290899	0.161429719210943	-0.0828147982818527	-65.7301699914926	CHH
Chr2	580864	580921	58	17	0.0630017532395544	0.164067520430576	-0.101065767191022	-84.2300281734393	CHH
Chr2	584331	584521	191	18	0.655541564807736	0.185676060371764	0.469865504435972	139.259768045476	CG
Chr2	585180	585302	123	8	0.833472920405261	0.431463856963919	0.402009063441342	44.8357062334863	CG
Chr2	588456	588543	88	6	0.668454287348652	0.430522446339544	0.237931841009108	28.3803163212925	CG
Chr2	588470	588664	195	28	0.18020598186687	0.0782284799810405	0.10197750188583	154.831454138953	CHH
Chr2	601401	601553	153	10	0.0614854643858488	0.516959063254501	-0.455473598868652	-86.7448409245914	CG
Chr2	613458	613542	85	4	0.021733443695175	0.295923477890195	-0.27419003419502	-19.830498536535	CG
Chr2	614288	614368	81	7	0.317720348362544	0.0257115127690632	0.292008835593481	35.7030678359154	CG
Chr2	615975	616153	179	9	0.022686648696811	0.356012212331574	-0.333325563634763	-75.1573397327456	CHG
Chr2	616154	616219	66	22	0.0108147277242496	0.048803520067719	-0.0379887923434694	-102.486722085338	CHH
Chr2	616438	616558	121	9	0.0771121612605384	0.288370469460221	-0.211258308199683	-42.5501481145452	CHG
Chr2	616743	616814	72	15	0.118749528157442	0.04565560608114	0.0730939220763024	67.4527558829496	CHH
Chr2	624084	624168	85	26	0.146346405025232	0.0558501497535493	0.0904962552716824	136.363718805155	CHH
Chr2	625230	625329	100	8	0.0225628976711539	0.249026125025355	-0.226463227354201	-51.5108479606122	CG
Chr2	625377	625603	227	53	0.0311846568576177	0.117094991931555	-0.0859103350739373	-335.129561993076	CHH
Chr2	667149	667291	143	47	0.0770560938243738	0.144050838700644	-0.06699474487627	-203.151505969033	CHH
Chr2	712962	713126	165	45	0.134054646618491	0.0569046313174964	0.0771500153009948	248.475340606984	CHH
Chr2	749438	749586	149	29	0.186818591589224	0.0941905606202756	0.0926280309689484	139.399529014832	CHH
Chr2	753715	753899	185	12	0.336201386497262	0.750430366602568	-0.414228980105306	-70.9212536618579	CG
Chr2	759696	759777	82	12	0.687331177448802	0.370750615746286	0.316580561702516	59.8949381096254	CG
Chr2	765139	765192	54	6	0.711054271295595	0.0258686706177014	0.685185600677893	52.5185860680794	CG
Chr2	767965	768039	75	4	0.708923931550542	0.288805658725585	0.420118272824957	32.3876475071579	CG
Chr2	817362	817582	221	19	0.0194317272033218	0.221724881968365	-0.202293154765043	-142.722686545787	CHG
Chr2	817392	817532	141	28	0.00694362162957778	0.049919353559761	-0.0429757319301833	-141.048269897628	CHH
Chr2	818989	819148	160	48	0.192696747153729	0.0917966568632684	0.10090009029046	255.126645043625	CHH
Chr2	820440	820538	99	13	0.396432616145723	0.593235895255826	-0.196803279110103	-54.9059042956097	CHG
Chr2	856890	857091	202	15	0.350301578137684	0.0217300010245756	0.328571577113108	96.7528363633741	CG
Chr2	856894	857211	318	67	0.244477093737328	0.00979379904664286	0.234683294690685	818.200698544841	CHH
Chr2	859150	859261	112	9	0.0430442168180409	0.376687201473619	-0.333642984655578	-54.7028580011262	CG
Chr2	877635	877929	295	67	0.160014942352647	0.0652096264504123	0.0948053159022347	386.363969819071	CHH
Chr2	877792	877892	101	7	0.422451806029101	0.214157712717932	0.208294093311169	30.7675234223925	CHG
Chr2	891079	891366	288	53	0.149594191518592	0.0509825044611157	0.0986116870574761	304.385495309882	CHH
Chr2	891245	891394	150	12	0.296457020926802	0.0983723092617505	0.198084711665051	62.1208042284916	CHG
Chr2	891883	892111	229	50	0.193010992848947	0.0842053264464721	0.108805666402475	262.119700851066	CHH
Chr2	899170	899251	82	22	0.137506691794033	0.233162743420829	-0.0956560516267956	-100.354344970641	CHH
Chr2	913542	913608	67	16	0.129450338301412	0.208494065676832	-0.0790437273754198	-61.8918700252812	CHH
Chr2	914230	914342	113	35	0.276439344246976	0.390441370490298	-0.114002026243322	-164.071827819385	CHH
Chr2	915018	915327	310	58	0.292788706474001	0.144965082254778	0.147823624219224	371.374409233488	CHH
Chr2	921272	921328	57	12	0.286358584785283	0.193509447564543	0.0928491372207409	52.3210102889692	CHH
Chr2	981571	981790	220	54	0.104826198423089	0.0407438566079004	0.0640823418151883	272.657690279588	CHH
Chr2	987706	987937	232	27	0.633774937720331	0.343961914394104	0.289813023326227	202.836234918643	CG
Chr2	988489	988646	158	11	0.766716128703503	0.273517034259378	0.493199094444126	74.6272877866259	CG
Chr2	1000694	1000860	167	37	0.0713213643782529	0.0096291145038539	0.061692249874399	176.189804181061	CHH
Chr2	1002389	1002561	173	10	0.722887972714073	0.27066594224443	0.452222030469643	91.8730696301434	CG
Chr2	1010173	1010340	168	12	0.69049092814253	0.201789603583484	0.488701324559046	138.216887183263	CG
Chr2	1010480	1010539	60	10	0.164351757536408	0.254164781549601	-0.089813024013193	-46.595298481496	CHH
Chr2	1027403	1027634	232	21	0.473419549903103	0.263735645874548	0.209683904028556	115.699071592879	CG
Chr2	1044196	1044296	101	13	0.168933572844032	0.530815448086334	-0.361881875242302	-66.2632634626594	CG
Chr2	1053976	1054060	85	9	0.766168624190911	0.338842654000631	0.42732597019028	44.2372328895754	CG
Chr2	1078537	1078637	101	28	0.0405010093248966	0.113221976548142	-0.0727209672232451	-153.097833554545	CHH
Chr2	1083318	1083581	264	26	0.0317858610446305	0.356464455368733	-0.324678594324102	-207.038373938107	CG
Chr2	1085550	1085647	98	32	0.129228634196689	0.306589915387487	-0.177361281190798	-218.90438322399	CHH
Chr2	1087023	1087099	77	22	0.0411610412311507	0.0930015702547179	-0.0518405290235673	-95.7784921013967	CHH
Chr2	1104325	1104469	145	7	0.78835860292984	0.238941322799106	0.549417280130734	44.0668290150292	CG
Chr2	1107552	1107727	176	6	0.431883334243107	0.0484878190922248	0.383395515150882	52.3367598927823	CG
Chr2	1120098	1120256	159	27	0.224863575400474	0.534440358532603	-0.30957678313213	-155.605428228711	CG
Chr2	1123914	1124066	153	39	0.425927780872475	0.298368180033404	0.127559600839071	180.029718139837	CHH
Chr2	1131200	1131300	101	6	0.0262776375292066	0.626768515390535	-0.600490877861328	-53.0796740016845	CG
Chr2	1142517	1142731	215	38	0.0983013004463342	0.0319948059812694	0.0663064944650649	201.298888878105	CHH
Chr2	1147738	1147813	76	16	0.0722399352052256	0.0156292730740868	0.0566106621311389	79.5731652940113	CHH
Chr2	1155091	1155320	230	52	0.131745782997162	0.0556727275452885	0.0760730554518731	286.368407951747	CHH
Chr2	1155755	1155948	194	33	0.0103756058386321	0.0730225879864054	-0.0626469821477733	-179.427462919159	CHH
Chr2	1155856	1156074	219	12	0.125034064794304	0.700919120617363	-0.575885055823058	-156.813020686944	CG
Chr2	1160411	1160576	166	39	0.100555403337612	0.0311638754019707	0.0693915279356415	230.358851840126	CHH
Chr2	1168768	1168893	126	18	0.0281690255732105	0.407402685148678	-0.379233659575467	-163.505597270445	CG
Chr2	1178659	1179012	354	19	0.0447946065667469	0.802912862203697	-0.75811825563695	-466.099492886142	CG
Chr2	1178782	1179068	287	18	0.0228281919997706	0.314984738510927	-0.292156546511157	-135.764917283871	CHG
Chr2	1178828	1179057	230	62	0.0102178935115859	0.0712764566611156	-0.0610585631495298	-379.860416751766	CHH
Chr2	1179236	1179383	148	28	0.124015209442078	0.0492945544650725	0.0747206549770056	143.131356837225	CHH
Chr2	1193502	1193624	123	4	0.727596353057639	0.0168771149927901	0.710719238064849	58.9897271064949	CG
Chr2	1193998	1194070	73	13	0.153041764087861	0.0842269505596969	0.0688148135281641	56.6765753742176	CHH
Chr2	1196635	1196762	128	41	0.134621019908767	0.266450321858194	-0.131829301949427	-259.277044788938	CHH
Chr2	1206644	1206833	190	54	0.0985015031073891	0.202590523769449	-0.10408902066206	-313.7152424454	CHH
Chr2	1220595	1220690	96	12	0.155831897721971	0.357401779627692	-0.201569881905721	-59.3225869412581	CHG
Chr2	1223076	1223195	120	32	0.011996712093572	0.0555132562251332	-0.0435165441315611	-146.698422701262	CHH
Chr2	1224585	1224722	138	44	0.032815577429457	0.0800161800009917	-0.0472006025715347	-200.159548220704	CHH
Chr2	1230423	1230526	104	29	0.0545180931512295	0.103184412470237	-0.0486663193190076	-125.899337049259	CHH
Chr2	1244690	1245041	352	94	0.0793278930880381	0.161461295947693	-0.082133402859655	-465.909602612079	CHH
Chr2	1246602	1246766	165	14	0.030008678529548	0.370961846475024	-0.340953167945475	-111.76607734792	CHG
Chr2	1246656	1246899	244	12	0.0717162137895081	0.75902328917566	-0.687307075386152	-206.794532915862	CG
Chr2	1253911	1254002	92	8	0.105249077058644	0.578399986773565	-0.473150909714921	-63.8692324491225	CG
Chr2	1254781	1254912	132	8	0.0459093646620658	0.399428328072488	-0.353518963410422	-43.0405113489516	CG
Chr2	1257616	1257684	69	8	0.594066659131321	0.283475773463261	0.31059088566806	42.5261658483313	CG
Chr2	1266827	1266907	81	30	0.108885425041526	0.219196011406909	-0.110310586365383	-140.055836211396	CHH
Chr2	1268490	1268624	135	40	0.133486464390175	0.217281767953385	-0.0837953035632097	-177.674384909049	CHH
Chr2	1269766	1269870	105	26	0.0876133936675813	0.211478707503173	-0.123865313835592	-166.537090357444	CHH
Chr2	1275917	1276083	167	14	0.558740306301384	0.0979364771634428	0.460803829137941	142.402610415289	CG
Chr2	1298189	1298317	129	33	0.0601435130221012	0.130237684539847	-0.0700941715177458	-147.605522519922	CHH
Chr2	1302557	1302643	87	24	0.133642699236176	0.0670949611413568	0.0665477380948189	98.7449305494515	CHH
Chr2	1311967	1312061	95	32	0.0473794049526798	0.112509173956097	-0.0651297690034175	-151.783664248308	CHH
Chr2	1312403	1312841	439	117	0.0418866863159173	0.0989530197549448	-0.0570663334390275	-498.853849013047	CHH
Chr2	1313514	1313757	244	70	0.0772282034483757	0.178019681656344	-0.100791478207968	-379.456348890383	CHH
Chr2	1320284	1320405	122	14	0.024814480561169	0.43335606910199	-0.408541588540821	-136.640568712337	CG
Chr2	1320486	1320583	98	32	0.00681386900282073	0.047208555346372	-0.0403946863435512	-157.169678052916	CHH
Chr2	1327234	1327296	63	9	0.368834687919763	0.538667278567206	-0.169832590647443	-35.2035621107954	CHG
Chr2	1328934	1328989	56	17	0.0841988305083892	0.139536667164341	-0.0553378366559516	-64.2454175525642	CHH
Chr2	1329548	1329666	119	36	0.0765769141319004	0.167428424417373	-0.0908515102854728	-186.472956165132	CHH
Chr2	1348415	1348713	299	68	0.0414345347604532	0.12179865078653	-0.0803641160260764	-418.962251876796	CHH
Chr2	1349708	1349921	214	76	0.125684100713771	0.0456931556363929	0.0799909450773784	470.384634382737	CHH
Chr2	1353407	1353502	96	28	0.30860403202834	0.170519866568471	0.138084165459868	152.331493570844	CHH
Chr2	1359630	1360161	532	33	0.636361023622083	0.0330443730288935	0.603316650593189	591.819332342009	CG
Chr2	1359850	1360112	263	21	0.39925364977842	0.0168605234559216	0.382393126322498	235.558204386909	CHG
Chr2	1359904	1360147	244	65	0.0566489492002035	0.0100906771655355	0.046558272034668	334.832491444723	CHH
Chr2	1396819	1396876	58	14	0.1091761420015	0.17040648816462	-0.0612303461631195	-56.6139923951641	CHH
Chr2	1399316	1399584	269	81	0.252859783906554	0.390169714795608	-0.137309930889055	-452.447565340014	CHH
Chr2	1401791	1402286	496	17	0.163569946640349	0.476660533689607	-0.313090587049259	-97.5289695865029	CHG
Chr2	1403003	1403117	115	35	0.0400537355357092	0.112614375676794	-0.072560640141085	-157.979848253582	CHH
Chr2	1431146	1431420	275	15	0.47886829728413	0.0900130898467676	0.388855207437363	118.803704331085	CG
Chr2	1456110	1456304	195	49	0.0272625229339895	0.0836152925214224	-0.0563527695874329	-256.585452396267	CHH
Chr2	1456535	1456631	97	23	0.084435145268708	0.038036639716629	0.046398505552079	105.633330086105	CHH
Chr2	1466076	1466259	184	46	0.218003524721306	0.338024037549894	-0.120020512828588	-247.599391670492	CHH
Chr2	1471333	1471472	140	10	0.54430187160385	0.0992836453792006	0.445018226224649	58.5412094274007	CG
Chr2	1486122	1486211	90	30	0.086042611403004	0.193766516041076	-0.107723904638072	-152.057797328578	CHH
Chr2	1497492	1497591	100	5	0.41446981726675	0.13208229781468	0.28238751945207	27.6506579960052	CG
Chr2	1499126	1499241	116	8	0.0259057587897026	0.336702043693677	-0.310796284903974	-58.6540429563236	CG
Chr2	1500211	1500376	166	8	0.0694572814897119	0.74169345360948	-0.672236172119768	-98.7027656490653	CG
Chr2	1500362	1500504	143	11	0.0270579880451563	0.225690443852944	-0.198632455807788	-60.7882803573765	CHG
Chr2	1500424	1500628	205	59	0.0297809890273966	0.087320824630174	-0.0575398356027774	-293.344678699725	CHH
Chr2	1506121	1506265	145	42	0.149003964103783	0.255440430328647	-0.106436466224864	-176.738113692144	CHH
Chr2	1567348	1567417	70	20	0.275886031991682	0.179453009300776	0.0964330226909061	92.534773306271	CHH
Chr2	1600243	1600317	75	23	0.212471270566879	0.114028615127816	0.0984426554390627	100.387772219134	CHH
Chr2	1605755	1605914	160	35	0.0604276186792825	0.199374922036552	-0.13894730335727	-202.645626717443	CHH
Chr2	1615501	1615554	54	22	0.102648831595401	0.0485277549446663	0.0541210766507352	93.8349255940051	CHH
Chr2	1644128	1644251	124	25	0.166328892101336	0.073159100258919	0.0931697918424169	132.990641886792	CHH
Chr2	1648963	1649190	228	12	0.737725634333387	0.315828613548673	0.421897020784714	73.9051667282866	CG
Chr2	1649099	1649164	66	4	0.32102338359457	0.078533562266964	0.242489821327606	18.1826320927375	CHG
Chr2	1664618	1664713	96	8	0.12915495069633	0.62287230624274	-0.49371735554641	-71.1752154852076	CG
Chr2	1681834	1681975	142	34	0.0392870427344512	0.10412045866481	-0.0648334159303586	-172.384510913734	CHH
Chr2	1702030	1702165	136	38	0.178158779746034	0.0776798751595738	0.10047890458646	202.603008471068	CHH
Chr2	1702386	1702464	79	10	0.0270467095327584	0.665087428556036	-0.638040719023277	-97.080682828132	CG
Chr2	1730868	1730950	83	4	0.424901748054816	0.0770300488483419	0.347871699206474	25.1304036142475	CG
Chr2	1736346	1736438	93	11	0.0352395068098087	0.401512283966487	-0.366272777156679	-66.9440959718511	CG
Chr2	1781543	1781658	116	37	0.0710518381642639	0.159475321917703	-0.0884234837534394	-187.550413163377	CHH
Chr2	1790548	1790697	150	35	0.0138473211471487	0.0606116812473498	-0.0467643601002012	-170.801215718054	CHH
Chr2	1797335	1797479	145	40	0.0459029504475197	0.122384832367394	-0.0764818819198739	-208.787567104627	CHH
Chr2	1803495	1803686	192	75	0.0997969021091245	0.248486378519726	-0.148689476410602	-491.465019297496	CHH
Chr2	1850377	1850443	67	11	0.827340161229675	0.908191971594334	-0.0808518103646588	-43.1260058548132	CG
Chr2	1859187	1859266	80	6	0.666302348810447	0.286737934800852	0.379564414009595	27.6142277660111	CG
Chr2	1868954	1869069	116	38	0.329677690156093	0.213153668867602	0.116524021288492	177.610019842992	CHH
Chr2	1882724	1882857	134	39	0.145869986369659	0.289485180590708	-0.143615194221049	-219.696986164836	CHH
Chr2	1897793	1897851	59	4	0.771770228159838	0.40419490173128	0.367575326428559	21.6913998643238	CG
Chr2	1897839	1897923	85	5	0.566986529488296	0.259239229477601	0.307747300010696	24.9587500842717	CHG
Chr2	1905205	1905280	76	5	0.452599072780137	0.232128920372422	0.220470152407715	23.4250621053169	CHG
Chr2	1905293	1905420	128	35	0.141446519370172	0.0705130338487264	0.0709334855214455	173.096532002654	CHH
Chr2	1905294	1905353	60	8	0.86208042755856	0.53694017745537	0.325140250103189	53.729325587759	CG
Chr2	1905342	1905426	85	9	0.56930360036918	0.347440010741726	0.221863589627454	47.111459179562	CHG
Chr2	1909666	1909720	55	7	0.65012389051327	0.542780005131448	0.107343885381823	33.6004543017978	CHG
Chr2	1926932	1927051	120	37	0.0869708127874097	0.167573745094221	-0.0806029323068114	-161.290878569558	CHH
Chr2	1927649	1927751	103	35	0.0828713778395078	0.14921718628235	-0.0663458084428426	-143.379060729156	CHH
Chr2	1938102	1938211	110	10	0.160163144482951	0.54756740018977	-0.387404255706819	-58.6807974503469	CG
Chr2	1944042	1944129	88	8	0.135813766523774	0.398266530504341	-0.262452763980567	-41.3295577102915	CHG
Chr2	1944200	1944350	151	4	0.0705605704013051	0.467441461260366	-0.396880890859061	-22.2291756612375	CHG
Chr2	1944226	1944440	215	11	0.150125593797453	0.804723936629897	-0.654598342832443	-151.011451295093	CG
Chr2	1944945	1945099	155	16	0.180107215067322	0.405793263672661	-0.225686048605339	-71.948875759092	CHG
Chr2	1945828	1945936	109	17	0.756556064035673	0.894006315984022	-0.137450251948349	-78.5506893691423	CG
Chr2	1947681	1947763	83	14	0.0651298201380561	0.131800182780378	-0.0666703626423216	-62.0405364851341	CHH
Chr2	1947818	1947900	83	17	0.170113685490874	0.267765180609472	-0.0976514951185976	-67.9804640471322	CHH
Chr2	1952287	1952373	87	11	0.445492408893554	0.651021891739326	-0.205529482845772	-46.8849913710513	CHG
Chr2	1958024	1958121	98	8	0.235825480874613	0.539378007175465	-0.303552526300852	-42.3831678802439	CHG
Chr2	1958799	1958970	172	19	0.209816271205488	0.461720981224689	-0.251904710019202	-100.061893732149	CHG
Chr2	1961839	1961899	61	7	0.145554867254163	0.266956368933031	-0.121401501678868	-27.7218857755288	CHG
Chr2	1962488	1962607	120	8	0.0757207593839729	0.282815642920528	-0.207094883536556	-43.9359522040819	CHG
Chr2	1968334	1968499	166	56	0.459744130795746	0.357684419763832	0.102059711031915	231.590981963024	CHH
Chr2	1969939	1970035	97	8	0.49674042762095	0.0804697164321433	0.416270711188807	71.032771530561	CG
Chr2	1979359	1979550	192	14	0.627892042836781	0.359767841844746	0.268124200992035	87.8338235967448	CG
Chr2	1990404	1990540	137	12	0.639961537333106	0.271452305936205	0.3685092313969	98.9943055222879	CG
Chr2	2004900	2004991	92	11	0.36698458173762	0.499096654061173	-0.132112072323553	-43.9747597431895	CHG
Chr2	2012922	2013093	172	9	0.697176691568635	0.212211613637663	0.484965077930972	91.1179616838033	CG
Chr2	2013003	2013176	174	43	0.0459939063633334	0.0130394564623695	0.0329544499009639	191.240516167143	CHH
Chr2	2031751	2031977	227	20	0.592441724416799	0.866375653407774	-0.273933928990976	-143.108181933101	CG
Chr2	2031813	2032066	254	19	0.0251136959024953	0.397261395866756	-0.372147699964261	-248.912019731706	CHG
Chr2	2031832	2032111	280	67	0.0139335914980966	0.0951836970090694	-0.0812501055109728	-495.892308499842	CHH
Chr2	2040636	2040746	111	35	0.0862438826299047	0.17579617348976	-0.0895522908598556	-161.459206897032	CHH
Chr2	2055921	2056020	100	5	0.638563068241104	0.163081501815639	0.475481566425466	26.9765007964877	CG
Chr2	2057568	2057624	57	5	0.0283637235364607	0.177796305741934	-0.149432582205473	-23.6401179576319	CHG
Chr2	2057597	2057728	132	4	0.222494551574849	0.57250357645841	-0.350009024883561	-24.0523555144536	CG
Chr2	2065686	2065857	172	34	0.0566064857916943	0.200557661461279	-0.143951175669585	-224.210499191253	CHH
Chr2	2099070	2099185	116	10	0.354566940505842	0.620679213951818	-0.266112273445977	-51.1197225164528	CHG
Chr2	2103988	2104147	160	59	0.0521804334058406	0.137661815432535	-0.0854813820266939	-303.106292430027	CHH
Chr2	2106744	2106879	136	36	0.0861479626513648	0.165616164895072	-0.0794682022437072	-155.245581196558	CHH
Chr2	2108272	2108325	54	15	0.0836443664071422	0.165812231416106	-0.0821678650089634	-70.3133086044271	CHH
Chr2	2122093	2122219	127	28	0.0718116246270465	0.174970019318643	-0.103158394691596	-134.475927225614	CHH
Chr2	2148127	2148217	91	13	0.0414194700038306	0.150819653053369	-0.109400183049538	-51.570819448847	CG
Chr2	2150261	2150321	61	17	0.101890499436521	0.191421966189313	-0.0895314667527919	-79.4550325216101	CHH
Chr2	2153599	2153759	161	41	0.0759651855291326	0.153989909425735	-0.0780247238966024	-188.433502348504	CHH
Chr2	2156146	2156307	162	47	0.133586155193087	0.226785471765701	-0.0931993165726147	-241.680678901774	CHH
Chr2	2170274	2170601	328	100	0.119644453236088	0.220744374600371	-0.101099921364283	-426.294014261911	CHH
Chr2	2178539	2178703	165	35	0.327358277106826	0.220008369721349	0.107349907385477	160.052824659337	CHH
Chr2	2182252	2182350	99	4	0.0507587411246382	0.627202688973876	-0.576443947849238	-33.790356366985	CG
Chr2	2204984	2205054	71	26	0.103698459662091	0.202492032540998	-0.0987935728789077	-123.837899149035	CHH
Chr2	2213534	2213596	63	25	0.0163159424056312	0.0561776463993256	-0.0398617039936944	-114.738225022212	CHH
Chr2	2222053	2222159	107	16	0.404852813103371	0.575690480768408	-0.170837667665037	-71.958725942563	CHG
Chr2	2225028	2225193	166	51	0.109239913806213	0.179297416757517	-0.0700575029513036	-218.360018721108	CHH
Chr2	2231995	2232149	155	48	0.0551811204359902	0.0101898510922887	0.0449912693437015	228.139341156207	CHH
Chr2	2232080	2232217	138	10	0.462051601968672	0.130437315795454	0.331614286173218	73.4129216713696	CG
Chr2	2241448	2241910	463	12	0.0185538697115541	0.636663419484969	-0.618109549773415	-200.938761518742	CG
Chr2	2248919	2249062	144	25	0.0327459559574601	0.0850377100994877	-0.0522917541420276	-107.262250880745	CHH
Chr2	2249069	2249150	82	9	0.343108182725344	0.471304144352697	-0.128195961627353	-32.3248818127241	CHG
Chr2	2253027	2253115	89	23	0.0596663515977926	0.117969548705811	-0.058303197108018	-101.720100946899	CHH
Chr2	2265326	2265559	234	6	0.0509042891785152	0.556259514287251	-0.505355225108736	-49.3855523556274	CG
Chr2	2268808	2268910	103	34	0.052704249242315	0.0110955226330727	0.0416087266092423	169.445151427748	CHH
Chr2	2268821	2268981	161	12	0.674875200911916	0.277833092633923	0.397042108277993	93.0396636176369	CG
Chr2	2273729	2273841	113	48	0.135507999443248	0.0769128655983505	0.0585951338448977	199.826446158652	CHH
Chr2	2292018	2292297	280	53	0.164687540275978	0.0692899093811763	0.0953976308948015	287.898977160171	CHH
Chr2	2307484	2307766	283	19	0.0962921727552744	0.703271924505518	-0.606979751750244	-262.534121229326	CG
Chr2	2309393	2309475	83	7	0.389355361943324	0.0413097604725856	0.348045601470738	33.2489395835791	CG
Chr2	2318634	2318745	112	10	0.404500067137077	0.0760093576287691	0.328490709508308	72.0831313371693	CG
Chr2	2318660	2318800	141	41	0.0842155263913061	0.0341097946864826	0.0501057317048235	187.869057714196	CHH
Chr2	2324778	2324962	185	10	0.0484203218432744	0.40898554926039	-0.360565227417115	-55.713629084459	CG
Chr2	2325701	2326505	805	51	0.869613898965446	0.451769218196329	0.417844680769117	479.469426098407	CG
Chr2	2325799	2326180	382	40	0.48337006031817	0.116292006420593	0.367078053897577	376.963774411886	CHG
Chr2	2326256	2326401	146	10	0.260695212306175	0.0182458865309707	0.242449325775205	60.2939082971862	CHG
Chr2	2331674	2331809	136	35	0.227198378600295	0.121997952125357	0.105200426474937	190.647038247753	CHH
Chr2	2349307	2349450	144	10	0.403049457737983	0.0348571891659206	0.368192268572062	87.8409105939461	CG
Chr2	2362545	2362626	82	20	0.154736704802291	0.0775531633108022	0.0771835414914883	90.1325690343793	CHH
Chr2	2364483	2364578	96	4	0.542312783861659	0.0925760033861049	0.449736780475554	24.453523832174	CG
Chr2	2372244	2372348	105	5	0.144265728192996	0.51988418787132	-0.375618459678325	-33.4042269557198	CG
Chr2	2408625	2408675	51	11	0.233624674224719	0.14431369296609	0.0893109812586289	52.1815380438941	CHH
Chr2	2414132	2414227	96	21	0.0539477146533278	0.114021716451241	-0.0600740017979135	-84.9513893359252	CHH
Chr2	2416680	2416746	67	9	0.90086136612527	0.790056207380686	0.110805158744584	31.5789883328328	CG
Chr2	2423802	2423917	116	40	0.0595541319931024	0.129006679024622	-0.0694525470315199	-182.681198293206	CHH
Chr2	2428214	2428351	138	24	0.171748974163075	0.367500233007564	-0.195751258844489	-115.36463459676	CG
Chr2	2442655	2442721	67	14	0.189491051993694	0.114753554354508	0.0747374976391861	56.1953988022004	CHH
Chr2	2459741	2459894	154	37	0.098087896037513	0.214964081746485	-0.116876185708972	-211.81379343685	CHH
Chr2	2464939	2465081	143	15	0.512404146013321	0.71338627110548	-0.200982125092159	-74.9581879307411	CHG
Chr2	2473215	2473493	279	85	0.113751829989327	0.265617048861878	-0.151865218872551	-474.452616928099	CHH
Chr2	2483913	2484041	129	44	0.0678543461602936	0.184127999035483	-0.11627365287519	-230.030099528692	CHH
Chr2	2497065	2497160	96	13	0.740145002600334	0.910556817984717	-0.170411815384383	-62.7871519698286	CG
Chr2	2512051	2512228	178	50	0.0663292280676647	0.179886327385464	-0.113557099317799	-304.988628738007	CHH
Chr2	2518137	2518276	140	36	0.0938632743454793	0.0344693386827728	0.0593939356627066	171.36612706893	CHH
Chr2	2518411	2518984	574	141	0.0104428636278383	0.066882520014998	-0.0564396563871597	-870.137856780299	CHH
Chr2	2518469	2518958	490	30	0.0728723236068849	0.881161403689307	-0.808289080082423	-928.561420666013	CG
Chr2	2518582	2519055	474	23	0.0470572383206261	0.304069269059553	-0.257012030738927	-144.130284514338	CHG
Chr2	2524331	2524414	84	23	0.0436042091062265	0.114741076507437	-0.0711368674012108	-120.089456044551	CHH
Chr2	2529843	2529935	93	28	0.0574881198124667	0.130993028188684	-0.0735049083762168	-135.701233743926	CHH
Chr2	2538420	2538527	108	30	0.0796811845137998	0.145874628674802	-0.0661934441610025	-129.630225354211	CHH
Chr2	2540607	2540803	197	72	0.0622397267461017	0.126874945237993	-0.0646352184918914	-339.090439049984	CHH
Chr2	2542347	2542519	173	40	0.182970531517065	0.319350531735535	-0.136380000218469	-229.46375746561	CHH
Chr2	2557619	2557670	52	7	0.4211825753987	0.630894041270728	-0.209711465872028	-36.5934145729415	CHG
Chr2	2580154	2580231	78	18	0.0561271216381875	0.13152482653022	-0.0753977048920323	-94.8089230721127	CHH
Chr2	2606041	2606170	130	33	0.0778829883905117	0.18121649416991	-0.103333505779398	-192.175245834462	CHH
Chr2	2609130	2609375	246	74	0.0688177890491437	0.128646628180366	-0.0598288391312224	-316.531128504036	CHH
Chr2	2616963	2617047	85	23	0.106009072966598	0.0395946889844111	0.0664143839821871	111.076915363807	CHH
Chr2	2654430	2654580	151	34	0.141775758776773	0.0483202791024527	0.0934554796743205	183.097689216329	CHH
Chr2	2667235	2667340	106	28	0.0774444063362058	0.169534581357111	-0.0920901750209053	-135.769124805659	CHH
Chr2	2670348	2670481	134	37	0.0495555780315532	0.107647724513808	-0.0580921464822552	-141.478290270352	CHH
Chr2	2689348	2689408	61	17	0.109800008765992	0.206470250770791	-0.0966702420047997	-77.930527322253	CHH
Chr2	2689552	2689663	112	10	0.312620720300861	0.601833958795303	-0.289213238494442	-56.6298562491707	CHG
Chr2	2689621	2689762	142	5	0.110340949330676	0.674355963636597	-0.564015014305921	-50.9675487962023	CG
Chr2	2694931	2695021	91	13	0.404774321718185	0.562716854372154	-0.157942532653969	-52.2749110847913	CHG
Chr2	2698713	2698822	110	34	0.0500536989580751	0.121773495843478	-0.0717197968854031	-170.684324388218	CHH
Chr2	2704869	2704926	58	20	0.0781429283388491	0.144693115184868	-0.0665501868460185	-78.4595368494562	CHH
Chr2	2712518	2712592	75	8	0.308377422914051	0.662936202173924	-0.354558779259873	-34.9715631394903	CHG
Chr2	2722370	2722495	126	46	0.0813882458074123	0.164077113605126	-0.0826888677977134	-198.876651580377	CHH
Chr2	2729885	2730387	503	12	0.797626056131583	0.0891012576574936	0.708524798474089	244.858968715267	CG
Chr2	2732375	2732486	112	33	0.0318283263174522	0.0843941321025775	-0.0525658057851253	-163.175702568287	CHH
Chr2	2745255	2745418	164	48	0.0712221008558231	0.144841622671032	-0.0736195218152091	-214.075893880365	CHH
Chr2	2763148	2763236	89	7	0.571166059802903	0.237017708937987	0.334148350864916	42.0858379360869	CHG
Chr2	2776658	2776738	81	12	0.052740740024715	0.180348169998233	-0.127607429973518	-57.54130442148	CHH
Chr2	2780083	2780215	133	44	0.0497074112470241	0.116245964376203	-0.0665385531291786	-216.966323710966	CHH
Chr2	2781031	2781316	286	97	0.032466636095899	0.0991767548039368	-0.0667101187080378	-544.762950200657	CHH
Chr2	2781926	2782144	219	59	0.050106092020004	0.102935815625585	-0.052829723605581	-239.403151387212	CHH
Chr2	2783377	2783467	91	28	0.0401449210567002	0.0871767732658608	-0.0470318522091606	-104.431016159491	CHH
Chr2	2787985	2788066	82	13	0.918082977895964	0.772053057796354	0.14602992009961	53.9262878938649	CG
Chr2	2805200	2805267	68	18	0.0455270154103191	0.130932450973653	-0.0854054355633336	-83.7789418643901	CHH
Chr2	2853272	2853340	69	26	0.115463166409614	0.181651674400554	-0.06618850799094	-117.234188924787	CHH
Chr2	2867445	2867571	127	4	0.0924179746589184	0.496210901238677	-0.403792926579759	-23.0252235006698	CG
Chr2	2873412	2873565	154	50	0.0681288831498205	0.153204951032826	-0.0850760678830051	-255.207760818388	CHH
Chr2	2875640	2875820	181	59	0.0802761673272486	0.179982383056561	-0.0997062157293127	-283.664179587767	CHH
Chr2	2876053	2876173	121	45	0.114742911185917	0.260668742202059	-0.145925831016142	-257.70169140086	CHH
Chr2	2887034	2887084	51	5	0.810133173644251	0.912799662731402	-0.102666489087151	-19.4667628635742	CG
Chr2	2887036	2887092	57	20	0.044848833381274	0.098536881223047	-0.053688047841773	-80.9474314096669	CHH
Chr2	2893593	2893714	122	6	0.0762538866123028	0.445417055799242	-0.36916316918694	-45.0218501334915	CG
Chr2	2893643	2893738	96	10	0.0162356343277102	0.222054563198594	-0.205818928870883	-65.4045391581721	CHG
Chr2	2894202	2894265	64	9	0.334640539816211	0.524501179940153	-0.189860640123943	-38.0837890052752	CHG
Chr2	2904730	2904792	63	22	0.0703979866934641	0.216852310685049	-0.146454323991585	-96.5466210164819	CHH
Chr2	2905252	2905315	64	22	0.0445623010073626	0.110222996882753	-0.0656606958753902	-94.886927267165	CHH
Chr2	2907537	2907752	216	56	0.0154112921247566	0.0601695873318503	-0.0447582952070937	-283.45714403253	CHH
Chr2	2907608	2907682	75	4	0.0213211287719943	0.709904571864066	-0.688583443092072	-74.106039505669	CG
Chr2	2907824	2908306	483	17	0.454051348789991	0.823887711246587	-0.369836362456596	-112.046719001326	CG
Chr2	2908123	2908637	515	26	0.145127610165952	0.470106073110319	-0.324978462944367	-155.675729107787	CHG
Chr2	2917088	2917219	132	38	0.0435301535618271	0.132831217942366	-0.0893010643805386	-187.803255329694	CHH
Chr2	2917126	2917225	100	13	0.234025713939767	0.535436202616323	-0.301410488676556	-67.4074992665019	CHG
Chr2	2917641	2917759	119	37	0.0491762544896015	0.108220660953913	-0.0590444064643112	-153.55142574342	CHH
Chr2	2923501	2923648	148	40	0.280092540006145	0.192890135082584	0.0872024049235612	176.606856154581	CHH
Chr2	2940637	2940697	61	6	0.00732977107788123	0.196826727196627	-0.189496956118746	-30.6336967560868	CHG
Chr2	2940648	2940976	329	12	0.0334795030248062	0.74696627403436	-0.713486771009554	-211.421269989694	CG
Chr2	2946293	2946352	60	5	0.847590978389965	0.919825065417959	-0.0722340870279943	-20.4817871015854	CG
Chr2	2948323	2948385	63	8	0.21595805417927	0.410670623397522	-0.194712569218252	-37.4714470627075	CHG
Chr2	2961213	2961355	143	35	0.0684721166357869	0.157998809693374	-0.089526693057587	-167.721936577367	CHH
Chr2	2963756	2963922	167	60	0.0841652183272228	0.161334502552258	-0.0771692842250351	-267.541138364225	CHH
Chr2	2965820	2965875	56	12	0.140459588350733	0.0555724736122797	0.0848871147384533	56.3108062722872	CHH
Chr2	2974493	2974720	228	52	0.146643477842996	0.0622821537512182	0.0843613240917781	269.107613301131	CHH
Chr2	2977554	2977629	76	5	0.723874554198725	0.168942023148904	0.55493253104982	29.2880865348468	CG
Chr2	2985588	2985828	241	70	0.148166293804291	0.3172710929883	-0.169104799184009	-556.0266849945	CHH
Chr2	2987629	2987716	88	26	0.0379249433250059	0.078765366806522	-0.0408404234815161	-101.548459546117	CHH
Chr2	2991964	2992153	190	50	0.0356400196049487	0.0979431526472635	-0.0623031330423148	-250.090209961155	CHH
Chr2	3006332	3006517	186	42	0.0280434961396092	0.0795679275305781	-0.0515244313909689	-229.855825759757	CHH
Chr2	3012778	3013080	303	22	0.032772142698959	0.774069224324117	-0.741297081625158	-604.431578127138	CG
Chr2	3012807	3012978	172	40	0.00853077349790869	0.0612800652467566	-0.0527492917488479	-231.277455385802	CHH
Chr2	3013177	3013310	134	24	0.211457747426034	0.111180444589996	0.100277302836038	113.176228778748	CHH
Chr2	3029356	3029431	76	5	0.346412823128147	0.527844831232467	-0.18143200810432	-19.9072617600563	CHG
Chr2	3036255	3036333	79	27	0.0509248358823715	0.103620953290095	-0.0526961174077237	-120.055102361894	CHH
Chr2	3045113	3045299	187	8	0.0475769833501152	0.294425154914319	-0.246848171564204	-46.9896798203953	CHG
Chr2	3045204	3045310	107	6	0.159024603605732	0.636420377188986	-0.477395773583254	-41.1205568050141	CG
Chr2	3047637	3047734	98	10	0.437037441381179	0.0267687668538986	0.41026867452728	44.3392095945007	CG
Chr2	3060489	3060559	71	21	0.0793512972203131	0.169667658069763	-0.09031636084945	-91.1774989999613	CHH
Chr2	3061938	3061989	52	7	0.321900923778611	0.498407173872882	-0.176506250094271	-30.5344453539917	CHG
Chr2	3076406	3076462	57	11	0.765155887765917	0.888565418275267	-0.123409530509349	-50.4309691152183	CG
Chr2	3105163	3105322	160	54	0.0563342182864867	0.113373736917588	-0.0570395186311018	-228.398869526257	CHH
Chr2	3108565	3108683	119	44	0.111001290344074	0.21113987690462	-0.100138586560546	-191.705208949489	CHH
Chr2	3110548	3110987	440	153	0.1929389349168	0.442067918024789	-0.249128983107989	-1646.8653364769	CHH
Chr2	3111528	3111822	295	80	0.0991540984266124	0.186860064227617	-0.0877059658010045	-400.88770616215	CHH
Chr2	3113793	3114089	297	85	0.031900794673083	0.104749637792357	-0.0728488431192736	-486.113503013508	CHH
Chr2	3122635	3122732	98	38	0.0573716148854857	0.154790093537013	-0.0974184786515269	-204.966074471018	CHH
Chr2	3128989	3129106	118	42	0.0554399689297838	0.132415222313139	-0.0769752533833549	-184.235191688571	CHH
Chr2	3131983	3132314	332	106	0.0299809187257537	0.0935328375779014	-0.0635519188521477	-523.108738282759	CHH
Chr2	3137202	3137356	155	51	0.037272287959151	0.1143847360339	-0.0771124480747489	-332.340400402701	CHH
Chr2	3143140	3143279	140	26	0.0713045268790742	0.146701450675562	-0.0753969237964874	-123.230521293496	CHH
Chr2	3148520	3148670	151	36	0.0316775896960894	0.0772464026028817	-0.0455688129067924	-150.105976080538	CHH
Chr2	3148597	3148647	51	7	0.313634794564754	0.483727523930574	-0.17009272936582	-26.9875509477245	CHG
Chr2	3157581	3157715	135	30	0.0183613428620304	0.072688241922468	-0.0543268990604376	-153.041430254596	CHH
Chr2	3157810	3157883	74	14	0.0338858562185032	0.093724391784234	-0.0598385355657308	-101.955349439206	CHH
Chr2	3166350	3166427	78	10	0.0500127463476289	0.330344753767861	-0.280332007420232	-57.6581040260474	CG
Chr2	3167794	3167895	102	10	0.551146470122054	0.169176120780721	0.381970349341333	71.6659650094052	CG
Chr2	3169289	3169434	146	11	0.828942479843792	0.598506637902067	0.230435841941725	60.9987401911487	CG
Chr2	3171112	3171254	143	10	0.0280932368549385	0.30796694499534	-0.279873708140402	-49.4257083482376	CG
Chr2	3173393	3173480	88	5	0.196777860636976	0.456797979759367	-0.260020119122391	-23.0536876918934	CHG
Chr2	3181040	3181118	79	26	0.0220549223423287	0.0856798261899245	-0.0636249038475957	-126.028750249495	CHH
Chr2	3187561	3187788	228	65	0.0530280147379614	0.11439999331591	-0.0613719785779487	-291.023460771961	CHH
Chr2	3198976	3199037	62	4	0.20772291261965	0.41133080670428	-0.20360789408463	-17.9972259965354	CHG
Chr2	3210869	3210964	96	33	0.0519681834919098	0.11933793364485	-0.0673697501529402	-145.824779074057	CHH
Chr2	3216788	3217066	279	94	0.0660623869376535	0.138879223793878	-0.0728168368562244	-434.128726014318	CHH
Chr2	3218460	3218543	84	10	0.109420166351609	0.260951980508236	-0.151531814156627	-43.0565833592929	CHG
Chr2	3219746	3220004	259	64	0.0395703489497649	0.117849778827641	-0.0782794298778762	-350.734992874162	CHH
Chr2	3238345	3238583	239	64	0.0549125514618122	0.153337940232352	-0.0984253887705394	-337.806831924359	CHH
Chr2	3241862	3242037	176	7	0.0672634612913289	0.390384477501737	-0.323121016210408	-41.6199233887856	CHG
Chr2	3241885	3242005	121	8	0.136629375322441	0.559172683385124	-0.422543308062683	-57.2807777241902	CG
Chr2	3244913	3245006	94	18	0.213703627844547	0.378206524436171	-0.164502896591624	-90.6996456565249	CG
Chr2	3254840	3254923	84	5	0.305203566860691	0.48983045979545	-0.184626892934759	-23.4845206363915	CG
Chr2	3255184	3255266	83	7	0.337065545966065	0.535903803571051	-0.198838257604986	-34.1675592578644	CG
Chr2	3263318	3263414	97	13	0.132969950829419	0.265301875396591	-0.132331924567172	-53.3676309093953	CHG
Chr2	3268076	3268243	168	22	0.414714779561593	0.665436888304617	-0.250722108743024	-139.147562609188	CG
Chr2	3273087	3273175	89	10	0.317833941229879	0.495666840480764	-0.177832899250885	-44.9944233413436	CG
Chr2	3273470	3273671	202	37	0.546766874102381	0.716946821458864	-0.170179947356483	-204.740358410423	CG
Chr2	3275538	3275757	220	32	0.279615632121153	0.510497170372398	-0.230881538251245	-219.132959736715	CG
Chr2	3275928	3276120	193	24	0.259920651050439	0.384730202993423	-0.124809551942984	-111.027115713656	CG
Chr2	3279288	3279491	204	26	0.127794547266572	0.243138392848764	-0.115343845582193	-110.634463834363	CHG
Chr2	3279305	3279389	85	9	0.229972033368794	0.458776756553833	-0.228804723185039	-50.9772153280277	CG
Chr2	3283693	3283838	146	21	0.22834230359898	0.404113298185833	-0.175770994586854	-103.478966974409	CHG
Chr2	3283721	3283898	178	20	0.47976691535741	0.710304195766309	-0.230537280408898	-108.422822812103	CG
Chr2	3292340	3292406	67	14	0.192352641589381	0.286602762457334	-0.0942501208679525	-60.3104013603927	CHG
Chr2	3292341	3292446	106	13	0.327081638753149	0.443726963623617	-0.116645324870468	-53.1786164785027	CG
Chr2	3293227	3293323	97	10	0.185966156795485	0.298316799438549	-0.112350642643064	-39.7599651194413	CHG
Chr2	3293296	3293380	85	9	0.438431460686946	0.571761647234612	-0.133330186547666	-43.8608376147718	CG
Chr2	3294544	3294731	188	21	0.142748715865795	0.246198564155066	-0.103449848289271	-89.9616861471386	CHG
Chr2	3299544	3299666	123	21	0.171162443068141	0.247781933680117	-0.0766194906119758	-150.441391993641	CG
Chr2	3312992	3313227	236	50	0.368646642281796	0.487558701801906	-0.118912059520111	-253.261286895758	CG
[truncated: 5,025 more rows]
