# Supplementary material for: NODULIN HOMEOBOX is required for heterochromatin homeostasis in Arabidopsis
Source: Nat Commun. 2022 Aug 27;13:5058. doi: 10.1038/s41467-022-32709-y (PMC9420119; doi:10.1038/s41467-022-32709-y)
Supplement: Supplementary file 15 — Supplementary Data 12 [file 41467_2022_32709_MOESM15_ESM.xlsx]

## Sheet: Supplementary Data 12
Supplementary Data 12. Hi-C alignment statistics
Sample	Ecotype	Age	Sequenced read pairs	Alignable, unique reads	Hi-C Contacts (>=MAPQ 30)	Inter-chromosomal	Intra-chromosomal	Short range (<20Kb)	Long range (>20Kb)
Col-0	A. thaliana Col-0 wild type	10 days	201017543	127439949	102712675	14163334	88549341	43836871	44712146
ndx1-4 rep1	A. thaliana ndx1-4 mutant	10 days	184544537	105314480	84733452	12024360	72709092	34999342	37709545
ndx1-4 rep2	A. thaliana ndx1-4 mutant	10 days	176249371	103375439	77359462	19451038	57908424	19706919	38201460
