# Supplementary material for: NODULIN HOMEOBOX is required for heterochromatin homeostasis in Arabidopsis
Source: Nat Commun. 2022 Aug 27;13:5058. doi: 10.1038/s41467-022-32709-y (PMC9420119; doi:10.1038/s41467-022-32709-y)
Supplement: Supplementary file 16 — Supplementary Data 13 [file 41467_2022_32709_MOESM16_ESM.xlsx]

## Sheet: Supplementary Data 13
Supplementary Data 13. Differential Hi-C interactions
Permutation test; p-value adjustment: Benjamini & Hochberg (FDR) method
chrA	startA	endA	chrB	startB	endB	adj.IF.col0	adj.IF.ndx1-4	adj.log2FC	p.adj
Chr1	0	25000	1	20725000	20750000	1.56798988038333	2.19980150112002	0.488457099668538	0.0322812628309296
Chr1	0	25000	1	20750000	20775000	1.57909004740816	2.24551645695529	0.507953852344535	0.0198568500551182
Chr1	0	25000	1	20775000	20800000	1.54976304892947	2.21614169758308	0.516002477161939	0.0120649233844452
Chr1	0	25000	1	20800000	20825000	1.53385627190188	2.19846717968215	0.519334691883877	0.009653667349411
Chr1	0	25000	1	20825000	20850000	1.52616941229147	2.19763203697177	0.526034729928707	0.00763636676329022
Chr1	0	25000	1	20850000	20875000	1.51595303067462	2.18581304995299	0.52794495960292	0.0058925128542217
Chr1	0	25000	1	20875000	20900000	1.48497405820624	2.13674952571254	0.524980074105715	0.00581146053048911
Chr1	0	25000	1	20900000	20925000	1.47127921446224	2.06705672129765	0.490506915310115	0.0167354431918867
Chr1	0	25000	1	20925000	20950000	1.45588290021442	2.02559611737049	0.476452223402047	0.0239928874670693
Chr1	0	25000	5	50000	75000	88.9691450895472	57.1214876168105	-0.63927153750273	0.000140829797002738
Chr1	25000	50000	1	20725000	20750000	1.58496255300271	2.20769899396926	0.47809472798344	0.0379626557746702
Chr1	25000	50000	1	20750000	20775000	1.57478166826086	2.23752780893664	0.506753789345088	0.0241089323868578
Chr1	25000	50000	1	20775000	20800000	1.55909742337824	2.23508951812324	0.519621533711057	0.0158825307926324
Chr1	25000	50000	1	20800000	20825000	1.56049976321954	2.23740010906288	0.519815134918407	0.0120649233844452
Chr1	25000	50000	1	20825000	20850000	1.55641948908483	2.24429648685825	0.528032327789122	0.00908557268832145
Chr1	25000	50000	1	20850000	20875000	1.55576027974885	2.23371120306487	0.521822892646668	0.00773102937406057
Chr1	25000	50000	1	20875000	20900000	1.52454286211447	2.14374021619675	0.491753375090399	0.0169393051281314
Chr1	25000	50000	1	20900000	20925000	1.49769504608614	2.1003858156435	0.487910459343826	0.0173272838288174
Chr1	25000	50000	1	20925000	20950000	1.48509700632911	2.05778662818699	0.470536226253437	0.0277310167959258
Chr1	50000	75000	1	20725000	20750000	1.6221413856851	2.26215821736075	0.479800266038138	0.0355996384449513
Chr1	50000	75000	1	20750000	20775000	1.60573713623525	2.26734534409974	0.497768408829381	0.0309283703364852
Chr1	50000	75000	1	20775000	20800000	1.60491176746449	2.27799298486606	0.505269319128389	0.0241089323868578
Chr1	50000	75000	1	20800000	20825000	1.61056839366346	2.2812524880649	0.502256205515144	0.0218449750123759
Chr1	50000	75000	1	20825000	20850000	1.58868248500243	2.27009144889494	0.514919600917862	0.0120649233844452
Chr1	50000	75000	1	20850000	20875000	1.57441272858409	2.25349578338825	0.517350961038839	0.009653667349411
Chr1	50000	75000	1	20875000	20900000	1.57128897576175	2.21939457435888	0.498217648332933	0.015252826344922
Chr1	50000	75000	1	20900000	20925000	1.54073625180952	2.14575791977754	0.477867405426975	0.0240937780426033
Chr1	75000	100000	1	450000	475000	70.5283726077576	55.2606902900467	-0.351950167212274	0.040163266003439
Chr1	75000	100000	1	20750000	20775000	1.666117431839	2.31881572105234	0.476898083112782	0.0364431683679668
Chr1	75000	100000	1	20800000	20825000	1.63076033296445	2.27857233595062	0.482585401454827	0.0331861473869078
Chr1	75000	100000	1	20825000	20850000	1.63636217413965	2.28785846894447	0.483505713517652	0.0317053186815826
Chr1	75000	100000	1	20850000	20875000	1.63922965802017	2.2683172633819	0.4686044483499	0.040575638408742
Chr1	75000	100000	1	20875000	20900000	1.59130821811993	2.2018345584849	0.468492775519883	0.035771218409503
Chr1	75000	100000	1	20900000	20925000	1.5984834771447	2.19384305523291	0.456756489187632	0.048846172671142
Chr1	75000	100000	1	30225000	30250000	45.2353070459641	33.0753297356501	-0.451693725010699	0.0130946515838242
Chr1	100000	125000	1	500000	525000	75.7463863902136	55.803969439215	-0.440809316752157	0.00737834647742723
Chr1	100000	125000	1	20875000	20900000	1.63454838567952	2.2513875984813	0.461922368091436	0.0461067576963776
Chr1	200000	225000	1	450000	475000	106.773481326726	80.7811803224981	-0.402462247177409	0.0193312534167936
Chr1	225000	250000	1	500000	525000	81.0303910378092	60.1342786423636	-0.430275490706666	0.010462406871318
Chr1	225000	250000	2	12975000	13000000	1.95422582910998	2.65913520835988	0.444359941528933	0.0373780017297449
Chr1	250000	275000	2	12950000	12975000	1.96226740927609	2.66338358379693	0.440738563069951	0.0441565576031417
Chr1	250000	275000	2	12975000	13000000	1.96122151732301	2.69872643171487	0.460526243892069	0.0252497163134541
Chr1	275000	300000	1	450000	475000	115.847569280356	157.963702790326	0.447365317366425	0.029590060136762
Chr1	325000	350000	1	625000	650000	68.1439110074204	87.6435044097964	0.363062420470065	0.0497231141824419
Chr1	325000	350000	1	675000	700000	74.177962270192	56.6388681523109	-0.389198200873877	0.022951616710707
Chr1	325000	350000	1	700000	725000	62.3432079182407	89.7385038534407	0.525494739313059	0.00167044027627699
Chr1	350000	375000	1	650000	675000	91.192586789342	68.4339691966904	-0.414203923193567	0.0131743869298794
Chr1	350000	375000	1	775000	800000	86.7224522768386	66.9526326335824	-0.373264768147659	0.0331677440382154
Chr1	400000	425000	1	850000	875000	77.978639467452	60.6777797382528	-0.361910686658912	0.0468563734502368
Chr1	425000	450000	1	8700000	8725000	5.19700677501586	7.34072152722521	0.498240934288876	0.0486962722779419
Chr1	450000	475000	1	725000	750000	101.037894997762	131.092727440353	0.375691164428365	0.0426145833727675
Chr1	450000	475000	1	950000	975000	58.6273931945521	80.9005630758677	0.464574833748332	0.0115936160799015
Chr1	475000	500000	1	675000	700000	101.247072786506	70.3008711243166	-0.526265726504274	0.00226982273593403
Chr1	475000	500000	1	900000	925000	65.8786037908723	90.3225873466936	0.455276834208236	0.00999826449816438
Chr1	550000	575000	1	950000	975000	96.6255965913872	75.3068724267187	-0.359623886885303	0.0397338499588545
Chr1	550000	575000	1	1100000	1125000	72.64713993231	52.0772814695321	-0.480251861951311	0.00644464435515712
Chr1	575000	600000	1	850000	875000	120.01376203478	94.1007500942612	-0.350921721743647	0.0425281020043665
Chr1	600000	625000	1	3200000	3225000	26.9757708739317	38.0529846999474	0.496345428965868	0.040214316731237
Chr1	600000	625000	4	1350000	1375000	3.27445197346027	2.41160847084827	-0.441257769122092	0.0447835276795725
Chr1	600000	625000	4	1375000	1400000	3.24590820574141	2.37201458137563	-0.452509322534604	0.0357320582384258
Chr1	625000	650000	1	2825000	2850000	30.4873104649993	22.0160965880956	-0.469650179534637	0.0214989893002695
Chr1	625000	650000	4	1325000	1350000	3.21808596237411	2.37309815323684	-0.439431091446201	0.0457198012858158
Chr1	625000	650000	4	1350000	1375000	3.33225860370931	2.36736521652104	-0.493218077344924	0.0117419977109538
Chr1	625000	650000	4	1375000	1400000	3.30027649296966	2.33619412656108	-0.498426736432734	0.0130993489667091
Chr1	625000	650000	4	1400000	1425000	3.26681173228079	2.3342389011752	-0.48493109067053	0.0308650392304367
Chr1	625000	650000	4	1425000	1450000	3.04788800710744	2.18234830338526	-0.481928518244913	0.0207256203520893
Chr1	625000	650000	4	1450000	1475000	2.8694385520295	2.08167320127706	-0.463024880048646	0.0320044810583062
Chr1	650000	675000	1	1125000	1150000	60.4951190580902	82.918717112088	0.454879049992908	0.0146341054567429
Chr1	650000	675000	4	1350000	1375000	3.23335990549595	2.30384030310925	-0.488993386921788	0.0136954450013619
Chr1	650000	675000	4	1375000	1400000	3.26832022310602	2.28115830451916	-0.518782774434444	0.00924600136329686
Chr1	650000	675000	4	1400000	1425000	3.27354007792147	2.29847659685889	-0.510173665261151	0.0130993489667091
Chr1	650000	675000	4	1425000	1450000	3.03638372972118	2.16113372027977	-0.490565784255106	0.0308650392304367
Chr1	650000	675000	4	1450000	1475000	2.87326172440307	2.06072392657991	-0.479538172238356	0.0207256203520893
Chr1	650000	675000	4	1475000	1500000	2.74483211412282	1.97407572705951	-0.47554057667738	0.0283009501178405
Chr1	650000	675000	4	1500000	1525000	2.47917386300111	1.80538124678214	-0.457555923593137	0.0488329851143768
Chr1	675000	700000	1	1125000	1150000	61.2202673683459	91.5158469651296	0.580012237793867	0.000610101915646527
Chr1	675000	700000	1	1150000	1175000	70.3093396040404	54.5174517729064	-0.366998213715281	0.0467681981930768
Chr1	675000	700000	4	1325000	1350000	3.20573078440006	2.31594798427643	-0.469050422750105	0.0214445313453158
Chr1	675000	700000	4	1350000	1375000	3.19243058640252	2.2470978066681	-0.506592331188287	0.00994009451561595
Chr1	675000	700000	4	1375000	1400000	3.1889970339692	2.25582310975944	-0.499448812442594	0.0127524964561255
Chr1	675000	700000	4	1400000	1425000	3.19206959924921	2.22360071386786	-0.521594357774401	0.00924600136329686
Chr1	675000	700000	4	1425000	1450000	3.0367631197536	2.13425730015879	-0.508800262664384	0.0130993489667091
Chr1	675000	700000	4	1450000	1475000	2.88976313243299	2.08298310407676	-0.472300105873716	0.0313686858456833
Chr1	675000	700000	4	1475000	1500000	2.73743210402686	1.97644585218937	-0.469914751462524	0.0207256203520893
Chr1	675000	700000	4	1500000	1525000	2.56873278022559	1.8473091445378	-0.475631498094742	0.0283009501178405
Chr1	675000	700000	4	1525000	1550000	2.25085771462257	1.63567163220531	-0.460591710973555	0.0488329851143768
Chr1	700000	725000	1	1025000	1050000	65.2187662185519	93.5298844377627	0.52014025597623	0.00215933324756343
Chr1	700000	725000	4	1325000	1350000	3.18613153605636	2.24478714796564	-0.505227173963705	0.00868045085895884
Chr1	700000	725000	4	1350000	1375000	3.1550908379534	2.19953096457621	-0.520485630940811	0.00610031442540768
Chr1	700000	725000	4	1375000	1400000	3.13534342601567	2.15916786983944	-0.538148061912466	0.00602235650366992
Chr1	700000	725000	4	1400000	1425000	3.14432580005325	2.14096552691455	-0.554489144391113	0.00517348201938135
Chr1	700000	725000	4	1425000	1450000	2.95067877691902	2.07436433637384	-0.508377563675331	0.00924600136329686
Chr1	700000	725000	4	1450000	1475000	2.78422132459007	2.03092797632791	-0.455134821489936	0.041480973628377
Chr1	700000	725000	4	1475000	1500000	2.6321639680452	1.94820262025996	-0.434105632299768	0.0441905046039313
Chr1	700000	725000	4	1500000	1525000	2.51188763885989	1.79868340745936	-0.481830656244936	0.0207256203520893
Chr1	700000	725000	4	1525000	1550000	2.29029247562953	1.62749543770402	-0.492878346425282	0.0283009501178405
Chr1	700000	725000	4	1550000	1575000	1.98653350581611	1.43320013012802	-0.471013047158489	0.0488329851143768
Chr1	700000	725000	4	7075000	7100000	1.98434115008843	1.47176946100747	-0.431108372411158	0.0404231825129492
Chr1	725000	750000	4	1325000	1350000	3.15062770622151	2.16683582663216	-0.540049438682558	0.0090273714451769
Chr1	725000	750000	4	1350000	1375000	3.09804858026818	2.15824167319515	-0.52150334471943	0.00868045085895884
Chr1	725000	750000	4	1375000	1400000	3.01365052500718	2.07996880444353	-0.534950235075984	0.00610031442540768
Chr1	725000	750000	4	1400000	1425000	2.98328965254497	2.0634250724009	-0.531863006331453	0.00602235650366992
Chr1	725000	750000	4	1425000	1450000	2.83999348596334	1.99854516894533	-0.506937441300967	0.0127524964561255
Chr1	725000	750000	4	1450000	1475000	2.70670927008052	1.97480184075116	-0.4548320398303	0.033471263669009
Chr1	725000	750000	4	1475000	1500000	2.59060388196651	1.92297108973631	-0.429951362997134	0.0454725931861423
Chr1	725000	750000	4	1500000	1525000	2.4557834075918	1.78631331141829	-0.459198180179652	0.0357320582384258
Chr1	725000	750000	4	1525000	1550000	2.24778258968471	1.6235643264901	-0.469337955664055	0.0207256203520893
Chr1	725000	750000	4	1550000	1575000	1.97035077587886	1.43679582244775	-0.455597430899928	0.0325221051964712
Chr1	725000	750000	4	1575000	1600000	1.67762194996088	1.22832139803478	-0.449729542501599	0.0488329851143768
Chr1	725000	750000	4	7100000	7125000	2.03956023936452	1.51339222485033	-0.430472180108257	0.0404231825129492
Chr1	750000	775000	1	1000000	1025000	94.7988852900841	122.980304371564	0.375485282406514	0.0482503678617855
Chr1	750000	775000	4	1325000	1350000	3.02979179739533	2.11367549637063	-0.519464754459626	0.0154815506884273
Chr1	750000	775000	4	1350000	1375000	2.96403538626322	2.10030505467852	-0.496963786908007	0.0131978648073312
Chr1	750000	775000	4	1375000	1400000	2.89559889858567	2.04414837625273	-0.502361853296121	0.00868045085895884
Chr1	750000	775000	4	1400000	1425000	2.86693637387022	1.99492139185691	-0.523177987672789	0.00610031442540768
Chr1	750000	775000	4	1425000	1450000	2.82539474943521	2.0234943134234	-0.481603652802822	0.0175801715034288
Chr1	750000	775000	4	1450000	1475000	2.64562013935887	1.93624544456713	-0.450344088198815	0.0389783222290535
Chr1	750000	775000	4	1475000	1500000	2.47317637548093	1.83591687820866	-0.429864388025149	0.0455559188454576
Chr1	750000	775000	4	1500000	1525000	2.31217128797659	1.70459121257046	-0.439822478032598	0.0447835276795725
Chr1	750000	775000	4	1525000	1550000	2.22115130569263	1.63836355511451	-0.439052144673877	0.0441905046039313
Chr1	750000	775000	4	1550000	1575000	2.03234175211392	1.50262335541769	-0.435659590012888	0.0431845810490388
Chr1	750000	775000	4	1575000	1600000	1.74821314097315	1.29309496558993	-0.435052856634215	0.044236579321516
Chr1	750000	775000	4	7075000	7100000	1.95091080761101	1.41885140404833	-0.459424317622937	0.0444703395525996
Chr1	775000	800000	1	1000000	1025000	117.425830713559	90.6764787200661	-0.372949527325237	0.0404645301174711
Chr1	775000	800000	1	1050000	1075000	88.0330174237927	68.5530776522945	-0.360823282069322	0.0358210008445169
Chr1	775000	800000	4	1300000	1325000	3.04571823020892	2.20040637843642	-0.469012489235562	0.0305668002752678
Chr1	775000	800000	4	1325000	1350000	3.01414051579422	2.13202221916276	-0.499524201881187	0.0384827422827647
Chr1	775000	800000	4	1350000	1375000	2.94152724707672	2.07172659588341	-0.505731775589613	0.0154815506884273
Chr1	775000	800000	4	1375000	1400000	2.89348473910563	2.03129697195839	-0.510406860557701	0.0131978648073312
Chr1	775000	800000	4	1400000	1425000	2.88601405205163	2.01205081143228	-0.520411585573466	0.00868045085895884
Chr1	775000	800000	4	1425000	1450000	2.79861167857371	1.97332415730947	-0.504083353046738	0.00818309002618067
Chr1	775000	800000	4	1450000	1475000	2.58638444725393	1.86687816012566	-0.470308962586889	0.0204674040659934
Chr1	775000	800000	4	7050000	7075000	1.89575717459823	1.36415770505537	-0.474763744426993	0.0411134153503274
Chr1	775000	800000	4	7100000	7125000	1.97073829047638	1.41995284975391	-0.472893177396515	0.0444703395525996
Chr1	800000	825000	1	1125000	1150000	61.7246237557263	92.550930819599	0.584401362492203	0.000367625588938668
Chr1	800000	825000	1	1875000	1900000	63.2435562328826	42.6320422320666	-0.568980326436916	0.00174483075985968
Chr1	800000	825000	4	1275000	1300000	3.08287578190097	2.21814113331431	-0.474925597656712	0.0296329014705246
Chr1	800000	825000	4	1300000	1325000	3.03894646724799	2.18417526591252	-0.476482633367365	0.0281990492023811
Chr1	800000	825000	4	1325000	1350000	2.97612368074345	2.1557768930764	-0.465226605148644	0.0305668002752678
Chr1	800000	825000	4	1350000	1375000	2.89326552214698	2.09381495884966	-0.466564779488932	0.0388925445544755
Chr1	800000	825000	4	1375000	1400000	2.86675252285845	2.05516387763656	-0.480163928721643	0.0247825998823843
Chr1	800000	825000	4	1400000	1425000	2.86353336019591	2.03822443154227	-0.490483493697292	0.0131978648073312
Chr1	800000	825000	4	1425000	1450000	2.70443279579322	1.97452444689995	-0.453820817326228	0.0350517766275621
Chr1	800000	825000	4	1575000	1600000	1.68224112258683	1.24816105412629	-0.430580406202624	0.0441905046039313
Chr1	800000	825000	4	1625000	1650000	1.39087729472125	1.01966724067579	-0.447896730453543	0.0346063103412143
Chr1	800000	825000	4	7000000	7025000	1.78778760718706	1.28700275291677	-0.47416021208238	0.0424716034823357
Chr1	800000	825000	4	7025000	7050000	1.81816558927177	1.28460892281426	-0.501154376377473	0.0339078768150616
Chr1	800000	825000	4	7050000	7075000	1.84816164380286	1.30588986971226	-0.501057708714279	0.0339834755997245
Chr1	800000	825000	4	7075000	7100000	1.86363508883047	1.34039231454216	-0.475464079472274	0.0411134153503274
Chr1	825000	850000	1	1325000	1350000	90.3993109365093	65.2018436962328	-0.471399016063208	0.00601606605332015
Chr1	825000	850000	4	1275000	1300000	3.03150014722238	2.19341525300469	-0.466852926483172	0.0386503624535598
Chr1	825000	850000	4	1300000	1325000	3.03872287150766	2.17462974433263	-0.482695322027187	0.0296329014705246
Chr1	825000	850000	4	1325000	1350000	2.98427021759451	2.11440997968019	-0.497123034240296	0.0281990492023811
Chr1	825000	850000	4	1350000	1375000	2.93071831677304	2.07160778811356	-0.500503424080771	0.0305668002752678
Chr1	825000	850000	4	1375000	1400000	2.80874396248474	2.02733236208639	-0.470342493787149	0.0388925445544755
Chr1	825000	850000	4	1400000	1425000	2.75415881357262	1.99741194257197	-0.463479850019713	0.0322166500626075
Chr1	825000	850000	4	1550000	1575000	1.79864440280505	1.33448921485932	-0.430622343919726	0.0455559188454576
Chr1	825000	850000	4	1575000	1600000	1.64807889856878	1.22664059655369	-0.426072706478379	0.0454725931861423
Chr1	825000	850000	4	1625000	1650000	1.37562659790414	1.0105885319605	-0.444893202299308	0.0378254448949168
Chr1	825000	850000	4	7025000	7050000	1.76341541219926	1.26842245935762	-0.475337046090218	0.0424716034823357
Chr1	850000	875000	1	1350000	1375000	79.970593562485	54.8194842648268	-0.544780840466722	0.000877824822875256
Chr1	850000	875000	4	1300000	1325000	2.98739990844761	2.11890781053984	-0.495569556738021	0.0277131184964922
Chr1	850000	875000	4	1325000	1350000	2.94819609747012	2.08228948323216	-0.501661839243111	0.0296329014705246
Chr1	850000	875000	4	1350000	1375000	2.89676513282447	2.07241682432435	-0.483128516045891	0.0281990492023811
Chr1	850000	875000	4	1375000	1400000	2.76923111137734	1.99641646557813	-0.472072753825594	0.0305668002752678
Chr1	850000	875000	4	1600000	1625000	1.41185323890512	1.04847976062713	-0.429291116746478	0.0454725931861423
Chr1	875000	900000	1	1125000	1150000	97.7925342992447	129.008750664288	0.399672691051904	0.0321698862860804
Chr1	875000	900000	1	1225000	1250000	82.6928891107787	60.4191594402101	-0.452757161925601	0.00626141355754021
Chr1	875000	900000	4	1275000	1300000	2.99760986941358	2.15717071814015	-0.474672277088889	0.0447769940000889
Chr1	875000	900000	4	1300000	1325000	2.97992009854606	2.10481043010225	-0.501583345095818	0.0359027156212068
Chr1	875000	900000	4	1325000	1350000	2.86744920335286	2.04312288725342	-0.488991949097826	0.0277131184964922
Chr1	875000	900000	4	1600000	1625000	1.38018982960789	1.02311925649552	-0.431892389311029	0.0455559188454576
Chr1	900000	925000	1	1300000	1325000	91.2050851906547	69.0437512813809	-0.40160341382763	0.0165163473100534
Chr1	900000	925000	4	1300000	1325000	2.97200293595303	2.13421199120267	-0.47773205494455	0.0447769940000889
Chr1	925000	950000	1	1125000	1150000	104.224927868462	136.965490293927	0.394112065088714	0.0459939618731558
Chr1	925000	950000	1	1325000	1350000	89.5799801732652	68.1347893384597	-0.394784726465719	0.0192950603184352
Chr1	975000	1000000	1	1325000	1350000	116.525008864559	89.8287021744895	-0.375391227241919	0.0288057853226993
Chr1	975000	1000000	1	1375000	1400000	79.5482332991883	61.4638804353098	-0.372091037521638	0.0309803812094519
Chr1	1025000	1050000	1	1350000	1375000	85.2860789011833	140.294826656644	0.718079633588139	0.00000568470622858058
Chr1	1025000	1050000	1	1450000	1475000	56.9431458943269	80.6459448868709	0.502079793544872	0.00374800346533241
Chr1	1075000	1100000	1	1375000	1400000	120.25396060133	91.2452922622539	-0.398262379324546	0.0180490001004548
Chr1	1075000	1100000	1	1600000	1625000	71.6042312517651	49.2193154870584	-0.540820248244905	0.00130442929456265
Chr1	1075000	1100000	1	1975000	2000000	67.3358870285468	33.0077650652581	-1.02857014409276	0.000000000000339228503504166
Chr1	1100000	1125000	1	1725000	1750000	70.209204018468	52.8766086058418	-0.40903052346455	0.0350714189158179
Chr1	1100000	1125000	4	1300000	1325000	2.79631237729977	2.03187509507719	-0.46071381539734	0.0467808188476188
Chr1	1125000	1150000	1	1425000	1450000	81.1714234058978	104.451847721264	0.363794195804491	0.0492399189694897
Chr1	1125000	1150000	4	1300000	1325000	2.8499743782485	2.04531267788547	-0.478627536731015	0.0478531899770779
Chr1	1125000	1150000	4	1325000	1350000	2.766267572425	2.00907417433298	-0.461409881761429	0.0467808188476188
Chr1	1150000	1175000	4	1325000	1350000	2.76483388173751	1.9926067949442	-0.472535753885703	0.0478531899770779
Chr1	1150000	1175000	4	1350000	1375000	2.71544557029214	1.96999420847311	-0.462997557120893	0.0467808188476188
Chr1	1175000	1200000	1	1575000	1600000	90.8184674342632	58.9938075487935	-0.62242216555115	0.000067742055979435
Chr1	1175000	1200000	1	1600000	1625000	63.8956866401467	85.9642886761766	0.42801891574759	0.0185467766102476
Chr1	1175000	1200000	4	1250000	1275000	2.91733426813069	2.10144277280078	-0.473270530623854	0.047694167619466
Chr1	1200000	1225000	1	1425000	1450000	81.6010010043375	114.856873045417	0.493178435253587	0.00761184878889533
Chr1	1200000	1225000	1	1500000	1525000	66.447620380311	89.3130831539043	0.426653991374233	0.0168123006141403
Chr1	1200000	1225000	4	1275000	1300000	2.80820628171183	2.0211718628022	-0.474456914107296	0.047694167619466
Chr1	1225000	1250000	1	1700000	1725000	70.7295603292749	54.9575467024558	-0.36399568933734	0.0496089456172278
Chr1	1250000	1275000	1	1500000	1525000	68.8539272106927	106.100654751938	0.623822710625094	0.000182415416555433
Chr1	1275000	1300000	1	1575000	1600000	70.1481436841092	93.6464841638921	0.416819904757669	0.0204488251172547
Chr1	1300000	1325000	1	1650000	1675000	100.452593848758	70.6652457105984	-0.507442063023111	0.0020938086492179
Chr1	1300000	1325000	1	1675000	1700000	63.2204330360118	82.8585518913436	0.390259689544131	0.031979831782853
Chr1	1300000	1325000	1	2975000	3000000	38.0344916309728	27.5106202480696	-0.467319655426812	0.0346407104715063
Chr1	1325000	1350000	1	1850000	1875000	80.8412157405958	59.8838800149662	-0.432923318057943	0.0176464553594319
Chr1	1325000	1350000	1	2000000	2025000	68.1152013029296	92.1314950770991	0.435717623636051	0.0426192426591428
Chr1	1350000	1375000	1	2000000	2025000	82.112795830698	59.3415930351946	-0.468563401361111	0.0140357936568913
Chr1	1350000	1375000	1	2025000	2050000	75.0547842824779	49.8215972012608	-0.591172764912224	0.000854139189945405
Chr1	1350000	1375000	1	2050000	2075000	94.9497679882771	65.1207049221794	-0.544048158470776	0.00193652471128137
Chr1	1375000	1400000	1	1725000	1750000	88.3982825869068	67.0720976236188	-0.398305619189921	0.0190364023683857
Chr1	1400000	1425000	1	1675000	1700000	84.0315166318022	109.444387129102	0.381195539823168	0.0390068361007186
Chr1	1400000	1425000	1	1750000	1775000	118.534060741534	91.0264182034827	-0.380944458528484	0.0262691219319716
Chr1	1400000	1425000	1	1825000	1850000	65.0285571710209	89.5202176390473	0.461140129595844	0.00889056741897918
Chr1	1425000	1450000	1	1625000	1650000	84.3725606554216	119.996314505299	0.508144304281556	0.00624308773802342
Chr1	1425000	1450000	1	1800000	1825000	66.3653503645788	89.7385038534407	0.43529693034148	0.0126343211597086
Chr1	1425000	1450000	1	1825000	1850000	61.3975145007773	83.674302696354	0.446604369718016	0.0110143060707658
Chr1	1450000	1475000	1	1825000	1850000	69.3819571993324	94.5245573922909	0.446128650602987	0.0102612770825931
Chr1	1450000	1475000	1	1850000	1875000	58.3779646072964	90.846385784613	0.638005208651951	0.0000845942764483504
Chr1	1450000	1475000	1	3650000	3675000	28.5556983872338	20.7474396340113	-0.46084535934287	0.0246784340196773
Chr1	1475000	1500000	1	1875000	1900000	118.768962476913	87.2603442404835	-0.444759800145888	0.00683800858418445
Chr1	1475000	1500000	1	2100000	2125000	66.9488394214759	49.2637938903608	-0.4425313096414	0.0165601781154161
Chr1	1500000	1525000	1	1800000	1825000	102.215866511131	63.6315853934139	-0.683804184567909	0.00000997453573272665
Chr1	1500000	1525000	1	1850000	1875000	90.4073344638819	67.0720976236188	-0.430727096882299	0.0098112942050301
Chr1	1500000	1525000	1	1925000	1950000	63.3993014398779	89.3429498103058	0.494886944239413	0.00437967094586194
Chr1	1525000	1550000	1	1975000	2000000	72.6009244079148	55.7810876739837	-0.380211852069612	0.0341071569189257
Chr1	1525000	1550000	1	11225000	11250000	4.71847813977425	6.53918408356034	0.470789017658188	0.0487550162107999
Chr1	1550000	1575000	1	1950000	1975000	86.3717084114418	67.3410041008269	-0.359073593158438	0.0401926370948548
Chr1	1550000	1575000	1	2000000	2025000	83.1885592174023	64.1333360957567	-0.375310675171293	0.0364971335038618
Chr1	1575000	1600000	1	1900000	1925000	79.2658850963939	113.914602840865	0.523180710296281	0.00202213843263093
Chr1	1600000	1625000	1	1850000	1875000	98.7904173022982	129.008750664288	0.385025915087503	0.041046375948635
Chr1	1600000	1625000	1	1925000	1950000	79.2658850963939	115.1137039234	0.538287602686489	0.00138610412708992
Chr1	1625000	1650000	1	2025000	2050000	94.1813862626474	74.1021865954877	-0.345925843952475	0.0488465263623952
Chr1	1625000	1650000	1	2100000	2125000	73.0899194333406	54.6757927730493	-0.418770209481223	0.0189686047346421
Chr1	1650000	1675000	1	1875000	1900000	124.391769823685	163.217661696119	0.391906143929467	0.0439584747061435
Chr1	1650000	1675000	1	3600000	3625000	33.7216095345703	24.5446539796642	-0.458264569517616	0.025095720818158
Chr1	1675000	1700000	1	1900000	1925000	106.479354969075	143.873346235838	0.43422560844752	0.0228197768187786
Chr1	1675000	1700000	1	2025000	2050000	88.7514362371563	67.7270985769744	-0.39003727423209	0.0226747575881016
Chr1	1700000	1725000	1	1900000	1925000	115.143729835634	162.419253976869	0.496286815669849	0.00725967157478239
Chr1	1700000	1725000	1	1975000	2000000	106.03977098775	82.9853045264618	-0.353677675381797	0.0406397122106018
Chr1	1700000	1725000	1	2000000	2025000	108.228564541197	75.6375449016052	-0.516906875823165	0.0012334493358001
Chr1	1750000	1775000	1	2025000	2050000	145.054403709658	107.039015983407	-0.438457336645303	0.00930225051685048
Chr1	1750000	1775000	1	2050000	2075000	100.211633834442	129.664362688466	0.371732015229132	0.0426793896258697
Chr1	1750000	1775000	4	16175000	16200000	4.16701915924088	3.15363551453813	-0.401999804883513	0.0332820802147111
Chr1	1775000	1800000	4	16125000	16150000	4.38590736803098	3.35602149766729	-0.386123384806806	0.0424723809181883
Chr1	1775000	1800000	4	16150000	16175000	4.32539304781479	3.29263790868388	-0.393587368671958	0.0379853075685285
Chr1	1775000	1800000	4	16175000	16200000	4.29370101223348	3.15798809775602	-0.443216000215704	0.0104291615967334
Chr1	1775000	1800000	4	16200000	16225000	4.3084347843458	3.18649049112584	-0.435195490767024	0.0139557012890332
Chr1	1775000	1800000	4	16225000	16250000	4.28017559154435	3.19873331531539	-0.420169266362497	0.0250388802960437
Chr1	1800000	1825000	1	2700000	2725000	46.2877818726165	33.9398368812431	-0.447651798674814	0.0314560309088698
Chr1	1800000	1825000	4	16125000	16150000	4.4337790622177	3.40123840434567	-0.382476748682886	0.0485450359860973
Chr1	1800000	1825000	4	16150000	16175000	4.37415863333555	3.30413519634478	-0.404732822971281	0.0285266759192744
Chr1	1800000	1825000	4	16175000	16200000	4.36054798704185	3.26805858149478	-0.416075604174726	0.021249367012143
Chr1	1800000	1825000	4	16200000	16225000	4.31287068139632	3.27461501633745	-0.397323153840761	0.0341702402612823
Chr1	1800000	1825000	4	16225000	16250000	4.33604809935846	3.31476580263192	-0.387473816910503	0.0484040336207938
Chr1	1825000	1850000	1	2175000	2200000	57.0663598992032	85.6538506338203	0.585877564681231	0.00040980586424288
Chr1	1875000	1900000	1	3150000	3175000	45.8090611695648	32.5166180090444	-0.494455782674716	0.0134333113130757
Chr1	1875000	1900000	4	16875000	16900000	4.99649413932583	3.82986761873602	-0.383621636968647	0.0469420723018158
Chr1	1900000	1925000	1	2225000	2250000	74.249056925736	99.5253898504399	0.422691915860411	0.0171439554231796
Chr1	1900000	1925000	4	16850000	16875000	4.86235242313308	3.6845350732638	-0.400171876835761	0.0295339378043205
Chr1	1900000	1925000	4	16875000	16900000	4.97810340570764	3.76795907891931	-0.401812901481675	0.028176777289457
Chr1	1900000	1925000	4	16900000	16925000	5.0394970279448	3.86853750968488	-0.381491488868783	0.0482715930620122
Chr1	1925000	1950000	1	2150000	2175000	80.605866845748	107.602754747812	0.416758259622497	0.0305147473866232
Chr1	1925000	1950000	4	16875000	16900000	5.03243904248719	3.70979858131857	-0.439916932283736	0.0107008274766448
Chr1	1925000	1950000	4	16900000	16925000	5.09077952291935	3.80732894220465	-0.419107365168312	0.0181266948692035
Chr1	1950000	1975000	4	16850000	16875000	4.88267547006007	3.70415044292427	-0.398529197173943	0.0327019888812868
Chr1	1950000	1975000	4	16875000	16900000	4.98916852913073	3.73284070924094	-0.418525456847378	0.0191171325584465
Chr1	1975000	2000000	1	2225000	2250000	106.773481326726	57.8730844101478	-0.883588936914026	0.0000000032649142870388
Chr1	2000000	2025000	1	2225000	2250000	100.508550017538	134.201188505698	0.417079215139035	0.0304401404609946
Chr1	2000000	2025000	1	2425000	2450000	84.8839643410764	61.1698161890173	-0.472672095217164	0.00420267482427884
Chr1	2025000	2050000	1	2550000	2575000	74.8218811127124	56.1304811745263	-0.414675810692673	0.0241960999159934
Chr1	2050000	2075000	1	2325000	2350000	89.0333926217904	119.06587171188	0.419341511516444	0.0212094948160196
Chr1	2050000	2075000	1	2450000	2475000	62.3529189592614	87.2790215401925	0.485177828855612	0.00482970772778043
Chr1	2050000	2075000	1	2500000	2525000	82.4165441792105	62.0266305786577	-0.410046214310067	0.0193186683153974
Chr1	2075000	2100000	1	2275000	2300000	117.128966556938	82.4217109733367	-0.507001587771853	0.0034660559970819
Chr1	2075000	2100000	1	2350000	2375000	77.0288902458186	104.633644837713	0.441875277557061	0.0134838790621401
Chr1	2075000	2100000	1	2375000	2400000	73.1544926991425	97.2482720163495	0.410726146844994	0.0225537643180726
Chr1	2100000	2125000	1	2350000	2375000	131.720556403064	92.8380729079455	-0.504692029897586	0.00204480535026867
Chr1	2125000	2150000	1	2450000	2475000	88.2687400245197	63.6413531578467	-0.471938093466429	0.00375010229486033
Chr1	2200000	2225000	1	2375000	2400000	141.591473564879	193.20175956663	0.448373842427342	0.0294541492171866
Chr1	2225000	2250000	1	2400000	2425000	138.621023070511	104.499064922831	-0.407656038321494	0.0357650071340721
Chr1	2225000	2250000	1	2500000	2525000	103.603961606252	69.6884253490895	-0.572088208017067	0.000358651483261416
Chr1	2225000	2250000	1	2675000	2700000	69.056220102156	48.7186526342257	-0.503297133691007	0.00225762699877906
Chr1	2275000	2300000	1	2550000	2575000	60.0225118798587	88.9987323906982	0.568281092423664	0.000719842652978971
Chr1	2300000	2325000	1	2525000	2550000	78.6155985285691	110.020794180347	0.484888723562316	0.00855808249827714
Chr1	2300000	2325000	1	2575000	2600000	95.0356438097762	72.1611343708364	-0.397246690319196	0.019953298674143
Chr1	2350000	2375000	1	2600000	2625000	94.7988852900841	65.1072199614163	-0.542052557401513	0.000891177618925507
Chr1	2350000	2375000	1	2675000	2700000	75.2524225598676	101.923592015511	0.437678095784257	0.0127540125123183
Chr1	2375000	2400000	1	2725000	2750000	80.764931825608	57.6385243930144	-0.486695608542877	0.00348737709597062
Chr1	2425000	2450000	1	2700000	2725000	101.037894997762	76.9718766622254	-0.392493160348562	0.0221479458321864
Chr1	2425000	2450000	4	1400000	1425000	2.35570034421644	1.69041779020008	-0.478776177881868	0.0462771426578358
Chr1	2450000	2475000	4	1425000	1450000	2.3512747516431	1.68794315601585	-0.478176810968017	0.0462771426578358
Chr1	2500000	2525000	1	2850000	2875000	83.1088256920581	58.8658713937201	-0.497570244672178	0.00261699905520202
Chr1	2500000	2525000	1	2875000	2900000	69.3819571993324	96.917584161716	0.482197905310509	0.00471540612335588
Chr1	2500000	2525000	1	3025000	3050000	74.9863799018203	49.45992455743	-0.600368537360796	0.000228069729385417
Chr1	2500000	2525000	1	3050000	3075000	56.7152065727094	82.0665218929255	0.533058206172804	0.00297916368102381
Chr1	2525000	2550000	1	2900000	2925000	76.4207064804241	52.6465889273519	-0.537623535602235	0.000616540151417419
Chr1	2525000	2550000	1	2925000	2950000	70.4561641812198	92.0417329659895	0.385562214085872	0.0390406615855901
Chr1	2550000	2575000	1	2750000	2775000	152.863227540411	107.875474656279	-0.502874489388854	0.00391360113032639
Chr1	2550000	2575000	1	2775000	2800000	80.0085271219878	60.90043254788	-0.393701292292635	0.0298299731010335
Chr1	2550000	2575000	1	2850000	2875000	87.4424795544438	67.5475917173747	-0.372429977352532	0.0279718394352639
Chr1	2575000	2600000	1	2800000	2825000	105.484220810485	151.127464533443	0.518738661639612	0.00530697013637598
Chr1	2600000	2625000	1	2800000	2825000	118.12158491759	155.146750067457	0.393360857031705	0.0461901534131199
Chr1	2600000	2625000	1	2875000	2900000	96.0360190077739	127.484670721811	0.408676276245276	0.0258727787005166
Chr1	2600000	2625000	1	2925000	2950000	88.296175803578	128.30381583129	0.539141217906286	0.00137537476973548
Chr1	2625000	2650000	1	4650000	4675000	20.5718157847444	28.2462461163547	0.457390008362775	0.034504920326825
Chr1	2650000	2675000	1	3025000	3050000	78.4317777035932	101.703637700566	0.374861076479505	0.0418294583854789
Chr1	2675000	2700000	1	2850000	2875000	129.709671587407	176.190283881518	0.441848312398859	0.0316897897147478
Chr1	2675000	2700000	1	3025000	3050000	93.4209122793446	56.2926533626801	-0.730798882040622	0.00000173935862562074
Chr1	2675000	2700000	1	3075000	3100000	103.671213009509	63.3534006129538	-0.710521382284083	0.00000360778160901173
Chr1	2700000	2725000	1	3000000	3025000	126.266658631397	87.6435044097964	-0.526754661779512	0.000954854959830573
Chr1	2700000	2725000	1	3150000	3175000	84.7010784759006	60.8520956443459	-0.477073391322202	0.00451095050452262
Chr1	2725000	2750000	1	3050000	3075000	87.4966188138794	58.7559530442356	-0.574492236792702	0.000232514678290052
Chr1	2725000	2750000	1	3125000	3150000	64.4170643942581	89.6510386032365	0.476877380831818	0.0058298186265999
Chr1	2725000	2750000	1	3150000	3175000	85.0046499752554	44.6388203182339	-0.929242861384686	0.000000000209854088569238
Chr1	2800000	2825000	1	3075000	3100000	62.7038560990548	82.63687013406	0.398231446086576	0.0314094799049644
Chr1	2825000	2850000	1	3200000	3225000	75.8636030814647	53.8960729329276	-0.493227736197909	0.00205139156833269
Chr1	2850000	2875000	1	3150000	3175000	82.0991639819865	62.9116968772768	-0.384039255496874	0.0231895439120435
Chr1	2875000	2900000	1	3400000	3425000	64.7804889854712	48.1478237504951	-0.428088767444664	0.0192518744007041
Chr1	2950000	2975000	1	3175000	3200000	97.5231475417693	132.99216878943	0.447524700950175	0.0176354739054806
Chr1	2975000	3000000	1	3225000	3250000	84.820055259549	66.3129092199611	-0.355115673847076	0.0447415957300101
Chr1	3000000	3025000	1	3175000	3200000	159.414176531088	111.789697359308	-0.511992698136229	0.00500024627444407
Chr1	3000000	3025000	1	3325000	3350000	91.3533055298778	71.9616782593827	-0.344228099407691	0.0472954661051152
Chr1	3000000	3025000	1	3425000	3450000	60.4603443629828	85.0879017885844	0.492964820977096	0.00457888778439643
Chr1	3000000	3025000	1	3500000	3525000	71.6904776414629	53.8095108306081	-0.413920312601356	0.0207814444038379
Chr1	3025000	3050000	1	5350000	5375000	29.6698195558538	21.9234145552319	-0.436523638288063	0.0493848870493671
Chr1	3075000	3100000	1	3300000	3325000	88.5669401144639	126.947070208093	0.519386918240449	0.00530697013637598
Chr1	3100000	3125000	1	3525000	3550000	79.1999342340253	61.5678911296357	-0.363321079213057	0.0395111902062551
Chr1	3100000	3125000	1	3600000	3625000	59.3953988550652	79.3621690107872	0.418100280864129	0.0321126624605201
Chr1	3125000	3150000	1	3525000	3550000	76.0273909429225	55.1704086779448	-0.462624615123174	0.00455942397621124
Chr1	3150000	3175000	1	3525000	3550000	76.4207064804241	57.4326424662021	-0.412092653518377	0.0122219264765595
Chr1	3175000	3200000	1	3400000	3425000	90.5572084316429	119.692951910487	0.402436811421636	0.0385716306500926
Chr1	3175000	3200000	1	3450000	3475000	113.042397373734	87.7960468178509	-0.364636081131937	0.0348334706020647
Chr1	3175000	3200000	1	3525000	3550000	61.5448712951277	92.4448069823417	0.586953641655919	0.000404088456873397
Chr1	3200000	3225000	1	3425000	3450000	87.5718059558744	135.410208221965	0.62879813496103	0.000413394081436838
Chr1	3200000	3225000	1	3450000	3475000	125.733258384743	91.6323836494008	-0.456436861290365	0.00619115789426893
Chr1	3200000	3225000	1	3525000	3550000	69.2322287550782	98.3262887679044	0.50613339798235	0.00311545868129468
Chr1	3225000	3250000	1	3525000	3550000	95.2010521427197	73.2363529999669	-0.378417567927675	0.0254452628635745
Chr1	3275000	3300000	1	3700000	3725000	75.7958127444791	56.0477110193179	-0.43546269574198	0.00893959052877723
Chr1	3350000	3375000	1	3625000	3650000	84.0315166318022	115.457814993338	0.458363400345628	0.00993921490784284
Chr1	3350000	3375000	1	5575000	5600000	33.3324064168627	23.0908981201288	-0.529601188069695	0.00339394788672114
Chr1	3425000	3450000	1	3700000	3725000	97.0363942057715	126.281985148964	0.380050997882228	0.0398687278648126
Chr1	3425000	3450000	1	3825000	3850000	91.332079263229	67.0515059553373	-0.445851943049101	0.0067680974901786
Chr1	3450000	3475000	1	3825000	3850000	63.7087986190557	86.46834553914	0.440679453192161	0.0114353227477598
Chr1	3450000	3475000	1	3925000	3950000	51.5426271355748	79.63593423828	0.627653493607288	0.000169192736684586
Chr1	3500000	3525000	1	11100000	11125000	4.9172353068498	7.06571029634225	0.522987203200468	0.0428351669290536
Chr1	3500000	3525000	1	11125000	11150000	5.15187674824671	7.713897133528	0.58236182812912	0.00658448972225569
Chr1	3500000	3525000	1	11150000	11175000	5.38714762927637	8.10563570526454	0.589403735935663	0.00446598444114474
Chr1	3500000	3525000	1	11175000	11200000	5.90882577226564	8.82689891696865	0.579035216292706	0.0112010824762669
Chr1	3500000	3525000	1	11200000	11225000	6.03835513536068	8.87431518606493	0.555480184834436	0.0179804926164645
Chr1	3525000	3550000	1	3825000	3850000	102.215866511131	75.6375449016052	-0.434444715631192	0.00853018923016092
Chr1	3525000	3550000	1	11100000	11125000	4.98681771734323	7.22023616046003	0.533926556471433	0.0354005882732883
Chr1	3525000	3550000	1	11125000	11150000	5.09159431497176	7.75121274387362	0.606304576469531	0.00762894770769364
Chr1	3525000	3550000	1	11150000	11175000	5.44001052275651	8.25162798342186	0.601069338073913	0.00658448972225569
Chr1	3525000	3550000	1	11175000	11200000	5.95507571419063	8.93288232976154	0.58500590690726	0.00446598444114474
Chr1	3550000	3575000	1	3925000	3950000	89.4651743166438	56.7782992089374	-0.655986566755124	0.0000166768417803532
Chr1	3550000	3575000	1	11125000	11150000	5.31819740604571	7.8550966250228	0.562691692571542	0.0354005882732883
Chr1	3550000	3575000	1	11150000	11175000	5.6698782160559	8.43545459061484	0.573148070428817	0.00933310489225053
Chr1	3575000	3600000	1	3775000	3800000	96.377038954557	70.6228309328062	-0.448554824008551	0.0117487828229677
Chr1	3600000	3625000	1	3800000	3825000	134.996097048675	104.239222701573	-0.373019466208593	0.0433346672246236
Chr1	3600000	3625000	1	3875000	3900000	68.0255134638398	95.0121602549345	0.482036229329997	0.00637581256767477
Chr1	3700000	3725000	1	3950000	3975000	104.777715320619	138.654264732646	0.404160082044218	0.0298705727530361
Chr1	3700000	3725000	1	3975000	4000000	128.048025343698	80.5799333807673	-0.668192487138995	0.0000290053818451755
Chr1	3700000	3725000	1	4000000	4025000	70.1481436841092	100.850059868807	0.523735108674181	0.00198413611090855
Chr1	3700000	3725000	1	4125000	4150000	76.8472207980508	58.2806627249895	-0.398975802609874	0.0199513482434578
Chr1	3725000	3750000	1	4000000	4025000	131.049150937691	98.6202169734763	-0.410152674516134	0.0153239572828272
Chr1	3725000	3750000	1	4025000	4050000	88.1862377743088	116.457807229456	0.401181926390217	0.026231654227054
Chr1	3725000	3750000	1	4100000	4125000	79.4373133151777	62.2186960050523	-0.352468670831958	0.0398235983607763
Chr1	3725000	3750000	1	4125000	4150000	65.3895062536331	86.9451648435181	0.411046669485489	0.0230307460994896
Chr1	3775000	3800000	1	4025000	4050000	53.8856821648899	88.0153158737665	0.707852605482515	0.0000118793335229396
Chr1	3800000	3825000	1	4025000	4050000	86.5766717972849	126.947070208093	0.552176853358119	0.00267976665742696
Chr1	3875000	3900000	1	4325000	4350000	68.8723692637132	53.0387749825861	-0.376877853298939	0.035853782633481
Chr1	3900000	3925000	1	4075000	4100000	139.611173235301	102.068854110672	-0.451871705698658	0.0193121907586992
Chr1	3900000	3925000	1	4200000	4225000	98.9459401610609	65.7607673107252	-0.589413380648209	0.000180907630938953
Chr1	3925000	3950000	1	4300000	4325000	81.4863540619262	60.7339600426612	-0.424055041281648	0.00957866712050616
Chr1	3950000	3975000	1	4150000	4175000	139.959188851935	95.7546348072588	-0.547591983882042	0.00122907005249335
Chr1	3975000	4000000	1	4400000	4425000	68.0699659580359	50.3533731002353	-0.434929962695542	0.00896117155565322
Chr1	4000000	4025000	1	4300000	4325000	105.222215526164	82.8411206065199	-0.345020358047567	0.0439221096233933
Chr1	4000000	4025000	1	4350000	4375000	92.4163863408571	71.8629617395916	-0.362900283058723	0.0356372329062491
Chr1	4025000	4050000	1	4300000	4325000	118.044273363722	88.9987323906982	-0.407471361329659	0.0159852644440561
Chr1	4050000	4075000	1	4250000	4275000	143.929662294543	190.297185629616	0.402890279216341	0.0405103934163347
Chr1	4075000	4100000	1	4450000	4475000	88.0472121092395	60.6202288338451	-0.538478025749101	0.000616540151417419
Chr1	4100000	4125000	1	4450000	4475000	94.4254382178322	64.6766655656324	-0.545930272124397	0.000635094083839269
Chr1	4125000	4150000	1	4400000	4425000	102.03827019576	66.1477065066	-0.625347306043603	0.0000946283620457369
Chr1	4125000	4150000	1	4600000	4625000	70.25362552394	48.9312718870899	-0.521815895571844	0.00171972780631071
Chr1	4175000	4200000	1	4475000	4500000	95.2010521427197	63.6315853934139	-0.581234450927362	0.000226004875373319
Chr1	4200000	4225000	1	4450000	4475000	68.8539272106927	113.334790303206	0.718979943665434	0.0000101290386185355
Chr1	4200000	4225000	1	4525000	4550000	64.7059783436204	88.6686849914971	0.454525667175825	0.00945216565338836
Chr1	4200000	4225000	4	18550000	18575000	2.97294453016204	4.01337942159147	0.432925008386167	0.0269055991931891
Chr1	4200000	4225000	4	18575000	18585056	2.92973082946628	3.90920987268266	0.416108917897175	0.0393754589267285
Chr1	4200000	4225000	5	0	25000	2.95085494976904	3.97816863745951	0.430971427988406	0.0295890393389452
Chr1	4225000	4250000	1	4500000	4525000	116.043522967727	90.2014179635455	-0.363443982228458	0.0348447756774169
Chr1	4225000	4250000	1	5625000	5650000	31.223172670533	21.6816794628097	-0.526140628714224	0.00532046308744391
Chr1	4225000	4250000	1	5650000	5675000	32.8223793328762	20.0823991381999	-0.708748194558296	0.0000116770951378134
Chr1	4225000	4250000	4	18500000	18525000	3.26272942920516	4.34654450786229	0.413789564692575	0.0420531493941429
Chr1	4225000	4250000	4	18525000	18550000	3.04455304258857	4.1534371194447	0.448075265073676	0.0166204362508944
Chr1	4225000	4250000	4	18550000	18575000	2.94035719725952	4.07659556927929	0.471373411486986	0.00873738894395232
Chr1	4225000	4250000	4	18575000	18585056	2.94263980732943	3.99608820158448	0.441477466054769	0.0217090660789725
Chr1	4225000	4250000	5	0	25000	2.99438638913909	4.05807758462806	0.438536051965902	0.0220889984950699
Chr1	4250000	4275000	1	5650000	5675000	33.7770771097563	24.8916627752481	-0.440381884042638	0.0342778155100224
Chr1	4250000	4275000	4	18500000	18525000	3.23372459511495	4.32596097581859	0.419823836100777	0.0377557355936033
Chr1	4250000	4275000	4	18525000	18550000	3.07434684092383	4.10262887663833	0.416268718263143	0.0419025740036922
Chr1	4250000	4275000	4	18550000	18575000	3.06482571988942	4.10640477216491	0.422070804295571	0.0335881541282763
Chr1	4250000	4275000	4	18575000	18585056	2.99752066513307	3.98480169030691	0.410738228375884	0.0457434132287468
Chr1	4250000	4275000	5	0	25000	3.01641822966368	4.02839504237828	0.417368693680527	0.0367444210799349
Chr1	4275000	4300000	1	4575000	4600000	76.1608417141757	100.850059868807	0.405090612175562	0.0245350960703962
Chr1	4275000	4300000	1	4850000	4875000	54.5678515406621	74.559196782604	0.450335075420671	0.0219166867931815
Chr1	4300000	4325000	1	4450000	4475000	170.827239537785	129.154595188633	-0.403439066620992	0.0480235907464471
Chr1	4300000	4325000	1	4525000	4550000	83.5912693215165	114.856873045417	0.45841301709291	0.0145173462313305
Chr1	4300000	4325000	1	26575000	26600000	6.52508093487313	4.95346368753212	-0.397558120320003	0.0491251306628372
Chr1	4300000	4325000	1	26600000	26625000	6.65011369921169	5.01518633178648	-0.407075704041944	0.0373104998278154
Chr1	4325000	4350000	1	4525000	4550000	91.3208891799858	126.056734429809	0.465056382423728	0.0133590223008372
Chr1	4325000	4350000	1	4750000	4775000	75.0816687987224	58.6198039206117	-0.357072574194315	0.043478786830064
Chr1	4325000	4350000	1	4825000	4850000	72.0596019598517	55.3279612261742	-0.381181919628774	0.0396582760258446
Chr1	4350000	4375000	1	4650000	4675000	65.5368427209463	95.0753184670793	0.536764694553437	0.00142869276669713
Chr1	4375000	4400000	1	4675000	4700000	63.2977390573234	82.4049665729809	0.380577323002915	0.0370071108046946
Chr1	4400000	4425000	1	4575000	4600000	116.837719445145	86.2724838316397	-0.437533705935785	0.0243197923172949
Chr1	4400000	4425000	1	4700000	4725000	70.2890662941889	101.168968168243	0.525394640435402	0.00191143396338889
Chr1	4425000	4450000	1	4875000	4900000	79.7026751390875	57.6547505453859	-0.467188661927757	0.00555169413469453
Chr1	4450000	4475000	1	4875000	4900000	72.512377189359	55.1396024831775	-0.395138404198356	0.0214952974970098
Chr1	4450000	4475000	4	1300000	1325000	2.26028979397687	1.64695385521869	-0.456707620022934	0.0443005749221803
Chr1	4450000	4475000	4	1325000	1350000	2.22468870830834	1.61606028825794	-0.461122459880159	0.0480787720285706
Chr1	4475000	4500000	1	4750000	4775000	88.0330174237927	128.687356294658	0.547753690167083	0.00132476508498903
Chr1	4475000	4500000	4	1300000	1325000	2.27839781924535	1.63846030541496	-0.475678949073657	0.0282042216883297
Chr1	4475000	4500000	4	1325000	1350000	2.25451479591383	1.59764975251466	-0.496865812461356	0.0194086684688797
Chr1	4475000	4500000	4	1350000	1375000	2.1778366303072	1.56419882285058	-0.477471831826765	0.0450511464882098
Chr1	4500000	4525000	4	1300000	1325000	2.28621598152584	1.6466657474208	-0.473413967387158	0.0322687677008389
Chr1	4500000	4525000	4	1325000	1350000	2.24529826985575	1.60337602661641	-0.485794299558074	0.0282042216883297
Chr1	4500000	4525000	4	1350000	1375000	2.18668077520708	1.5492972995955	-0.497128608429356	0.0194086684688797
Chr1	4500000	4525000	4	1375000	1400000	2.17569259032483	1.53800776737169	-0.500411939247151	0.0450511464882098
Chr1	4525000	4550000	1	4825000	4850000	89.1883541126532	63.6315853934139	-0.487112273562811	0.00248599663985391
Chr1	4525000	4550000	1	4850000	4875000	79.2658850963939	103.122693098046	0.37958985666743	0.038717567139348
Chr1	4525000	4550000	3	13525000	13550000	1.45836783008572	2.10488849404626	0.529389166248518	0.0235891968882416
Chr1	4525000	4550000	4	1325000	1350000	2.28111274655359	1.60114102684208	-0.51063737069681	0.0180665500145814
Chr1	4525000	4550000	4	1350000	1375000	2.19409190438261	1.53103800298014	-0.519113864034171	0.0163713763515842
Chr1	4525000	4550000	4	1375000	1400000	2.14135933076103	1.51695513902609	-0.497348486112476	0.0194086684688797
Chr1	4525000	4550000	4	1400000	1425000	2.07240049763844	1.49420178698425	-0.4719278426767	0.0450511464882098
Chr1	4550000	4575000	2	3450000	3475000	2.10336141749787	3.0455442216739	0.534003285145483	0.0330863110834425
Chr1	4550000	4575000	3	13500000	13525000	1.25973050498224	1.81692588726988	0.528384442998353	0.0245382942234173
Chr1	4550000	4575000	3	13525000	13550000	2.76349106299841	4.20850503215408	0.606815895432359	0.00131241814969432
Chr1	4550000	4575000	3	13550000	13575000	1.47406469634011	2.13658677799679	0.535508068266294	0.0235891968882416
Chr1	4550000	4575000	4	1300000	1325000	2.28984355384391	1.64548966158975	-0.476732072001549	0.024160235292648
Chr1	4550000	4575000	4	1325000	1350000	2.28722420790877	1.59711999854672	-0.518125081849286	0.0275988568594436
Chr1	4550000	4575000	4	1350000	1375000	2.24777153774962	1.55183303753917	-0.534522062664652	0.0152631417994575
Chr1	4550000	4575000	4	1375000	1400000	2.16391702973082	1.51593252366995	-0.513439644990144	0.0163713763515842
Chr1	4550000	4575000	4	1400000	1425000	2.09772953177583	1.50188199574414	-0.482057214339763	0.0241000948115817
Chr1	4575000	4600000	2	3450000	3475000	2.83097413048335	4.46702229569639	0.658014889486252	0.000520148115900863
Chr1	4575000	4600000	2	3475000	3500000	2.88672159838875	4.6270436865504	0.680658742587406	0.000193683885776161
Chr1	4575000	4600000	2	3500000	3525000	1.78755019053297	2.68652850212905	0.587759393871768	0.00907816818641258
Chr1	4575000	4600000	3	13500000	13525000	2.38874827061131	3.67394042772952	0.621073404872129	0.00108058799531549
Chr1	4575000	4600000	3	13525000	13550000	10.7817147024102	17.3182030218741	0.683702600665557	0.00010303103323234
Chr1	4575000	4600000	3	13550000	13575000	2.51476085966018	3.85078747249759	0.614732288087568	0.00131241814969432
Chr1	4575000	4600000	4	1275000	1300000	2.30287983360783	1.68169323957907	-0.453524566713326	0.0408687852870566
Chr1	4575000	4600000	4	1300000	1325000	2.28599488208719	1.62552268889598	-0.491918480459701	0.0137810705750653
Chr1	4575000	4600000	4	1325000	1350000	2.29156815351496	1.58906983789096	-0.528152662577407	0.0191844826505674
Chr1	4575000	4600000	4	1350000	1375000	2.2530294169491	1.59794819950601	-0.495645509064516	0.0303866902723214
Chr1	4575000	4600000	4	1375000	1400000	2.20492453291007	1.56855513259493	-0.491293039213333	0.0235905762901196
Chr1	4575000	4600000	4	1400000	1425000	2.13953551345534	1.54884002643046	-0.466109484437613	0.0282042216883297
Chr1	4575000	4600000	4	5525000	5550000	1.03951726977216	1.47647062289758	0.50623892541718	0.034868282573693
Chr1	4575000	4600000	4	5550000	5575000	1.17860103918909	1.75347472874125	0.573141195123541	0.00644367883718025
Chr1	4600000	4625000	3	13500000	13525000	1.25633398475308	1.82379776483249	0.537725720149327	0.0354554902197095
Chr1	4600000	4625000	3	13525000	13550000	2.40354176919857	3.67276886541552	0.61170623216552	0.00108058799531549
Chr1	4600000	4625000	4	1300000	1325000	2.31893004859327	1.65671412817374	-0.48513461924401	0.0217268161876666
Chr1	4600000	4625000	4	1325000	1350000	2.29644613725191	1.60874837503595	-0.513464254582555	0.0108382733977281
Chr1	4600000	4625000	4	1350000	1375000	2.23819366678365	1.60999824670824	-0.475275758222741	0.024160235292648
Chr1	4600000	4625000	4	1400000	1425000	2.17470964300949	1.57403774221329	-0.466352657827751	0.0325542955865866
Chr1	4600000	4625000	4	1425000	1450000	2.15668851145833	1.56226008825079	-0.465183168131186	0.0282042216883297
Chr1	4600000	4625000	4	5550000	5575000	1.07268852630611	1.52414876757319	0.506772501416772	0.034868282573693
Chr1	4625000	4650000	4	1325000	1350000	2.30017230024227	1.61194251531235	-0.512941638193599	0.0110581724161347
Chr1	4625000	4650000	4	1350000	1375000	2.25619693547021	1.59593846945346	-0.499487970689304	0.0132743102041885
Chr1	4625000	4650000	4	1375000	1400000	2.19338786655955	1.5658776033326	-0.486189503848565	0.024160235292648
Chr1	4650000	4675000	1	4900000	4925000	77.5178385717172	104.183797219798	0.426530675731247	0.0196536422502452
Chr1	4650000	4675000	1	4925000	4950000	94.0352686117786	72.1611343708364	-0.381979933665886	0.0268461678039604
Chr1	4650000	4675000	4	1350000	1375000	2.20809402919716	1.59906986663182	-0.465568634476237	0.0332700369256584
Chr1	4650000	4675000	4	1375000	1400000	2.16535552152591	1.57119778303425	-0.462739115918104	0.0303488813703415
Chr1	4675000	4700000	1	4850000	4875000	123.768770598671	88.7026946437986	-0.480597501860695	0.0102460794819824
Chr1	4725000	4750000	1	5050000	5075000	70.9606828058475	95.4511005610601	0.427741940380191	0.015591178364559
Chr1	4725000	4750000	1	5100000	5125000	57.7225885042233	80.8794751967085	0.486637638736719	0.00429235564010178
Chr1	4750000	4775000	1	5000000	5025000	87.8137042687095	124.185993630109	0.499984457311886	0.00422790477056029
Chr1	4750000	4775000	1	5125000	5150000	63.7153451248058	112.288418819345	0.817496362688165	0.0000000654423498865011
Chr1	4800000	4825000	1	5200000	5225000	68.4431309188992	92.0417329659895	0.427382389780499	0.0161962221002347
Chr1	4800000	4825000	1	5350000	5375000	67.2463750747499	51.3402905203498	-0.389365041343067	0.0393928051917526
Chr1	4800000	4825000	1	5550000	5575000	66.7695556447787	42.6249399035849	-0.647492638945611	0.000116040793365356
Chr1	4825000	4850000	1	6575000	6600000	30.8031041713694	22.2430270779566	-0.46972260592927	0.0442333618734189
Chr1	4850000	4875000	1	5275000	5300000	76.4923783559982	59.8309781253395	-0.354423357330189	0.0455662275243022
Chr1	4875000	4900000	1	5225000	5250000	65.2941860016925	86.2355540875099	0.40132826580363	0.0285141188783947
Chr1	4900000	4925000	1	5225000	5250000	103.346660315551	65.9505595394481	-0.648034963516123	0.0000247219552143531
Chr1	4900000	4925000	1	5300000	5325000	71.8571619799526	56.2015512422969	-0.354522005375056	0.0435930087532017
Chr1	4900000	4925000	1	5775000	5800000	40.6154198918435	29.3184495563056	-0.470218747743311	0.0237551529805876
Chr1	4900000	4925000	1	7425000	7450000	22.5766852799978	16.3513155450952	-0.465426972043005	0.0303366597106508
Chr1	4925000	4950000	1	6875000	6900000	36.3661877741861	26.7328676421337	-0.443983093471489	0.0311587059373512
Chr1	4975000	5000000	1	5250000	5275000	85.0318918297998	60.1342786423636	-0.499816423959744	0.0023060149314631
Chr1	5000000	5025000	1	5250000	5275000	76.8369912351208	102.483586976303	0.415519944208766	0.0244077934626215
Chr1	5025000	5050000	1	5275000	5300000	81.8264062503884	109.717722527572	0.423158184346578	0.0208809000140895
Chr1	5100000	5125000	1	5475000	5500000	62.8480706777945	92.8605001373798	0.56319659394221	0.000616540151417419
Chr1	5100000	5125000	1	5500000	5525000	83.057411773515	59.6132712749768	-0.478475372057484	0.00295662049613589
Chr1	5100000	5125000	1	6075000	6100000	29.4925037549389	40.8801927333512	0.471053693359314	0.0340188733529025
Chr1	5100000	5125000	1	6100000	6125000	28.5507046453181	41.0330349102517	0.52325951121877	0.011139924181612
Chr1	5125000	5150000	1	6100000	6125000	28.432660043662	40.7418786652628	0.518963428541689	0.0105708742170473
Chr1	5175000	5200000	1	5450000	5475000	76.028515047821	110.647072701949	0.541352765016661	0.00146331404933436
Chr1	5200000	5225000	1	5425000	5450000	105.484220810485	142.664326519571	0.435597426339366	0.0226273894672066
Chr1	5200000	5225000	1	5675000	5700000	60.82795817816	80.9375909143254	0.412075330369065	0.0334930759863295
Chr1	5250000	5275000	1	5600000	5625000	60.6678731834235	80.6087839334778	0.410004321593105	0.0245560762179345
Chr1	5275000	5300000	1	5800000	5825000	55.5287841969223	42.2420966586021	-0.394554364768315	0.0362508374728351
Chr1	5275000	5300000	1	5825000	5850000	68.8760467060723	49.5907503668766	-0.473931283215897	0.00740464236437431
Chr1	5300000	5325000	1	5575000	5600000	109.040896581743	84.1879900993091	-0.373182985428727	0.0314094799049644
Chr1	5300000	5325000	1	5725000	5750000	71.8197465579555	53.299283156472	-0.430264432210228	0.00999826449816438
Chr1	5325000	5350000	1	6150000	6175000	47.8609443127474	34.8906499757573	-0.456008388363025	0.0291067811300058
Chr1	5375000	5400000	1	5625000	5650000	83.8221722564955	60.2844629272374	-0.47554568423807	0.00422046185856815
Chr1	5400000	5425000	1	5600000	5625000	103.23230950781	64.2404511998066	-0.684340643238244	0.0000230594214768712
Chr1	5400000	5425000	1	5975000	6000000	55.4446396793484	41.0572462116012	-0.433411122755794	0.0187533592830628
Chr1	5400000	5425000	1	6000000	6025000	54.2890924844334	37.5982169224751	-0.529998123070729	0.001974655369068
Chr1	5450000	5475000	1	5800000	5825000	71.2494028562322	55.4840391499929	-0.36080510554332	0.0367133850315099
Chr1	5475000	5500000	1	5875000	5900000	64.5337049834432	88.8424672174995	0.461196602797689	0.00810973265091891
Chr1	5500000	5525000	1	5725000	5750000	106.479354969075	145.082365952106	0.446298440748095	0.0178699507329664
Chr1	5500000	5525000	1	5875000	5900000	84.4649913731004	108.882718008841	0.366349576623988	0.0484276017865827
Chr1	5500000	5525000	1	6075000	6100000	81.5890215099667	58.5256915469351	-0.479304961983216	0.00639487203180959
Chr1	5525000	5550000	1	5875000	5900000	63.2851341247174	87.4332701165031	0.466315712769872	0.00817925169944975
Chr1	5525000	5550000	1	5900000	5925000	88.4871338194385	65.8082361591899	-0.427199545908585	0.00889792053830568
Chr1	5525000	5550000	1	5925000	5950000	66.7013853423211	90.2736150939575	0.436587657149265	0.0134356822761105
Chr1	5575000	5600000	1	6025000	6050000	77.1778707057662	102.700340222406	0.412181814585476	0.029570596200697
Chr1	5625000	5650000	1	5950000	5975000	84.180808645809	66.4189585070215	-0.341896267748784	0.048923190203679
Chr1	5625000	5650000	1	6025000	6050000	65.4235810254184	86.0649970591071	0.395615878749795	0.0313294770735686
Chr1	5625000	5650000	1	6050000	6075000	71.7233293667399	56.1309024432177	-0.353647204676111	0.045926044551743
Chr1	5675000	5700000	1	5975000	6000000	72.1523763607981	108.053635573722	0.582628797727749	0.000429970434335704
Chr1	5675000	5700000	1	6075000	6100000	88.5734635421049	69.3301365198362	-0.353391933173788	0.0442633906450183
Chr1	5675000	5700000	1	6400000	6425000	48.1898885378293	35.2020391088593	-0.453071463506001	0.021481335343397
Chr1	5675000	5700000	4	1300000	1325000	2.23755366787163	1.61380766327075	-0.471453640260846	0.0488744823863353
Chr1	5700000	5725000	1	5900000	5925000	135.988715409327	98.1788027770629	-0.470003459736253	0.00725967157478239
Chr1	5700000	5725000	1	5950000	5975000	85.8179382626025	66.3129092199611	-0.371989492411473	0.033830201475739
Chr1	5700000	5725000	4	1300000	1325000	2.27520606421125	1.63864788473897	-0.473491336218897	0.0455318665008766
Chr1	5700000	5725000	4	1325000	1350000	2.27596616616364	1.59873330856579	-0.50954981427324	0.0373724543262513
Chr1	5725000	5750000	1	6050000	6075000	106.976021945262	79.3561349231058	-0.4308737957119	0.00922129859294483
Chr1	5725000	5750000	4	1300000	1325000	2.35693983549822	1.6696805231489	-0.497342848375211	0.0305000171068384
Chr1	5725000	5750000	4	1325000	1350000	2.30663750389683	1.6080630696077	-0.520467305934036	0.0135019604761629
Chr1	5725000	5750000	4	1350000	1375000	2.30354123698711	1.63843876845239	-0.491531667015662	0.0373724543262513
Chr1	5750000	5775000	4	1275000	1300000	2.427849948479	1.74355880281084	-0.477644238725876	0.0399248159377371
Chr1	5750000	5775000	4	1300000	1325000	2.35344887980238	1.65897755088003	-0.504482151996263	0.0239358711571427
Chr1	5750000	5775000	4	1325000	1350000	2.33721842636153	1.62437815731303	-0.52490503560763	0.0230079288062713
Chr1	5750000	5775000	4	1350000	1375000	2.34708887442902	1.62029040235326	-0.534620063243731	0.0135019604761629
Chr1	5775000	5800000	1	6000000	6025000	93.5426109074113	124.529030775557	0.412786507046304	0.0320743689903898
Chr1	5775000	5800000	4	1275000	1300000	2.46241768282355	1.75032114729367	-0.492455846240844	0.0362096511253056
Chr1	5775000	5800000	4	1300000	1325000	2.3880195002041	1.69114845498347	-0.497811307306853	0.0394574536559572
Chr1	5775000	5800000	4	1325000	1350000	2.35782244582424	1.65566526386061	-0.510044057570523	0.0239358711571427
Chr1	5800000	5825000	1	6150000	6175000	98.5521040098431	71.1377820769674	-0.470270677028317	0.0050376392331907
Chr1	5800000	5825000	1	6225000	6250000	71.7297571494629	47.0149858403766	-0.60945106292522	0.0000981898148359143
Chr1	5800000	5825000	4	1300000	1325000	2.48573953042172	1.76319242629751	-0.495485198707557	0.0362096511253056
Chr1	5800000	5825000	4	1325000	1350000	2.36996021548643	1.68744232354182	-0.490024648846742	0.0394574536559572
Chr1	5825000	5850000	1	6100000	6125000	86.0322670277974	113.052443847644	0.394042419378772	0.0333071088430393
Chr1	5825000	5850000	3	16675000	16700000	1.07246508931223	1.50336136711882	0.487261149382773	0.0412462922263398
Chr1	5825000	5850000	3	16700000	16725000	1.07050313397775	1.53209724036674	0.517218846958673	0.0253847128690297
Chr1	5825000	5850000	3	16725000	16750000	1.09796776817	1.58094992219419	0.525955966588009	0.0188453430135729
Chr1	5825000	5850000	3	16750000	16775000	1.1426550141795	1.63006696136366	0.512541333414264	0.0437851554623701
Chr1	5850000	5875000	3	16675000	16700000	1.06141519014941	1.50418534575953	0.502993246151018	0.0308273009422478
Chr1	5850000	5875000	3	16700000	16725000	1.06247164024698	1.53309253522732	0.529020445596115	0.0252834230277128
Chr1	5850000	5875000	3	16725000	16750000	1.07738760756088	1.5915453257036	0.56289086807832	0.0138293748692533
Chr1	5850000	5875000	3	16750000	16775000	1.11739213858763	1.65771702144328	0.569062178999318	0.0119372347307692
Chr1	5850000	5875000	3	16775000	16800000	1.15368388652639	1.65180875874152	0.517798691123717	0.0437851554623701
Chr1	5875000	5900000	1	6050000	6075000	121.788470269092	171.3298622572	0.492399070980929	0.0126723954582185
Chr1	5875000	5900000	1	6325000	6350000	75.5339814153906	58.0961555979094	-0.378683134510048	0.0350103333904573
Chr1	5875000	5900000	3	16700000	16725000	1.05129315571605	1.4925804109262	0.505643632488687	0.0308273009422478
Chr1	5875000	5900000	3	16725000	16750000	1.07094759244548	1.56192129947081	0.544433879690782	0.0252834230277128
Chr1	5875000	5900000	3	16750000	16775000	1.10157446613102	1.60841383493228	0.546071626666415	0.0138293748692533
Chr1	5875000	5900000	3	16775000	16800000	1.12849695595208	1.63130434840227	0.531623440235243	0.0188453430135729
Chr1	5875000	5900000	3	16800000	16825000	1.1492631041711	1.62665267495094	0.501197121523049	0.0437851554623701
Chr1	5900000	5925000	2	16425000	16450000	3.61737399265335	2.68185580099521	-0.431711094924023	0.049878426846497
Chr1	5900000	5925000	2	16475000	16500000	3.51261006743563	2.57397129906968	-0.448547465854634	0.04610955814153
Chr1	5900000	5925000	3	16725000	16750000	1.06569907515745	1.53205813385574	0.523670924071592	0.0308273009422478
Chr1	5900000	5925000	3	16750000	16775000	1.09134248529873	1.55683526725728	0.512512377681879	0.0297592494462896
Chr1	5900000	5925000	3	16775000	16800000	1.11891036936076	1.57310414748219	0.491519714213948	0.0449525780620281
Chr1	5900000	5925000	3	16800000	16825000	1.14602080833711	1.61625377369035	0.496020499104883	0.0389189592742655
Chr1	5925000	5950000	2	16425000	16450000	3.5780579823246	2.58904667382838	-0.466755792870059	0.0272687803265287
Chr1	5925000	5950000	2	16450000	16475000	3.60850888681052	2.59533030137077	-0.475484649192959	0.0191148371724957
Chr1	5925000	5950000	2	16475000	16500000	3.52880301700874	2.54924266782472	-0.469110185896774	0.0259369728950006
Chr1	5925000	5950000	3	16750000	16775000	1.07010529799428	1.53738175582705	0.522722688847736	0.0308273009422478
Chr1	5925000	5950000	3	16775000	16800000	1.09330305045228	1.54841745821462	0.502101124890009	0.031670440353281
Chr1	5950000	5975000	1	6425000	6450000	72.0142695412198	55.4086636706421	-0.378171230195273	0.0392017008934976
Chr1	5950000	5975000	2	16425000	16450000	3.59701863366631	2.5654161774588	-0.487608745491229	0.0198652320655678
Chr1	5950000	5975000	2	16450000	16475000	3.55581833104501	2.60331458321578	-0.449831961055504	0.0369799205231024
Chr1	5950000	5975000	2	16475000	16500000	3.50370036148212	2.56402575368836	-0.450468647281482	0.0364013343983424
Chr1	5950000	5975000	3	16800000	16825000	1.10583898394442	1.54323812369225	0.480819352076136	0.0422918351320428
Chr1	5975000	6000000	2	16400000	16425000	3.60344510305315	2.62634538650363	-0.456320211433781	0.0486888058591955
Chr1	5975000	6000000	2	16475000	16500000	3.59550254931022	2.64316340926526	-0.44392781261532	0.0413440585257747
Chr1	6000000	6025000	1	6175000	6200000	86.1430643366749	133.661594668738	0.633778441597307	0.000233133331336615
Chr1	6000000	6025000	1	6250000	6275000	72.8454592229068	96.4551406835798	0.40501908477331	0.0294765043012648
Chr1	6000000	6025000	1	10350000	10375000	10.6452350186172	15.7481485442188	0.564974424846826	0.00692108737245757
Chr1	6050000	6075000	1	6375000	6400000	80.2692507305254	57.5568519617001	-0.479859744023771	0.00312071943829415
Chr1	6075000	6100000	1	6375000	6400000	91.192586789342	120.059595081913	0.396762252416415	0.0283694319427673
Chr1	6100000	6125000	1	6400000	6425000	106.224331864508	72.0357570491478	-0.560329156114293	0.000395563334581607
Chr1	6125000	6150000	1	6300000	6325000	124.75892076346	93.5631162681163	-0.41513115888364	0.0326053990145449
Chr1	6125000	6150000	1	6325000	6350000	163.782029507583	117.572146535495	-0.47823075171904	0.00643783737166371
Chr1	6125000	6150000	1	6475000	6500000	64.6514464061379	91.2028005530923	0.496395478822872	0.00499422026128175
Chr1	6150000	6175000	1	6500000	6525000	70.582334820268	98.7445127229305	0.484393424818542	0.00574939309227533
Chr1	6150000	6175000	1	6525000	6550000	63.8754712979343	82.9845908687511	0.377581441257631	0.0397675238452508
Chr1	6225000	6250000	1	6525000	6550000	82.0998163019264	56.7727120415663	-0.532181332948595	0.000875711445409461
Chr1	6225000	6250000	1	6550000	6575000	65.1009230191552	88.025417104142	0.43524215977357	0.0134766536343929
Chr1	6275000	6300000	1	6475000	6500000	110.180638032374	151.510498112751	0.459547038651629	0.0149555777210286
Chr1	6275000	6300000	1	6700000	6725000	57.5972094991206	75.9323329737977	0.398715417872287	0.0328498312595961
Chr1	6275000	6300000	1	6750000	6775000	56.1759631069594	81.2097201951217	0.531699463678819	0.00254389060731566
Chr1	6300000	6325000	1	6525000	6550000	66.6739886254953	89.4674590037986	0.424239006711902	0.0270411712736223
Chr1	6300000	6325000	1	6750000	6775000	71.6063641883564	51.53815796393	-0.474446841735817	0.00483619123985506
Chr1	6300000	6325000	1	6925000	6950000	66.4443169404131	46.664525914087	-0.509819570716116	0.00407517990990326
Chr1	6325000	6350000	1	6550000	6575000	132.352843092401	100.348636450206	-0.399368172613541	0.0270411712736223
Chr1	6325000	6350000	1	6575000	6600000	81.6782829921227	112.284521925646	0.459134626496479	0.0100931235471515
Chr1	6350000	6375000	5	7775000	7800000	4.66977063112022	7.15850965779639	0.616307571973865	0.000890359056050222
Chr1	6375000	6400000	1	6650000	6675000	79.0296406418139	108.241701556255	0.453790670555804	0.0106902843176544
Chr1	6375000	6400000	1	6675000	6700000	137.289938353185	82.8411206065199	-0.728806923341971	0.00000335715176263359
Chr1	6375000	6400000	1	6700000	6725000	89.029103044135	65.1870693970525	-0.449691203230677	0.00618233116751962
Chr1	6375000	6400000	5	7750000	7775000	3.88389104626032	5.61029039775396	0.53057271921514	0.0113570796715769
Chr1	6375000	6400000	5	7775000	7800000	16.8828211405555	29.5906464065319	0.809585212156236	0.00000011525388592673
Chr1	6375000	6400000	5	7800000	7825000	4.30387380100552	6.38205158097931	0.56838449326535	0.0028643519372145
Chr1	6400000	6425000	5	7775000	7800000	4.35997507931912	6.30406354398492	0.531962188119469	0.0113570796715769
Chr1	6475000	6500000	1	6950000	6975000	77.8210179033441	56.7730359387531	-0.454953959157843	0.00795752724001071
Chr1	6475000	6500000	1	6975000	7000000	61.671387236582	82.1346820390083	0.413390241725573	0.0338600491453606
Chr1	6500000	6525000	1	6750000	6775000	131.720556403064	96.4551406835798	-0.449550475705125	0.00723465417093706
Chr1	6500000	6525000	1	6800000	6825000	77.1629580525202	102.050655819626	0.403305098283187	0.0254452628635745
Chr1	6500000	6525000	1	6900000	6925000	98.07246424868	67.6771954599649	-0.535178344136517	0.000675871297080087
Chr1	6500000	6525000	1	6925000	6950000	77.5746139033441	113.451364838484	0.548417448525889	0.00110370618311807
Chr1	6525000	6550000	1	6800000	6825000	65.0243878698469	88.9987323906982	0.452803875003728	0.0107755046140085
Chr1	6600000	6625000	1	6925000	6950000	78.2625194622623	109.118198510723	0.479498271478883	0.00540010660229338
Chr1	6600000	6625000	1	6975000	7000000	86.6174661015831	60.5376570298229	-0.516825128504029	0.00107228108090276
Chr1	6675000	6700000	1	6925000	6950000	120.743843369476	172.413563971899	0.513923648269761	0.00292938957581717
Chr1	6675000	6700000	1	7050000	7075000	77.8668185576683	59.0544789324778	-0.398962198935087	0.0165444977400613
Chr1	6675000	6700000	1	7100000	7125000	81.7803764549526	53.1321226880085	-0.622170352705078	0.0000642080772440689
Chr1	6750000	6775000	1	6950000	6975000	156.833700983019	117.572146535495	-0.415689285650327	0.0212972758098805
Chr1	6800000	6825000	1	7550000	7575000	67.5256884446406	49.3130481026608	-0.453467013094386	0.0228394457387713
Chr1	6850000	6875000	1	7050000	7075000	107.202782950418	82.4217109733367	-0.37924604057348	0.0394594525724498
Chr1	6850000	6875000	1	7125000	7150000	69.0258886618375	88.9987323906982	0.366647231254014	0.0494315335468857
Chr1	6900000	6925000	1	7150000	7175000	91.8052362809236	121.774615113019	0.407565075460748	0.027795802287791
Chr1	6950000	6975000	1	7175000	7200000	86.5766717972849	122.110991343022	0.496142818443791	0.00759081885453986
Chr1	6950000	6975000	1	7325000	7350000	54.7827061295017	77.6152370049312	0.502619368977477	0.00303188235435592
Chr1	6950000	6975000	1	7500000	7525000	53.3090282901384	77.6620796797401	0.542830456004924	0.00238643410590715
Chr1	6950000	6975000	1	8725000	8750000	20.6184127497122	28.302894385899	0.457016322144285	0.0433342599344809
Chr1	6975000	7000000	1	7550000	7575000	71.5767542356934	50.8647420324345	-0.492825155609213	0.00458371815707497
Chr1	6975000	7000000	1	8625000	8650000	23.2924257705374	33.5416815752137	0.526094122977813	0.0188261483587472
Chr1	6975000	7000000	1	8650000	8675000	24.3905296388808	34.2378445580709	0.489270793287853	0.0346407104715063
Chr1	6975000	7000000	1	8750000	8775000	15.093023628053	21.9826063367962	0.542480593545319	0.00919026496784148
Chr1	6975000	7000000	1	8775000	8800000	11.3115162726608	16.2437566941629	0.522092992285077	0.0106342066546555
Chr1	6975000	7000000	1	8800000	8825000	11.3995016438156	15.8745207857075	0.477742286044364	0.0284173145166645
Chr1	6975000	7000000	1	8825000	8850000	16.7946584527835	23.0227817103122	0.455059700270729	0.0443887716954991
Chr1	7000000	7025000	1	8725000	8750000	21.0886507368303	30.6119838108593	0.537629748122566	0.0171913553525949
Chr1	7000000	7025000	1	8750000	8775000	14.397679804802	22.4518841345935	0.641000180064783	0.000552547280460954
Chr1	7000000	7025000	1	8775000	8800000	10.7037956024086	17.3245110757432	0.694692165939479	0.0000533264853318733
Chr1	7000000	7025000	1	8800000	8825000	11.2735370331638	17.640859509675	0.645980627453905	0.000447735988145053
Chr1	7000000	7025000	1	8825000	8850000	16.5801425846559	25.1758451003475	0.60258379362662	0.00220671339665812
Chr1	7000000	7025000	1	8850000	8875000	23.0662504453697	33.6726217298148	0.545792548377016	0.006889096176309
Chr1	7000000	7025000	1	8875000	8900000	24.7563701562311	34.146198885804	0.463925190023143	0.0419926391100155
Chr1	7025000	7050000	1	7325000	7350000	58.7914775824534	81.4068148851184	0.469542536207964	0.00672618923721116
Chr1	7025000	7050000	1	8700000	8725000	24.6185536213304	34.8769054747278	0.502526035990471	0.0335899969872953
Chr1	7025000	7050000	1	8725000	8750000	19.0702890759246	33.0634711513561	0.793911480341693	0.000000590185874230144
Chr1	7025000	7050000	1	8750000	8775000	13.4000395349427	24.5201753718941	0.871732040273043	0.00000000891355984249829
Chr1	7025000	7050000	1	8775000	8800000	10.1166369617132	18.4701537644908	0.868466097186738	0.0000000107008643843326
Chr1	7025000	7050000	1	8800000	8825000	11.072444494074	19.6149063942054	0.824976685593966	0.000000115643028259001
Chr1	7025000	7050000	1	8825000	8850000	14.6659938152805	25.8766216363013	0.819174440167893	0.000000472168498497629
Chr1	7025000	7050000	1	8850000	8875000	21.6234333357921	32.2271956920593	0.575683044950879	0.00372171492126994
Chr1	7025000	7050000	1	8875000	8900000	23.5874709344013	33.2085780802196	0.493535210999403	0.0241040088366753
Chr1	7050000	7075000	1	7325000	7350000	61.2892630158228	85.9857545309595	0.488463307875144	0.00544309118372486
Chr1	7050000	7075000	1	8700000	8725000	25.5681433984913	38.4527005092218	0.588737516588311	0.00453786356317703
Chr1	7050000	7075000	1	8725000	8750000	20.4760751305577	40.8856256069391	0.99765451079777	0.00000000000675140268011082
Chr1	7050000	7075000	1	8750000	8775000	13.5901182529015	28.6191924211213	1.07442495293365	0.0000000000000805325551211541
Chr1	7050000	7075000	1	8775000	8800000	9.64525639613128	20.3170786844141	1.07480148287844	0.0000000000000784126203867624
Chr1	7050000	7075000	1	8800000	8825000	10.1085202489191	19.754595568704	0.966616489060157	0.0000000000960688383556397
Chr1	7050000	7075000	1	8825000	8850000	14.8118350546983	27.8976894933927	0.913395253175594	0.0000000024192681992002
Chr1	7050000	7075000	1	8850000	8875000	20.8248241868427	34.9064381829328	0.745188837563443	0.0000100399695476354
Chr1	7050000	7075000	1	8875000	8900000	24.0226438488133	34.2447436438509	0.511487622518287	0.0148578705720272
Chr1	7075000	7100000	1	8675000	8700000	25.3278541988112	36.4535970681122	0.525336324224216	0.021617290234419
Chr1	7075000	7100000	1	8700000	8725000	24.8898029030588	37.6583906793771	0.597416542131304	0.00431811225767435
Chr1	7075000	7100000	1	8725000	8750000	20.454471481827	38.8976838413768	0.927267992382581	0.00000000106481628918205
Chr1	7075000	7100000	1	8750000	8775000	12.99935726439	27.7063909863816	1.09177850577326	0.0000000000000240499633573056
Chr1	7075000	7100000	1	8775000	8800000	9.64773731896038	19.4830392408761	1.01395621470205	0.00000000000234593278450885
Chr1	7075000	7100000	1	8800000	8825000	9.9673229170329	18.8675795489357	0.920631382734217	0.00000000078946154510571
Chr1	7075000	7100000	1	8825000	8850000	14.339344330444	26.8407882432092	0.904447982299497	0.0000000020459488209923
Chr1	7075000	7100000	1	8850000	8875000	22.1097622396494	39.236781737907	0.827523203291028	0.000000115643028259001
Chr1	7075000	7100000	1	8875000	8900000	24.4108839848041	36.9412324369636	0.597707458460332	0.00197954641902243
Chr1	7100000	7125000	1	8675000	8700000	25.9164714857803	37.9370599195939	0.549738566395856	0.00976888238776467
Chr1	7100000	7125000	1	8700000	8725000	25.5288083814405	37.139424252262	0.540825252252986	0.017939865691167
Chr1	7100000	7125000	1	8725000	8750000	23.1448313295616	35.8419522352151	0.630959171205096	0.00336376747299069
Chr1	7100000	7125000	1	8750000	8775000	14.2326539722485	24.1358980030005	0.761975797626065	0.00000443458473684123
Chr1	7100000	7125000	1	8775000	8800000	10.8102315897062	18.1141216500833	0.744717420968952	0.00000687101296108432
Chr1	7100000	7125000	1	8800000	8825000	10.82157765002	18.1853955191608	0.748869462401912	0.00000421032561911619
Chr1	7100000	7125000	1	8825000	8850000	14.5221307933611	24.1793989094314	0.735525228543477	0.0000080030221224761
Chr1	7100000	7125000	1	8850000	8875000	23.134493055084	34.686369627873	0.584323366491512	0.00357626072694068
Chr1	7100000	7125000	1	8875000	8900000	26.1164385896447	36.0764392732799	0.466098777476246	0.0385107996263602
Chr1	7125000	7150000	1	7500000	7525000	83.4594557615158	64.6117227744773	-0.369279569979403	0.0295676704214799
Chr1	7125000	7150000	1	7550000	7575000	83.8086816187805	62.0062401224781	-0.434686287017439	0.00897804847309606
Chr1	7125000	7150000	1	8750000	8775000	15.3273696801897	22.8289586612683	0.57475491450321	0.00774202593146078
Chr1	7125000	7150000	1	8775000	8800000	11.3458544104654	16.7841890713485	0.564937578223402	0.00745357058311441
Chr1	7125000	7150000	1	8800000	8825000	10.8189234567307	16.0961186149437	0.573155891654466	0.00407307384198445
Chr1	7125000	7150000	1	8825000	8850000	14.3342101889341	20.2596058022743	0.499143688760792	0.0409655404486238
Chr1	7150000	7175000	1	7475000	7500000	96.3231008766305	125.905613666219	0.386388867087403	0.0346716782009972
Chr1	7150000	7175000	1	7500000	7525000	72.3258675711055	94.6195662904622	0.387626824124562	0.0356704520890085
Chr1	7150000	7175000	1	7525000	7550000	88.4871338194385	63.4152093897648	-0.480638804870045	0.00278583300602666
Chr1	7175000	7200000	1	7475000	7500000	76.1608417141757	103.251251770445	0.439037944098899	0.0131743869298794
Chr1	7200000	7225000	1	7825000	7850000	41.8523520232168	58.6222794316638	0.486140364167168	0.0108198691886259
Chr1	7225000	7250000	1	7625000	7650000	83.0140318371805	59.2397253520449	-0.486790263384926	0.00239062751390253
Chr1	7250000	7275000	1	7500000	7525000	95.7967682931377	127.803061405743	0.415873502608009	0.0242676396028928
Chr1	7250000	7275000	1	7725000	7750000	46.5211885527148	61.0026052197078	0.390982900563219	0.0478016737228459
Chr1	7300000	7325000	1	7550000	7575000	110.76501333894	148.299778801004	0.421014187755099	0.0217150964390657
Chr1	7300000	7325000	1	8650000	8675000	25.9462199776773	37.2528022334865	0.521824579949943	0.0131302887758853
Chr1	7325000	7350000	1	7600000	7625000	99.1113911984932	70.8472629984791	-0.484338761219088	0.00328274642647223
Chr1	7375000	7400000	1	7650000	7675000	99.654563669281	70.5418935789055	-0.498455571616249	0.00238854365466218
Chr1	7375000	7400000	1	7675000	7700000	67.6833028566521	93.0719802421134	0.459546931207769	0.00853018923016092
Chr1	7375000	7400000	1	7700000	7725000	70.5115199744791	48.9974873108067	-0.525151213403223	0.000998876863661773
Chr1	7400000	7425000	1	7750000	7775000	68.9590053097408	91.6850060477838	0.410946853516639	0.0244584846165495
Chr1	7400000	7425000	1	7775000	7800000	56.8321395976704	101.043685872392	0.830200236207412	0.00000004181131360145
Chr1	7425000	7450000	1	7650000	7675000	84.586403480106	111.229813896614	0.395045851460035	0.0422753009326131
Chr1	7475000	7500000	1	7775000	7800000	82.1735397442423	108.053635573722	0.395001794551978	0.0293206102957684
Chr1	7475000	7500000	1	7875000	7900000	85.553913648624	113.557982230766	0.408523362529183	0.0241953263674385
Chr1	7475000	7500000	1	8025000	8050000	91.0245682076796	65.4276902016025	-0.476354651954948	0.00706048805441765
Chr1	7500000	7525000	1	8100000	8125000	55.8549806206903	83.9834759077867	0.588419567275816	0.000772490500596874
Chr1	7525000	7550000	1	8000000	8025000	79.4109718732997	106.613216716574	0.424976041174505	0.0268703009888069
Chr1	7525000	7550000	1	8125000	8150000	54.2852686499502	84.5117902474072	0.638591877811239	0.000145990460400547
Chr1	7525000	7550000	1	8350000	8375000	39.3347418412947	55.7782768510105	0.50389925106606	0.0168615437205801
Chr1	7550000	7575000	1	7925000	7950000	68.6356612975441	97.7869257751607	0.51068323020597	0.0024736243171926
Chr1	7550000	7575000	1	7950000	7975000	63.7853703727215	84.4859869535011	0.405486502823972	0.0256103099181499
Chr1	7550000	7575000	1	8175000	8200000	70.0902692049021	51.0601255671936	-0.457017079801256	0.0118813481412805
Chr1	7575000	7600000	1	7775000	7800000	102.239691147158	136.965490293927	0.421857055571618	0.0295503003800569
Chr1	7575000	7600000	1	8125000	8150000	71.5871621046167	53.3071486218982	-0.425371873796001	0.0190912169169516
Chr1	7600000	7625000	1	8050000	8075000	103.859655750211	75.1702357959567	-0.466401914198239	0.00555169413469453
Chr1	7600000	7625000	1	8100000	8125000	74.7348660913279	107.217576312074	0.520688061638282	0.00343831859992618
Chr1	7650000	7675000	1	7975000	8000000	122.410607364051	81.5388736124086	-0.586168646170111	0.000169118334077879
Chr1	7650000	7675000	1	8100000	8125000	74.6176167525791	99.033802715308	0.408404755203038	0.0315331426694159
Chr1	7650000	7675000	1	8175000	8200000	77.6552058553334	110.905925357872	0.51418189779539	0.00450584976748633
Chr1	7650000	7675000	3	1750000	1775000	1.96523189969807	2.64629984394374	0.429276975875917	0.0400219077221546
Chr1	7650000	7675000	3	1775000	1800000	1.96603544914812	2.6697693618421	0.441425779783346	0.0280835769934395
Chr1	7650000	7675000	3	1800000	1825000	1.94692756046925	2.64005925791931	0.439371105658698	0.0298137311652751
Chr1	7650000	7675000	3	1825000	1850000	1.85802388949058	2.55783750749377	0.461155565361169	0.0165047383188911
Chr1	7650000	7675000	3	1850000	1875000	1.84304533188832	2.49349418668591	0.436077283315717	0.0320564011948904
Chr1	7650000	7675000	3	1875000	1900000	1.79249683806431	2.44245237016356	0.446359854685839	0.0246984844290672
Chr1	7675000	7700000	1	7975000	8000000	93.1968194660308	66.0327772950521	-0.497098394742984	0.0020610514645366
Chr1	7675000	7700000	1	8000000	8025000	84.2827132670517	112.715501758329	0.419377279041313	0.0183111438775457
Chr1	7675000	7700000	2	3175000	3200000	1.91119948870462	2.81803488797194	0.560211099732465	0.0273426147904822
Chr1	7675000	7700000	3	1750000	1775000	1.89209531796116	2.5521312538031	0.431717758451404	0.0390406370564559
Chr1	7675000	7700000	3	1775000	1800000	1.89937102994003	2.56587654113745	0.433930001629017	0.035745918884333
Chr1	7675000	7700000	3	1800000	1825000	1.86280590749318	2.54606155156217	0.450789934631534	0.021700322288149
Chr1	7675000	7700000	3	1825000	1850000	1.82240617095561	2.47633162736641	0.442359994121984	0.0278986105662552
Chr1	7675000	7700000	3	1850000	1875000	1.77144300466368	2.45169392151302	0.468853830739181	0.0136316935024725
Chr1	7675000	7700000	3	1875000	1900000	1.71903481886301	2.37486568277179	0.466247153320215	0.0140919426383741
Chr1	7675000	7700000	3	1900000	1925000	1.71817381285848	2.33505889491874	0.442582949186561	0.0270383718824082
Chr1	7700000	7725000	1	7850000	7875000	133.304493280931	198.605651091955	0.57518126363278	0.0030550023346104
Chr1	7700000	7725000	1	7925000	7950000	89.5620742730534	117.274912477952	0.388934577398176	0.0465056276904342
Chr1	7700000	7725000	2	3175000	3200000	2.45628948259824	3.77767408699343	0.621017643249241	0.00259415454960651
Chr1	7700000	7725000	3	1750000	1775000	1.8478423255346	2.47757968950302	0.423089803030913	0.048943546332156
Chr1	7700000	7725000	3	1775000	1800000	1.86931082529906	2.5039013518437	0.421671246906008	0.0477526568975655
Chr1	7700000	7725000	3	1800000	1825000	1.80991914442137	2.47101207011841	0.449176809409374	0.0243857148078519
Chr1	7700000	7725000	3	1825000	1850000	1.74283907947314	2.41680620867756	0.47166242730105	0.0125218617034087
Chr1	7700000	7725000	3	1850000	1875000	1.67873193499618	2.37963287520924	0.503367139973231	0.00483236282524014
Chr1	7700000	7725000	3	1875000	1900000	1.65615893432807	2.35154682550679	0.505768931736911	0.00444927377042938
Chr1	7700000	7725000	3	1900000	1925000	1.65424369911373	2.29177674704981	0.470294726654117	0.0129551638923481
Chr1	7700000	7725000	3	1925000	1950000	1.673283655365	2.28462888746138	0.449277802513411	0.0236816998890782
Chr1	7700000	7725000	3	1950000	1975000	1.71932925129948	2.30993771871663	0.426008106596719	0.045674582590366
Chr1	7725000	7750000	1	7975000	8000000	97.7925342992447	74.7527340297743	-0.387597984962367	0.0255573102462493
Chr1	7725000	7750000	1	8200000	8225000	58.1049320170072	100.078542672225	0.784400154831871	0.000000727799550669914
Chr1	7725000	7750000	2	3175000	3200000	2.02292721657851	2.96670957984056	0.552419290224348	0.0363263138560922
Chr1	7725000	7750000	3	1800000	1825000	1.79731807957313	2.40956746638551	0.422928444443695	0.0470554209098474
Chr1	7725000	7750000	3	1825000	1850000	1.72433256418785	2.42431037169092	0.491536363983401	0.00775299846268525
Chr1	7725000	7750000	3	1850000	1875000	1.64877637078403	2.36220319897695	0.518737337730645	0.00341429224562218
Chr1	7725000	7750000	3	1875000	1900000	1.61880836540579	2.31748460833215	0.517627547708914	0.00323973115769228
Chr1	7725000	7750000	3	1900000	1925000	1.64949195811499	2.28370697636186	0.469355805372821	0.0136316935024725
Chr1	7725000	7750000	3	1925000	1950000	1.67277524966951	2.27422432726195	0.443130946148854	0.0271932166911734
Chr1	7750000	7775000	1	8250000	8275000	84.8341723198857	63.1392393837769	-0.426108637278004	0.0165501973145845
Chr1	7750000	7775000	3	1825000	1850000	1.77248279576799	2.41123377404585	0.44399990563982	0.0285088480015703
Chr1	7750000	7775000	3	1850000	1875000	1.68924838767343	2.34074324499088	0.470585216477954	0.0136052910203609
Chr1	7750000	7775000	3	1875000	1900000	1.63563065626268	2.30018866087957	0.491905187153488	0.00725268980355363
Chr1	7750000	7775000	3	1900000	1925000	1.63075912947759	2.25929957863417	0.470331876727974	0.0133709723894699
Chr1	7750000	7775000	3	1925000	1950000	1.66330331059334	2.26026284513318	0.442439278539806	0.0284010469230686
Chr1	7750000	7775000	3	1950000	1975000	1.68201283507305	2.27208925635157	0.433830796005829	0.033517295659434
Chr1	7750000	7775000	3	1975000	2000000	1.666858897806	2.28738326566059	0.456566135645152	0.019441711667131
Chr1	7750000	7775000	3	2000000	2025000	1.72269936262378	2.32258766382341	0.431062099575441	0.0404014897531048
Chr1	7750000	7775000	3	2025000	2050000	1.7594726095145	2.37899585347184	0.435209701992242	0.0365037467245043
Chr1	7750000	7775000	3	2075000	2100000	1.81597522497504	2.45354948354735	0.434125847852756	0.0362346868479932
Chr1	7775000	7800000	3	1850000	1875000	1.72381606832421	2.32260611950536	0.430138667962995	0.039568403694119
Chr1	7775000	7800000	3	1875000	1900000	1.67240333873095	2.28440524755009	0.449895775106075	0.0243857148078519
Chr1	7775000	7800000	3	1900000	1925000	1.65572142529013	2.28539382471401	0.464982835302329	0.0147098406383207
Chr1	7775000	7800000	3	1925000	1950000	1.65649677106143	2.28533644991111	0.464271184936821	0.0153821231090028
Chr1	7775000	7800000	3	1950000	1975000	1.65526685712126	2.28558082362635	0.465497014286715	0.0147745362524674
Chr1	7775000	7800000	3	1975000	2000000	1.65784195248523	2.32982579287918	0.490915608324486	0.00726717680957524
Chr1	7775000	7800000	3	2000000	2025000	1.68975786852118	2.3716483052647	0.489073554308186	0.0077162669070346
Chr1	7775000	7800000	3	2025000	2050000	1.70590268983611	2.38164616052405	0.481423735898233	0.0106837494105125
Chr1	7775000	7800000	3	2050000	2075000	1.77644666696913	2.41811500034912	0.444888481409239	0.0297779989804846
Chr1	7775000	7800000	3	2075000	2100000	1.77478605728516	2.4337740879968	0.455550133416444	0.0221339489906144
Chr1	7775000	7800000	3	2100000	2125000	1.78996412524477	2.42090166097618	0.435613804015511	0.0355006827833861
Chr1	7800000	7825000	1	8100000	8125000	117.247611586297	81.6405246557008	-0.522201175492678	0.00107034728549975
Chr1	7800000	7825000	1	8150000	8175000	114.515956987584	85.0378380585167	-0.429371817270288	0.0100365397257547
Chr1	7800000	7825000	1	8175000	8200000	75.4151708688396	116.061798317117	0.6219665108953	0.00010454133254069
Chr1	7800000	7825000	1	8200000	8225000	103.671213009509	76.5022196080951	-0.438441836847282	0.0076562966011078
Chr1	7800000	7825000	1	8250000	8275000	63.5258088569254	94.2610893314377	0.569319514162249	0.000852616562289255
Chr1	7800000	7825000	3	1850000	1875000	1.75601087232941	2.36658631601789	0.430505764819077	0.041395243421438
Chr1	7800000	7825000	3	1875000	1900000	1.70396381820431	2.34364400091399	0.459858739447128	0.0185317886197039
Chr1	7800000	7825000	3	1900000	1925000	1.65757231502806	2.29856974361936	0.471664629060556	0.0134979562635607
Chr1	7800000	7825000	3	1925000	1950000	1.65569191546729	2.31211603026105	0.481779552373588	0.00979985897829278
Chr1	7800000	7825000	3	1950000	1975000	1.64236652515693	2.3341188439281	0.507101891399115	0.00437957305005689
Chr1	7800000	7825000	3	1975000	2000000	1.66126412471616	2.35961724525459	0.506271392339389	0.00444927377042938
Chr1	7800000	7825000	3	2000000	2025000	1.67785872267476	2.37539577775011	0.501546664247833	0.00525890633243986
Chr1	7800000	7825000	3	2025000	2050000	1.7195115292686	2.40909906136174	0.486494928821855	0.00817390823048214
Chr1	7800000	7825000	3	2050000	2075000	1.76027982533566	2.4233976509667	0.461226366329971	0.0180835445811994
Chr1	7800000	7825000	3	2075000	2100000	1.79840560174687	2.44407284378897	0.442568849815714	0.03110713794042
Chr1	7800000	7825000	3	3125000	3150000	1.40806853542745	1.92563807455025	0.451619016298377	0.0497731374293625
Chr1	7825000	7850000	1	8225000	8250000	74.4822307058609	51.3999287991889	-0.535129920590916	0.000675871297080087
Chr1	7825000	7850000	3	1850000	1875000	1.7797677110935	2.41978213023303	0.44318819941781	0.0292317087394123
Chr1	7825000	7850000	3	1875000	1900000	1.72907494469334	2.38356504680409	0.463120594444196	0.0171970774139418
Chr1	7825000	7850000	3	1900000	1925000	1.66871256836534	2.35670910595756	0.498038218971462	0.00662238604275421
Chr1	7825000	7850000	3	1925000	1950000	1.66257301651658	2.35851270587025	0.504459671061474	0.00553279076695117
Chr1	7825000	7850000	3	1950000	1975000	1.6619399008681	2.38949298372149	0.523836319138616	0.00295640192043727
Chr1	7825000	7850000	3	1975000	2000000	1.66171530858328	2.37058407356931	0.512569324390022	0.0037424543268883
Chr1	7825000	7850000	3	2000000	2025000	1.71715860136628	2.41824939554608	0.493939741614726	0.0064170353674284
Chr1	7825000	7850000	3	2025000	2050000	1.76206961553073	2.447107990035	0.473806845337162	0.011953658422995
Chr1	7825000	7850000	3	2050000	2075000	1.80634148448714	2.46141894036742	0.446419572805045	0.0246984844290672
Chr1	7825000	7850000	3	2075000	2100000	1.83958019374805	2.48505444341101	0.433900889368409	0.039017091706934
Chr1	7825000	7850000	3	3100000	3125000	1.42351459575568	1.93414251256398	0.442236814614349	0.0498321604127073
Chr1	7850000	7875000	1	8150000	8175000	98.207401157753	75.6375449016052	-0.376729217774905	0.0260767532517624
Chr1	7850000	7875000	3	1825000	1850000	1.88899052560908	2.55079595472884	0.433332032576339	0.0390782970606774
Chr1	7850000	7875000	3	1850000	1875000	1.80010359650882	2.47747886314517	0.460792812487448	0.0180397970938512
Chr1	7850000	7875000	3	1875000	1900000	1.73118637439756	2.43502449292858	0.492175234527081	0.00719875203863097
Chr1	7850000	7875000	3	1900000	1925000	1.68688591782678	2.39745649150557	0.507142224677743	0.00481214262127132
Chr1	7850000	7875000	3	1925000	1950000	1.67047396769252	2.38787231319552	0.515468193169453	0.00407471441438828
Chr1	7850000	7875000	3	1950000	1975000	1.67505589697682	2.40068938193194	0.519239510198849	0.00357642525652749
Chr1	7850000	7875000	3	1975000	2000000	1.7026946489299	2.41042847745491	0.501469888619082	0.00593294885726605
Chr1	7850000	7875000	3	2000000	2025000	1.78113674607571	2.46584191335944	0.469282027601708	0.0134809413811397
Chr1	7850000	7875000	3	2025000	2050000	1.84997181419283	2.50927476603252	0.439767164469297	0.0300540288973238
Chr1	7850000	7875000	3	3050000	3075000	1.49322354387379	2.03219346647238	0.444607593274123	0.0361956093210878
Chr1	7850000	7875000	3	3075000	3100000	1.47813297819115	2.02440674180882	0.453723118633886	0.037860824292262
Chr1	7850000	7875000	3	3200000	3225000	1.45664082902574	1.99371945049842	0.452817223861331	0.0479320441151673
Chr1	7875000	7900000	1	8150000	8175000	105.039395789753	137.106155304589	0.384362818901852	0.0368827018190024
Chr1	7875000	7900000	3	1825000	1850000	1.92097482761464	2.61028466625021	0.442368535294635	0.030709942148331
Chr1	7875000	7900000	3	1850000	1875000	1.85004544903133	2.55041706777516	0.463172476147112	0.0176373127210114
Chr1	7875000	7900000	3	1875000	1900000	1.78664871328226	2.50477898078932	0.487427304142532	0.00864266829546274
Chr1	7875000	7900000	3	1900000	1925000	1.71602951366548	2.45835057912289	0.518616303763333	0.00343316347671541
Chr1	7875000	7900000	3	1925000	1950000	1.68386983089034	2.41646084416784	0.521115000551066	0.00335906672373073
Chr1	7875000	7900000	3	1950000	1975000	1.69917744626749	2.41655279194258	0.508113990160839	0.00498614350799792
Chr1	7875000	7900000	3	1975000	2000000	1.77578744887516	2.4761439977599	0.479636305463247	0.0110682553684216
Chr1	7875000	7900000	3	2000000	2025000	1.85096797059776	2.53670643720558	0.454676640956622	0.0197290118111627
Chr1	7875000	7900000	3	2025000	2050000	1.92388634586918	2.57989864873431	0.423290816509469	0.0465087080904674
Chr1	7875000	7900000	3	3025000	3050000	1.57291786426258	2.13615529293267	0.441573193963705	0.0397974274602391
Chr1	7875000	7900000	3	3050000	3075000	1.51879888202363	2.09438470795715	0.463595626557053	0.0285293935106841
Chr1	7875000	7900000	3	3075000	3100000	1.49881650084925	2.05844749478073	0.457732884165404	0.0301984185641734
Chr1	7875000	7900000	3	3100000	3125000	1.46422468350512	1.99630590497008	0.447195859320871	0.0383563026160848
Chr1	7875000	7900000	3	3125000	3150000	1.44305451281123	1.97716578320938	0.454308044465136	0.0386080941933743
Chr1	7875000	7900000	3	3200000	3225000	1.45835169564614	1.99019271871812	0.448569458236452	0.0497731374293625
Chr1	7900000	7925000	1	8550000	8575000	55.5681662148356	77.4608685245278	0.479209046362108	0.0185030390245487
Chr1	7900000	7925000	3	1850000	1875000	1.91296249985285	2.5930069946855	0.438817505342208	0.0332954927819942
Chr1	7900000	7925000	3	1875000	1900000	1.82488586381659	2.55763627885657	0.487004878837524	0.00875774103528362
Chr1	7900000	7925000	3	1900000	1925000	1.77817349109898	2.52818953713505	0.507708535213002	0.00482659331124175
Chr1	7900000	7925000	3	1925000	1950000	1.72500723401436	2.49635040649593	0.533218043918351	0.00228073258695141
Chr1	7900000	7925000	3	1950000	1975000	1.74162495516585	2.48912925031154	0.515207160837503	0.00398033428913135
Chr1	7900000	7925000	3	1975000	2000000	1.78242812541076	2.53405270612106	0.507602628967604	0.00498614350799792
Chr1	7900000	7925000	3	2000000	2025000	1.86164106217673	2.58720407091523	0.474818916278325	0.0125503500404185
Chr1	7900000	7925000	3	2975000	3000000	1.69565228214984	2.2876499792567	0.432025975271641	0.0351230363069616
Chr1	7900000	7925000	3	3000000	3025000	1.66288810165379	2.2334274190986	0.425568280678934	0.0460322725473141
Chr1	7900000	7925000	3	3025000	3050000	1.61741105218922	2.21002521131578	0.450376452639257	0.0317331981449734
Chr1	7900000	7925000	3	3050000	3075000	1.55895678255554	2.13632033475821	0.45454705683705	0.0363448384626238
Chr1	7900000	7925000	3	3075000	3100000	1.52670761437295	2.08577497960493	0.450159730945083	0.0317154491971297
Chr1	7900000	7925000	3	3100000	3125000	1.48388058245551	2.01323317237197	0.440139281110439	0.0400332058475554
Chr1	7900000	7925000	3	3125000	3150000	1.47747034019008	2.00239620558086	0.438598293333898	0.0417741202313314
Chr1	7900000	7925000	3	3175000	3200000	1.47706248537955	2.01584823767147	0.448656171307588	0.0470219368208552
Chr1	7900000	7925000	5	4425000	4450000	1.63798274334228	2.19741126274516	0.42388474890118	0.0287370715890633
Chr1	7900000	7925000	5	4450000	4475000	1.60631707784616	2.19822916458731	0.452585093804749	0.0144936598842733
Chr1	7900000	7925000	5	4475000	4500000	1.57790174656641	2.11779985785756	0.424558880419411	0.0321691288514716
Chr1	7925000	7950000	3	1850000	1875000	1.92774639832433	2.62925157099418	0.4477369153775	0.0275214204890292
Chr1	7925000	7950000	3	1875000	1900000	1.83002653907341	2.59256191461943	0.502513872720444	0.00574331871520377
Chr1	7925000	7950000	3	1900000	1925000	1.78932800568692	2.57779625828106	0.526720366411973	0.00251721892586169
Chr1	7925000	7950000	3	1925000	1950000	1.77192068956871	2.59975901580863	0.553063868186213	0.00116163208051713
Chr1	7925000	7950000	3	1950000	1975000	1.78057156654718	2.5724444910157	0.530799523409902	0.00240018453779965
Chr1	7925000	7950000	3	1975000	2000000	1.78901169756553	2.58491346851246	0.530953165716801	0.00246849383246133
Chr1	7925000	7950000	3	2000000	2025000	1.88847212398586	2.63405345868313	0.480065137596545	0.0112449456086786
Chr1	7925000	7950000	3	2025000	2050000	1.95581982274049	2.65097112581422	0.438747486481065	0.0317467693614235
Chr1	7925000	7950000	3	3000000	3025000	1.6780511443027	2.26799608047213	0.434631459556671	0.0345843731507434
Chr1	7925000	7950000	3	3025000	3050000	1.6262480315373	2.24455747537672	0.464883728511549	0.0204200890662745
Chr1	7925000	7950000	3	3050000	3075000	1.58845041374818	2.15098000191229	0.437374057290535	0.0364172859679422
Chr1	7925000	7950000	3	3075000	3100000	1.56745047231636	2.11397615771353	0.431539247471554	0.0459854932252597
Chr1	7925000	7950000	3	3100000	3125000	1.52359332036714	2.06094993106012	0.435831588250444	0.0441227345924262
Chr1	7925000	7950000	3	3125000	3150000	1.50563177863665	2.05536015459382	0.449022231420078	0.0327732463162864
Chr1	7925000	7950000	3	3150000	3175000	1.49917659983213	2.0337345090794	0.439961017236272	0.0414242054122707
Chr1	7925000	7950000	3	3175000	3200000	1.50144608114658	2.04600591933831	0.446457652180461	0.0438121218051101
Chr1	7925000	7950000	3	3200000	3225000	1.5102877440883	2.0685111282965	0.453769277206379	0.0423100297109061
Chr1	7925000	7950000	5	4400000	4425000	1.69807995193495	2.28534737397368	0.42850908438641	0.025968514019156
Chr1	7925000	7950000	5	4425000	4450000	1.66074703781485	2.30798993744718	0.47480459286243	0.00730815694641104
Chr1	7925000	7950000	5	4450000	4475000	1.620034306456	2.30423544656034	0.508263774268807	0.0027315428170063
Chr1	7925000	7950000	5	4475000	4500000	1.62985509044805	2.25811352606361	0.470374318140936	0.00867641334539009
Chr1	7925000	7950000	5	4500000	4525000	1.60105601112129	2.16973319872646	0.43849387277965	0.0228834875670298
Chr1	7950000	7975000	3	1825000	1850000	2.02173257532087	2.70874138591953	0.422030483032842	0.047696164291007
Chr1	7950000	7975000	3	1850000	1875000	1.96106244003679	2.7099312938248	0.46662080317949	0.015469511390214
Chr1	7950000	7975000	3	1875000	1900000	1.8767496320853	2.66018784724407	0.50329192401866	0.00559877993557659
Chr1	7950000	7975000	3	1900000	1925000	1.83706571459789	2.65740080623954	0.532612606022861	0.00233194292791851
Chr1	7950000	7975000	3	1925000	1950000	1.80740707036303	2.67112249774	0.563524668039345	0.00085856028765883
Chr1	7950000	7975000	3	1950000	1975000	1.79030135869259	2.64443585882438	0.562757528442991	0.000843879440856766
Chr1	7950000	7975000	3	1975000	2000000	1.83422508287176	2.63207133890538	0.521027905069617	0.00326195631088976
Chr1	7950000	7975000	3	2000000	2025000	1.87656543458144	2.66653024709437	0.506869096037787	0.00481214262127132
Chr1	7950000	7975000	3	2025000	2050000	1.96502184360617	2.7170119640953	0.467475568457859	0.0154104956673931
Chr1	7950000	7975000	3	3000000	3025000	1.69445794950426	2.2950892037378	0.437726393633207	0.0334167065657869
Chr1	7950000	7975000	3	3025000	3050000	1.66968296782829	2.28342392744368	0.451624530933965	0.0256587044938363
Chr1	7950000	7975000	3	3050000	3075000	1.65061001089573	2.23697579789104	0.438550352378419	0.035731366211851
Chr1	7950000	7975000	3	3075000	3100000	1.61829333785451	2.16666681891959	0.421004179071509	0.0499568252267518
Chr1	7950000	7975000	3	3100000	3125000	1.54372605753075	2.10322979083481	0.44618972067244	0.0377601639718164
Chr1	7950000	7975000	3	3125000	3150000	1.53233007148864	2.0668967909135	0.431739256168902	0.048248616544942
Chr1	7950000	7975000	3	3175000	3200000	1.543675628012	2.10062862482318	0.444451495557555	0.0387613898705567
Chr1	7950000	7975000	3	3200000	3225000	1.53868083993308	2.13085741537191	0.469740047124941	0.0287580507301782
Chr1	7950000	7975000	5	4375000	4400000	1.72438913821236	2.36992488248114	0.458755951716666	0.0133955899170216
Chr1	7950000	7975000	5	4400000	4425000	1.70158254492308	2.40301368490673	0.497967725370388	0.00434873923227322
Chr1	7950000	7975000	5	4425000	4450000	1.67023586207142	2.39404472359295	0.519398256767635	0.00220834154234055
Chr1	7950000	7975000	5	4450000	4475000	1.64876044559161	2.37921870985936	0.529106098123131	0.00144897626115283
Chr1	7950000	7975000	5	4475000	4500000	1.63535938786364	2.35111043946374	0.523734590397676	0.00174489208520826
Chr1	7950000	7975000	5	4500000	4525000	1.61213561988813	2.24131795421762	0.475374209855867	0.00768627182498399
Chr1	7950000	7975000	5	4525000	4550000	1.61000808968578	2.16060679576358	0.424368605723851	0.0321691288514716
Chr1	7975000	8000000	1	8175000	8200000	134.996097048675	104.239222701573	-0.373019466208593	0.0433346672246236
Chr1	7975000	8000000	1	8200000	8225000	103.493952493306	73.7502026923204	-0.488827549037482	0.00581816353763886
Chr1	7975000	8000000	1	8225000	8250000	95.7967682931377	67.5185984785058	-0.504692029897586	0.00204480535026867
Chr1	7975000	8000000	1	8325000	8350000	70.3612869344484	54.5272698645751	-0.367803947772256	0.0325942513090294
Chr1	7975000	8000000	1	8425000	8450000	64.5440022199489	44.3894971097046	-0.540064674275285	0.000892140897643145
Chr1	7975000	8000000	3	1675000	1700000	2.06508802953262	2.80307054327797	0.440804770877474	0.0263615453827098
Chr1	7975000	8000000	3	1700000	1725000	2.06606100585607	2.80606493545136	0.441665540728542	0.0250955581296557
Chr1	7975000	8000000	3	1725000	1750000	2.08333227048034	2.80098445329164	0.42704102280163	0.0357460857930217
Chr1	7975000	8000000	3	1800000	1825000	2.08663540159082	2.7868254727338	0.417444115296962	0.0483790546556769
Chr1	7975000	8000000	3	1825000	1850000	2.02949932168594	2.7975570381286	0.463043688112354	0.0154452988963876
Chr1	7975000	8000000	3	1850000	1875000	1.94866382891263	2.78006773728658	0.512634807636961	0.00367115637208475
Chr1	7975000	8000000	3	1875000	1900000	1.89638483634308	2.74082843536859	0.531360261881938	0.00214434350197415
Chr1	7975000	8000000	3	1900000	1925000	1.85014723791331	2.72483525931399	0.558528921221075	0.000918722831904928
Chr1	7975000	8000000	3	1925000	1950000	1.80497039208115	2.69341184507502	0.577459674790365	0.000547239430158254
Chr1	7975000	8000000	3	1950000	1975000	1.80600968289014	2.66863924396113	0.563298662246898	0.00085856028765883
Chr1	7975000	8000000	3	1975000	2000000	1.88134026890551	2.69288268848526	0.5173905765712	0.00369927337818084
Chr1	7975000	8000000	3	2000000	2025000	1.93129869353074	2.71924628769639	0.493635517201096	0.00705341447135743
Chr1	7975000	8000000	3	2025000	2050000	1.9866119162275	2.78938384779803	0.489636407383252	0.00826318426774965
Chr1	7975000	8000000	3	2050000	2075000	2.06006691275291	2.81645041808058	0.451186875869868	0.0235444820483732
Chr1	7975000	8000000	3	3025000	3050000	1.70225922069833	2.29808418570962	0.432980901277387	0.0372926680743992
Chr1	7975000	8000000	3	3050000	3075000	1.67314877643519	2.28313272037434	0.448448991481384	0.0274711609006423
Chr1	7975000	8000000	3	3075000	3100000	1.64644815998284	2.22126301014067	0.432023138279771	0.0391238213772367
Chr1	7975000	8000000	3	3100000	3125000	1.60945502610421	2.18452942122811	0.440750272770505	0.0362544617472708
Chr1	7975000	8000000	3	3125000	3150000	1.58451854703019	2.12929851330179	0.42633367330763	0.049904643914007
Chr1	7975000	8000000	3	3150000	3175000	1.57302034699586	2.13536618711599	0.440946162104321	0.0391457750603473
Chr1	7975000	8000000	3	3175000	3200000	1.59213117932217	2.19471821597451	0.463076513587594	0.0301984185641734
Chr1	7975000	8000000	3	3200000	3225000	1.59471871025733	2.19204492709892	0.458975395498841	0.0376458820236938
Chr1	7975000	8000000	3	3225000	3250000	1.64804205884177	2.26467360925882	0.45855007895813	0.0366055210769794
Chr1	7975000	8000000	3	3250000	3275000	1.67788847451057	2.2806143990699	0.442775713521604	0.0498321604127073
Chr1	7975000	8000000	5	4325000	4350000	1.81085005857849	2.39793485560268	0.405125372103388	0.0486906495832223
Chr1	7975000	8000000	5	4350000	4375000	1.76885167862306	2.39648389662366	0.438106165137583	0.0209268375156768
Chr1	7975000	8000000	5	4375000	4400000	1.72561297672107	2.42422516306995	0.490414772354851	0.00581907073762447
Chr1	7975000	8000000	5	4400000	4425000	1.73612006161265	2.44122175768153	0.491736632774873	0.00558446101191073
Chr1	7975000	8000000	5	4425000	4450000	1.73007959338327	2.40120559203637	0.472920521427205	0.00831395952343548
Chr1	7975000	8000000	5	4450000	4475000	1.69508467267011	2.37562881168129	0.486952094389599	0.00573590320980538
Chr1	7975000	8000000	5	4475000	4500000	1.68187932207884	2.35394926995049	0.485009035840524	0.00546401240782267
Chr1	7975000	8000000	5	4500000	4525000	1.66064254380753	2.31521845222732	0.479406761163782	0.00630789326013629
Chr1	7975000	8000000	5	4525000	4550000	1.65767404602889	2.23779381031776	0.432916760141494	0.0243076625259815
Chr1	7975000	8000000	5	4725000	4750000	1.36307976048485	1.85967256817254	0.448178645158135	0.0498165718311582
Chr1	8000000	8025000	3	1650000	1675000	2.06242336060026	2.79821743535491	0.440167561425793	0.0312296057180072
Chr1	8000000	8025000	3	1675000	1700000	2.08740730458069	2.85360817920848	0.451075122771698	0.0230460093496152
Chr1	8000000	8025000	3	1700000	1725000	2.10414925338944	2.90381521829468	0.464712608845666	0.0153008740712102
Chr1	8000000	8025000	3	1725000	1750000	2.095902137956	2.88787651260036	0.462437696998589	0.0162475063752418
Chr1	8000000	8025000	3	1750000	1775000	2.13637540306821	2.91165548140328	0.446674481127877	0.0211647187606009
Chr1	8000000	8025000	3	1775000	1800000	2.13060404089797	2.89643173775216	0.443014161992839	0.0245815059729851
Chr1	8000000	8025000	3	1800000	1825000	2.08619569867453	2.89862732953868	0.474495362685134	0.00992454449004075
Chr1	8000000	8025000	3	1825000	1850000	2.06339075387148	2.94418907633073	0.512853267550254	0.00365221972246124
Chr1	8000000	8025000	3	1850000	1875000	1.97835990676692	2.95240402287429	0.577585253439418	0.000439851518900186
Chr1	8000000	8025000	3	1875000	1900000	1.91598093291146	2.92625458639662	0.61097208650135	0.000132771186841053
Chr1	8000000	8025000	3	1900000	1925000	1.83527018674378	2.79933680597662	0.609092606244441	0.000153668689852082
Chr1	8000000	8025000	3	1925000	1950000	1.826075578378	2.77772454382066	0.605157062513565	0.000187016353528948
Chr1	8000000	8025000	3	1950000	1975000	1.87815256280135	2.73171953591374	0.540495112324624	0.00182707946707831
Chr1	8000000	8025000	3	1975000	2000000	1.86587975809262	2.72606919000582	0.546966161114252	0.00144818015477796
Chr1	8000000	8025000	3	2000000	2025000	1.95602954695091	2.7786502206206	0.50645607482315	0.0048393499578855
Chr1	8000000	8025000	3	2025000	2050000	2.00147230594132	2.82837948297599	0.498914045652459	0.00627653657215962
Chr1	8000000	8025000	3	2050000	2075000	2.05045533991527	2.86391805261187	0.482045891013296	0.00998819867280168
Chr1	8000000	8025000	3	2075000	2100000	2.17052284830158	2.94352690986257	0.439503207502711	0.0318130574183749
Chr1	8000000	8025000	3	2100000	2125000	2.1803623043807	2.95594083133807	0.439049508237851	0.0317467693614235
Chr1	8000000	8025000	3	3050000	3075000	1.71427398201472	2.32403259858406	0.439032600104339	0.0329413887021922
Chr1	8000000	8025000	3	3075000	3100000	1.68255482298347	2.28844384068176	0.443713374874364	0.0293992336390236
Chr1	8000000	8025000	3	3100000	3125000	1.62101944309571	2.22767425930406	0.458636895480242	0.0225068028645634
Chr1	8000000	8025000	3	3125000	3150000	1.60096652214167	2.19382857004062	0.454507655265514	0.030976686532844
Chr1	8000000	8025000	3	3150000	3175000	1.58146509694709	2.18732824833547	0.46790802341022	0.0276959679134795
Chr1	8000000	8025000	3	3175000	3200000	1.61283902091825	2.22181488165975	0.462136169671499	0.0285293935106841
Chr1	8000000	8025000	3	3200000	3225000	1.63573293142178	2.24789889491511	0.458639931549856	0.0301984185641734
Chr1	8000000	8025000	3	3225000	3250000	1.6687835873303	2.30641573411706	0.466855709911486	0.0355038824469218
Chr1	8000000	8025000	3	3250000	3275000	1.71433018078981	2.34543434732832	0.452210117978642	0.0386080941933743
Chr1	8000000	8025000	5	4300000	4325000	1.87660594482426	2.50815890514042	0.418503012732626	0.0357659172574922
Chr1	8000000	8025000	5	4325000	4350000	1.83816687823143	2.45869491286948	0.419624981402652	0.0346156241798843
Chr1	8000000	8025000	5	4350000	4375000	1.79065910372492	2.46609622909004	0.461738385218908	0.0113717055035211
Chr1	8000000	8025000	5	4375000	4400000	1.76947039482119	2.49351299901732	0.494862099889126	0.00554533410092919
Chr1	8000000	8025000	5	4400000	4425000	1.78549337116792	2.47523872067197	0.471244892676716	0.00984966684753013
Chr1	8000000	8025000	5	4425000	4450000	1.77200829755268	2.40109625239631	0.43830787840475	0.0218264503927242
Chr1	8000000	8025000	5	4450000	4475000	1.74350040862649	2.40229412435735	0.462426095669413	0.0111218781458057
Chr1	8000000	8025000	5	4475000	4500000	1.71114142081906	2.36548510560528	0.467177077609039	0.00958123319140427
Chr1	8000000	8025000	5	4500000	4525000	1.71693781330474	2.33838692662875	0.44567588197282	0.0152621294166131
Chr1	8000000	8025000	5	4525000	4550000	1.69710558963978	2.27525943745611	0.4229547300976	0.0287370715890633
Chr1	8000000	8025000	5	4700000	4725000	1.40191798206254	1.90487055329337	0.442291013522726	0.0496475254546813
Chr1	8000000	8025000	5	4725000	4750000	1.35189122113099	1.88971525645419	0.483189793615939	0.0269021668181664
Chr1	8000000	8025000	5	4750000	4775000	1.33586198237122	1.88400081560715	0.496028629329837	0.032159418616797
Chr1	8025000	8050000	3	1650000	1675000	2.05799088139374	2.7938797411633	0.441033333284424	0.0304169676590501
Chr1	8025000	8050000	3	1675000	1700000	2.06254011549878	2.86200009948788	0.472601542799235	0.0138022282995337
Chr1	8025000	8050000	3	1700000	1725000	2.09571142896789	2.94006938762287	0.488410126792352	0.00839336148988191
Chr1	8025000	8050000	3	1725000	1750000	2.12103690507917	2.9632110495036	0.482391660053935	0.00981854582919482
Chr1	8025000	8050000	3	1750000	1775000	2.13374564890548	2.98204147029146	0.482912109517639	0.00916491862804177
Chr1	8025000	8050000	3	1775000	1800000	2.12662487131107	2.97742684646623	0.48550049267981	0.00841331792379045
Chr1	8025000	8050000	3	1800000	1825000	2.10013253490749	3.02717907797033	0.527493646602652	0.00234587818915999
Chr1	8025000	8050000	3	1825000	1850000	2.07781225490347	2.99317384560862	0.526610771609662	0.0023456267342242
Chr1	8025000	8050000	3	1850000	1875000	1.91447240072177	2.99311618056473	0.644701417198979	0.0000409038174811999
Chr1	8025000	8050000	3	1875000	1900000	1.87651871598233	2.97578500859432	0.665211620469528	0.0000197153005532667
Chr1	8025000	8050000	3	1900000	1925000	1.82815101909075	2.87418646297826	0.652768406905608	0.0000290026989912551
Chr1	8025000	8050000	3	1925000	1950000	1.81494783692727	2.81032554517993	0.630809175823855	0.000066346029651944
Chr1	8025000	8050000	3	1950000	1975000	1.8602396019883	2.7450768913288	0.561358105742949	0.0008573422525945
Chr1	8025000	8050000	3	1975000	2000000	1.9136231913982	2.74857752972996	0.522378395439817	0.00311631383774869
Chr1	8025000	8050000	3	2000000	2025000	1.95219228954414	2.82902888634162	0.535211743394142	0.00205597274509539
Chr1	8025000	8050000	3	2025000	2050000	2.01840273585071	2.8661054467373	0.505877621761165	0.0048393499578855
Chr1	8025000	8050000	3	2050000	2075000	2.08619902512533	2.89986256021672	0.475107726200097	0.0118252271196845
Chr1	8025000	8050000	3	2875000	2900000	1.78704788782108	2.42361269672078	0.439580873590041	0.0332988320155586
Chr1	8025000	8050000	3	2925000	2950000	1.80824693461133	2.43916484684724	0.431795557574659	0.0477924903033706
Chr1	8025000	8050000	3	3050000	3075000	1.76342340617143	2.36929605962749	0.426079570333946	0.0469226752882288
Chr1	8025000	8050000	3	3075000	3100000	1.73197208103986	2.33471797753627	0.430832615619035	0.0381354451141133
Chr1	8025000	8050000	3	3100000	3125000	1.6691842877404	2.28377773008369	0.452279000956947	0.0256587044938363
Chr1	8025000	8050000	3	3125000	3150000	1.61325847733239	2.2654381439963	0.489812493177984	0.014896255851882
Chr1	8025000	8050000	3	3150000	3175000	1.61976458282205	2.25473037740057	0.477170778559733	0.020767587279062
Chr1	8025000	8050000	3	3175000	3200000	1.63487836163672	2.27189461292941	0.474712613465104	0.0235428916643724
Chr1	8025000	8050000	3	3200000	3225000	1.6505581237805	2.27846412528891	0.465107711905172	0.0285293935106841
Chr1	8025000	8050000	3	3225000	3250000	1.68349679995841	2.3444392866009	0.47778193955462	0.0225506074468244
Chr1	8025000	8050000	3	3250000	3275000	1.73611009539663	2.37190961526341	0.450190595970105	0.037860824292262
Chr1	8025000	8050000	5	4300000	4325000	1.87685400240181	2.52402793192274	0.427411446364731	0.0290559423926329
Chr1	8025000	8050000	5	4325000	4350000	1.84425999327087	2.47224995204054	0.422782558467388	0.0327019888812868
Chr1	8025000	8050000	5	4350000	4375000	1.80177492470373	2.47291664987564	0.456794811351563	0.0137517025333814
Chr1	8025000	8050000	5	4375000	4400000	1.78772046556436	2.47777016542497	0.470921202120697	0.00957134210836951
Chr1	8025000	8050000	5	4400000	4425000	1.78328010420422	2.45875193623307	0.4633928601766	0.0112054762847476
Chr1	8025000	8050000	5	4425000	4450000	1.7753612270166	2.45348657752836	0.466720783782528	0.010892705129071
Chr1	8025000	8050000	5	4450000	4475000	1.73316165137901	2.43696024061347	0.49167649302477	0.00558446101191073
Chr1	8025000	8050000	5	4475000	4500000	1.69506603555798	2.38095909615841	0.490201357679922	0.00496312305971721
Chr1	8025000	8050000	5	4500000	4525000	1.70640160641773	2.35718180287755	0.466105804981545	0.00958123319140427
Chr1	8025000	8050000	5	4525000	4550000	1.71096860877799	2.33529643359275	0.448792400870568	0.0143232141690587
Chr1	8025000	8050000	5	4550000	4575000	1.70625497921119	2.27660668339642	0.416051810522873	0.0339610440643656
Chr1	8025000	8050000	5	4675000	4700000	1.45362031744294	1.98092472260808	0.446523567652553	0.0315263967773402
Chr1	8025000	8050000	5	4700000	4725000	1.40295616735868	1.97686579811532	0.494744999866826	0.0138890370421543
Chr1	8025000	8050000	5	4725000	4750000	1.34916101884798	1.90674511319703	0.499049461823687	0.0192819493150939
Chr1	8025000	8050000	5	4750000	4775000	1.32785564287684	1.9046546884789	0.520431149230914	0.0164817273397806
Chr1	8025000	8050000	5	4775000	4800000	1.32443290688631	1.896815582342	0.518204658200011	0.032159418616797
Chr1	8050000	8075000	1	8250000	8275000	80.4020872128135	109.087558641181	0.440181713784699	0.0214357452137373
Chr1	8050000	8075000	1	8525000	8550000	89.8764164224783	68.6379048860536	-0.388937085661254	0.0325046545791095
Chr1	8050000	8075000	1	8550000	8575000	56.2405115602813	80.4752294899076	0.516935068682184	0.00368084453309331
Chr1	8050000	8075000	3	1650000	1675000	2.06584214292459	2.77966089291449	0.428178873037491	0.0416663863899136
Chr1	8050000	8075000	3	1675000	1700000	2.07325282581808	2.81668647564885	0.442102928076016	0.0301540864563339
Chr1	8050000	8075000	3	1700000	1725000	2.09313396706531	2.88970014751842	0.465255146365173	0.0157286393725839
Chr1	8050000	8075000	3	1725000	1750000	2.1033779006886	2.93233452678711	0.479341625186269	0.0100507586248117
Chr1	8050000	8075000	3	1750000	1775000	2.11197586232665	2.93740698550782	0.4759498224293	0.0117486843672624
Chr1	8050000	8075000	3	1775000	1800000	2.12771726955223	3.00567095107303	0.498380618691402	0.00615086954163446
Chr1	8050000	8075000	3	1800000	1825000	2.050716460094	2.98081097217815	0.539576856803112	0.00179067198094042
Chr1	8050000	8075000	3	1825000	1850000	2.01207744487292	3.02616544051326	0.588805026318861	0.000359767601820215
Chr1	8050000	8075000	3	1850000	1875000	1.91015826190444	3.02881224938157	0.665059976342309	0.0000252050821349156
Chr1	8050000	8075000	3	1875000	1900000	1.86156011337816	3.03525298569215	0.705304564511213	0.0000056915781657753
Chr1	8050000	8075000	3	1900000	1925000	1.83396957194063	2.94357700806069	0.682600668198442	0.0000109097791552538
Chr1	8050000	8075000	3	1925000	1950000	1.82088938070844	2.82285679501025	0.632512660930309	0.0000649083302941917
Chr1	8050000	8075000	3	1950000	1975000	1.86466930185905	2.7539877461667	0.562602348290699	0.000819539165961315
Chr1	8050000	8075000	3	1975000	2000000	1.88057501887526	2.78123321860748	0.564550867334175	0.000789956472046498
Chr1	8050000	8075000	3	2000000	2025000	1.94540879629595	2.84207313474411	0.546870333592848	0.00150769459466419
Chr1	8050000	8075000	3	2025000	2050000	2.06491489440881	2.88869217401358	0.484334152932068	0.00928845362846693
Chr1	8050000	8075000	3	2050000	2075000	2.14536393083836	2.88512770537014	0.427412777354067	0.0463990616321208
Chr1	8050000	8075000	3	2850000	2875000	1.76859367246797	2.39630505635062	0.438208946429155	0.0358272987977248
Chr1	8050000	8075000	3	2875000	2900000	1.7781373063732	2.44875729837824	0.461683060114892	0.0176597827730369
Chr1	8050000	8075000	3	2900000	2925000	1.79113790343411	2.45861308362619	0.45696829558401	0.0226782299992084
Chr1	8050000	8075000	3	2925000	2950000	1.81408259696341	2.4420612473193	0.428859239135815	0.049423076688855
Chr1	8050000	8075000	3	3075000	3100000	1.71839281445432	2.32329332802375	0.435111447749559	0.0370090002177381
Chr1	8050000	8075000	3	3100000	3125000	1.6715883184881	2.29407544889303	0.456693258466496	0.0209275966620213
Chr1	8050000	8075000	3	3125000	3150000	1.62390781894016	2.30421268245198	0.504804145622505	0.0084968272380529
Chr1	8050000	8075000	3	3150000	3175000	1.63060364251953	2.34362040913675	0.523332775755889	0.00900451831581506
Chr1	8050000	8075000	3	3175000	3200000	1.61890783445247	2.29547191803056	0.503769928403713	0.0158725441939237
Chr1	8050000	8075000	3	3200000	3225000	1.62082308683826	2.290170966323	0.498728673716402	0.0171164807807136
Chr1	8050000	8075000	3	3225000	3250000	1.67684247329909	2.38233708804773	0.506630396380942	0.013127594249542
Chr1	8050000	8075000	3	3250000	3275000	1.73431104636166	2.40246351258927	0.470151853049524	0.0270494173696221
Chr1	8050000	8075000	3	3275000	3300000	1.75764104625849	2.41123291625182	0.45613055013909	0.0376458820236938
Chr1	8050000	8075000	5	4300000	4325000	1.8379723402328	2.4841712964878	0.434649602712513	0.0248772152765822
Chr1	8050000	8075000	5	4325000	4350000	1.81874447779281	2.50946748826338	0.46443838758321	0.0122410569112715
Chr1	8050000	8075000	5	4350000	4375000	1.78098102325314	2.47384172229305	0.474081054585677	0.00931861563240696
Chr1	8050000	8075000	5	4375000	4400000	1.76816123456406	2.4701757073517	0.482363829773633	0.00818340992737029
Chr1	8050000	8075000	5	4400000	4425000	1.76665616149101	2.47925877322928	0.488887580730335	0.00709520655419261
Chr1	8050000	8075000	5	4425000	4450000	1.74687541199686	2.45252332018989	0.489490136381869	0.00600883630622422
Chr1	8050000	8075000	5	4450000	4475000	1.7325228470336	2.43792629643971	0.492780133439222	0.00564308882131839
Chr1	8050000	8075000	5	4475000	4500000	1.75359839317406	2.41935190012999	0.464302246324739	0.0117425059294282
Chr1	8050000	8075000	5	4500000	4525000	1.74807063029468	2.38263924361119	0.446797051316025	0.0172693579191566
Chr1	8050000	8075000	5	4525000	4550000	1.73752723077593	2.34845875687818	0.434678669384812	0.0223919053410238
Chr1	8050000	8075000	5	4550000	4575000	1.72190592215257	2.30729235006743	0.422194493175097	0.0285783885585226
Chr1	8050000	8075000	5	4650000	4675000	1.54375208977653	2.07547008101279	0.426997045213228	0.034425723753318
Chr1	8050000	8075000	5	4675000	4700000	1.44013062162528	2.0157825236067	0.485140327610335	0.00950266923189659
Chr1	8050000	8075000	5	4700000	4725000	1.36852288419422	1.98592583736966	0.537192188319513	0.00652105952020259
Chr1	8050000	8075000	5	4725000	4750000	1.31509434789041	1.91576821809962	0.54275671966466	0.00713163624237963
Chr1	8050000	8075000	5	4750000	4775000	1.32539833036241	1.92018028340302	0.534815763068115	0.0112660945934642
Chr1	8050000	8075000	5	4775000	4800000	1.31142639392215	1.89190304240512	0.528701318191429	0.0164817273397806
Chr1	8050000	8075000	5	4800000	4825000	1.35188473382947	1.89822235315617	0.489676848144962	0.032159418616797
Chr1	8075000	8100000	1	8550000	8575000	73.6687414242977	98.9538553221102	0.42570332146909	0.0266235566257136
Chr1	8075000	8100000	3	1700000	1725000	2.08006294238095	2.79862115008431	0.428089017452242	0.039054354704842
Chr1	8075000	8100000	3	1725000	1750000	2.11250500992077	2.84958236955894	0.43179573275882	0.0365642324324931
Chr1	8075000	8100000	3	1750000	1775000	2.10733650826042	2.87046663861392	0.445864580194555	0.0263365905259403
Chr1	8075000	8100000	3	1775000	1800000	2.09770810351667	3.00225639947939	0.517233251045359	0.00367312220609722
Chr1	8075000	8100000	3	1800000	1825000	2.02590030412207	3.05920872472082	0.594595363016158	0.0003146099275269
Chr1	8075000	8100000	3	1825000	1850000	1.97356199329522	3.12977290697217	0.66525614281356	0.000022140103287178
Chr1	8075000	8100000	3	1850000	1875000	1.87984915493401	3.09057185417783	0.717256907222637	0.00000278587558740522
Chr1	8075000	8100000	3	1875000	1900000	1.83072787809032	3.03268286074507	0.728177274811114	0.00000194158695322192
Chr1	8075000	8100000	3	1900000	1925000	1.79303892525568	2.86661869116741	0.676943206315133	0.0000149497823253872
Chr1	8075000	8100000	3	1925000	1950000	1.79194661705306	2.80086911440603	0.644346907883145	0.0000397134618697054
Chr1	8075000	8100000	3	1950000	1975000	1.81531451883393	2.73074584618152	0.589075517793145	0.000292410290903898
Chr1	8075000	8100000	3	1975000	2000000	1.84766749238024	2.76679844675234	0.582512399986142	0.000417292304398373
Chr1	8075000	8100000	3	2000000	2025000	1.95059566493204	2.80856708685062	0.525919508697113	0.00284971849063216
Chr1	8075000	8100000	3	2025000	2050000	2.06181746677541	2.83974693385221	0.461845752422426	0.0179118229853869
Chr1	8075000	8100000	3	2800000	2825000	1.7586338879704	2.37456041069057	0.433205285842955	0.0426841953151898
Chr1	8075000	8100000	3	2825000	2850000	1.75282400834189	2.38355380898215	0.443433044672863	0.0315079896648191
Chr1	8075000	8100000	3	2850000	2875000	1.7816902456688	2.42761817703783	0.446294988027216	0.0296586360962038
Chr1	8075000	8100000	3	2875000	2900000	1.74811927223283	2.44052761209729	0.481389452782608	0.0110468929051364
Chr1	8075000	8100000	3	2900000	2925000	1.75197429029784	2.42351693967881	0.468120562585091	0.0152444801326111
Chr1	8075000	8100000	3	2925000	2950000	1.79636229204203	2.44915101993317	0.447203392810857	0.0288233223561425
Chr1	8075000	8100000	3	3050000	3075000	1.74028315651099	2.35699770380855	0.437628291142788	0.0415720428819364
Chr1	8075000	8100000	3	3075000	3100000	1.68323293937478	2.30886882166325	0.455951366469324	0.023969558929583
Chr1	8075000	8100000	3	3100000	3125000	1.64303306477674	2.29846757670656	0.484310801237199	0.0104492386394837
Chr1	8075000	8100000	3	3125000	3150000	1.60773363378143	2.29739435676957	0.514970118872647	0.00605330140769374
Chr1	8075000	8100000	3	3150000	3175000	1.60603372095819	2.34078600644929	0.543490865375326	0.00517386690794298
Chr1	8075000	8100000	3	3175000	3200000	1.59850224472781	2.32014767190052	0.537495862342924	0.00609211270083079
Chr1	8075000	8100000	3	3200000	3225000	1.63777967635043	2.33849779044282	0.513840775307514	0.0138163550679063
Chr1	8075000	8100000	3	3225000	3250000	1.70108393511977	2.38804726430464	0.489377062333104	0.0186335380457072
Chr1	8075000	8100000	3	3250000	3275000	1.72776483934084	2.37819862872619	0.46096234480089	0.0285293935106841
Chr1	8075000	8100000	3	3275000	3300000	1.74732689391096	2.39431735932802	0.454464853509473	0.0320792342286443
Chr1	8075000	8100000	3	3325000	3350000	1.82762800540184	2.48836476373014	0.445225527590662	0.0438121218051101
Chr1	8075000	8100000	3	3350000	3375000	1.86172693794033	2.52990877615433	0.442443878594179	0.0498321604127073
Chr1	8075000	8100000	5	4275000	4300000	1.84636253572679	2.45063408738832	0.408469230644198	0.0457685443168375
Chr1	8075000	8100000	5	4300000	4325000	1.7940068265774	2.47401732155273	0.463670221186976	0.0125731331615838
Chr1	8075000	8100000	5	4325000	4350000	1.75883170618643	2.44992076622526	0.478117646122141	0.00832823507637567
Chr1	8075000	8100000	5	4350000	4375000	1.77441604610125	2.46459162301411	0.474004298251115	0.00970839517082452
Chr1	8075000	8100000	5	4375000	4400000	1.75466045967119	2.43573339268516	0.473164344339474	0.00931861563240696
Chr1	8075000	8100000	5	4400000	4425000	1.71432886537046	2.41571847126518	0.494808439283446	0.00618464783918551
Chr1	8075000	8100000	5	4425000	4450000	1.72389978564918	2.42534894490308	0.492516419080062	0.00665390212809817
Chr1	8075000	8100000	5	4450000	4475000	1.69693204908366	2.36709461910614	0.480188579973283	0.00743411881525896
Chr1	8075000	8100000	5	4475000	4500000	1.69699107290823	2.32719166083614	0.455611056321865	0.014746684280712
Chr1	8075000	8100000	5	4500000	4525000	1.7043540850085	2.30848593058794	0.437721848485604	0.0218264503927242
Chr1	8075000	8100000	5	4525000	4550000	1.69890153111345	2.29746841903177	0.435442794514607	0.0218975577453513
Chr1	8075000	8100000	5	4550000	4575000	1.67917428929801	2.22766616865665	0.407781068876264	0.0439252743032269
Chr1	8075000	8100000	5	4575000	4600000	1.67824710156941	2.21707035805497	0.401699403623635	0.0466581024968397
Chr1	8075000	8100000	5	4625000	4650000	1.58239812428342	2.09982824572236	0.408158707189731	0.0460586729349247
Chr1	8075000	8100000	5	4650000	4675000	1.5050482128573	2.07553082913937	0.463670658184712	0.0124494530171022
Chr1	8075000	8100000	5	4675000	4700000	1.40504571459742	2.06518540800263	0.555654238819275	0.00134299224670573
Chr1	8075000	8100000	5	4700000	4725000	1.35840882528083	2.01015475545649	0.565388837304064	0.00187580554604732
Chr1	8075000	8100000	5	4725000	4750000	1.31450370832246	1.96840116121834	0.582506060747223	0.00491366225364698
Chr1	8075000	8100000	5	4750000	4775000	1.31280629823604	1.92423845362319	0.551633525087783	0.00713163624237963
Chr1	8075000	8100000	5	4775000	4800000	1.30700821912229	1.90192539133867	0.541192439768081	0.0112660945934642
Chr1	8075000	8100000	5	4800000	4825000	1.36030020958005	1.892891876618	0.476666925380578	0.0283998885663685
Chr1	8075000	8100000	5	4825000	4850000	1.37992562682228	1.90797972926225	0.467455331091104	0.0403829649142948
Chr1	8100000	8125000	1	8300000	8325000	114.151111474982	155.146750067457	0.442688569395274	0.0205103967041906
Chr1	8100000	8125000	1	8325000	8350000	98.1528808765017	129.251764042228	0.397081452894741	0.041049133999252
Chr1	8100000	8125000	3	175000	200000	1.70498341864451	2.32358523687042	0.446594859917098	0.0437424969162881
Chr1	8100000	8125000	3	225000	250000	1.77403447930436	2.4441438835432	0.462295167763052	0.0335638502124796
Chr1	8100000	8125000	3	250000	275000	1.78664442217714	2.45760908609674	0.46000291710907	0.0329012893148532
Chr1	8100000	8125000	3	275000	300000	1.80310822064927	2.42861483493988	0.429647716154438	0.0485671564932927
Chr1	8100000	8125000	3	1750000	1775000	2.10408417927306	2.85471851412214	0.44015607300419	0.0312296057180072
Chr1	8100000	8125000	3	1775000	1800000	2.06250138884499	2.97952157031528	0.530685601074222	0.00271668596704282
Chr1	8100000	8125000	3	1800000	1825000	1.97087118544824	3.00452620413709	0.608304018391173	0.000183456478012192
Chr1	8100000	8125000	3	1825000	1850000	1.90079896170507	3.06223544615127	0.687979258429656	0.00000865885004785314
Chr1	8100000	8125000	3	1850000	1875000	1.82221273479929	2.93840955124145	0.689344093782224	0.00000866860784067194
Chr1	8100000	8125000	3	1875000	1900000	1.77635924387974	2.86310054602341	0.688654959475776	0.00000956656680094558
Chr1	8100000	8125000	3	1900000	1925000	1.74553828525838	2.75127695631775	0.656429375176758	0.0000322587899725764
Chr1	8100000	8125000	3	1925000	1950000	1.79357483966813	2.69629466038796	0.588140222609143	0.000329739334729755
Chr1	8100000	8125000	3	1950000	1975000	1.77525363696561	2.67341471912315	0.590658493617944	0.000285500680987064
Chr1	8100000	8125000	3	1975000	2000000	1.85507693145367	2.69084264066584	0.536579007503033	0.00185062844298203
Chr1	8100000	8125000	3	2000000	2025000	1.96884477345455	2.71438842921417	0.463277813735117	0.0167312009440939
Chr1	8100000	8125000	3	2800000	2825000	1.74405679484521	2.35463048485154	0.433053651696068	0.0466547820995614
Chr1	8100000	8125000	3	2825000	2850000	1.73604416143424	2.35902030669716	0.442384190024705	0.0334754544360828
Chr1	8100000	8125000	3	2850000	2875000	1.74262009245389	2.38945665428868	0.455424514074705	0.0231859168756581
Chr1	8100000	8125000	3	2875000	2900000	1.7084953794305	2.38437590043638	0.480885350715804	0.0107503110583546
Chr1	8100000	8125000	3	2900000	2925000	1.7178766892264	2.39447642494512	0.479083749234945	0.0114081352077981
Chr1	8100000	8125000	3	2925000	2950000	1.76471362641558	2.43398240472244	0.463884653509718	0.0169327024590972
Chr1	8100000	8125000	3	2950000	2975000	1.78500604999196	2.42206374630786	0.440307871783607	0.0332988320155586
Chr1	8100000	8125000	3	3000000	3025000	1.78018740237289	2.42328787676301	0.444936677934142	0.0344378597954242
Chr1	8100000	8125000	3	3025000	3050000	1.6740283451645	2.34246586499717	0.484704068469299	0.0114188197624605
Chr1	8100000	8125000	3	3050000	3075000	1.67498028603488	2.35081335486118	0.489015883720027	0.00931248485100373
Chr1	8100000	8125000	3	3075000	3100000	1.65068567001101	2.32980424546994	0.49714331922297	0.00713015323598054
Chr1	8100000	8125000	3	3100000	3125000	1.60582230303886	2.28156319363806	0.50671035735858	0.00594030122118385
Chr1	8100000	8125000	3	3125000	3150000	1.61671477483811	2.31513963265449	0.518034032022216	0.00545915939344214
Chr1	8100000	8125000	3	3150000	3175000	1.58437917340852	2.3321783196192	0.557760459681313	0.00295831766046903
Chr1	8100000	8125000	3	3175000	3200000	1.58820097463106	2.32856554562488	0.552048006423853	0.00466660706882383
Chr1	8100000	8125000	3	3200000	3225000	1.63472327069502	2.33895336244466	0.516816661343087	0.00938873622525045
Chr1	8100000	8125000	3	3225000	3250000	1.66421263624112	2.34244263307309	0.493173938181713	0.0165245160898831
Chr1	8100000	8125000	3	3250000	3275000	1.70191562345028	2.32959808938886	0.452921563699477	0.0365916343505918
Chr1	8100000	8125000	3	3275000	3300000	1.71485518212473	2.33472977289838	0.44516883135892	0.0356458065606974
Chr1	8100000	8125000	3	3300000	3325000	1.72098567183551	2.36959972345774	0.461408291182656	0.0301984185641734
Chr1	8100000	8125000	3	3325000	3350000	1.77983798510279	2.44233881377488	0.456517430586746	0.0376458820236938
Chr1	8100000	8125000	3	3350000	3375000	1.80680899298016	2.49136563674044	0.463492769719448	0.0330928154055742
Chr1	8100000	8125000	5	4275000	4300000	1.76418287655777	2.39465397133498	0.440817081358041	0.021463676211503
Chr1	8100000	8125000	5	4300000	4325000	1.74731580781674	2.40853563283274	0.463015885049388	0.0118549700630408
Chr1	8100000	8125000	5	4325000	4350000	1.71508792086704	2.35781005136332	0.459164961935523	0.0138676267150127
Chr1	8100000	8125000	5	4350000	4375000	1.72620111485843	2.34307252716351	0.440801053218909	0.0215060532201168
Chr1	8100000	8125000	5	4375000	4400000	1.70396202045525	2.33342749739179	0.453557461851757	0.014648119139221
Chr1	8100000	8125000	5	4400000	4425000	1.68608772348874	2.36117367096998	0.48582456122273	0.00746573876007694
Chr1	8100000	8125000	5	4425000	4450000	1.66392361770823	2.3147490641525	0.476266595005028	0.00920674549934329
Chr1	8100000	8125000	5	4450000	4475000	1.63666062979145	2.26243563060904	0.467121543729088	0.0103644773138641
Chr1	8100000	8125000	5	4475000	4500000	1.61154661966509	2.21042954685415	0.455880827884935	0.0136083684738163
Chr1	8100000	8125000	5	4500000	4525000	1.6630182515675	2.25732632832627	0.440810993262084	0.0213505787084621
Chr1	8100000	8125000	5	4525000	4550000	1.6721595310682	2.24376987794823	0.424212226905571	0.0312396154390197
Chr1	8100000	8125000	5	4575000	4600000	1.62290698980666	2.1607476252889	0.412950255501638	0.0391792219783275
Chr1	8100000	8125000	5	4600000	4625000	1.58275431622151	2.15350578445943	0.444249868917471	0.0154700025841035
Chr1	8100000	8125000	5	4625000	4650000	1.55424038381069	2.13064750725415	0.455082281610419	0.0130137864735622
Chr1	8100000	8125000	5	4650000	4675000	1.47606361503622	2.12492735286187	0.525658619489111	0.00169985096235213
Chr1	8100000	8125000	5	4675000	4700000	1.37004135509974	2.06033268266742	0.588657866695205	0.00044641607265079
Chr1	8100000	8125000	5	4700000	4725000	1.31139551889143	1.99012514052261	0.601756281122347	0.000714340589807978
Chr1	8100000	8125000	5	4725000	4750000	1.27386458620223	1.93924114433226	0.606280288496154	0.00187580554604732
Chr1	8100000	8125000	5	4750000	4775000	1.29442440013447	1.90472778333977	0.557274119603939	0.00550273353954823
Chr1	8100000	8125000	5	4775000	4800000	1.27167715771564	1.87734338898142	0.561960102512514	0.00713163624237963
Chr1	8100000	8125000	5	4800000	4825000	1.32699554852091	1.85624252677223	0.484221686521601	0.0247974576875528
Chr1	8100000	8125000	5	4825000	4850000	1.35177170830259	1.84584780811843	0.449432081269313	0.0461355613344432
Chr1	8125000	8150000	1	8375000	8400000	68.8539272106927	94.0437621664903	0.449793310850045	0.0122014105410846
Chr1	8125000	8150000	3	150000	175000	1.57817334230731	2.19111250615374	0.473407887909359	0.0261919717948087
Chr1	8125000	8150000	3	175000	200000	1.64305442230227	2.28727720410679	0.477250955273476	0.0263660089046538
Chr1	8125000	8150000	3	200000	225000	1.67981529344704	2.30535145276883	0.456684099417504	0.0380967823144276
Chr1	8125000	8150000	3	225000	250000	1.7051935186808	2.35364954286495	0.464964043018215	0.0341711867699105
Chr1	8125000	8150000	3	250000	275000	1.6993652727688	2.37488942412053	0.482864354269203	0.0280589972356453
Chr1	8125000	8150000	3	275000	300000	1.72049193169774	2.37809358043512	0.466984361212487	0.0296158436227353
Chr1	8125000	8150000	3	300000	325000	1.71320129687375	2.33552971572405	0.447055126699762	0.0426876049111107
Chr1	8125000	8150000	3	1750000	1775000	2.04241370162294	2.78000328859855	0.444811468308771	0.0284840450982312
Chr1	8125000	8150000	3	1775000	1800000	1.99762038409223	2.97112477729275	0.57272674682286	0.000729698943931214
Chr1	8125000	8150000	3	1800000	1825000	1.94717098883275	3.01665621112326	0.631570712778386	0.0000786869058423252
Chr1	8125000	8150000	3	1825000	1850000	1.87580198998684	2.91736220582336	0.63715697078541	0.000069235144874129
Chr1	8125000	8150000	3	1850000	1875000	1.79378507390905	2.83922154539699	0.662488386322228	0.0000250136324157534
Chr1	8125000	8150000	3	1875000	1900000	1.74408423198725	2.74130633226149	0.652393835808151	0.0000363412976183972
Chr1	8125000	8150000	3	1900000	1925000	1.71246448931248	2.64561425320697	0.627528651364024	0.0000972111759887888
Chr1	8125000	8150000	3	1925000	1950000	1.71857319178316	2.57951536752729	0.585888745895584	0.000344127132017018
Chr1	8125000	8150000	3	1950000	1975000	1.74037969544121	2.48793299019928	0.515545538011503	0.00342502808867823
Chr1	8125000	8150000	3	1975000	2000000	1.78724213455463	2.52462719384334	0.498335260852428	0.00594035861722335
Chr1	8125000	8150000	3	2825000	2850000	1.70097083455373	2.32042752857898	0.448032235811847	0.0308516014088781
Chr1	8125000	8150000	3	2850000	2875000	1.674853672601	2.3140640441061	0.466393736325441	0.0165876763741087
Chr1	8125000	8150000	3	2875000	2900000	1.65691829578245	2.29003340778881	0.466866181355028	0.0172592690011334
Chr1	8125000	8150000	3	2900000	2925000	1.69256522857575	2.34857522958365	0.47257437288012	0.0136069781854746
Chr1	8125000	8150000	3	2925000	2950000	1.69884991575188	2.35140651118922	0.468965569882334	0.0152667183567
Chr1	8125000	8150000	3	2950000	2975000	1.75826301046744	2.41287158323395	0.456600242398699	0.020123381628625
Chr1	8125000	8150000	3	2975000	3000000	1.76099138442791	2.40781442243718	0.451336352633447	0.026161367828429
Chr1	8125000	8150000	3	3000000	3025000	1.67508387761022	2.32668278666157	0.474041192770685	0.0141533485685908
Chr1	8125000	8150000	3	3025000	3050000	1.63356402627364	2.31093558910242	0.500454048060988	0.00732340358251693
Chr1	8125000	8150000	3	3050000	3075000	1.62060319483638	2.31440400113029	0.514109832712419	0.0048082082095206
Chr1	8125000	8150000	3	3075000	3100000	1.53607643871061	2.23223995574378	0.539242109041694	0.00238486060496977
Chr1	8125000	8150000	3	3100000	3125000	1.48983648654174	2.20107087595114	0.563051601905755	0.0014664995963937
Chr1	8125000	8150000	3	3125000	3150000	1.51255906490973	2.24054549543732	0.566858541227324	0.00146553283861633
Chr1	8125000	8150000	3	3150000	3175000	1.5120715421321	2.24240149196917	0.568518208545231	0.00201384896591286
Chr1	8125000	8150000	3	3175000	3200000	1.561573496309	2.30100293529922	0.559262351766628	0.00295831766046903
Chr1	8125000	8150000	3	3200000	3225000	1.58887687421163	2.28794706936423	0.526046345193532	0.0067307474752585
Chr1	8125000	8150000	3	3225000	3250000	1.6028896540228	2.24745008634726	0.487613964223627	0.014896255851882
Chr1	8125000	8150000	3	3250000	3275000	1.64827882100144	2.26748202546664	0.460130806582355	0.0282977127348122
Chr1	8125000	8150000	3	3275000	3300000	1.67775233370887	2.28795098803456	0.447526383492428	0.0377601639718164
Chr1	8125000	8150000	3	3300000	3325000	1.68274687791215	2.30006313319025	0.450855281501265	0.0317154491971297
Chr1	8125000	8150000	3	3325000	3350000	1.73248139551723	2.3677622256402	0.450684350691942	0.0322483405544146
Chr1	8125000	8150000	3	3350000	3375000	1.72578294021736	2.37258664886397	0.459209755215232	0.0376458820236938
Chr1	8125000	8150000	5	4275000	4300000	1.68354821806717	2.2678284540979	0.42980647266261	0.0297161477418445
Chr1	8125000	8150000	5	4300000	4325000	1.71050536072831	2.31509761121612	0.436650397443604	0.0227483783640976
Chr1	8125000	8150000	5	4325000	4350000	1.66685086319279	2.29007868990114	0.458272142932761	0.0132096690063563
Chr1	8125000	8150000	5	4350000	4375000	1.66261348002958	2.28169956513107	0.456656028581144	0.0143982675888334
Chr1	8125000	8150000	5	4375000	4400000	1.62746695139815	2.21976082756385	0.447775991765797	0.0181202952846803
Chr1	8125000	8150000	5	4400000	4425000	1.63156641407856	2.24037373954574	0.457481708443623	0.0139979397614228
Chr1	8125000	8150000	5	4425000	4450000	1.59090271602489	2.18276462026265	0.456310947511766	0.0145074530019946
Chr1	8125000	8150000	5	4450000	4475000	1.58982246265432	2.15764732873457	0.440593405992867	0.0201358376301479
Chr1	8125000	8150000	5	4475000	4500000	1.57999284102859	2.10437640031384	0.413474754520694	0.0398197506463374
Chr1	8125000	8150000	5	4500000	4525000	1.60456531291474	2.14968195028753	0.421940711115063	0.0313709447337146
Chr1	8125000	8150000	5	4525000	4550000	1.60786951081225	2.14209965865698	0.413875274257928	0.0423700023390074
Chr1	8125000	8150000	5	4575000	4600000	1.52610120358446	2.07083847416962	0.440364389594935	0.0195600784237943
Chr1	8125000	8150000	5	4600000	4625000	1.45703947240923	2.02378267051878	0.474014408827612	0.0083408894911778
Chr1	8125000	8150000	5	4625000	4650000	1.41581223182994	2.00569838931754	0.502474729590282	0.00331927821233473
Chr1	8125000	8150000	5	4650000	4675000	1.40577811526222	2.03444795972071	0.533268476622232	0.00130529352175798
Chr1	8125000	8150000	5	4675000	4700000	1.32889851638356	1.99251263276262	0.584357936162366	0.000294013939428932
Chr1	8125000	8150000	5	4700000	4725000	1.28180215071419	1.94954905467776	0.604966860731732	0.00044641607265079
Chr1	8125000	8150000	5	4725000	4750000	1.24540353093867	1.90899240417291	0.616198087681759	0.000714340589807978
Chr1	8125000	8150000	5	4750000	4775000	1.2602288458118	1.88032292558685	0.577294713317915	0.00187580554604732
Chr1	8125000	8150000	5	4775000	4800000	1.25372059147639	1.83550086823052	0.549957936925591	0.00550273353954823
Chr1	8125000	8150000	5	4800000	4825000	1.25864389125391	1.79856578952847	0.514976774252609	0.0112924254113684
Chr1	8125000	8150000	5	4825000	4850000	1.31858938016692	1.81471408787055	0.460746899253746	0.0364030845441591
Chr1	8150000	8175000	3	150000	175000	1.47313311101591	2.07608203146654	0.49497565257878	0.0146047466138891
Chr1	8150000	8175000	3	175000	200000	1.53277342924438	2.16580411410742	0.498758307302996	0.014624156443729
Chr1	8150000	8175000	3	200000	225000	1.61833059050661	2.23978478690053	0.468853765638912	0.0274648878964273
Chr1	8150000	8175000	3	225000	250000	1.61598903835077	2.27264270673085	0.491953476874198	0.0211381829041304
Chr1	8150000	8175000	3	250000	275000	1.62770936731779	2.3017359025588	0.499879185665886	0.0192492896396037
Chr1	8150000	8175000	3	275000	300000	1.6170393295574	2.2726326358691	0.491009727349414	0.0257569329333471
Chr1	8150000	8175000	3	300000	325000	1.61205644831517	2.22763972525647	0.466613662751327	0.0296158436227353
Chr1	8150000	8175000	3	325000	350000	1.62871842570546	2.19312861281843	0.429253208217404	0.0485671564932927
Chr1	8150000	8175000	3	1775000	1800000	1.91760568102741	2.72145083412077	0.505069884310335	0.00683855584800217
Chr1	8150000	8175000	3	1800000	1825000	1.88712039352258	2.81316889932172	0.576009706770636	0.000675378071463891
Chr1	8150000	8175000	3	1825000	1850000	1.82749105484714	2.77309927206997	0.601634918712369	0.000250772866758626
Chr1	8150000	8175000	3	1850000	1875000	1.75013900722703	2.6749827946055	0.61206009750976	0.000165412449096894
Chr1	8150000	8175000	3	1875000	1900000	1.72341324057535	2.60574515170512	0.59642731875739	0.000306841617106415
Chr1	8150000	8175000	3	1900000	1925000	1.69338360107243	2.53613031300542	0.582720053811155	0.000474969041212192
Chr1	8150000	8175000	3	1925000	1950000	1.68897403175148	2.49160440513202	0.560927881569269	0.000853203634731956
Chr1	8150000	8175000	3	1950000	1975000	1.71404039687799	2.40022981991804	0.485771437640518	0.00722314908101223
Chr1	8150000	8175000	3	1975000	2000000	1.78345561879026	2.40984519226292	0.434265156279639	0.0310224911344523
Chr1	8150000	8175000	3	2800000	2825000	1.64742494049757	2.24437929472098	0.446103773481368	0.0372474379456573
Chr1	8150000	8175000	3	2825000	2850000	1.63461583286821	2.26465989726038	0.470342791451722	0.0171295314665213
Chr1	8150000	8175000	3	2850000	2875000	1.60683222799151	2.25820994207244	0.490960314633463	0.00882634553663454
Chr1	8150000	8175000	3	2875000	2900000	1.61016301793913	2.25791770934901	0.487786148819736	0.00890200967006328
Chr1	8150000	8175000	3	2900000	2925000	1.61842935359707	2.26743876492435	0.486469197926017	0.00954489791455711
Chr1	8150000	8175000	3	2925000	2950000	1.60003660903706	2.25294503147239	0.493707199844245	0.00776229916911643
Chr1	8150000	8175000	3	2950000	2975000	1.60848855739431	2.27394036023072	0.499488743585334	0.00642753563278274
Chr1	8150000	8175000	3	2975000	3000000	1.63506864321033	2.26889062677604	0.472635860707854	0.0139880300749905
Chr1	8150000	8175000	3	3000000	3025000	1.56874521647869	2.25506062825524	0.523555161556869	0.0030246674828065
Chr1	8150000	8175000	3	3025000	3050000	1.54426188955428	2.25663010297564	0.547252519285137	0.00151071834505273
Chr1	8150000	8175000	3	3050000	3075000	1.4804677743974	2.21842564465249	0.583483111454424	0.000726466870583725
Chr1	8150000	8175000	3	3075000	3100000	1.49484463822365	2.19562588242898	0.5546367008357	0.00159111445577206
Chr1	8150000	8175000	3	3100000	3125000	1.43152018465454	2.15424006438357	0.589631017308419	0.000853801916437845
Chr1	8150000	8175000	3	3125000	3150000	1.43993364056404	2.17004635274574	0.591723532830076	0.00106631692570658
Chr1	8150000	8175000	3	3150000	3175000	1.44703630277645	2.19586690099618	0.601689494124124	0.000715777648620935
Chr1	8150000	8175000	3	3175000	3200000	1.48824464108417	2.23161279387722	0.584475028043646	0.00163033910078781
Chr1	8150000	8175000	3	3200000	3225000	1.51775670709018	2.20242136613579	0.537149962401486	0.00430775816784546
Chr1	8150000	8175000	3	3225000	3250000	1.54539661067237	2.19389404655952	0.50551671392427	0.0084968272380529
Chr1	8150000	8175000	3	3250000	3275000	1.58231125441719	2.1955164864931	0.472526949521287	0.0184212631060969
Chr1	8150000	8175000	3	3275000	3300000	1.58944725952216	2.20685805135339	0.473468689872127	0.0212271773278448
Chr1	8150000	8175000	3	3300000	3325000	1.62505745417391	2.26075938906963	0.476316729542321	0.0235428916643724
Chr1	8150000	8175000	3	3325000	3350000	1.61815087874177	2.27385441758735	0.490793756321414	0.0177347079162582
Chr1	8150000	8175000	3	3350000	3375000	1.6542295627428	2.30343313859805	0.477626265840417	0.0225506074468244
Chr1	8150000	8175000	3	3375000	3400000	1.69868278976391	2.31243971622359	0.444999285692028	0.0387613898705567
Chr1	8150000	8175000	5	4300000	4325000	1.59890063937616	2.15078284650892	0.427781582531315	0.0304166974210758
Chr1	8150000	8175000	5	4325000	4350000	1.60739622819005	2.18026835451813	0.439780115842597	0.021463676211503
Chr1	8150000	8175000	5	4350000	4375000	1.5849552644024	2.16509700838697	0.449989546503766	0.0163810265180207
Chr1	8150000	8175000	5	4375000	4400000	1.59015667827999	2.16012231277771	0.441944083153059	0.0208112674069018
Chr1	8150000	8175000	5	4400000	4425000	1.60313051318264	2.15653587759857	0.427823835757058	0.0293089819641172
Chr1	8150000	8175000	5	4450000	4475000	1.55132896171641	2.05694035901788	0.406995318989752	0.0463909426110399
Chr1	8150000	8175000	5	4500000	4525000	1.54918112804441	2.08552421016208	0.428904228262561	0.0273579964299172
Chr1	8150000	8175000	5	4525000	4550000	1.53731615099468	2.05515633841132	0.418834258181499	0.0332494114679663
Chr1	8150000	8175000	5	4575000	4600000	1.50382206273418	2.03718243580603	0.437941311161218	0.0218264503927242
Chr1	8150000	8175000	5	4600000	4625000	1.39562415176325	1.9668354267559	0.494965777211127	0.00444582327814929
Chr1	8150000	8175000	5	4625000	4650000	1.35240392261992	1.92538466293531	0.509620597544896	0.00282405472652576
Chr1	8150000	8175000	5	4650000	4675000	1.31310333692102	1.92941197282064	0.555180768034683	0.000595291284648454
Chr1	8150000	8175000	5	4675000	4700000	1.26457440044368	1.93127429933087	0.610901165590018	0.000115819061737885
Chr1	8150000	8175000	5	4700000	4725000	1.25564658460497	1.90859908754804	0.60408362885048	0.000176869125181354
Chr1	8150000	8175000	5	4725000	4750000	1.21849915296269	1.89023472027725	0.633460144342503	0.00044641607265079
Chr1	8150000	8175000	5	4750000	4775000	1.20476121548948	1.83860259933484	0.60986245370883	0.000714340589807978
Chr1	8150000	8175000	5	4775000	4800000	1.21629577199104	1.80365754912969	0.568431349814582	0.00187580554604732
Chr1	8150000	8175000	5	4800000	4825000	1.23234445181967	1.76808052475911	0.520778422578182	0.00764933044412915
Chr1	8150000	8175000	5	4825000	4850000	1.2498671617464	1.74449734540733	0.481036631523778	0.0173299139215332
Chr1	8150000	8175000	5	4850000	4875000	1.32116142370365	1.78829054882158	0.43677440404681	0.0496475254546813
Chr1	8175000	8200000	1	8550000	8575000	99.5480255468683	77.7733700063153	-0.356116447847102	0.0374215123174712
Chr1	8175000	8200000	3	125000	150000	1.43314144843598	1.99375954374428	0.476310416812843	0.0238944979126949
Chr1	8175000	8200000	3	150000	175000	1.44352909859347	2.03807114903063	0.497604227195663	0.0162130851813254
Chr1	8175000	8200000	3	175000	200000	1.50306593797316	2.11520668319057	0.492890340087587	0.0147696000053245
Chr1	8175000	8200000	3	200000	225000	1.49472917637006	2.1186494947527	0.503260818477287	0.0134916543373946
Chr1	8175000	8200000	3	225000	250000	1.52776729198567	2.15635686546444	0.497171145904258	0.0165269280874562
Chr1	8175000	8200000	3	250000	275000	1.54866503342	2.19946614029125	0.506128259894972	0.0191181951800431
Chr1	8175000	8200000	3	275000	300000	1.54913597204249	2.21189803413114	0.513821101473603	0.0165721632399735
Chr1	8175000	8200000	3	300000	325000	1.56453027612428	2.17714040520514	0.476704873601181	0.0280589972356453
Chr1	8175000	8200000	3	1775000	1800000	1.82714480871107	2.4992678131527	0.451914526079182	0.0279678864435159
Chr1	8175000	8200000	3	1800000	1825000	1.80118948484968	2.48296791181121	0.463115656706966	0.0190635884190889
Chr1	8175000	8200000	3	1825000	1850000	1.7519175782004	2.48355990243403	0.503474641789299	0.00646976920569687
Chr1	8175000	8200000	3	1850000	1875000	1.71698774707845	2.4533996749479	0.514902533667343	0.00411299444640718
Chr1	8175000	8200000	3	1875000	1900000	1.66932666201313	2.39146855391538	0.518630525096471	0.00361437345250366
Chr1	8175000	8200000	3	1900000	1925000	1.63515728317437	2.31519013441066	0.501701266384533	0.00583351517606172
Chr1	8175000	8200000	3	1925000	1950000	1.63745238020796	2.33295104975612	0.510703085518568	0.00413924793726602
Chr1	8175000	8200000	3	1975000	2000000	1.71489721089415	2.29240034428409	0.418736912646664	0.0437311442797256
Chr1	8175000	8200000	3	2800000	2825000	1.58716275419454	2.17456344778214	0.454275727650462	0.0281786228923242
Chr1	8175000	8200000	3	2825000	2850000	1.55606434017407	2.1760880484601	0.483835217685369	0.0123767715158489
Chr1	8175000	8200000	3	2850000	2875000	1.55744699967623	2.16958244354977	0.478234340420456	0.0142700585575913
Chr1	8175000	8200000	3	2875000	2900000	1.54663040315009	2.14963535136374	0.474963473726237	0.0138611665406163
Chr1	8175000	8200000	3	2900000	2925000	1.53019365169953	2.16662817915609	0.50173734703071	0.00580039769125077
Chr1	8175000	8200000	3	2925000	2950000	1.47601172261301	2.15261277114699	0.544384640103219	0.00140930447431537
Chr1	8175000	8200000	3	2950000	2975000	1.49226709623757	2.18249570087141	0.548473029809652	0.00129785430750066
Chr1	8175000	8200000	3	2975000	3000000	1.52598869328248	2.21530867445375	0.537763460924529	0.00190798117578903
Chr1	8175000	8200000	3	3000000	3025000	1.45361389915969	2.15193194376123	0.565988332946339	0.00070806521948845
Chr1	8175000	8200000	3	3025000	3050000	1.45780179500964	2.19491440454107	0.590370097882614	0.00031190557274899
Chr1	8175000	8200000	3	3050000	3075000	1.41400494503429	2.15665107451328	0.609005615614489	0.00038273215658445
Chr1	8175000	8200000	3	3075000	3100000	1.40463731575086	2.14350468576151	0.609773903340825	0.000519616763916278
Chr1	8175000	8200000	3	3100000	3125000	1.37953816241991	2.12941902393469	0.626274502344382	0.000466821429434076
Chr1	8175000	8200000	3	3125000	3150000	1.39667547315011	2.13448330779523	0.611890040502263	0.000671474828425367
Chr1	8175000	8200000	3	3150000	3175000	1.40346564498268	2.10979029305771	0.588105857439429	0.00106631692570658
Chr1	8175000	8200000	3	3175000	3200000	1.41116594055898	2.11263226294635	0.582154019229149	0.000972369919232503
Chr1	8175000	8200000	3	3200000	3225000	1.45173691397172	2.10560363502125	0.536453855218204	0.00334145534868172
Chr1	8175000	8200000	3	3225000	3250000	1.48755810870655	2.10494918576629	0.500839380797501	0.00779059339837844
Chr1	8175000	8200000	3	3250000	3275000	1.49240419822788	2.10950165221775	0.499263893848905	0.00928875982197503
Chr1	8175000	8200000	3	3275000	3300000	1.4953532241634	2.12024287391374	0.503743224820208	0.0116831756236466
Chr1	8175000	8200000	3	3300000	3325000	1.55110796015594	2.16927622553108	0.483914666501583	0.0193751573460774
Chr1	8175000	8200000	3	3325000	3350000	1.55028299009919	2.15990507113574	0.478436316209345	0.0233800197357471
Chr1	8175000	8200000	3	3350000	3375000	1.56069460276311	2.17534488492081	0.479055889885647	0.0242750184694485
Chr1	8175000	8200000	3	3375000	3400000	1.58340291273422	2.16420196949987	0.450806731466312	0.0322483405544146
Chr1	8175000	8200000	3	3400000	3425000	1.58917264999406	2.16033455834448	0.442978881753522	0.039146736866983
Chr1	8175000	8200000	5	4300000	4325000	1.52546285683855	2.0754093035664	0.444148834339729	0.0201407133814272
Chr1	8175000	8200000	5	4325000	4350000	1.52528979644622	2.06613503158744	0.437851171525339	0.0243766437487675
Chr1	8175000	8200000	5	4350000	4375000	1.51453779559946	2.04442386093427	0.432816753238453	0.0246217626955542
Chr1	8175000	8200000	5	4375000	4400000	1.50629249915825	2.00267975043681	0.410929790768067	0.0457685443168375
Chr1	8175000	8200000	5	4550000	4575000	1.47423094499114	1.95403851716926	0.406496358487206	0.0455522396944556
Chr1	8175000	8200000	5	4575000	4600000	1.43775637025409	1.93175085144474	0.426089803963185	0.0316471007992524
Chr1	8175000	8200000	5	4600000	4625000	1.33910479789241	1.87119915011514	0.482694241631179	0.00684712296250474
Chr1	8175000	8200000	5	4625000	4650000	1.31422650712308	1.85186662655469	0.494766252093281	0.00444582327814929
Chr1	8175000	8200000	5	4650000	4675000	1.26610560579965	1.85835308676711	0.553626894674361	0.000723095457980556
Chr1	8175000	8200000	5	4675000	4700000	1.22319017764879	1.83802468209503	0.587507413270585	0.000229565388579178
Chr1	8175000	8200000	5	4700000	4725000	1.20828293154797	1.84257913624701	0.608768266712443	0.000117707144137869
Chr1	8175000	8200000	5	4725000	4750000	1.18093666449704	1.80737995733758	0.613968236568257	0.000158494602509653
Chr1	8175000	8200000	5	4750000	4775000	1.18402085777004	1.78993730068497	0.596214556753388	0.00044641607265079
Chr1	8175000	8200000	5	4775000	4800000	1.18267517766044	1.78831948720107	0.59655060902843	0.000714340589807978
Chr1	8175000	8200000	5	4800000	4825000	1.20351962024002	1.75943237183081	0.547850400199098	0.00279506834661311
Chr1	8175000	8200000	5	4825000	4850000	1.22907784377228	1.73237320156805	0.495173468505124	0.00855644014968747
Chr1	8175000	8200000	5	4850000	4875000	1.27092405437602	1.74852645760697	0.460261803249517	0.0272269847821608
Chr1	8200000	8225000	1	8700000	8725000	85.8969664747029	50.4535324874491	-0.767651899560684	0.000000478256749618789
Chr1	8200000	8225000	3	125000	150000	1.36379623821447	1.91005946218792	0.485989441013799	0.01885264949824
Chr1	8200000	8225000	3	150000	175000	1.38947232492808	1.94832608476334	0.487698056950642	0.0184788272669039
Chr1	8200000	8225000	3	175000	200000	1.4014679377664	1.96962341443463	0.490981078130206	0.0163474174567681
Chr1	8200000	8225000	3	200000	225000	1.42622686705673	2.04847051908036	0.522343643519147	0.00757515821840348
Chr1	8200000	8225000	3	225000	250000	1.45572060307415	2.09645220019208	0.526216451452014	0.00864123294571392
Chr1	8200000	8225000	3	250000	275000	1.49324168804161	2.14189205011709	0.520438079879148	0.0117361851187103
Chr1	8200000	8225000	3	275000	300000	1.49974919436698	2.11512529078292	0.496021868305197	0.0211381829041304
Chr1	8200000	8225000	3	300000	325000	1.49941105681548	2.09427061326586	0.482051927709187	0.0236687384001418
Chr1	8200000	8225000	3	325000	350000	1.51275320135234	2.05185123255409	0.439749495791009	0.0479972607066367
Chr1	8200000	8225000	3	1775000	1800000	1.71039424020223	2.31034106920322	0.433776948540119	0.0395356364711093
Chr1	8200000	8225000	3	1800000	1825000	1.70453631837803	2.3071722711337	0.436746391533948	0.0362330031648095
Chr1	8200000	8225000	3	1825000	1850000	1.67930444485127	2.29913503766854	0.453227400574829	0.0244908028984601
Chr1	8200000	8225000	3	1850000	1875000	1.62249187383004	2.23976997138365	0.465139319802862	0.0157286393725839
Chr1	8200000	8225000	3	1875000	1900000	1.60518454184422	2.26402212770993	0.496148890664562	0.00702905494666963
Chr1	8200000	8225000	3	1900000	1925000	1.58839789376663	2.18657610346168	0.461101209136462	0.0158408954189144
Chr1	8200000	8225000	3	1925000	1950000	1.64309895266358	2.23170669311884	0.441728063703792	0.0250955581296557
Chr1	8200000	8225000	3	2800000	2825000	1.52493398170071	2.07674534727763	0.445577536165445	0.0366670474849993
Chr1	8200000	8225000	3	2825000	2850000	1.51832543198405	2.10925596222565	0.474253133988218	0.016799355760139
Chr1	8200000	8225000	3	2850000	2875000	1.50071264398037	2.09944795391482	0.484362267099609	0.0123767715158489
Chr1	8200000	8225000	3	2875000	2900000	1.49155200507106	2.09576655336917	0.490663744424909	0.0106649592145084
Chr1	8200000	8225000	3	2900000	2925000	1.45237851264961	2.06084562857479	0.504818949882582	0.00596924469545456
Chr1	8200000	8225000	3	2925000	2950000	1.40172609676467	2.02757945119843	0.532553979762513	0.00215137653069337
Chr1	8200000	8225000	3	2950000	2975000	1.37741643792807	2.03493347319362	0.563016830936042	0.000763737068027791
Chr1	8200000	8225000	3	2975000	3000000	1.38069061410441	2.05939776638627	0.576832433093138	0.000487996006270698
Chr1	8200000	8225000	3	3000000	3025000	1.38649557176261	2.09238363795459	0.593704384913986	0.000255734712753605
Chr1	8200000	8225000	3	3025000	3050000	1.34661451388787	2.06795112026571	0.618865165896109	0.000115511907752648
Chr1	8200000	8225000	3	3050000	3075000	1.3293625522596	2.07794822932241	0.644425091618333	0.0000938321388398614
Chr1	8200000	8225000	3	3075000	3100000	1.33579239688482	2.09270747607959	0.647674854372525	0.000153849489391582
Chr1	8200000	8225000	3	3100000	3125000	1.33115912247391	2.07890166793558	0.643138483647547	0.000309135305852693
Chr1	8200000	8225000	3	3125000	3150000	1.32470956909894	2.05794207787677	0.63552628104219	0.000427741523176977
Chr1	8200000	8225000	3	3150000	3175000	1.33902223501434	2.04387252964391	0.610125305003039	0.000671474828425367
Chr1	8200000	8225000	3	3175000	3200000	1.36460139591255	2.04373696494867	0.582729931852339	0.00113654505869517
Chr1	8200000	8225000	3	3200000	3225000	1.4161046720987	2.05110918241668	0.53447638293602	0.00305269322167108
Chr1	8200000	8225000	3	3225000	3250000	1.46034752571559	2.05723147628495	0.494392397822695	0.0083207868071863
Chr1	8200000	8225000	3	3250000	3275000	1.46333065291058	2.05348538306419	0.488818881672879	0.0103235796280864
Chr1	8200000	8225000	3	3275000	3300000	1.47267966105808	2.05928829603673	0.483702170539204	0.0122548613716367
Chr1	8200000	8225000	3	3300000	3325000	1.47266666777814	2.06504214675044	0.487740307759304	0.014896255851882
Chr1	8200000	8225000	3	3325000	3350000	1.49171274761494	2.10727295485782	0.498407449333631	0.0161187792416859
Chr1	8200000	8225000	3	3350000	3375000	1.51003127715395	2.14099785019656	0.503704914811683	0.0158470980264917
Chr1	8200000	8225000	3	3375000	3400000	1.52035677128881	2.10055169791881	0.46635838292009	0.0285293935106841
Chr1	8200000	8225000	3	3400000	3425000	1.51439253742329	2.08744902677481	0.463001762075951	0.0301984185641734
Chr1	8200000	8225000	5	4275000	4300000	1.47724197205779	1.97213498343843	0.416852142106375	0.0408516942178433
Chr1	8200000	8225000	5	4300000	4325000	1.45303295127835	1.97513615490409	0.44288468791072	0.0216660312349484
Chr1	8200000	8225000	5	4325000	4350000	1.43528477706381	1.93886156621801	0.433872786743041	0.0262357115689581
Chr1	8200000	8225000	5	4350000	4375000	1.44432595052415	1.93729539264595	0.42364758683462	0.0320323416405696
Chr1	8200000	8225000	5	4375000	4400000	1.41353126877926	1.8894467942345	0.418660096249741	0.0357845115950271
Chr1	8200000	8225000	5	4400000	4425000	1.39744088904485	1.85875425609091	0.411548786519877	0.0457685443168375
Chr1	8200000	8225000	5	4525000	4550000	1.37621635289949	1.82803294976306	0.409584783005994	0.0444553802188059
Chr1	8200000	8225000	5	4550000	4575000	1.34541356868632	1.82722596025597	0.441605339864889	0.0201757019518741
Chr1	8200000	8225000	5	4575000	4600000	1.31572057303573	1.81681736062092	0.465560268554778	0.0108803414186484
Chr1	8200000	8225000	5	4600000	4625000	1.28692113633131	1.820780310707	0.500633215397062	0.00508211919774715
Chr1	8200000	8225000	5	4625000	4650000	1.23262553515139	1.77412688969648	0.525374614752392	0.00207810883945567
Chr1	8200000	8225000	5	4650000	4675000	1.2238359357568	1.79970825567525	0.556352888259738	0.000688992318098629
Chr1	8200000	8225000	5	4675000	4700000	1.19035047258133	1.79137180948701	0.589678402047679	0.000212719146729075
Chr1	8200000	8225000	5	4700000	4725000	1.16753997304617	1.75390330264382	0.587097266052549	0.000229565388579178
Chr1	8200000	8225000	5	4725000	4750000	1.14210428878048	1.71648540743373	0.587763199098418	0.000241874525815297
Chr1	8200000	8225000	5	4750000	4775000	1.15631740263122	1.72626884961694	0.578119703879607	0.000341616012378462
Chr1	8200000	8225000	5	4775000	4800000	1.13720116264098	1.70912950564613	0.587774239200483	0.00044641607265079
Chr1	8200000	8225000	5	4800000	4825000	1.16183867216509	1.71722213917659	0.563666921543952	0.00125729298784968
Chr1	8200000	8225000	5	4825000	4850000	1.17713788740259	1.71336564752906	0.541549743811947	0.00279506834661311
Chr1	8200000	8225000	5	4850000	4875000	1.18551187971016	1.68675959148208	0.508744245740274	0.00764933044412915
Chr1	8200000	8225000	5	4875000	4900000	1.26816255349	1.715722239074	0.436076329158965	0.045383123821835
Chr1	8225000	8250000	3	100000	125000	1.31840492200385	1.78750222053263	0.439151500426271	0.0470554801242942
Chr1	8225000	8250000	3	125000	150000	1.31957267149414	1.85214012626136	0.489122446905706	0.0157867463853498
Chr1	8225000	8250000	3	150000	175000	1.34828493312561	1.89159079570733	0.488474613356258	0.01885264949824
Chr1	8225000	8250000	3	175000	200000	1.34606829827442	1.90238648460943	0.499058757859969	0.0166552711805053
Chr1	8225000	8250000	3	200000	225000	1.36949454235955	1.97927023782645	0.53132508616385	0.00744248496356136
Chr1	8225000	8250000	3	225000	250000	1.38821067889714	2.01834653091556	0.539947360601867	0.00627113394023712
Chr1	8225000	8250000	3	250000	275000	1.39516719859723	2.02122356499883	0.534790878420143	0.00711013823667217
Chr1	8225000	8250000	3	275000	300000	1.42813959980871	2.03343275601594	0.509780273970984	0.0126581339882911
Chr1	8225000	8250000	3	300000	325000	1.46525928153069	2.03268620596425	0.472231541705786	0.0304593643677969
Chr1	8225000	8250000	3	1775000	1800000	1.63647897485419	2.21295874388932	0.435381488225479	0.0414209241654812
Chr1	8225000	8250000	3	1800000	1825000	1.65175311753106	2.24193355821273	0.440745455495756	0.0365776712354054
Chr1	8225000	8250000	3	1825000	1850000	1.58201206489338	2.1415837630127	0.436917503683277	0.0362330031648095
Chr1	8225000	8250000	3	1850000	1875000	1.55140999559014	2.15563738430794	0.474534510169814	0.0145531980717647
Chr1	8225000	8250000	3	1875000	1900000	1.5520143413741	2.15528009356311	0.473733480905662	0.013688320511724
Chr1	8225000	8250000	3	1900000	1925000	1.55782986697654	2.09987100606987	0.430763023611571	0.0368737878767806
Chr1	8225000	8250000	3	2800000	2825000	1.47135103978549	2.02829934156158	0.463129094045154	0.0222490566428527
Chr1	8225000	8250000	3	2825000	2850000	1.46728253727925	2.06895886839584	0.495758263699577	0.00840823616654913
Chr1	8225000	8250000	3	2850000	2875000	1.45238356901851	2.05078438986749	0.497753307434286	0.00815348102901565
Chr1	8225000	8250000	3	2875000	2900000	1.43495183597037	2.05000456509041	0.514624808642303	0.00500031965045283
Chr1	8225000	8250000	3	2900000	2925000	1.40779423117586	2.02823322618402	0.526787077811885	0.00342032191047203
Chr1	8225000	8250000	3	2925000	2950000	1.35880484031347	1.98251624603695	0.544994425881292	0.00159107707956624
Chr1	8225000	8250000	3	2950000	2975000	1.37204310395845	2.00042141731418	0.543978150537897	0.00153285533710841
Chr1	8225000	8250000	3	2975000	3000000	1.32960396952656	1.998559686995	0.587964065109576	0.000331732490421598
Chr1	8225000	8250000	3	3000000	3025000	1.32849395231999	1.99405694529558	0.585914949810707	0.000358309219185468
Chr1	8225000	8250000	3	3025000	3050000	1.30285518969028	2.00066889251212	0.61880568376006	0.0000980217035511467
Chr1	8225000	8250000	3	3050000	3075000	1.29072542781906	2.01927830685573	0.645657630631993	0.0000524968731543816
Chr1	8225000	8250000	3	3075000	3100000	1.29323924379269	2.0048512715391	0.632506023026202	0.000123534793806862
Chr1	8225000	8250000	3	3100000	3125000	1.28098953375463	2.01856529604114	0.656071567231045	0.000153849489391582
Chr1	8225000	8250000	3	3125000	3150000	1.28719415601359	1.99256417983522	0.630396512482353	0.000393926897312411
Chr1	8225000	8250000	3	3150000	3175000	1.31637100361032	1.99551660541924	0.600196131159275	0.000799422087051272
Chr1	8225000	8250000	3	3175000	3200000	1.32360024857236	1.98973267965774	0.58810715018413	0.000853801916437845
Chr1	8225000	8250000	3	3200000	3225000	1.35122343657679	1.96194132927828	0.538015642646641	0.00256880118538551
Chr1	8225000	8250000	3	3225000	3250000	1.37302605022485	1.9606276757746	0.513956595204926	0.00482885338092895
Chr1	8225000	8250000	3	3250000	3275000	1.3934304194269	1.96033675749591	0.492460546115889	0.00856895651863061
Chr1	8225000	8250000	3	3275000	3300000	1.41792084587852	1.98018130896591	0.481855534400924	0.0116737313998858
Chr1	8225000	8250000	3	3300000	3325000	1.41374596908069	1.99147300914504	0.494313015922433	0.0100242742107466
Chr1	8225000	8250000	3	3325000	3350000	1.41909772747518	2.00767893457996	0.5005546284628	0.0121797509866387
Chr1	8225000	8250000	3	3350000	3375000	1.42976336765914	2.03527184330485	0.509445108330129	0.0144312972840062
Chr1	8225000	8250000	3	3375000	3400000	1.4652722838667	2.04386222659056	0.480129171824954	0.0233800197357471
Chr1	8225000	8250000	3	3400000	3425000	1.48304166504812	2.03187891622143	0.454255301654086	0.0310861330564126
Chr1	8225000	8250000	3	3425000	3450000	1.51322782961328	2.04443377421692	0.434072115894233	0.0450192693416467
Chr1	8225000	8250000	4	15550000	15575000	1.27028592104919	1.6995396422563	0.419990752419647	0.0396398788294431
Chr1	8225000	8250000	4	15575000	15600000	1.25425685662028	1.72337344133563	0.458402531119479	0.0302749004224058
Chr1	8225000	8250000	4	15600000	15625000	1.26538224548803	1.73485579907797	0.455242492489107	0.0485366993494404
Chr1	8225000	8250000	5	4275000	4300000	1.40394102816903	1.86943401786901	0.413119214578733	0.0489090387891587
Chr1	8225000	8250000	5	4300000	4325000	1.40712673121664	1.90250819159128	0.435150396464544	0.0273494347616279
Chr1	8225000	8250000	5	4325000	4350000	1.38571185807916	1.85311021533862	0.419321391676681	0.0384492563540026
Chr1	8225000	8250000	5	4350000	4375000	1.38756463704429	1.88930115811811	0.445297710112595	0.0201407133814272
Chr1	8225000	8250000	5	4375000	4400000	1.35782612624957	1.8227272966159	0.424799981900354	0.0320283502319995
Chr1	8225000	8250000	5	4400000	4425000	1.36125792951875	1.81468441645606	0.41477822460902	0.0387008847309976
Chr1	8225000	8250000	5	4475000	4500000	1.34956818124405	1.79057427536045	0.407924500042904	0.0481398765203294
Chr1	8225000	8250000	5	4500000	4525000	1.34049790435359	1.80210730313618	0.426915952401261	0.0290559423926329
Chr1	8225000	8250000	5	4525000	4550000	1.29504777507698	1.7583703244314	0.441233622842749	0.0204598706329787
Chr1	8225000	8250000	5	4550000	4575000	1.28609107319997	1.7668010782827	0.458146808740861	0.0137517025333814
Chr1	8225000	8250000	5	4575000	4600000	1.257861417271	1.7522740127793	0.478255410268204	0.0083197431846994
Chr1	8225000	8250000	5	4600000	4625000	1.25891190440134	1.77020970760127	0.491742948769917	0.00584935688421057
Chr1	8225000	8250000	5	4625000	4650000	1.21261230675886	1.71286707126204	0.498294824508965	0.00520246923113088
Chr1	8225000	8250000	5	4650000	4675000	1.17905609626598	1.71271010226556	0.538648618361286	0.00137612740189792
Chr1	8225000	8250000	5	4675000	4700000	1.14393899571325	1.71840000549176	0.587055785308504	0.000243730170295972
Chr1	8225000	8250000	5	4700000	4725000	1.12560125603965	1.69315843407395	0.589021133421937	0.000212719146729075
Chr1	8225000	8250000	5	4725000	4750000	1.12258889931795	1.68827550721934	0.588720656115702	0.000229565388579178
Chr1	8225000	8250000	5	4750000	4775000	1.10649504993109	1.66231791596741	0.587199324852388	0.000241874525815297
Chr1	8225000	8250000	5	4775000	4800000	1.10160634519602	1.66800015079684	0.598510644751683	0.00020335233202906
Chr1	8225000	8250000	5	4800000	4825000	1.11890389871368	1.67419153314349	0.581378456171976	0.000470621088287596
Chr1	8225000	8250000	5	4825000	4850000	1.15894797272453	1.69768898898516	0.550756383528985	0.00145938203572386
Chr1	8225000	8250000	5	4850000	4875000	1.17031505727078	1.68664769438148	0.52726169008339	0.00339326450961302
Chr1	8225000	8250000	5	4875000	4900000	1.24181643205372	1.71754605860728	0.467896860551952	0.0175010425475444
Chr1	8250000	8275000	1	8525000	8550000	140.05252771967	104.633644837713	-0.420621198693005	0.0127022219494097
Chr1	8250000	8275000	1	8650000	8675000	89.5799801732652	69.3301365198362	-0.369693745502889	0.032024066740391
Chr1	8250000	8275000	3	100000	125000	1.26725683563746	1.7226864099584	0.442951157876883	0.0467882965571102
Chr1	8250000	8275000	3	125000	150000	1.27552639110135	1.76805787817116	0.47107275364424	0.0222670541880222
Chr1	8250000	8275000	3	150000	175000	1.29059295754872	1.8008413404982	0.480637022919188	0.0187774798261179
Chr1	8250000	8275000	3	175000	200000	1.29180785024656	1.82412629907076	0.497814129903988	0.0168609429929463
Chr1	8250000	8275000	3	200000	225000	1.29082178437868	1.86398041438341	0.530096870485658	0.00835967190191402
Chr1	8250000	8275000	3	225000	250000	1.32508936317613	1.88588318664452	0.509150659525945	0.0118772273762614
Chr1	8250000	8275000	3	250000	275000	1.336285848418	1.87549965164512	0.489046343520985	0.0147702620830899
Chr1	8250000	8275000	3	275000	300000	1.35329231029582	1.90543766817477	0.493648920408216	0.0162224338069351
Chr1	8250000	8275000	3	1850000	1875000	1.49311085730141	2.04042256633836	0.45054667803829	0.0280439002627745
Chr1	8250000	8275000	3	1875000	1900000	1.51819405004487	2.06928938865806	0.446779216613729	0.0282012907471861
Chr1	8250000	8275000	3	2775000	2800000	1.39338215529557	1.88939779943459	0.439335490733228	0.0392249158210619
Chr1	8250000	8275000	3	2800000	2825000	1.3792337579034	1.92037761994365	0.477523036914125	0.014187487599386
Chr1	8250000	8275000	3	2825000	2850000	1.39386479972611	1.99903855477803	0.520215665773523	0.0036953589139098
Chr1	8250000	8275000	3	2850000	2875000	1.37598094137503	1.9967579495685	0.537198969907199	0.00219718801614465
Chr1	8250000	8275000	3	2875000	2900000	1.37548381239449	2.01351099797055	0.549774191267575	0.00151478823751686
Chr1	8250000	8275000	3	2900000	2925000	1.35585374938526	1.97345244928253	0.541520188611413	0.00203830496291039
Chr1	8250000	8275000	3	2925000	2950000	1.29601466867278	1.89929312537017	0.551380532305744	0.00148847432727165
Chr1	8250000	8275000	3	2950000	2975000	1.31205281684892	1.90990004281201	0.541671337858267	0.00172819966280454
Chr1	8250000	8275000	3	2975000	3000000	1.31415491920696	1.9287997694784	0.553568025778539	0.00112242646686298
Chr1	8250000	8275000	3	3000000	3025000	1.3084039378282	1.94627836824874	0.572910061121788	0.000546707722254679
Chr1	8250000	8275000	3	3025000	3050000	1.26250473775795	1.93790799095438	0.618211273495688	0.000108574805613181
Chr1	8250000	8275000	3	3050000	3075000	1.26342997124884	1.94444801247873	0.622014961294993	0.000089493238807
Chr1	8250000	8275000	3	3075000	3100000	1.22552164562726	1.91908298586219	0.647021132703706	0.0000524968731543816
Chr1	8250000	8275000	3	3100000	3125000	1.22994301020156	1.92779684943054	0.648361559488094	0.0000938321388398614
Chr1	8250000	8275000	3	3125000	3150000	1.24849803203236	1.918791375322	0.62000431277614	0.000345700207187982
Chr1	8250000	8275000	3	3150000	3175000	1.27805280102228	1.9440170702162	0.60509344664794	0.000547710678381179
Chr1	8250000	8275000	3	3175000	3200000	1.30157275354266	1.93842820526903	0.574631346314762	0.00109591209736169
Chr1	8250000	8275000	3	3200000	3225000	1.30358092883853	1.89422809909698	0.539129916704194	0.00238486060496977
Chr1	8250000	8275000	3	3225000	3250000	1.33048107353159	1.88658082078326	0.503825918505784	0.0061118905346983
Chr1	8250000	8275000	3	3250000	3275000	1.34681699457697	1.89178783990607	0.490196471693328	0.00923033729947046
Chr1	8250000	8275000	3	3275000	3300000	1.35278887856794	1.91596710266004	0.502136085725356	0.00703945911468136
Chr1	8250000	8275000	3	3300000	3325000	1.35467908735712	1.94219046028565	0.519733555987034	0.00582149715532636
Chr1	8250000	8275000	3	3325000	3350000	1.36873016162306	1.96542861196444	0.522005908895697	0.0067307474752585
Chr1	8250000	8275000	3	3350000	3375000	1.38480795978877	1.96902723918556	0.507797147012514	0.0109273663072205
Chr1	8250000	8275000	3	3375000	3400000	1.42830452607657	1.99694221728549	0.483488981730879	0.0193751573460774
Chr1	8250000	8275000	3	3400000	3425000	1.46123150534342	1.9920170418849	0.447045225014551	0.0377601639718164
Chr1	8250000	8275000	4	15550000	15575000	1.19670167683745	1.64373185547002	0.457911418344138	0.0161827987477892
Chr1	8250000	8275000	4	15575000	15600000	1.18711558492626	1.66202887190233	0.485485032530972	0.0131101599373427
Chr1	8250000	8275000	4	15600000	15625000	1.2069231694575	1.6841576439043	0.480693347098738	0.0302749004224058
Chr1	8250000	8275000	4	15625000	15650000	1.20597911503891	1.66468689517535	0.465045928534169	0.0485366993494404
Chr1	8250000	8275000	5	4300000	4325000	1.34311096796295	1.82670172361754	0.443662574759345	0.0248956844048154
Chr1	8250000	8275000	5	4325000	4350000	1.35869047469371	1.83518549434091	0.433709062148183	0.0273494347616279
Chr1	8250000	8275000	5	4350000	4375000	1.34100693615842	1.82998875873371	0.448518086953835	0.019837610540635
Chr1	8250000	8275000	5	4375000	4400000	1.33205722858589	1.79793912631491	0.432688110053118	0.0262357115689581
Chr1	8250000	8275000	5	4400000	4425000	1.34092518338871	1.78602418189131	0.413522869323653	0.0400435564441987
Chr1	8250000	8275000	5	4425000	4450000	1.31921369845592	1.75170810144334	0.409084104646288	0.0427531873206761
Chr1	8250000	8275000	5	4450000	4475000	1.3041749451647	1.72999399223102	0.407629618674118	0.0457685443168375
Chr1	8250000	8275000	5	4475000	4500000	1.29416631403853	1.7359773469001	0.423725091109183	0.0329943103761427
Chr1	8250000	8275000	5	4500000	4525000	1.24116732597599	1.71071950519468	0.462905607333607	0.0123467879070079
Chr1	8250000	8275000	5	4525000	4550000	1.23412564416079	1.69671845257906	0.459257908851762	0.0137870665701878
Chr1	8250000	8275000	5	4550000	4575000	1.22190634824655	1.70373284350496	0.479565413726287	0.00829767958922684
Chr1	8250000	8275000	5	4575000	4600000	1.22586609819969	1.71145628664857	0.481423042532216	0.00818340992737029
Chr1	8250000	8275000	5	4600000	4625000	1.23434761864061	1.72748034374954	0.484920549473909	0.00729889678580363
Chr1	8250000	8275000	5	4625000	4650000	1.15796847934576	1.65671616284265	0.516730471009785	0.00283213009516094
Chr1	8250000	8275000	5	4650000	4675000	1.14239664470986	1.67553110800437	0.552554824747317	0.0009389234678507
Chr1	8250000	8275000	5	4675000	4700000	1.09901657104472	1.66535459977548	0.599616259937504	0.000168752226064001
Chr1	8250000	8275000	5	4700000	4725000	1.06782543383846	1.62943310201528	0.609694304885339	0.000121419975345668
Chr1	8250000	8275000	5	4725000	4750000	1.0824101055412	1.64898527142511	0.607331299117435	0.000143670287231605
Chr1	8250000	8275000	5	4750000	4775000	1.09077844080234	1.63074773667761	0.580175535368748	0.000269340436965697
Chr1	8250000	8275000	5	4775000	4800000	1.0896755841106	1.61465463293478	0.567326929365182	0.000415936095041189
Chr1	8250000	8275000	5	4800000	4825000	1.10632968963932	1.6385940411327	0.566677096289864	0.00049616754320239
Chr1	8250000	8275000	5	4825000	4850000	1.11000869394773	1.63147153871107	0.555602843322768	0.000791481987872098
Chr1	8250000	8275000	5	4850000	4875000	1.12933412661193	1.64033665898945	0.538519553360692	0.0019160749309398
Chr1	8250000	8275000	5	4875000	4900000	1.18013656673778	1.66322005160145	0.495025236840523	0.00734693099542326
Chr1	8250000	8275000	5	4900000	4925000	1.2264356044496	1.65406438263086	0.431543905555695	0.0388328529251314
Chr1	8275000	8300000	1	8450000	8475000	97.034716149358	164.039229820723	0.757467976856997	0.00000560711208547505
Chr1	8275000	8300000	1	10200000	10225000	42.4247514139096	30.4992771637386	-0.476131155332555	0.0161555717483301
Chr1	8275000	8300000	3	125000	150000	1.25389221955541	1.7072382541095	0.445251063967261	0.046452742044613
Chr1	8275000	8300000	3	150000	175000	1.24353778732774	1.7220905918182	0.469710691413391	0.0223091574023398
Chr1	8275000	8300000	3	175000	200000	1.25560606042557	1.73687966359632	0.468113905632837	0.0234304596536465
Chr1	8275000	8300000	3	200000	225000	1.23898950620268	1.73115308808004	0.482569341292134	0.0189449207381405
Chr1	8275000	8300000	3	225000	250000	1.28276619107709	1.78443917524099	0.476212490882977	0.0238944979126949
Chr1	8275000	8300000	3	250000	275000	1.2967152274228	1.7733053734665	0.451579315017185	0.0389017602107749
Chr1	8275000	8300000	3	275000	300000	1.3220863857522	1.82011965037162	0.461216846605174	0.0290823055351051
Chr1	8275000	8300000	3	1800000	1825000	1.50152935788887	2.02734002027103	0.433155391480172	0.0485013060689092
Chr1	8275000	8300000	3	1825000	1850000	1.48640818763321	2.0016574976783	0.42936478297302	0.0462324411364729
Chr1	8275000	8300000	3	1850000	1875000	1.46123960341381	1.97627837111058	0.435593413662739	0.039368445274122
Chr1	8275000	8300000	3	1875000	1900000	1.46316029150437	1.9745996745951	0.432472366908208	0.0383107080867303
Chr1	8275000	8300000	3	1900000	1925000	1.46232859496457	1.96084666083793	0.42320918959438	0.0431865656107294
Chr1	8275000	8300000	3	2725000	2750000	1.32952034841348	1.79447125675563	0.432652956803632	0.040793135480211
Chr1	8275000	8300000	3	2750000	2775000	1.3331604665343	1.81628866422585	0.446143067943244	0.0295723510475926
Chr1	8275000	8300000	3	2775000	2800000	1.33753533094256	1.84668647225059	0.465361947690985	0.0195262466298801
Chr1	8275000	8300000	3	2800000	2825000	1.35829818541529	1.89533050702517	0.480649219658089	0.0124441288791036
Chr1	8275000	8300000	3	2825000	2850000	1.3300444004429	1.91558247779602	0.526308736582695	0.00289389538799772
Chr1	8275000	8300000	3	2850000	2875000	1.34354124069687	1.94331763810729	0.5324811245044	0.00259769365447424
Chr1	8275000	8300000	3	2875000	2900000	1.32551174527854	1.93669076244276	0.547044158742556	0.00167412211792647
Chr1	8275000	8300000	3	2900000	2925000	1.31833730862944	1.92606868555737	0.54693960779689	0.00161102064006463
Chr1	8275000	8300000	3	2925000	2950000	1.28722224846509	1.8993713730061	0.561260847754138	0.00103847495821325
Chr1	8275000	8300000	3	2950000	2975000	1.26373863464999	1.88150047831728	0.574185538765491	0.000735862946222534
Chr1	8275000	8300000	3	2975000	3000000	1.25747547795455	1.86721552629061	0.570358196230484	0.000705555261587496
Chr1	8275000	8300000	3	3000000	3025000	1.24528139498675	1.86915487803092	0.585914332154737	0.000359972775428063
Chr1	8275000	8300000	3	3025000	3050000	1.24481509435804	1.87922651137264	0.594207512218154	0.000270834350922411
Chr1	8275000	8300000	3	3050000	3075000	1.22251367063499	1.88223262344595	0.622594342416263	0.0000948329461274783
Chr1	8275000	8300000	3	3075000	3100000	1.1915612334571	1.84662022121275	0.632034097448096	0.0000654692383441613
Chr1	8275000	8300000	3	3100000	3125000	1.19310635992675	1.85517098447252	0.636829502642582	0.0000607834672116269
Chr1	8275000	8300000	3	3125000	3150000	1.19800706322912	1.84386892797112	0.622099690944726	0.00015874540627954
Chr1	8275000	8300000	3	3150000	3175000	1.20765029673989	1.84046726910138	0.607869343838878	0.00038273215658445
Chr1	8275000	8300000	3	3175000	3200000	1.24234602920487	1.85807838466139	0.580744302642717	0.000752843191704531
Chr1	8275000	8300000	3	3200000	3225000	1.2664167434566	1.83756641040007	0.537044155710624	0.00263791660834223
Chr1	8275000	8300000	3	3225000	3250000	1.28554603152119	1.8208960448538	0.502267291405415	0.00622276000169466
Chr1	8275000	8300000	3	3250000	3275000	1.28903650007016	1.82310503985282	0.500104570647831	0.006680324947419
Chr1	8275000	8300000	3	3275000	3300000	1.31500577215232	1.86016618827968	0.500362386097452	0.00708007906404888
Chr1	8275000	8300000	3	3300000	3325000	1.30837245555453	1.88497210533295	0.526769881412187	0.00424988953048499
Chr1	8275000	8300000	3	3325000	3350000	1.32896682601452	1.91758900659337	0.528988451084016	0.00533086955479237
Chr1	8275000	8300000	3	3350000	3375000	1.33322677642951	1.92179037463453	0.527528780333607	0.0067307474752585
Chr1	8275000	8300000	3	3375000	3400000	1.3761910525211	1.95748188727366	0.508318189196635	0.0109273663072205
Chr1	8275000	8300000	3	3400000	3425000	1.39035729800611	1.94249169018653	0.482452748415813	0.0193751573460774
Chr1	8275000	8300000	3	3425000	3450000	1.43476074737362	1.9453757773696	0.439238678217796	0.0413061841104855
Chr1	8275000	8300000	4	15525000	15550000	1.14488221193531	1.55357428824583	0.440392051135184	0.0215949678815597
Chr1	8275000	8300000	4	15550000	15575000	1.16081340449394	1.61935991635335	0.480287588243342	0.00740317280795144
Chr1	8275000	8300000	4	15575000	15600000	1.16837804362848	1.64256329369487	0.491441811544111	0.00760751696798621
Chr1	8275000	8300000	4	15600000	15625000	1.14941136470677	1.63998686170099	0.512789038258676	0.0128688056344051
Chr1	8275000	8300000	4	15625000	15650000	1.14178567533974	1.62549883680949	0.509590655912386	0.0287556788007129
Chr1	8275000	8300000	4	15650000	15675000	1.13837845596308	1.61249774081432	0.502316875306205	0.045704616236545
Chr1	8275000	8300000	5	4300000	4325000	1.28714940781489	1.7427082405397	0.437151531322733	0.0301450745138954
Chr1	8275000	8300000	5	4325000	4350000	1.30234801625823	1.73616166471077	0.414786272145731	0.0484784386708905
Chr1	8275000	8300000	5	4350000	4375000	1.28578840548119	1.73631034868205	0.433371592124265	0.0273494347616279
Chr1	8275000	8300000	5	4375000	4400000	1.29934451613116	1.75959191927761	0.437456874494751	0.0237513233236618
Chr1	8275000	8300000	5	4400000	4425000	1.28181172483365	1.74386553389224	0.44410442949553	0.0201407133814272
Chr1	8275000	8300000	5	4425000	4450000	1.2454925733059	1.70080906750127	0.449504774403296	0.0179004419261481
Chr1	8275000	8300000	5	4450000	4475000	1.20770369433919	1.66759483432191	0.465502270102129	0.0114262853904445
Chr1	8275000	8300000	5	4475000	4500000	1.17706517262636	1.64157501612937	0.47988647639032	0.00788717683027606
Chr1	8275000	8300000	5	4500000	4525000	1.16921176474332	1.63902243218097	0.487299348861344	0.00679923668847979
Chr1	8275000	8300000	5	4525000	4550000	1.15842227481897	1.63504741383793	0.497171223465598	0.0051650174511577
Chr1	8275000	8300000	5	4550000	4575000	1.15639233207553	1.64532510409985	0.50874173043266	0.0037841275418747
Chr1	8275000	8300000	5	4575000	4600000	1.17385958122873	1.66087914968467	0.500687260989898	0.00509832184885552
Chr1	8275000	8300000	5	4600000	4625000	1.17843780023558	1.65053113906401	0.486054743898805	0.00779270589415629
Chr1	8275000	8300000	5	4625000	4650000	1.13867470975738	1.61565745146319	0.504765688298406	0.00469807089264169
Chr1	8275000	8300000	5	4650000	4675000	1.10319746670341	1.60170560314135	0.5379179526542	0.00149836138223324
Chr1	8275000	8300000	5	4675000	4700000	1.07001768231088	1.61093912208625	0.590267337438234	0.000260366099001666
Chr1	8275000	8300000	5	4700000	4725000	1.03355645803606	1.57829842467475	0.610752817777136	0.000125220419786116
Chr1	8275000	8300000	5	4725000	4750000	1.04839613718689	1.57478949198707	0.586975047866029	0.000243730170295972
Chr1	8275000	8300000	5	4750000	4775000	1.05857150192131	1.55568545800894	0.555431672761526	0.000712615074957475
Chr1	8275000	8300000	5	4775000	4800000	1.05190987510066	1.56966977480069	0.577449975057814	0.000284513498777374
Chr1	8275000	8300000	5	4800000	4825000	1.06702374836736	1.58991405642173	0.57535649596548	0.000340061750911235
Chr1	8275000	8300000	5	4825000	4850000	1.08006366830512	1.58248891301858	0.55107903227532	0.000754786883143572
Chr1	8275000	8300000	5	4850000	4875000	1.12885140871871	1.64156061501981	0.540212426824056	0.001172652536804
Chr1	8275000	8300000	5	4875000	4900000	1.15474467931358	1.64037196681763	0.506449095276792	0.00396904324773379
Chr1	8275000	8300000	5	4900000	4925000	1.20656917641057	1.64652998030253	0.44851814883827	0.0206794592717712
Chr1	8300000	8325000	1	8550000	8575000	149.682450458028	115.746168820296	-0.370940641008759	0.0341633383982349
Chr1	8300000	8325000	1	8675000	8700000	119.658737778559	88.5419904687282	-0.434492038474941	0.00748779189872613
Chr1	8300000	8325000	3	200000	225000	1.20973997198835	1.65876222638079	0.455410119234332	0.0296358332247727
Chr1	8300000	8325000	3	225000	250000	1.25021683469529	1.71493821549182	0.455978266743714	0.0370329450491681
Chr1	8300000	8325000	3	1825000	1850000	1.42486806572271	1.93989901797368	0.445153213930312	0.0361232925999009
Chr1	8300000	8325000	3	1850000	1875000	1.42571208483365	1.94346665801028	0.446949690696223	0.0332430388479256
Chr1	8300000	8325000	3	2725000	2750000	1.29982804397003	1.75724712143444	0.434996311853252	0.0380486610935288
Chr1	8300000	8325000	3	2775000	2800000	1.32114012588923	1.81224166488651	0.455991860320787	0.0238503591959859
Chr1	8300000	8325000	3	2800000	2825000	1.32199783864089	1.83369444170891	0.472033436828135	0.0169079386224734
Chr1	8300000	8325000	3	2825000	2850000	1.31000363235367	1.84679179392347	0.495450414964089	0.0079564543268682
Chr1	8300000	8325000	3	2850000	2875000	1.30436759933025	1.89156644207222	0.536230942649732	0.00219458993742698
Chr1	8300000	8325000	3	2875000	2900000	1.28302464785532	1.88511343040119	0.555102449522968	0.00120067223610508
Chr1	8300000	8325000	3	2900000	2925000	1.29237733008028	1.88328708687509	0.5432255908125	0.00184351777808634
Chr1	8300000	8325000	3	2925000	2950000	1.26439248018164	1.87864025179899	0.571244465736442	0.000748625303243933
Chr1	8300000	8325000	3	2950000	2975000	1.23897914589036	1.83726622064107	0.568408784017936	0.000872153396642443
Chr1	8300000	8325000	3	2975000	3000000	1.22985617623896	1.82796585835537	0.571749513326212	0.00076813397502499
Chr1	8300000	8325000	3	3000000	3025000	1.23286265464641	1.85342538041948	0.588181945645632	0.000386762438625338
Chr1	8300000	8325000	3	3025000	3050000	1.22695499489218	1.85730107411063	0.598125368003088	0.000233026673178079
Chr1	8300000	8325000	3	3050000	3075000	1.20043032429056	1.86005587048175	0.631794287509178	0.00006515144262199
Chr1	8300000	8325000	3	3075000	3100000	1.16952694807604	1.82630874437024	0.64300557451886	0.000044656871195471
Chr1	8300000	8325000	3	3100000	3125000	1.1528984042701	1.81064471153329	0.651238100042942	0.0000368638161445463
Chr1	8300000	8325000	3	3125000	3150000	1.16427904022754	1.81499892222076	0.640531824249925	0.0000562483421443436
Chr1	8300000	8325000	3	3150000	3175000	1.20076706756922	1.81959505784801	0.599661106255767	0.000252104584399717
Chr1	8300000	8325000	3	3175000	3200000	1.21979152354269	1.83106928661647	0.586051787310455	0.000514128299228887
Chr1	8300000	8325000	3	3200000	3225000	1.25208054862571	1.8281812657176	0.546081745460821	0.00177392513627561
Chr1	8300000	8325000	3	3225000	3250000	1.25953427059901	1.81165759341998	0.52441993234552	0.0035094747010773
Chr1	8300000	8325000	3	3250000	3275000	1.26476735883279	1.79934094931878	0.508596542366348	0.00520756877734983
Chr1	8300000	8325000	3	3275000	3300000	1.27460179774436	1.83082414539869	0.522446623131628	0.00391945949927084
Chr1	8300000	8325000	3	3300000	3325000	1.27909644102925	1.85125152198785	0.533375877291233	0.00305269322167108
Chr1	8300000	8325000	3	3325000	3350000	1.27018230656477	1.85739451530374	0.548244701096093	0.00269315390400655
Chr1	8300000	8325000	3	3350000	3375000	1.29266822280753	1.87678158289792	0.537908721723343	0.00430775816784546
Chr1	8300000	8325000	3	3375000	3400000	1.31993857687559	1.88664672634159	0.515353508731106	0.0067307474752585
Chr1	8300000	8325000	3	3400000	3425000	1.35079748684287	1.86675436101732	0.466720701067272	0.0204200890662745
Chr1	8300000	8325000	3	3425000	3450000	1.38157039924562	1.8790304379084	0.443679358842123	0.0362544617472708
Chr1	8300000	8325000	3	3450000	3475000	1.39025296488381	1.87976650031738	0.435206051355485	0.0450865120256576
Chr1	8300000	8325000	4	15525000	15550000	1.11441405234342	1.51216804456459	0.440333117610166	0.0248094042262614
Chr1	8300000	8325000	4	15550000	15575000	1.12407820593516	1.56580910960455	0.478165929754524	0.00813166533445297
Chr1	8300000	8325000	4	15575000	15600000	1.13376162524012	1.59129013410481	0.489079557179794	0.00639014663657058
Chr1	8300000	8325000	4	15600000	15625000	1.09994712676719	1.6091985349412	0.548908152933867	0.00480070144133771
Chr1	8300000	8325000	4	15625000	15650000	1.1196573072044	1.58627077236652	0.502581821322984	0.0128688056344051
Chr1	8300000	8325000	4	15650000	15675000	1.12181883247908	1.57499201130423	0.489504803465379	0.0287556788007129
Chr1	8300000	8325000	4	15675000	15700000	1.16099222357533	1.59342645959023	0.45677412791313	0.0485366993494404
Chr1	8300000	8325000	5	4350000	4375000	1.23584698130294	1.66235081191009	0.427724747070583	0.0379583043520473
Chr1	8300000	8325000	5	4375000	4400000	1.2512037437512	1.69107846322289	0.434626865466419	0.0273494347616279
Chr1	8300000	8325000	5	4400000	4425000	1.23984393837913	1.67878751018336	0.437261097889038	0.0237513233236618
Chr1	8300000	8325000	5	4425000	4450000	1.21381456351146	1.66727159992844	0.457941104204773	0.0149231422250238
Chr1	8300000	8325000	5	4450000	4475000	1.18270385735417	1.64407635855313	0.475188430178205	0.00877618429659203
Chr1	8300000	8325000	5	4475000	4500000	1.1700295510757	1.63758598347626	0.485025691152504	0.00669457574617006
Chr1	8300000	8325000	5	4500000	4525000	1.15837423292259	1.63413413070409	0.496424989281273	0.00505157510959344
Chr1	8300000	8325000	5	4525000	4550000	1.12612440690919	1.60228727706263	0.50876661861284	0.0035122301610841
Chr1	8300000	8325000	5	4550000	4575000	1.11599690912835	1.59190196261129	0.51241845867095	0.00326441255800906
Chr1	8300000	8325000	5	4575000	4600000	1.11363069373597	1.5744168173413	0.499546656000328	0.00476541846234841
Chr1	8300000	8325000	5	4600000	4625000	1.11325616556057	1.56073493193023	0.487439935505585	0.00745858128062596
Chr1	8300000	8325000	5	4625000	4650000	1.09634883471854	1.55965232509126	0.508517555922763	0.00415881077703562
Chr1	8300000	8325000	5	4650000	4675000	1.0841845189709	1.57436960527324	0.538163961440297	0.00168337885894399
Chr1	8300000	8325000	5	4675000	4700000	1.05407331243164	1.57331703777141	0.577834204153415	0.000392164422772492
Chr1	8300000	8325000	5	4700000	4725000	1.01274905067196	1.55173540423076	0.615605843182279	0.000103058341098423
Chr1	8300000	8325000	5	4725000	4750000	1.01480240205652	1.53980986145464	0.601553375883947	0.000167534361684179
Chr1	8300000	8325000	5	4750000	4775000	1.01422843615912	1.55518053194855	0.616699434971654	0.0000987112448125813
Chr1	8300000	8325000	5	4775000	4800000	1.02447885205381	1.5486668402835	0.596136611537288	0.000181498940014078
Chr1	8300000	8325000	5	4800000	4825000	1.05228125926972	1.57476388428405	0.581615163854456	0.000268369811477898
Chr1	8300000	8325000	5	4825000	4850000	1.0656580561438	1.58255799818579	0.570513786596939	0.000387664593480482
Chr1	8300000	8325000	5	4850000	4875000	1.09988938351361	1.61460414326522	0.553822060539347	0.000737954097235538
Chr1	8300000	8325000	5	4875000	4900000	1.13063219922547	1.62576003091925	0.523984636075501	0.00188522998540516
Chr1	8300000	8325000	5	4900000	4925000	1.13734837575264	1.60166989698396	0.493902613015545	0.00544479773369872
Chr1	8300000	8325000	5	4925000	4950000	1.19415218176413	1.63068099943856	0.44948787950157	0.0206794592717712
Chr1	8300000	8325000	5	4950000	4975000	1.19991992213203	1.62144876603174	0.434345309407449	0.0388328529251314
Chr1	8325000	8350000	1	8825000	8850000	33.0821789904896	24.138049243145	-0.454745175187396	0.00921473490250656
Chr1	8325000	8350000	1	9150000	9175000	53.1646311203622	73.103073273711	0.459465276878537	0.0390260083277677
Chr1	8325000	8350000	3	200000	225000	1.18293250320951	1.59776535730158	0.43368779677368	0.0487272549224774
Chr1	8325000	8350000	3	225000	250000	1.20166385739149	1.65499729041137	0.461795469044603	0.0263935165307862
Chr1	8325000	8350000	3	1725000	1750000	1.36961888766967	1.87345856301608	0.45192956621183	0.0313870753815959
Chr1	8325000	8350000	3	1750000	1775000	1.37375988513202	1.91236915154039	0.477231176468501	0.0148013679267007
Chr1	8325000	8350000	3	1775000	1800000	1.3824707138004	1.92126965151869	0.474811097662055	0.0165253967482441
Chr1	8325000	8350000	3	1800000	1825000	1.38766795975228	1.92759964945477	0.474143041708373	0.0163082567871274
Chr1	8325000	8350000	3	1825000	1850000	1.39570816925916	1.93821189478998	0.473728984059919	0.016515584635185
Chr1	8325000	8350000	3	1850000	1875000	1.37106277833005	1.88270442932213	0.457511894409302	0.0266242319421504
Chr1	8325000	8350000	3	1875000	1900000	1.38432130988527	1.88201514718095	0.443099398831117	0.0362165939052079
Chr1	8325000	8350000	3	2725000	2750000	1.28001187079965	1.72181868871884	0.427776041976715	0.0457297570360075
Chr1	8325000	8350000	3	2750000	2775000	1.28688840926138	1.75126998632273	0.444514557781011	0.0310025305273219
Chr1	8325000	8350000	3	2775000	2800000	1.29776420053165	1.7802708595006	0.456068482657526	0.0231337492284064
Chr1	8325000	8350000	3	2800000	2825000	1.30299522109422	1.79582844353364	0.462817742578494	0.0199115633810012
Chr1	8325000	8350000	3	2825000	2850000	1.30642968410616	1.80753534954407	0.468394385249363	0.0183396633254276
Chr1	8325000	8350000	3	2850000	2875000	1.28922379162373	1.84529851107961	0.517351500132823	0.00394714606687738
Chr1	8325000	8350000	3	2875000	2900000	1.27574145796197	1.86413202527659	0.547168059198199	0.0015419602680111
Chr1	8325000	8350000	3	2900000	2925000	1.25636509397818	1.85425029543761	0.561580233110553	0.000985777635897106
Chr1	8325000	8350000	3	2925000	2950000	1.23170677274103	1.84363823239482	0.581896750385337	0.000500798103342686
Chr1	8325000	8350000	3	2950000	2975000	1.22780616667951	1.83697242448259	0.581247148813684	0.000537085108532254
Chr1	8325000	8350000	3	2975000	3000000	1.19322284747715	1.83101377040721	0.617779133828436	0.000134239876134631
Chr1	8325000	8350000	3	3000000	3025000	1.19363099488379	1.8326508049471	0.618575016063846	0.000136579248324803
Chr1	8325000	8350000	3	3025000	3050000	1.17953671412515	1.83843562825788	0.640258337869888	0.0000529749415805127
Chr1	8325000	8350000	3	3050000	3075000	1.17943832707766	1.86041584045885	0.657525146901025	0.0000267757385459031
Chr1	8325000	8350000	3	3075000	3100000	1.15701786406924	1.85403010982084	0.680253534339056	0.00000941684395187825
Chr1	8325000	8350000	3	3100000	3125000	1.15308858348423	1.85247738294037	0.683952579539795	0.00000996894866655662
Chr1	8325000	8350000	3	3125000	3150000	1.16021502301516	1.8459044509825	0.669935671852814	0.000023694248832962
Chr1	8325000	8350000	3	3150000	3175000	1.17918698480852	1.85287232870965	0.651970970580462	0.0000524968731543816
Chr1	8325000	8350000	3	3175000	3200000	1.2035782798892	1.83257781217317	0.606544480474811	0.00023800392012229
Chr1	8325000	8350000	3	3200000	3225000	1.23077900223167	1.82016163462586	0.564494834997748	0.000886997188377447
Chr1	8325000	8350000	3	3225000	3250000	1.2595310712789	1.81612691768301	0.527978314782202	0.00322878282053812
Chr1	8325000	8350000	3	3250000	3275000	1.24016271743342	1.79687914177028	0.534963952305305	0.00263791660834223
Chr1	8325000	8350000	3	3275000	3300000	1.26037722463483	1.82520220620629	0.534200712944376	0.00254301781207709
Chr1	8325000	8350000	3	3300000	3325000	1.2638714907538	1.83383078024715	0.537010738897717	0.00256880118538551
Chr1	8325000	8350000	3	3325000	3350000	1.25601187708135	1.83205511018608	0.54461279521844	0.00234862031222893
Chr1	8325000	8350000	3	3350000	3375000	1.26786243642867	1.8461277512586	0.542104169332757	0.00313420787696393
Chr1	8325000	8350000	3	3375000	3400000	1.29013728239979	1.85618829255508	0.52481847575026	0.00575278780203839
Chr1	8325000	8350000	3	3400000	3425000	1.31888006915028	1.84480916256668	0.48415820278541	0.0122548613716367
Chr1	8325000	8350000	3	3425000	3450000	1.35804739280812	1.86758840748187	0.459642711323484	0.0225049887747131
Chr1	8325000	8350000	3	3450000	3475000	1.37833597424562	1.84856039215441	0.423474583994053	0.0476254955764906
Chr1	8325000	8350000	3	3475000	3500000	1.38481974279406	1.86152020948151	0.426783080944149	0.049904643914007
Chr1	8325000	8350000	4	15525000	15550000	1.09991955937324	1.53594841740548	0.481731747340713	0.00816596467605374
Chr1	8325000	8350000	4	15550000	15575000	1.09112116222384	1.53805765565371	0.495298272327638	0.00493456031479756
Chr1	8325000	8350000	4	15575000	15600000	1.06151372650131	1.54969735826748	0.545863470904345	0.00102422995182331
Chr1	8325000	8350000	4	15600000	15625000	1.07372610133875	1.55734483913414	0.536462411630086	0.00167506698092834
Chr1	8325000	8350000	4	15625000	15650000	1.09145136230182	1.57351261583998	0.527740903876229	0.00508361474196107
Chr1	8325000	8350000	4	15650000	15675000	1.11012156465998	1.56144793530302	0.49216679655942	0.0131101599373427
Chr1	8325000	8350000	4	15675000	15700000	1.13825667328695	1.56552690097059	0.459822381491799	0.0302749004224058
Chr1	8325000	8350000	5	4375000	4400000	1.19287169646679	1.59358085627214	0.417833344278732	0.0462824137967991
Chr1	8325000	8350000	5	4400000	4425000	1.18651671949725	1.59243362555073	0.424500810516711	0.0340630902064805
Chr1	8325000	8350000	5	4425000	4450000	1.17336821026479	1.59918244660701	0.446678730449828	0.0201235469298146
Chr1	8325000	8350000	5	4450000	4475000	1.14609843331323	1.58856970537032	0.470997439831555	0.0108613331253747
Chr1	8325000	8350000	5	4475000	4500000	1.12180251859341	1.58863636198437	0.501970203175475	0.0042041586880836
Chr1	8325000	8350000	5	4500000	4525000	1.0993421181751	1.57545893460593	0.519131723356524	0.00247351092118696
Chr1	8325000	8350000	5	4525000	4550000	1.09349935181145	1.56696357801134	0.519019281462165	0.0024806241655162
Chr1	8325000	8350000	5	4550000	4575000	1.08016635904613	1.55882606565685	0.529206438141835	0.00191202679288379
Chr1	8325000	8350000	5	4575000	4600000	1.08722949915945	1.55802070358988	0.519057899078024	0.00274715222642184
Chr1	8325000	8350000	5	4600000	4625000	1.09232861375879	1.56119849158954	0.515247035190112	0.00330726519940915
Chr1	8325000	8350000	5	4625000	4650000	1.07814979789659	1.56564889024034	0.538203072813518	0.00148770523512096
Chr1	8325000	8350000	5	4650000	4675000	1.05220184390522	1.57539760547387	0.582304504608024	0.000355102745248019
Chr1	8325000	8350000	5	4675000	4700000	1.04167077747009	1.57326585748941	0.594863101951733	0.000218218362863576
Chr1	8325000	8350000	5	4700000	4725000	1.00056418579888	1.5479101973945	0.629508056870862	0.0000544409100943835
Chr1	8325000	8350000	5	4800000	4825000	1.01960894043427	1.54463942389078	0.599254170131036	0.000181498940014078
Chr1	8325000	8350000	5	4825000	4850000	1.02497879165196	1.56480921578832	0.610392713520825	0.000110427492632602
Chr1	8325000	8350000	5	4850000	4875000	1.06678198830383	1.59793542537447	0.582943736739495	0.000268985054226906
Chr1	8325000	8350000	5	4875000	4900000	1.09911613589484	1.61259607311583	0.553041280263402	0.000737954097235538
Chr1	8325000	8350000	5	4900000	4925000	1.08979756992909	1.63040048669997	0.581166208227468	0.000470621088287596
Chr1	8325000	8350000	5	4925000	4950000	1.15018840679255	1.64154340392472	0.513182695190714	0.00333755834457054
Chr1	8325000	8350000	5	4950000	4975000	1.17386350231778	1.63400466629987	0.477147442861802	0.0109097913363439
Chr1	8325000	8350000	5	4975000	5000000	1.19038020109159	1.60393433137309	0.430192639626738	0.0388328529251314
Chr1	8350000	8375000	1	9900000	9925000	62.9788206340904	41.3362833080288	-0.607458064495196	0.000792177070004827
Chr1	8350000	8375000	3	225000	250000	1.17704924314956	1.61379574482225	0.455283312523361	0.032778726826683
Chr1	8350000	8375000	3	250000	275000	1.18531679305956	1.62978313315382	0.459407313451842	0.0273910589576659
Chr1	8350000	8375000	3	275000	300000	1.18989994275819	1.61719957523644	0.442657465634227	0.047093370347152
Chr1	8350000	8375000	3	1675000	1700000	1.3387394691008	1.86052470228835	0.47483431895455	0.0154682813868178
Chr1	8350000	8375000	3	1700000	1725000	1.34964680023554	1.87397986522442	0.473523545824543	0.0166742322638177
Chr1	8350000	8375000	3	1725000	1750000	1.34010343180341	1.88942909399744	0.495606023525501	0.00845642939039236
Chr1	8350000	8375000	3	1750000	1775000	1.3340555630098	1.88596480638982	0.499483998837043	0.00743696356812801
Chr1	8350000	8375000	3	1775000	1800000	1.35410049859109	1.90605469206749	0.493254699547315	0.0091309053735102
Chr1	8350000	8375000	3	1800000	1825000	1.35403641121993	1.90962233466584	0.496020810420605	0.00863211239452385
Chr1	8350000	8375000	3	1825000	1850000	1.36887556810564	1.94323459058344	0.505468765622998	0.00653819081376448
Chr1	8350000	8375000	3	1850000	1875000	1.34362559126342	1.88746339119812	0.490317483401947	0.0107804854811686
Chr1	8350000	8375000	3	1875000	1900000	1.33000302738665	1.86556467990744	0.488182850232783	0.0120101017353195
Chr1	8350000	8375000	3	1900000	1925000	1.33268649453619	1.86627230516179	0.485822067037361	0.012969565049607
Chr1	8350000	8375000	3	1925000	1950000	1.34135454389621	1.84039385943195	0.456323930294264	0.0273449915889944
Chr1	8350000	8375000	3	1950000	1975000	1.34876066484384	1.84446739136472	0.451569916266024	0.0279678864435159
Chr1	8350000	8375000	3	1975000	2000000	1.37585435141302	1.85405204507017	0.430353988655607	0.0381071613158205
Chr1	8350000	8375000	3	2000000	2025000	1.41159866320591	1.90605545884689	0.433260127719843	0.0357862829974993
Chr1	8350000	8375000	3	2025000	2050000	1.42715290929721	1.92199063700801	0.429461390407665	0.0375223740096498
Chr1	8350000	8375000	3	2700000	2725000	1.26774260467029	1.70667163577859	0.428923651512238	0.044121898169673
Chr1	8350000	8375000	3	2725000	2750000	1.26777782603651	1.71004299601626	0.431730659601773	0.0419911088112527
Chr1	8350000	8375000	3	2750000	2775000	1.26758830976719	1.72739886195965	0.446514984509553	0.0291827161127077
Chr1	8350000	8375000	3	2775000	2800000	1.29128998600581	1.77571140111525	0.459584101412404	0.0213392016126562
Chr1	8350000	8375000	3	2800000	2825000	1.29665246342226	1.79602453504353	0.470015206896697	0.0154615667638329
Chr1	8350000	8375000	3	2825000	2850000	1.28931214014664	1.80334069505267	0.484070402953921	0.0108215630175847
Chr1	8350000	8375000	3	2850000	2875000	1.28059283318536	1.83718531296242	0.520685314277535	0.00364769535836597
Chr1	8350000	8375000	3	2875000	2900000	1.26509421672864	1.86603803556706	0.56073356072297	0.000906538243269351
Chr1	8350000	8375000	3	2900000	2925000	1.22724745349001	1.8362846192088	0.581363516810921	0.000450791653723602
Chr1	8350000	8375000	3	2925000	2950000	1.21549186928802	1.82487903678801	0.586260594376268	0.000424040929742448
Chr1	8350000	8375000	3	2950000	2975000	1.21322092348707	1.83050268303611	0.593397603916236	0.000336739881111539
Chr1	8350000	8375000	3	2975000	3000000	1.20126200624401	1.82373875420565	0.602348231657606	0.000248633719580935
Chr1	8350000	8375000	3	3000000	3025000	1.18384749619094	1.83690123201702	0.633790812286269	0.000073387615637474
Chr1	8350000	8375000	3	3025000	3050000	1.17566112594796	1.83886957919152	0.645346885181329	0.0000477151604662494
Chr1	8350000	8375000	3	3050000	3075000	1.16050377838133	1.86046529536692	0.680912259225809	0.0000108143885424913
Chr1	8350000	8375000	3	3075000	3100000	1.15631735302319	1.85808889918946	0.684282126292195	0.00000877247996033068
Chr1	8350000	8375000	3	3100000	3125000	1.14691675551907	1.86754293710716	0.70338072996867	0.00000369308021713034
Chr1	8350000	8375000	3	3125000	3150000	1.15723860884143	1.85254785564308	0.678824449518706	0.0000111258393567001
Chr1	8350000	8375000	3	3150000	3175000	1.15957957850131	1.84377702295188	0.669062362834506	0.000023694248832962
Chr1	8350000	8375000	3	3175000	3200000	1.18233412238294	1.86691274725741	0.659016710438899	0.0000524968731543816
Chr1	8350000	8375000	3	3200000	3225000	1.20801193849309	1.83683675417701	0.604588702471668	0.00023800392012229
Chr1	8350000	8375000	3	3225000	3250000	1.24140662936797	1.83524724974904	0.563998684815061	0.000886997188377447
Chr1	8350000	8375000	3	3250000	3275000	1.23718344501051	1.81165668168511	0.550250149421835	0.00159534478762135
Chr1	8350000	8375000	3	3275000	3300000	1.25905131561459	1.82559361397074	0.536028565415323	0.00263791660834223
Chr1	8350000	8375000	3	3300000	3325000	1.26101927204206	1.859280844158	0.560154381226799	0.00123518357919517
Chr1	8350000	8375000	3	3325000	3350000	1.2551250145327	1.86876845219177	0.574256756080235	0.00113654505869517
Chr1	8350000	8375000	3	3350000	3375000	1.26036422229261	1.86108047050495	0.562299730299027	0.00150438813029752
Chr1	8350000	8375000	3	3375000	3400000	1.26350929630969	1.83382048753614	0.537416141606958	0.00334145534868172
Chr1	8350000	8375000	3	3400000	3425000	1.29038278203668	1.83020976158485	0.504209912821388	0.00725318410468448
Chr1	8350000	8375000	3	3425000	3450000	1.33092298900792	1.84104926458826	0.468101137018786	0.0174012019309851
Chr1	8350000	8375000	3	3450000	3475000	1.36108255467485	1.82491773458231	0.423076855978584	0.047789439012359
Chr1	8350000	8375000	4	15525000	15550000	1.10679215698499	1.52091513837769	0.45855533230013	0.0160509352815182
Chr1	8350000	8375000	4	15550000	15575000	1.09174717931831	1.5298819374594	0.486781519255856	0.00734867537969558
Chr1	8350000	8375000	4	15575000	15600000	1.05038735545035	1.53663298352234	0.548851171961174	0.000868527732280499
Chr1	8350000	8375000	4	15600000	15625000	1.06007385548017	1.57314238828205	0.569484476857006	0.00062608508020604
Chr1	8350000	8375000	4	15625000	15650000	1.05312070007175	1.57168334589165	0.577639784885999	0.00167506698092834
Chr1	8350000	8375000	4	15650000	15675000	1.07621714214131	1.56649463613148	0.541570638211523	0.00480070144133771
Chr1	8350000	8375000	4	15675000	15700000	1.12008946117342	1.54848117875439	0.467239883208239	0.0158229023216612
Chr1	8350000	8375000	5	4425000	4450000	1.14148396834308	1.54599105919805	0.437621378201688	0.0273494347616279
Chr1	8350000	8375000	5	4450000	4475000	1.11461514942081	1.53816334156467	0.464663047753907	0.0126468303308317
Chr1	8350000	8375000	5	4475000	4500000	1.09647243129994	1.55147020493896	0.500766452371071	0.00507483287731442
Chr1	8350000	8375000	5	4500000	4525000	1.09183790479742	1.55491291167302	0.510075091047587	0.00336387411120953
Chr1	8350000	8375000	5	4525000	4550000	1.08505618978684	1.55179193853338	0.516165381771209	0.00257293170592
Chr1	8350000	8375000	5	4550000	4575000	1.08435605559562	1.56732565108478	0.531466413823697	0.00169514486846558
Chr1	8350000	8375000	5	4575000	4600000	1.06656841655266	1.55204573676051	0.541194560111456	0.00134140800213093
Chr1	8350000	8375000	5	4600000	4625000	1.06348158266596	1.54152926026431	0.535567224988604	0.00163655402560275
Chr1	8350000	8375000	5	4625000	4650000	1.07151729913338	1.55906616162725	0.541027010732728	0.00142953414156512
Chr1	8350000	8375000	5	4650000	4675000	1.03735549604701	1.56851855797241	0.59649221599611	0.000191687706301423
Chr1	8350000	8375000	5	4675000	4700000	1.02132061059369	1.55902542859008	0.610208634611659	0.000128484697659634
Chr1	8350000	8375000	5	4800000	4825000	1.00582226028534	1.52582908742595	0.601217982948303	0.000158603798316744
Chr1	8350000	8375000	5	4850000	4875000	1.03897658563499	1.59358977374733	0.617117152556121	0.0000903075328354589
Chr1	8350000	8375000	5	4875000	4900000	1.0532880672077	1.62361813155489	0.62431229862962	0.0000785888222432765
Chr1	8350000	8375000	5	4900000	4925000	1.07821139142623	1.65076241817403	0.614492441939399	0.000158494602509653
Chr1	8350000	8375000	5	4925000	4950000	1.11043145551748	1.62790874241929	0.551899485777734	0.000855582210065305
Chr1	8350000	8375000	5	4950000	4975000	1.17057018213463	1.63551812524094	0.482536313271319	0.0075150468599005
Chr1	8350000	8375000	5	4975000	5000000	1.17545340472933	1.6237780277487	0.466137076667409	0.0146097727971088
Chr1	8375000	8400000	1	8675000	8700000	111.23491355623	80.4399287048817	-0.467625973051947	0.00398677787151603
Chr1	8375000	8400000	1	8700000	8725000	94.3163696083674	67.1496606219835	-0.490128079477597	0.00251840672033718
Chr1	8375000	8400000	3	200000	225000	1.15884704437862	1.58541553793613	0.452170862435609	0.0399105793010049
Chr1	8375000	8400000	3	225000	250000	1.16083532911608	1.58086009735196	0.445546365519991	0.046452742044613
Chr1	8375000	8400000	3	250000	275000	1.16772026280068	1.60041233233977	0.454748944961826	0.032778726826683
Chr1	8375000	8400000	3	275000	300000	1.17778154511403	1.60517238975018	0.44665627298618	0.035271841559479
Chr1	8375000	8400000	3	1625000	1650000	1.33431764936583	1.83902650751831	0.462840117505193	0.0278825283074244
Chr1	8375000	8400000	3	1650000	1675000	1.31806637775379	1.84957510098294	0.488770855270216	0.0113416453139537
Chr1	8375000	8400000	3	1675000	1700000	1.32438155064019	1.88516680872417	0.509373367357087	0.00573896097880161
Chr1	8375000	8400000	3	1700000	1725000	1.31217141704406	1.84870863183772	0.49456166438616	0.00875554459383325
Chr1	8375000	8400000	3	1725000	1750000	1.31579029797095	1.86932242190297	0.506585847371614	0.0058789660304214
Chr1	8375000	8400000	3	1750000	1775000	1.32645910075098	1.91004872471072	0.526029248349698	0.00312969104947245
Chr1	8375000	8400000	3	1775000	1800000	1.32322771715595	1.93544152056174	0.548601357672289	0.00145739911946263
Chr1	8375000	8400000	3	1800000	1825000	1.3482681171529	1.93506758288015	0.521276533875236	0.00382425360761122
Chr1	8375000	8400000	3	1825000	1850000	1.35084246993201	1.95218759642164	0.531232253137649	0.00280803978533108
Chr1	8375000	8400000	3	1850000	1875000	1.31072945961851	1.91397323024815	0.54620071411372	0.00164890016368333
Chr1	8375000	8400000	3	1875000	1900000	1.29947104149706	1.88977624568565	0.540290941854109	0.0021181687038696
Chr1	8375000	8400000	3	1900000	1925000	1.29439136954773	1.90456117380873	0.557184733848443	0.00119898965197922
Chr1	8375000	8400000	3	1925000	1950000	1.3153522844421	1.85235600157463	0.493912153376773	0.0103660834419969
Chr1	8375000	8400000	3	1950000	1975000	1.34166275788114	1.87780651967361	0.485026342776848	0.0132484274388671
Chr1	8375000	8400000	3	1975000	2000000	1.34828293073197	1.91142482292934	0.503525188588608	0.00750554778093451
Chr1	8375000	8400000	3	2000000	2025000	1.37890909771742	1.94178406527299	0.493855423070593	0.00934649665891593
Chr1	8375000	8400000	3	2025000	2050000	1.40164961567553	1.97282588730581	0.493137886377962	0.00800175040152293
Chr1	8375000	8400000	3	2050000	2075000	1.42290035076163	1.99466445224877	0.487311442975084	0.00839336148988191
Chr1	8375000	8400000	3	2075000	2100000	1.45293371984002	2.00128923999124	0.461960799073048	0.0157695689743638
Chr1	8375000	8400000	3	2100000	2125000	1.42852377026178	1.94644881922841	0.446319367791194	0.0239973842343965
Chr1	8375000	8400000	3	2675000	2700000	1.25899363693678	1.7003524125066	0.433562796608051	0.0394933303071627
Chr1	8375000	8400000	3	2700000	2725000	1.26358567141305	1.71135546361791	0.437615968761929	0.034274439468929
Chr1	8375000	8400000	3	2725000	2750000	1.26349969351948	1.73354502618815	0.456299994495028	0.0222286425684292
Chr1	8375000	8400000	3	2750000	2775000	1.25697970456178	1.72643502728572	0.45783468486651	0.0212202366150434
Chr1	8375000	8400000	3	2775000	2800000	1.27402262637183	1.78492738811303	0.486474485992678	0.0098779042769123
Chr1	8375000	8400000	3	2800000	2825000	1.26935591020572	1.79161829064283	0.497166661814695	0.00705241063356836
Chr1	8375000	8400000	3	2825000	2850000	1.26671984277341	1.81926421409098	0.522257600127518	0.00293569191584749
Chr1	8375000	8400000	3	2850000	2875000	1.27281708537179	1.85623534050344	0.544354525767548	0.00157136928926705
Chr1	8375000	8400000	3	2875000	2900000	1.25755812586216	1.87328787570859	0.574947536700694	0.000533501932654667
Chr1	8375000	8400000	3	2900000	2925000	1.24161415665985	1.84841208612674	0.574069515852211	0.000572428648881339
Chr1	8375000	8400000	3	2925000	2950000	1.24161466833295	1.86859754838949	0.589738373613339	0.000340366398605857
Chr1	8375000	8400000	3	2950000	2975000	1.23670990389326	1.86544586939129	0.593013371551562	0.000359228170108276
Chr1	8375000	8400000	3	2975000	3000000	1.21353768561997	1.86032538010807	0.616336066763139	0.000149987972487161
Chr1	8375000	8400000	3	3000000	3025000	1.19786561484689	1.86386537661692	0.637831595357665	0.0000654944471042015
Chr1	8375000	8400000	3	3025000	3050000	1.18733801426154	1.85387506446022	0.642813318394217	0.0000531769036108947
Chr1	8375000	8400000	3	3050000	3075000	1.16942909099414	1.90458531808015	0.703672530826698	0.00000413551815773236
Chr1	8375000	8400000	3	3075000	3100000	1.17506140767857	1.91788438257918	0.7067795990534	0.00000381132787219554
Chr1	8375000	8400000	3	3100000	3125000	1.15546854535356	1.9300231040988	0.74014013124949	0.000000792559211777574
Chr1	8375000	8400000	3	3125000	3150000	1.15210862650664	1.89214216850464	0.71574374384786	0.00000221050308908155
Chr1	8375000	8400000	3	3150000	3175000	1.14181775701284	1.87977349178782	0.719226427337059	0.00000407944899963564
Chr1	8375000	8400000	3	3175000	3200000	1.16044347103134	1.89423305938599	0.706937599520384	0.0000112939619442106
Chr1	8375000	8400000	3	3200000	3225000	1.18243290192532	1.85012102618794	0.645861329095657	0.0000524968731543816
Chr1	8375000	8400000	3	3225000	3250000	1.22138937321686	1.85715105126716	0.604567963478552	0.00023800392012229
Chr1	8375000	8400000	3	3250000	3275000	1.23653874105616	1.84707852698195	0.578937762165566	0.000607362148080304
Chr1	8375000	8400000	3	3275000	3300000	1.24728989879187	1.84931562971902	0.568194656424866	0.000906692215853969
Chr1	8375000	8400000	3	3300000	3325000	1.24867086351965	1.87602296872024	0.587284243468841	0.000862764259080713
Chr1	8375000	8400000	3	3325000	3350000	1.25842425390716	1.89263124957801	0.588774969692304	0.000853801916437845
Chr1	8375000	8400000	3	3350000	3375000	1.27234664168349	1.89315082185963	0.573297574915697	0.00113654505869517
Chr1	8375000	8400000	3	3375000	3400000	1.26949590268822	1.86036581630401	0.551330597426087	0.0021082965206259
Chr1	8375000	8400000	3	3400000	3425000	1.28837707526759	1.83935942853629	0.513648528321843	0.00586597560192574
Chr1	8375000	8400000	3	3425000	3450000	1.31204025977396	1.8509543276888	0.496457307604227	0.00865951295174316
Chr1	8375000	8400000	3	3450000	3475000	1.35927411114066	1.83587565171873	0.43363192560497	0.0345843731507434
Chr1	8375000	8400000	4	15400000	15425000	1.15308312042191	1.56371987478695	0.439485577058587	0.0258513284369955
Chr1	8375000	8400000	4	15525000	15550000	1.1096532547114	1.52254443971061	0.456375405270912	0.0182556582596077
Chr1	8375000	8400000	4	15550000	15575000	1.07086471937332	1.53294825491212	0.517532761009852	0.00281428778947258
Chr1	8375000	8400000	4	15575000	15600000	1.035083634213	1.55957951707752	0.591409770731863	0.000232645269529905
Chr1	8375000	8400000	4	15600000	15625000	1.04563569412275	1.59142563745994	0.60593945040064	0.000269862724671603
Chr1	8375000	8400000	4	15625000	15650000	1.04730028368152	1.58259768463942	0.595619398150685	0.00062608508020604
Chr1	8375000	8400000	4	15650000	15675000	1.07543202062295	1.567098463217	0.543179496296065	0.00167506698092834
Chr1	8375000	8400000	4	15675000	15700000	1.12940302124063	1.5597147310887	0.465721791228317	0.0134257172096386
Chr1	8375000	8400000	4	15700000	15725000	1.1586200760367	1.57156311777164	0.439792646722381	0.0282502104686618
Chr1	8375000	8400000	5	4425000	4450000	1.15337421238025	1.54411337945601	0.420918017624065	0.0441848115751471
Chr1	8375000	8400000	5	4450000	4475000	1.10680254717	1.52763927325408	0.464906045768841	0.0136240529939022
Chr1	8375000	8400000	5	4475000	4500000	1.09806875573789	1.52622180438653	0.474996251194123	0.00956572534452258
Chr1	8375000	8400000	5	4500000	4525000	1.09321169183218	1.54158178720491	0.495838637743537	0.00565838159443792
Chr1	8375000	8400000	5	4525000	4550000	1.06322489680504	1.55017463071106	0.543983954826109	0.00114769941471874
Chr1	8375000	8400000	5	4550000	4575000	1.06096759929257	1.54714551148445	0.544228292211376	0.00107887279054768
Chr1	8375000	8400000	5	4575000	4600000	1.05712449694463	1.53121314210399	0.53452982526782	0.00160648247634407
Chr1	8375000	8400000	5	4600000	4625000	1.05239473297466	1.54808513844909	0.556808882848123	0.000810238804365819
Chr1	8375000	8400000	5	4625000	4650000	1.04678029255839	1.54967681161078	0.566008701219901	0.000576254035763307
Chr1	8375000	8400000	5	4650000	4675000	1.02507375271084	1.56729660555067	0.612550517297418	0.000106932841577902
Chr1	8375000	8400000	5	4675000	4700000	1.01292786582562	1.57236743831686	0.634406954464623	0.0000446015519724303
Chr1	8375000	8400000	5	4875000	4900000	1.02121519883527	1.62884315569043	0.673560776012786	0.00000976876815158504
Chr1	8375000	8400000	5	4900000	4925000	1.06102574521116	1.65510662696158	0.641464499907015	0.0000463930600818023
Chr1	8375000	8400000	5	4925000	4950000	1.10884366928309	1.66174634671334	0.583644201222681	0.000294013939428932
Chr1	8375000	8400000	5	4950000	4975000	1.13722267561022	1.65870503232071	0.544542583521175	0.00105728585591161
Chr1	8375000	8400000	5	4975000	5000000	1.15300547958963	1.65643875890045	0.522685496412842	0.00289209911355718
Chr1	8375000	8400000	5	5000000	5025000	1.18252578670565	1.62160003271449	0.455546379037936	0.0192276617746942
Chr1	8400000	8425000	3	200000	225000	1.13885285941084	1.57716587165847	0.469753035499155	0.0232800152039546
Chr1	8400000	8425000	3	225000	250000	1.14413476346073	1.60949628528103	0.492352255166245	0.012293357347429
Chr1	8400000	8425000	3	250000	275000	1.15472205019241	1.59865404514097	0.469312141385926	0.024586211145963
Chr1	8400000	8425000	3	275000	300000	1.17280617644824	1.64405254073546	0.487291799104899	0.0159292551671134
Chr1	8400000	8425000	3	300000	325000	1.17715571682961	1.64888792831384	0.486188168974514	0.0164936525138611
Chr1	8400000	8425000	3	1600000	1625000	1.3517585964758	1.93162951792494	0.514980883900139	0.00533836059257625
Chr1	8400000	8425000	3	1625000	1650000	1.33605428092965	1.92270488561679	0.525158719090762	0.00389643218129018
Chr1	8400000	8425000	3	1650000	1675000	1.32307732444591	1.90394551249429	0.52509481256219	0.00377008475859939
Chr1	8400000	8425000	3	1675000	1700000	1.31723693027508	1.89925200136027	0.527916476249698	0.0032780153813664
Chr1	8400000	8425000	3	1700000	1725000	1.30794924978516	1.88289531005117	0.525646224208197	0.00341409071334559
Chr1	8400000	8425000	3	1725000	1750000	1.29837132724563	1.9178474467773	0.562784921807466	0.000868200417886702
Chr1	8400000	8425000	3	1750000	1775000	1.31951010334177	1.95740923743452	0.568943015879828	0.000691016279680288
Chr1	8400000	8425000	3	1775000	1800000	1.31863997073751	1.9707052886877	0.579661324837441	0.000460560217003116
Chr1	8400000	8425000	3	1800000	1825000	1.33483438969351	2.02649267781102	0.602324201953886	0.000198599627112401
Chr1	8400000	8425000	3	1825000	1850000	1.33913528938252	2.00654253268677	0.583410017470037	0.000430889507364574
Chr1	8400000	8425000	3	1850000	1875000	1.28902602193575	2.00002656044853	0.633737771096895	0.0000603779000609885
Chr1	8400000	8425000	3	1875000	1900000	1.28498784192874	1.97022966408942	0.616609101110828	0.000121559576212917
Chr1	8400000	8425000	3	1900000	1925000	1.26345277504718	1.94821619704358	0.624782044084005	0.000090984141204938
Chr1	8400000	8425000	3	1925000	1950000	1.25850545633925	1.95958348470395	0.638835566386338	0.0000532883525357076
Chr1	8400000	8425000	3	1950000	1975000	1.28471462685913	1.93481083518839	0.59074459245607	0.000369134534761563
Chr1	8400000	8425000	3	1975000	2000000	1.31213749682777	1.94810838768362	0.570155041827701	0.000770444227067673
Chr1	8400000	8425000	3	2000000	2025000	1.33336263366836	1.97543913996076	0.567104197416209	0.000902363291866805
Chr1	8400000	8425000	3	2025000	2050000	1.36809412973964	2.00010144194271	0.547905676851844	0.00182124004063421
Chr1	8400000	8425000	3	2050000	2075000	1.40713826422785	2.07429938707143	0.559860042201475	0.00112696224709765
Chr1	8400000	8425000	3	2075000	2100000	1.45276429151104	2.11500498855924	0.541860418976437	0.00207339558664762
Chr1	8400000	8425000	3	2100000	2125000	1.41914446878804	2.06322069448192	0.539876685699393	0.00190412376084946
Chr1	8400000	8425000	3	2125000	2150000	1.38997698129523	1.97598731616163	0.507512694905762	0.00494862045578485
Chr1	8400000	8425000	3	2650000	2675000	1.26404073145736	1.69457110562393	0.422877222247394	0.0488392358973841
Chr1	8400000	8425000	3	2675000	2700000	1.24862974296676	1.6876568442782	0.434675849860241	0.0365037467245043
Chr1	8400000	8425000	3	2700000	2725000	1.25499192436433	1.71936748584867	0.454199848809262	0.0224705624480864
Chr1	8400000	8425000	3	2725000	2750000	1.26465580886668	1.77414466151621	0.488378858255842	0.00832699547967958
Chr1	8400000	8425000	3	2750000	2775000	1.26259791959028	1.76949029781202	0.486938572372781	0.00923392979637382
Chr1	8400000	8425000	3	2775000	2800000	1.2767655364739	1.81611273117659	0.508360142744558	0.00469198699643416
Chr1	8400000	8425000	3	2800000	2825000	1.25799856653588	1.83746356995615	0.546585368678971	0.00136534586967218
Chr1	8400000	8425000	3	2825000	2850000	1.24953383897307	1.86905631540966	0.580920066734045	0.00038276413937663
Chr1	8400000	8425000	3	2850000	2875000	1.2589574838297	1.90162775704188	0.595005304073151	0.000230293172917898
Chr1	8400000	8425000	3	2875000	2900000	1.24383704456054	1.89046151668857	0.603940991334875	0.000180819649706832
Chr1	8400000	8425000	3	2900000	2925000	1.25394233787389	1.89295613587755	0.594169973077546	0.000275607442767433
Chr1	8400000	8425000	3	2925000	2950000	1.26149147220839	1.92910179711655	0.612798821623735	0.000137394052489381
Chr1	8400000	8425000	3	2950000	2975000	1.25267732075066	1.92176763056278	0.617419067725602	0.000133778465805669
Chr1	8400000	8425000	3	2975000	3000000	1.22664017051302	1.89974066149583	0.631090383140735	0.0000822403353712463
Chr1	8400000	8425000	3	3000000	3025000	1.21450327492906	1.90134108546509	0.64665098298551	0.0000453062150349147
Chr1	8400000	8425000	3	3025000	3050000	1.18472888280659	1.91711312689851	0.694378525597106	0.00000632255403740046
Chr1	8400000	8425000	3	3050000	3075000	1.16745311482564	1.94036404243924	0.732962737662073	0.00000112587763166105
Chr1	8400000	8425000	3	3075000	3100000	1.16514235767205	1.93143298827884	0.729165388799956	0.0000013605095273569
Chr1	8400000	8425000	3	3100000	3125000	1.14501964648433	1.95449580470692	0.771424135314353	0.000000197706795516651
Chr1	8400000	8425000	3	3125000	3150000	1.13917686771509	1.94413496301962	0.771136619031548	0.000000216785447601442
Chr1	8400000	8425000	3	3150000	3175000	1.13042813712832	1.90674400553468	0.754241883291118	0.000000782814033366135
Chr1	8400000	8425000	3	3175000	3200000	1.15888543418306	1.92359745261852	0.731068970245317	0.00000365031880915198
Chr1	8400000	8425000	3	3200000	3225000	1.18527507018042	1.88551676306019	0.669738068369917	0.000023694248832962
Chr1	8400000	8425000	3	3225000	3250000	1.21644198348596	1.90369137450126	0.646132094023193	0.0000524968731543816
Chr1	8400000	8425000	3	3250000	3275000	1.21997835994746	1.89058483328239	0.631977029195499	0.000123534793806862
Chr1	8400000	8425000	3	3275000	3300000	1.23925353299868	1.87021585781888	0.593733421853744	0.000429673596560663
Chr1	8400000	8425000	3	3300000	3325000	1.24914524194546	1.88551255600362	0.594015524432584	0.000666114787801628
Chr1	8400000	8425000	3	3325000	3350000	1.26917558270607	1.88728742420732	0.572422483683836	0.00110595986733661
[truncated: 30,260 more rows]
