# Supplementary material for: NODULIN HOMEOBOX is required for heterochromatin homeostasis in Arabidopsis
Source: Nat Commun. 2022 Aug 27;13:5058. doi: 10.1038/s41467-022-32709-y (PMC9420119; doi:10.1038/s41467-022-32709-y)
Supplement: Supplementary file 17 — Supplementary Data 14 [file 41467_2022_32709_MOESM17_ESM.xlsx]

## Sheet: Supplementary Data 14
Supplementary Data 14. Oligos used for qPCR validation and northern blot hybridization
Tested region / gene	Oligo sequence (5'-3')	Assay
ndx1-4_gLP	AAAGCTCGTGTTGGCTAAGTG	genotyping
ndx1-4_gRP	AGGTTTCTGCAAACACCAGTG	genotyping
WISC-TDNA primer	AACGTCCGCAATGTGTTATTAAGTTGTC	genotyping
AT2G40715_s	AGACACTTGAACTGCTCAGACA	DRIP/ChIP-qPCR
AT2G40715_as	GATGGGCTGTGAAACCATGA	DRIP/ChIP-qPCR
AT2TE18870_s	TGGTTTACAGTATCCTGTCGAGT	DRIP/ChIP-qPCR
AT2TE18870_as	TCCGGATAAGCAAAATTGGTGT	DRIP/ChIP-qPCR
AT5G39890_s	ACAACAACATGGCCCCTGG	DRIP/ChIP-qPCR
AT5G39890_as	GGGCAAAAGAACAGTTTCGGG	DRIP/ChIP-qPCR
AT1G42852_s	GCTCTTTCCTTTGCCTTTACCC	DRIP-qPCR
AT1G42852_as	CCCGAAGAAGATGTTGATGTGG	DRIP-qPCR
AT1G65480_s	ATGGCCAAAGAGAGGTGACT	DRIP-qPCR
AT1G65480_as	TCCTGAGGTCTTCTCCACCAA	DRIP-qPCR
AT1G68320_s	AACCCGACATAAGACGAGGG	DRIP-qPCR
AT1G68320_as	ACTCATCACTCACCTATTACCCC	DRIP-qPCR
FLC k (AT5G10140)_s	AACAGTTCCAGACGCCATTG	DRIP-qPCR
FLC k (AT5G10140)_as	TCATCTTGTAGGCTGAATCAGAG	DRIP-qPCR
FLC j (AT5G10140)_s	CGTGTGAGAATTGCATCGAG	DRIP-qPCR
FLC j (AT5G10140)_as	AAAAACGCGCAGAGAGAGAG	DRIP-qPCR
FLC i (AT5G10140)_s	CACCTTAAATCGGCGGTTG	DRIP-qPCR
FLC i (AT5G10140)_as	TACAAACGCTCGCCCTTATC	DRIP-qPCR
FLC n (AT5G10140)_s	TGGAGTTGGAACTGAGCCAC	DRIP-qPCR
FLC n (AT5G10140)_as	TTGGTTTCCTTGAAGGTTGTGT	DRIP-qPCR
FLC e (AT5G10140)_s	GTCATTTTCAATCTGCCGAAA	DRIP-qPCR
FLC e (AT5G10140)_as	AGCAGTAGCACATCTGAATTTCC	DRIP-qPCR
FLC d (AT5G10140)_s	AGCCTTTTAGAACGTGGAACC	DRIP-qPCR
FLC d (AT5G10140)_as	TCTTCCATAGAAGGAAGCGACT	DRIP-qPCR
FLC negative (AT5G10140)_s	CTCCTAAGAATAGGAAGCCGGT	DRIP-qPCR
FLC negative (AT5G10140)_as	AACTTCAAGGGCAGAAAACTCT	DRIP-qPCR
Chr3:1400583..1400714_amplicon_1_s	TCGCTGCTTAAAGGGGAAGA	DRIP-qPCR
Chr3:1400583..1400714_amplicon_1_as	TGCTTATCTCTTAATCGGCTCTGT	DRIP-qPCR
Chr3:15284220..15284451_amplicon_2_s	TAGCGTTCTCCTGTTCCTCTG	DRIP-qPCR
Chr3:15284220..15284451_amplicon_2_as	AGATAGATCATACATGGGATGTTGTG	DRIP-qPCR
Chr4:18473640..18473860_amplicon_3_s	CTCTTTGTCTGTGTTCCTCCAC	DRIP-qPCR
Chr4:18473640..18473860_amplicon_3_as	ACGAGAAACTTCCAGCACATC	DRIP-qPCR
Chr3:20175120..20175380_amplikon_4_s	AGGAGAAGGACAGCTTTGTGAG	DRIP-qPCR
Chr3:20175120..20175380_amplikon_4_as	CAGAGTTCAGATGATGCATCGG	DRIP-qPCR
Chr5:11205118..11205290_sRNA9_s	GCCGATTCTTATTACGCACC	ChIP-qPCR
Chr5:11205118..11205290_sRNA9_as	GCCCCTTTTGCTAGGTTTTC	ChIP-qPCR
Chr3:15477264..15477397_sRNA8_s	CTCATTTTGTTGTTGATGCAGG	ChIP-qPCR
Chr3:15477264..15477397_sRNA8_as	ACTGACAATCCTAACCGGG	ChIP-qPCR
Chr3:15269768..15270007_sRNA7_s	GCCTGTTGTTTACCCTTCTC	ChIP-qPCR
Chr3:15269768..15270007_sRNA7_as	CCATTTGTTCCACTTGTCCC	ChIP-qPCR
Chr3:15134507..15134719_sRNA6_s	CGGCATTGGAAGGAGGATAC	ChIP-qPCR
Chr3:15134507..15134719_sRNA6_as	TAACATCAGAAGCGGCGAC	ChIP-qPCR
ndx_sR.1_+_RT	GTTGGCTCTGGTGCAGGGTCCGAGGTATTCGCACCAGAGCCAACATAAGG	siRNA rt-PCR
ndx_sR.2_+_RT	GTTGGCTCTGGTGCAGGGTCCGAGGTATTCGCACCAGAGCCAACGGCTCG	siRNA rt-PCR
ndx_sR.3_+_RT	GTTGGCTCTGGTGCAGGGTCCGAGGTATTCGCACCAGAGCCAACAGAGTC	siRNA rt-PCR
ndx_sR.no_change_+_RT	GTTGGCTCTGGTGCAGGGTCCGAGGTATTCGCACCAGAGCCAACGCTCAC	siRNA rt-PCR
universal qPCR reverse primer	GTGCAGGGTCCGAGGT	siRNA rt-PCR
ndx_sR.1_+_qPCR	GCGGCGGGATGGGATAGCTTCTGTAG	siRNA rt-PCR
ndx_sR.2_+_qPCR	GCGGCGGTCAAGCACATGTGTAGAGT	siRNA rt-PCR
ndx_sR.3_+_qPCR	GCGGCGGTCTTCAGATCTATCGCTGC	siRNA rt-PCR
ndx_sR.no_change_+_qPCR	GCGGCGGGAATCTGACAGAAAGAGCA	siRNA rt-PCR
U6_RT	GTGCAGGGTCCGAGGTTTTGGACCATTTCTCGAT	siRNA rt-PCR
U6_qPCR_forward	GGAACGATACAGAGAAGATTAGCA	siRNA rt-PCR
Copia28_F	AGTCCTTTTGGTTGCTGAACA	transposon rt-qPCR
Copia28_R	CCGGATGTAGCAACATTCACT	transposon rt-qPCR
ATMU1_LP	TAATTTGGCTGACGGAATCAC	transposon rt-qPCR
ATMU1_RP	ATTTGGGGGAAAACAAATGAG	transposon rt-qPCR
siR1003	ATGCCAAGTTTGGCCTCACGGTCT	siRNA northern blot
U6	GCTAATCTTCTCTGTATCGTTCC	siRNA northern blot
