# Supplementary material for: NODULIN HOMEOBOX is required for heterochromatin homeostasis in Arabidopsis
Source: Nat Commun. 2022 Aug 27;13:5058. doi: 10.1038/s41467-022-32709-y (PMC9420119; doi:10.1038/s41467-022-32709-y)
Supplement: Supplementary file 18 — Supplementary Data 15 [file 41467_2022_32709_MOESM18_ESM.xlsx]

## Sheet: Supplementary Data 15
Supplementary Data 15. External datasets
Dataset	Data source	Publication
At. Col-0 sRNA loci	ENA: PRJEB22276	Hardcastle et al. 2018
At. Col-0 miRNA	https://www.mirbase.org/
At. NAD transposons	Supplementary data	Pontvianne et al. 2016
At. Col-0 chromatin states	Supplementary data	Sequeira-Mendes et al. 2014
At. Col-0 histone modifications	Supplementary data	Xu et al. 2017
At. Col-0 Hi-C	NCBI SRA: SRP064711	Liu et al. 2016
At. hcDMR reference	https://github.com/yu-z/hcDMR_caller	Zhang et al. 2018
At. cmt2 BS-seq	NCBI SRA: SRR725578	Zemach et al. 2013
At. cmt2 BS-seq	NCBI SRA: SRR725579	Zemach et al. 2013
At. cmt2 BS-seq	NCBI SRA: SRR725580	Zemach et al. 2013
At. cmt2 BS-seq	NCBI SRA: SRR869314	Stroud et al. 2013
At. cmt3 BS-seq	NCBI SRA: SRR534209	Stroud et al. 2013
At. ddm1 BS-seq	NCBI SRA: SRR534215	Stroud et al. 2013
At. drm1–2 BS-seq	NCBI SRA: SRR534222	Stroud et al. 2013
At. drm1–2 BS-seq	NCBI SRA: SRR534223	Stroud et al. 2013
At. drm2 BS-seq	NCBI SRA: SRR1168353	Zhong et al. 2014
At. drm2 BS-seq	NCBI SRA: SRR1168354	Zhong et al. 2014
At. met1 BS-seq	NCBI SRA: SRR534239	Stroud et al. 2013
At. nrpd1 BS-seq	NCBI SRA: SRR2831344	Ye et al. 2016
At. nrpd1 BS-seq	NCBI SRA: SRR534181	Stroud et al. 2013
At. nrpd1 BS-seq	NCBI SRA: SRR707460	Zhang et al. 2013
At. nrpd1 BS-seq	NCBI SRA: SRR788218	Law et al. 2013
At. nrpe1-11 BS-seq	NCBI SRA: SRR1734715	Lei et al. 2015
At. nrpe1-11 BS-seq	NCBI SRA: SRR2102628-30	Yang et al. 2016
At. nrpe1-11 BS-seq	NCBI SRA: SRR2102631-33	Yang et al. 2016
At. nrpe1-11 BS-seq	NCBI SRA: SRR974707	Dinh et al. 2014
At. nrpe1-11 BS-seq	NCBI SRA: SRR974708	Dinh et al. 2014
At. rdr2-1 BS-seq	NCBI SRA: SRR578935	Zemach et al. 2013
At. rdr2 BS-seq	NCBI SRA: SRR2831346	Ye et al. 2016
At. rdr2 BS-seq	NCBI SRA: SRR534186	Stroud et al. 2013
At. sde4-3 BS-seq	NCBI SRA: SRR974705	Dinh et al. 2014
At. sde4-3 BS-seq	NCBI SRA: SRR974706	Dinh et al. 2014
At. suv4-5-6 BS-seq	NCBI SRA: SRR534253	Stroud et al. 2013
