# Supplementary material for: NODULIN HOMEOBOX is required for heterochromatin homeostasis in Arabidopsis
Source: Nat Commun. 2022 Aug 27;13:5058. doi: 10.1038/s41467-022-32709-y (PMC9420119; doi:10.1038/s41467-022-32709-y)
Supplement: Supplementary file 19 — Supplementary Data 16 [file 41467_2022_32709_MOESM19_ESM.xlsx]

## Sheet: Contents
Supplementary Data 16. Contents of Supplementary Data 1-15 accompanying the paper
Supplementary Data 1. Description of NGS samples
Supplementary Data 2. NDX binding sites (ChIP peaks) identified in A. thaliana flag-NDX seedling
Supplementary Data 3. NDX binding sites (ChIP peaks) identified in A. thaliana NDX-GFP seedling
Supplementary Data 4. RNA-DNA hybrids (DRIP peaks) identified in A. thaliana wild-type (Col-0) seedling
Supplementary Data 5. RNA-DNA hybrids (DRIP peaks) identified in A. thaliana ndx1-4 mutant seedling
Supplementary Data 6. Differentially expressed sRNA loci (A. thaliana, ndx1-4 mutant vs. Col-0 wild type seedling)
Supplementary Data 7. Differentially expressed miRNAs (A. thaliana, ndx1-4 mutant vs. Col-0 wild type seedling)
Supplementary Data 8. Differentially expressed genes (A. thaliana, ndx1-4 mutant vs. Col-0 wild type seedling)
Supplementary Data 9. Differentially expressed transposable elements (A. thaliana, ndx1-4 mutant vs. Col-0 wild type seedling)
Supplementary Data 10. Bisulfite sequencing (BS-seq) raw data summary
Supplementary Data 11. Differentially methylated regions (DMR)
Supplementary Data 12. Hi-C alignment statistics
Supplementary Data 13. Differential Hi-C interactions
Supplementary Data 14. Oligos used for qPCR validation and northern blot hybridization
Supplementary Data 15. External datasets
