# Supplementary material for: NODULIN HOMEOBOX is required for heterochromatin homeostasis in Arabidopsis
Source: Nat Commun. 2022 Aug 27;13:5058. doi: 10.1038/s41467-022-32709-y (PMC9420119; doi:10.1038/s41467-022-32709-y)
Supplement: Supplementary file 21 — Source data [file 41467_2022_32709_MOESM21_ESM.xlsx]

## Sheet: Figure 1b
Figure 1b, ChIP-qPCR
Peak	Sample	Replica	CT	Dilution
Peak1	ChIP FLAG IP	rep1	32.056	1x
Peak1	ChIP FLAG IP	rep2	31.758	1x
Peak1	ChIP FLAG IP	rep3	32.119	1x
Peak1	ChIP FLAG input	rep1	30.922	50x
Peak1	ChIP FLAG input	rep2	30.85	50x
Peak1	ChIP FLAG input	rep3	30.593	50x
Peak1	ChIP notag IP	rep1	32.555	1x
Peak1	ChIP notag IP	rep2	32.429	1x
Peak1	ChIP notag IP	rep3	32.808	1x
Peak1	ChIP notag input	rep1	30.342	50x
Peak1	ChIP notag input	rep2	30.286	50x
Peak1	ChIP notag input	rep3	30.515	50x
Peak2	ChIP FLAG IP	rep1	34.503	1x
Peak2	ChIP FLAG IP	rep2	34.969	1x
Peak2	ChIP FLAG IP	rep3	34.78	1x
Peak2	ChIP FLAG input	rep1	32.953	10x
Peak2	ChIP FLAG input	rep2	33.664	10x
Peak2	ChIP notag IP	rep1	35.768	1x
Peak2	ChIP notag IP	rep2	35.645	1x
Peak2	ChIP notag input	rep1	32.454	20x
Peak2	ChIP notag input	rep2	32.789	20x
Peak3	ChIP FLAG IP	rep1	35.726	1x
Peak3	ChIP FLAG IP	rep2	36.099	1x
Peak3	ChIP FLAG input	rep1	34.825	10x
Peak3	ChIP FLAG input	rep2	34.294	10x
Peak3	ChIP notag IP	rep1	34.901	1x
Peak3	ChIP notag IP	rep2	35.644	1x
Peak3	ChIP notag input	rep1	31.804	20x
Peak3	ChIP notag input	rep2	31.344	20x

## Sheet: Figure 2d-h
FCS data, Figure 2d-h
"tau"	cmean	border1	cmean2	border2	cmean3	border3	cmean4	border4	cmean1	nucleolus1	cmean2	nucleolus2	cmean3	nucleolus3	cmean4	nucleolus4	cmean5	nucleolus5	cmean6	nucleolus6
1.25e-06	0.104821	1	0.291349	1	0.320797	0.999991	0.329748	1	0.17511	1	0.213946	1	0.151168	0.342795	0.135465	1	0.169196	0.338007	0.3593	1
1.375e-06	0.048689	0.464497	0.234671	0.805464	0.173174	0.539819	0.459848	1.39454	0.011709	0.0668683	0.132019	0.617067	0.440986	1	0.078017	0.575923	0.50057	1	0.124682	0.347014
1.5e-06	0.0907993	0.866232	0.066579	0.228519	0.219016	0.682718	0.245164	0.743489	0.160096	0.91426	0.116363	0.54389	0.008074	0.018309	0.203816	1.50457	0.234751	0.468967	0.180217	0.501578
1.625e-06	0.064918	0.619322	0.20414	0.700672	0.194974	0.607774	0.148762	0.451138	0.091762	0.524027	0.255198	1.19282	0.023787	0.0539398	-0.0337	-0.248794	0.086802	0.173406	0.126658	0.352513
1.75e-06	0.0868837	0.828877	0.022072	0.075758	0.112322	0.350131	0.129787	0.393595	0.134188	0.766307	0.256818	1.20039	0.170707	0.387103	-0.04351	-0.321182	0.284441	0.568234	0.078974	0.219799
1.875e-06	0.0375948	0.358657	0.158979	0.545665	0.331485	1.03331	0.251295	0.762082	0.005663	0.0323385	0.15385	0.719107	0.06241	0.141525	0.112957	0.833846	0.205509	0.41055	0.254688	0.708845
2e-06	0.0239332	0.228324	0.112755	0.38701	0.254021	0.791836	0.106372	0.322586	-0.00809	-0.0461843	0.241794	1.13016	0.184049	0.417358	0.03653	0.26966	0.108343	0.216439	0.153828	0.428132
2.25e-06	0.0106823	0.10191	0.064242	0.220499	0.070838	0.220815	0.0766507	0.232452	0.057768	0.329893	0.192865	0.901466	0.037863	0.0858605	0.13483	0.995312	0.167759	0.335136	0.221818	0.617362
2.5e-06	0.038279	0.365184	0.031661	0.10867	0.222133	0.692435	0.217155	0.658548	-0.00204	-0.0116291	0.134889	0.630482	0.071873	0.162983	0.05698	0.420622	0.029666	0.059264	0.076014	0.211562
2.75e-06	0.0889915	0.848985	-0.01021	-0.03503	0.150486	0.469096	0.144659	0.438696	-0.00156	-0.00891074	0.052461	0.245206	-0.01441	-0.0326836	0.052798	0.389756	0.049647	0.099182	0.127991	0.356223
3e-06	0.0107976	0.10301	0.068483	0.235056	0.074278	0.231538	0.192518	0.583834	0.078702	0.449442	-0.02218	-0.103685	0.053824	0.122053	0.043772	0.323126	0.12484	0.249396	0.115832	0.322382
3.25e-06	0.0219093	0.209016	0.021919	0.075233	0.29218	0.910786	0.0843474	0.255794	0.048707	0.278153	0.049313	0.230491	0.064383	0.145997	0.021756	0.160599	0.091131	0.182053	0.069236	0.192697
3.5e-06	0.0627153	0.598309	0.043332	0.148728	0.101433	0.316188	0.0178122	0.054018	-0.00513	-0.0292853	0.075319	0.352046	0.057036	0.129338	0.058185	0.429518	-0.02521	-0.05036	0.020834	0.057986
3.75e-06	0.0411266	0.392351	-0.0183	-0.0628	-0.01993	-0.06214	0.141436	0.428921	0.089803	0.512837	0.02542	0.118816	-0.02897	-0.0656828	0.063818	0.471102	0.107358	0.214472	0.089317	0.248587
4e-06	0.0577182	0.550636	0.012261	0.042082	0.048	0.149625	0.0275359	0.083506	0.076395	0.436267	0.086847	0.405928	0.014721	0.0333813	0.064452	0.475786	0.111588	0.222922	0.045727	0.127266
4.5e-06	0.0554126	0.52864	0.08018	0.275201	0.02053	0.063997	0.135308	0.410338	0.01807	0.103193	0.030349	0.141854	0.012827	0.0290871	-0.03478	-0.256742	0.084854	0.169514	0.0708	0.197051
5e-06	0.0460508	0.439328	0.006888	0.02364	-0.02951	-0.09199	0.111321	0.337594	0.025281	0.144373	0.047723	0.223061	-0.03446	-0.0781415	0.098975	0.730629	0.007784	0.01555	0.095828	0.266708
5.5e-06	0.0261818	0.249776	0.057264	0.196547	0.011863	0.03698	0.107411	0.325737	0.001629	0.00930398	0.055983	0.26167	-0.05278	-0.119691	-0.01188	-0.087692	-0.02609	-0.05212	0.08054	0.224159
6e-06	0.0583208	0.556385	0.010194	0.034987	0.125104	0.389975	0.0597551	0.181214	0.045633	0.260594	0.032671	0.152706	0.031489	0.0714057	0.015166	0.111957	-0.01139	-0.02275	0.023906	0.066536
6.5e-06	0.0550901	0.525564	-0.01004	-0.03445	-0.01666	-0.05193	0.078172	0.237066	0.020126	0.114932	-0.03684	-0.172212	0.068324	0.154935	0.006689	0.0493808	0.075313	0.150454	0.229312	0.638219
7e-06	0.00419639	0.0400339	0.047997	0.16474	-0.03376	-0.10523	0.133176	0.403872	0.000593	0.00338673	-0.0039	-0.0182233	-0.00641	-0.0145261	-0.0213	-0.157205	0.085666	0.171137	0.023206	0.064587
7.5e-06	-0.0021625	-0.0206304	0.014422	0.049499	0.047047	0.146654	-0.0149322	-0.04528	0.012322	0.0703666	0.028539	0.133393	0.042755	0.0969525	0.027359	0.201964	-0.05585	-0.11157	-0.06074	-0.16905
8e-06	-0.00187315	-0.01787	0.026868	0.09222	0.001148	0.003578	0.0439533	0.133294	0.045602	0.26042	0.036355	0.169926	0.062875	0.142578	-0.00226	-0.016674	0.006303	0.012592	0.009717	0.027044
9e-06	0.0116422	0.111067	0.035988	0.12352	0.011345	0.035365	0.0432003	0.13101	0.016364	0.0934504	0.015226	0.0711661	0.038762	0.0878989	0.041744	0.308156	0.110818	0.221384	0.036762	0.102315
1e-05	0.0233415	0.22268	0.025159	0.086355	0.034337	0.107036	0.0080401	0.024382	0.019106	0.109107	0.049861	0.233052	0.085241	0.193296	-0.03467	-0.255899	0.057644	0.115157	0.039381	0.109605
1.1e-05	0.0375329	0.358067	-0.00761	-0.02613	0.09134	0.284726	-0.0133942	-0.04062	0.024834	0.141817	-0.03473	-0.162342	0.022693	0.0514588	0.009216	0.0680344	0.040369	0.080645	0.055416	0.154234
1.2e-05	-0.0130825	-0.124808	0.006287	0.021578	-0.00542	-0.0169	-0.0482542	-0.14634	0.040116	0.229088	-0.01587	-0.0741785	0.062883	0.142597	0.005756	0.0424912	0.053288	0.106454	0.098257	0.273469
1.3e-05	0.0183614	0.175169	0.01258	0.043178	0.007269	0.022658	0.0263576	0.079933	0.040666	0.232233	-0.04521	-0.211293	0.047031	0.106649	-0.01975	-0.145826	0.017737	0.035434	-0.01999	-0.05564
1.4e-05	0.0184716	0.17622	-0.03736	-0.12822	-0.02211	-0.06893	0.034118	0.103467	0.012254	0.0699783	0.008602	0.0402085	0.065987	0.149635	0.028752	0.212245	0.031677	0.063281	-0.0059	-0.01643
1.5e-05	0.031292	0.298528	-0.00842	-0.02891	0.06831	0.212936	0.0353499	0.107203	0.032968	0.188271	-0.02451	-0.114538	-0.00026	-0.00059467	-0.03758	-0.277433	0.024731	0.049405	0.011057	0.030773
1.6e-05	0.0284638	0.271547	0.031327	0.107525	0.056762	0.176939	0.0111172	0.033714	0.020908	0.119397	0.029483	0.137804	0.023216	0.0526461	-0.00738	-0.054468	0.000117	0.000233	0.049446	0.137618
1.8e-05	0.00125883	0.0120093	0.016749	0.057487	0.079602	0.248137	-0.0111822	-0.03391	0.025	0.142766	0.020424	0.0954643	0.047274	0.1072	0.015713	0.115995	0.067338	0.134522	0.080164	0.223112
2e-05	-0.00415593	-0.0396479	-0.01438	-0.04937	0.026074	0.081277	0.0702132	0.21293	0.013545	0.0773514	0.037781	0.176592	0.009563	0.0216851	0.018143	0.133933	-0.00032	-0.00065	0.080899	0.225157
2.2e-05	0.0171019	0.163153	0.047185	0.161954	0.051304	0.159924	-0.0540917	-0.16404	0.020657	0.117967	0.034964	0.163422	-0.03449	-0.0782063	-0.00102	-0.007532	0.056603	0.113077	0.05155	0.143474
2.4e-05	0.0189471	0.180757	0.049912	0.171312	0.077434	0.241377	0.0185575	0.056278	0.022921	0.130897	0.00031	0.00145088	-0.0151	-0.0342494	0.007385	0.0545142	0.010252	0.020481	0.01791	0.049848
2.6e-05	0.0203386	0.194032	0.052043	0.178628	0.054875	0.171057	-0.0228259	-0.06922	0.027747	0.158457	0.032908	0.153812	-0.00192	-0.00434565	-0.0336	-0.247998	0.019193	0.038342	-0.01297	-0.0361
2.8e-05	-0.00466257	-0.0444813	0.0501	0.171958	0.011973	0.037321	0.0558745	0.169446	0.015057	0.0859854	0.008569	0.0400525	0.005822	0.0132022	0.010224	0.0754748	0.043804	0.087507	0.04514	0.125634
3e-05	0.0306604	0.292502	0.054947	0.188596	0.066016	0.205785	-0.0149277	-0.04527	0.017402	0.0993798	0.015729	0.0735186	0.043538	0.0987292	0.023131	0.17075	0.045405	0.090706	0.048624	0.135328
3.2e-05	-0.00365028	-0.0348239	0.059487	0.204176	0.042392	0.132144	-0.0011103	-0.00337	0.023584	0.134681	-0.00099	-0.00460638	-0.00331	-0.00751269	0.032197	0.237674	0.039286	0.078483	0.001494	0.004158
3.6e-05	-0.0008251	-0.00787155	0.011141	0.038241	0.010929	0.034069	0.0177857	0.053937	0.02007	0.114613	-0.01001	-0.0467805	0.002213	0.00501773	0.002968	0.021912	0.027966	0.055869	-0.01337	-0.03721
4e-05	0.0112856	0.107665	0.001566	0.005373	0.049124	0.153131	0.0118193	0.035843	0.010868	0.0620621	0.019053	0.0890566	0.025096	0.0569095	0.00174	0.0128463	0.026275	0.052489	0.062968	0.175253
4.4e-05	0.0281879	0.268915	0.033628	0.115421	0.003209	0.010002	0.0105412	0.031967	0.024988	0.142701	-0.00372	-0.0173751	0.014133	0.0320495	0.013515	0.0997667	0.014497	0.02896	0.035052	0.097556
4.8e-05	0.00629965	0.0600991	0.008092	0.027776	0.028953	0.090252	0.0243038	0.073704	0.02623	0.149792	0.036668	0.171391	0.031139	0.0706122	-0.00458	-0.033836	0.016598	0.033157	-0.01637	-0.04555
5.2e-05	-0.00755747	-0.0720988	0.034044	0.11685	0.031873	0.099353	0.000838	0.002541	0.004003	0.0228601	0.033488	0.156526	0.013397	0.0303801	0.017311	0.12779	0.004942	0.009872	0.043838	0.122009
5.6e-05	-0.00533343	-0.0508813	0.016975	0.058264	-0.01822	-0.05681	0.0180592	0.054767	0.012401	0.0708206	0.008636	0.040366	-0.0092	-0.0208555	0.006687	0.0493606	0.036092	0.072101	0.012357	0.034391
6e-05	0.00323002	0.0308146	0.006662	0.022866	-0.00305	-0.00951	-0.0030494	-0.00925	0.016928	0.0966712	0.008012	0.0374475	-0.00031	-0.00070209	0.009293	0.0686019	0.009834	0.019646	0.02822	0.078542
6.4e-05	0.00372574	0.0355438	-0.00106	-0.00364	0.023974	0.074731	0.0216382	0.06562	0.01895	0.108215	0.011103	0.0518958	0.010048	0.0227851	-0.00149	-0.011017	0.013395	0.02676	0.008216	0.022865
7.2e-05	0.0111507	0.106378	0.016356	0.056139	0.014251	0.044422	0.0151832	0.046045	0.013929	0.0795449	-0.0118	-0.0551606	0.002016	0.00457146	-0.00333	-0.024572	0.003513	0.007018	0.029305	0.081561
8e-05	0.0212053	0.2023	0.001846	0.006337	0.004336	0.013518	0.0195028	0.059145	0.015181	0.0866946	0.004348	0.0203248	0.012792	0.0290066	0.005962	0.044008	0.025909	0.051759	0.011253	0.03132
8.8e-05	0.0187147	0.17854	-0.00866	-0.02973	0.02888	0.090026	-0.0110847	-0.03362	0.016586	0.0947199	0.005809	0.0271498	-0.00793	-0.0179851	0.005469	0.0403737	0.043762	0.087424	0.003483	0.009694
9.6e-05	0.00965188	0.0920796	0.013837	0.047494	0.001553	0.004842	0.0272349	0.082593	0.018047	0.103059	-0.00449	-0.0209765	0.015404	0.0349306	0.006328	0.0467124	0.026424	0.052787	0.036939	0.102808
0.000104	0.0118556	0.113103	0.018586	0.063793	0.010104	0.031496	0.0241965	0.073379	0.011794	0.0673542	0.000506	0.00236507	0.016563	0.0375592	0.007426	0.0548173	0.009866	0.01971	0.019909	0.055409
0.000112	0.00725319	0.069196	2.01e-05	6.89e-05	0.040789	0.127147	-0.0198053	-0.06006	0.016124	0.0920776	-0.01203	-0.0562226	-0.01714	-0.0388711	0.011331	0.0836445	0.013079	0.026128	0.000674	0.001877
0.00012	0.0114594	0.109324	-0.02263	-0.07766	0.023792	0.074165	0.0251689	0.076328	0.009009	0.0514495	0.017924	0.0837781	0.005957	0.0135083	0.004373	0.0322825	0.024615	0.049173	0.044188	0.122983
0.000128	0.010977	0.104721	0.012225	0.04196	0.016328	0.050896	0.0103756	0.031465	0.021782	0.124389	0.007228	0.0337828	0.008295	0.01881	0.004865	0.0359161	0.012609	0.02519	0.023541	0.06552
0.000144	0.0057954	0.0552885	0.003572	0.01226	0.014549	0.045353	-0.0029432	-0.00893	0.019863	0.11343	0.007027	0.0328452	-0.01246	-0.0282567	0.008348	0.061625	0.002699	0.005391	-0.00691	-0.01923
0.00016	-0.00036431	-0.00347555	0.00566	0.019428	0.018322	0.057113	0.0212486	0.064439	0.017567	0.100318	-0.00387	-0.018109	0.011032	0.0250164	0.003554	0.0262346	0.027973	0.055883	0.009298	0.025877
0.000176	-0.00037093	-0.0035387	0.014901	0.051145	0.023542	0.073387	0.00856	0.025959	0.012043	0.0687739	0.004511	0.0210866	0.030023	0.0680817	-0.00265	-0.019562	0.019126	0.038208	0.035034	0.097507
0.000192	-0.00037803	-0.00360644	0.006966	0.023908	0.003218	0.010031	0.0008624	0.002615	0.019539	0.111581	0.001295	0.00605204	0.004391	0.00995764	0.002052	0.0151487	0.012034	0.02404	0.030487	0.084851
0.000208	0.00848013	0.0809011	-0.00775	-0.02658	0.012819	0.03996	0.011822	0.035852	0.01306	0.0745817	0.004161	0.0194491	-0.00189	-0.00429556	-0.00016	-0.001182	0.010467	0.020911	0.005307	0.014772
0.000224	0.014505	0.138379	0.008773	0.030112	0.020004	0.062355	0.0164677	0.04994	0.013565	0.0774627	0.018568	0.0867901	0.004845	0.0109865	0.000775	0.005724	0.018144	0.036247	0.010207	0.028407
0.00024	0.0060577	0.0577909	0.008477	0.029096	0.00931	0.029023	-0.0003563	-0.00108	0.01898	0.108388	0.011107	0.0519159	-0.00871	-0.0197409	0.002152	0.0158893	0.023409	0.046765	0.018144	0.050497
0.000256	0.00881634	0.0841085	0.005457	0.01873	0.015466	0.048209	0.005508	0.016704	0.019385	0.110701	0.008439	0.0394446	-7.08e-05	-0.00016061	0.003983	0.0294001	0.018868	0.037692	0.015229	0.042385
0.000288	0.00692238	0.06604	0.010621	0.036454	0.023169	0.072222	-0.0019441	-0.0059	0.017214	0.0983034	0.016529	0.0772583	-0.00146	-0.00330113	0.014993	0.110678	0.011598	0.02317	0.015991	0.044505
0.00032	0.0115944	0.110611	0.005705	0.01958	0.021044	0.065598	-0.002792	-0.00847	0.017342	0.0990355	0.005738	0.026819	-0.00213	-0.00483213	-0.01256	-0.092718	0.006813	0.01361	0.013375	0.037224
0.000352	0.00721751	0.0688556	0.008936	0.030671	0.006931	0.021604	0.013007	0.039445	0.021045	0.12018	-0.00182	-0.00850888	0.010116	0.02294	0.00474	0.0349882	0.012925	0.025821	0.014535	0.040453
0.000384	0.00900773	0.0859344	0.005936	0.020373	0.00869	0.027089	0.0083287	0.025258	0.018742	0.107029	0.005083	0.0237595	0.011915	0.0270199	0.005504	0.040634	0.003877	0.007744	0.002591	0.007212
0.000416	0.00436699	0.0416614	0.003125	0.010724	0.023099	0.072006	0.0088852	0.026945	0.016696	0.0953458	0.007552	0.0352986	-0.00099	-0.00224778	-0.0045	-0.033184	0.013092	0.026155	0.009085	0.025285
0.000448	0.00317763	0.0303148	0.013314	0.045699	0.003847	0.011992	0.0077929	0.023633	0.009813	0.0560412	0.006523	0.0304898	0.003235	0.00733574	0.003111	0.0229658	0.00502	0.010029	0.019991	0.055637
0.00048	0.00854339	0.0815046	0.005891	0.02022	0.009058	0.028236	0.0233069	0.070681	0.007372	0.0420997	0.001619	0.00756897	-0.00106	-0.00239672	-0.00368	-0.027158	0.018923	0.037802	0.010001	0.027835
0.000512	0.00629626	0.0600668	0.002552	0.00876	0.010797	0.033655	0.0131084	0.039753	0.010612	0.0605996	0.004039	0.0188799	0.006858	0.0155511	0.002634	0.0194455	0.019209	0.038373	0.007639	0.02126
0.000576	0.00651288	0.0621334	0.005011	0.017198	0.019064	0.059428	0.0075957	0.023035	0.013309	0.0760025	0.005354	0.0250257	0.008431	0.019118	-0.00139	-0.010226	0.009578	0.019134	0.007535	0.020971
0.00064	0.00470675	0.0449027	0.002703	0.009277	0.010061	0.031361	0.005945	0.018029	0.013715	0.0783199	0.001414	0.00660774	-0.00507	-0.0114954	0.001572	0.011601	0.01938	0.038715	0.020782	0.057841
0.000704	0.0063969	0.0610269	0.001874	0.006431	0.018078	0.056352	0.0124039	0.037616	0.012926	0.0738176	0.008383	0.039184	0.007016	0.0159095	-0.00395	-0.029146	0.014953	0.029871	0.010492	0.029202
0.000768	0.00831831	0.0793573	-0.00025	-0.00086	0.015428	0.048091	0.015001	0.045492	0.01369	0.0781811	0.006138	0.0286901	0.006188	0.0140325	0.002758	0.0203623	0.00915	0.018279	0.005558	0.01547
0.000832	0.00543757	0.0518748	0.006696	0.022983	0.018592	0.057955	0.0092965	0.028193	0.013579	0.0775478	0.004448	0.0207909	3.78e-05	8.5763e-05	0.006005	0.0443285	0.015302	0.03057	0.017017	0.047362
0.000896	0.00997726	0.0951838	0.007186	0.024663	0.015892	0.049538	0.0127119	0.03855	0.009006	0.0514281	0.006558	0.0306547	0.008594	0.0194892	0.00773	0.0570603	0.010421	0.020819	0.008236	0.022922
0.00096	0.00735615	0.0701782	0.012392	0.042534	0.013648	0.042543	0.0173982	0.052762	0.014372	0.0820718	0.003355	0.0156823	0.000431	0.00097679	-0.00264	-0.019525	0.013194	0.026358	0.017367	0.048336
0.001024	0.00764964	0.0729781	0.005075	0.017418	0.013033	0.040626	0.0052691	0.015979	0.012353	0.0705465	0.006381	0.029826	-0.00088	-0.00200593	0.00028	0.0020653	0.013557	0.027084	0.010193	0.028368
0.001152	0.00634921	0.0605719	0.005317	0.018249	0.004985	0.015538	0.0159234	0.04829	0.010866	0.0620507	0.012333	0.0576444	0.00592	0.0134237	0.001352	0.0099823	0.004126	0.008242	0.004209	0.011714
0.00128	0.0101483	0.0968155	0.002397	0.008228	0.014478	0.045131	0.0146191	0.044334	0.010874	0.0620987	0.0079	0.0369253	0.007945	0.0180174	-0.00151	-0.011161	0.01205	0.024073	0.006073	0.016901
0.001408	0.00577661	0.0551093	0.011935	0.040966	0.012344	0.038479	0.0081355	0.024672	0.010311	0.0588836	0.003591	0.016785	-0.00176	-0.00398337	0.002441	0.0180176	0.016358	0.032679	0.007216	0.020085
0.001536	0.0055536	0.0529818	0.00651	0.022343	0.010968	0.034188	0.0129018	0.039126	0.010496	0.0599366	0.003997	0.0186813	0.004702	0.0106621	-0.0017	-0.012519	0.012037	0.024047	0.014885	0.041428
0.001664	0.00690407	0.0658653	0.008452	0.029009	0.017245	0.053756	0.0094202	0.028568	0.012907	0.0737091	0.006638	0.0310284	0.004587	0.0104015	5.65e-05	0.0004174	0.014254	0.028475	0.014908	0.041492
0.001792	0.0034066	0.0324992	0.003212	0.011024	0.008203	0.025571	0.0061166	0.018549	0.010586	0.0604523	0.008602	0.0402075	0.004008	0.00908977	0.003141	0.0231854	0.010645	0.021266	0.011487	0.031969
0.00192	0.0082453	0.0786608	0.008355	0.028677	0.014539	0.04532	0.0078523	0.023813	0.010444	0.0596425	0.005815	0.0271778	0.002378	0.00539167	-0.00039	-0.002865	0.016694	0.033349	0.005099	0.014192
0.002016	0.00508695	0.0485299	0.006453	0.022149	0.011529	0.035939	0.0119807	0.036333	0.01016	0.0580212	0.001691	0.00790246	0.00223	0.00505755	0.002802	0.0206816	0.009264	0.018506	0.011251	0.031315
0.002272	0.00719778	0.0686673	0.003894	0.013367	0.014504	0.045212	0.0066694	0.020226	0.012798	0.0730832	0.00508	0.0237457	0.003391	0.00768943	0.000848	0.0062571	0.010144	0.020265	0.007686	0.021393
0.002528	0.00388823	0.037094	0.005083	0.017446	0.011495	0.035831	0.0069035	0.020936	0.009487	0.0541759	0.006999	0.0327118	0.004254	0.00964765	0.002644	0.0195201	0.008308	0.016597	0.011207	0.031192
0.002784	0.00598314	0.0570796	0.00698	0.023958	0.009821	0.030614	0.0067811	0.020565	0.012238	0.0698892	0.006152	0.0287563	0.001363	0.00309128	-0.00068	-0.005049	0.008236	0.016453	0.009081	0.025274
0.00304	0.00401883	0.0383399	0.005898	0.020245	0.013256	0.04132	0.0053521	0.016231	0.009656	0.0551413	0.010087	0.047146	0.002983	0.00676507	0.001019	0.0075204	0.009934	0.019846	0.006744	0.01877
0.003296	0.00410342	0.0391469	0.003719	0.012763	0.016104	0.0502	0.0080412	0.024386	0.008751	0.0499741	0.006372	0.0297819	0.002234	0.00506676	0.000829	0.0061174	0.010499	0.020975	0.006473	0.018015
0.003552	0.00489016	0.0466525	0.001902	0.006529	0.009307	0.029013	0.0118024	0.035792	0.008867	0.0506381	0.005402	0.0252513	0.002132	0.00483351	0.002415	0.0178245	0.008377	0.016735	0.014263	0.039695
0.003808	0.00436721	0.0416635	0.006825	0.023425	0.008949	0.027895	0.0074722	0.02266	0.00946	0.0540227	0.003514	0.0164239	0.000306	0.00069429	0.00148	0.0109256	0.007881	0.015745	0.005094	0.014177
0.004064	0.0032904	0.0313907	0.005548	0.019041	0.008587	0.026768	0.0066869	0.020279	0.008737	0.0498924	0.003676	0.0171834	0.002338	0.00530185	0.00239	0.0176446	0.009607	0.019191	0.005472	0.015229
0.004576	0.00438242	0.0418086	0.00269	0.009234	0.011068	0.0345	0.0052882	0.016037	0.008127	0.0464091	0.005973	0.0279187	0.002414	0.00547446	0.002385	0.0176093	0.007933	0.015847	0.008835	0.02459
0.005088	0.00416093	0.0396956	0.004271	0.01466	0.012379	0.038588	0.0069115	0.02096	0.008707	0.0497222	0.002028	0.00947964	0.000619	0.00140365	0.001385	0.0102277	0.009778	0.019535	0.006917	0.019251
0.0056	0.00544368	0.0519331	0.004772	0.01638	0.010059	0.031356	0.0068921	0.020901	0.008843	0.0505011	0.004558	0.0213052	0.000627	0.00142166	0.001337	0.009868	0.00852	0.017021	0.006264	0.017433
0.006112	0.0043207	0.0412198	0.005224	0.01793	0.007455	0.023237	0.0089067	0.027011	0.007505	0.0428606	0.003835	0.0179241	0.00328	0.00743706	0.003119	0.0230215	0.005565	0.011118	0.008139	0.022652
0.006624	0.0046977	0.0448164	0.004495	0.015429	0.007769	0.024218	0.0055412	0.016804	0.008288	0.0473293	0.004195	0.0196064	0.000247	0.0005603	0.000982	0.007248	0.008691	0.017362	0.007111	0.019792
0.007136	0.00406183	0.0387502	0.003615	0.012408	0.008553	0.02666	0.006939	0.021043	0.007983	0.0455877	0.004218	0.0197131	0.002111	0.00478711	0.003517	0.0259659	0.009649	0.019276	0.006912	0.019238
0.007648	0.00365689	0.034887	0.003482	0.01195	0.009955	0.031032	0.0066005	0.020017	0.006718	0.0383655	0.004215	0.0197027	0.003218	0.00729635	0.003011	0.0222263	0.00764	0.015262	0.00818	0.022765
0.00816	0.00341732	0.0326015	0.005355	0.01838	0.00948	0.029551	0.0064505	0.019562	0.007802	0.0445521	0.004649	0.021728	0.001212	0.00274843	0.003068	0.0226469	0.007056	0.014097	0.00863	0.024019
0.009184	0.00384063	0.0366399	0.002395	0.008219	0.006208	0.019352	0.0062902	0.019076	0.006612	0.0377564	0.003429	0.0160285	0.002566	0.00581787	0.002409	0.0177846	0.007934	0.01585	0.008044	0.022387
0.01021	0.00368406	0.0351462	0.005326	0.01828	0.010515	0.032778	0.0060609	0.01838	0.006443	0.0367955	0.003601	0.0168313	0.001781	0.00403754	0.001624	0.0119915	0.007425	0.014832	0.005773	0.016068
0.01123	0.00327776	0.0312701	0.002572	0.008828	0.007694	0.023985	0.0075274	0.022828	0.006912	0.0394695	0.00379	0.0177128	0.001153	0.00261351	0.001443	0.0106485	0.00617	0.012326	0.00455	0.012663
0.01226	0.00357012	0.0340592	0.004038	0.01386	0.00693	0.021604	0.0073323	0.022236	0.005729	0.0327173	0.003343	0.0156233	0.000798	0.00180884	0.001	0.0073791	0.00567	0.011327	0.004624	0.01287
0.01328	0.00433859	0.0413905	0.002425	0.008324	0.005782	0.018023	0.0082346	0.024972	0.006297	0.035958	0.002652	0.0123935	0.003903	0.0088498	0.00149	0.0109989	0.005467	0.010922	0.005786	0.016105
0.0143	0.00291322	0.0277923	0.005189	0.017811	0.008507	0.026517	0.0056235	0.017054	0.006817	0.03893	0.003872	0.0181	0.001496	0.00339219	0.002359	0.0174141	0.006395	0.012776	0.006285	0.017494
0.01533	0.0020652	0.0197022	0.003974	0.013642	0.005569	0.017359	0.0050449	0.015299	0.006697	0.0382461	0.00451	0.0210809	0.000432	0.00097854	0.000901	0.0066536	0.005958	0.011902	0.005532	0.015396
0.01635	0.00282865	0.0269855	0.003011	0.010336	0.005346	0.016664	0.0077451	0.023488	0.005849	0.0334019	0.003688	0.0172401	0.002327	0.00527647	0.001375	0.0101489	0.006157	0.012301	0.005387	0.014992
0.0184	0.00390846	0.037287	0.003714	0.012747	0.00613	0.019109	0.0040498	0.012281	0.00573	0.0327236	0.004451	0.0208036	0.002668	0.00605017	0.002516	0.0185701	0.005153	0.010294	0.005991	0.016674
0.02045	0.00228708	0.0218189	0.003749	0.012869	0.006503	0.02027	0.0055339	0.016782	0.005917	0.0337925	0.004135	0.0193285	0.001931	0.00437851	0.001055	0.007791	0.004962	0.009913	0.004392	0.012225
0.0225	0.00333165	0.0317842	0.003602	0.012364	0.005183	0.016157	0.0051579	0.015642	0.005578	0.0318539	0.003511	0.0164115	0.001161	0.00263172	0.00159	0.011737	0.004389	0.008768	0.005015	0.013956
0.02454	0.00340444	0.0324786	0.003987	0.013684	0.006811	0.02123	0.0056133	0.017023	0.005318	0.0303707	0.0031	0.0144902	0.001324	0.00300127	0.00149	0.0110025	0.005338	0.010664	0.005624	0.015652
0.02659	0.00318102	0.0303472	0.004505	0.015462	0.00727	0.022663	0.0052962	0.016061	0.005421	0.0309562	0.00343	0.0160328	0.001131	0.00256555	0.001545	0.0114086	0.004449	0.008888	0.003793	0.010556
0.02864	0.00296114	0.0282495	0.002609	0.008954	0.007025	0.021899	0.0040755	0.012359	0.005262	0.030047	0.003173	0.0148307	0.002339	0.00530488	0.001796	0.013258	0.005826	0.011639	0.005092	0.014173
0.03069	0.00260675	0.0248686	0.003897	0.013375	0.00673	0.02098	0.0062311	0.018896	0.005165	0.0294933	0.004117	0.0192443	0.001444	0.00327466	0.002066	0.0152498	0.004746	0.009481	0.006448	0.017946
0.03274	0.00307892	0.0293731	0.003968	0.013621	0.006672	0.020797	0.0047063	0.014272	0.004935	0.028183	0.002834	0.0132455	0.001258	0.00285231	0.002128	0.0157076	0.005259	0.010506	0.00484	0.013469
0.03683	0.00279032	0.0266199	0.002404	0.00825	0.00464	0.014463	0.0039472	0.01197	0.004822	0.0275366	0.00401	0.018742	0.0012	0.00272097	0.001676	0.0123726	0.003368	0.006729	0.003473	0.009665
0.04093	0.00256098	0.0244319	0.004208	0.014442	0.003855	0.012016	0.0035483	0.010761	0.004037	0.0230523	0.003741	0.0174873	0.000581	0.00131724	0.001619	0.0119488	0.003648	0.007287	0.003993	0.011114
0.04502	0.00270572	0.0258128	0.004235	0.014536	0.003724	0.011609	0.002608	0.007909	0.004689	0.0267801	0.002837	0.013259	0.000701	0.00158978	0.001779	0.0131316	0.003236	0.006465	0.004157	0.011569
0.04912	0.00283977	0.0270916	0.004563	0.015662	0.003693	0.011513	0.0028057	0.008509	0.003722	0.0212565	0.00284	0.0132763	0.001344	0.00304658	0.001318	0.0097286	0.003975	0.00794	0.003917	0.010903
0.05322	0.00299151	0.0285392	0.003051	0.010473	0.003238	0.010093	0.003414	0.010353	0.00402	0.0229577	0.002988	0.0139659	0.001382	0.003135	0.001257	0.0092761	0.004729	0.009447	0.003637	0.010122
0.05731	0.00257999	0.0246133	0.0037	0.0127	0.003058	0.009531	0.0031102	0.009432	0.003802	0.0217108	0.002398	0.0112103	0.001674	0.00379549	0.001202	0.0088762	0.004123	0.008236	0.003925	0.010923
0.06141	0.00312123	0.0297768	0.00394	0.013524	0.004169	0.012996	0.0027291	0.008276	0.003722	0.021253	0.002335	0.0109125	0.001457	0.00330421	0.0018	0.0132876	0.003201	0.006395	0.002352	0.006547
0.0655	0.00275233	0.0262574	0.003714	0.012747	0.003332	0.010387	0.0026435	0.008017	0.003408	0.0194615	0.001904	0.00889846	0.001221	0.0027697	0.001368	0.0100978	0.002736	0.005467	0.003259	0.00907
0.0737	0.00186569	0.0177988	0.002842	0.009755	0.003209	0.010003	0.0034092	0.010339	0.003797	0.021686	0.002195	0.0102579	0.001337	0.00303234	0.001142	0.0084281	0.002542	0.005078	0.002774	0.007721
0.08189	0.00225495	0.0215124	0.002722	0.009344	0.002761	0.008608	0.0042157	0.012785	0.003482	0.0198824	0.002273	0.0106233	0.000829	0.00188011	0.001139	0.0084064	0.002951	0.005895	0.003431	0.009549
0.09008	0.00192873	0.0184002	0.003782	0.012983	0.002896	0.009027	0.0035167	0.010665	0.003802	0.0217145	0.002261	0.0105665	0.001289	0.00292195	0.00165	0.012182	0.002882	0.005758	0.003331	0.009271
0.09827	0.00197457	0.0188375	0.002959	0.010155	0.002752	0.008578	0.0035664	0.010815	0.003504	0.0200118	0.002373	0.0110934	0.001313	0.00297683	0.001436	0.0105976	0.001555	0.003107	0.002803	0.007801
0.1065	0.00174935	0.0166889	0.003425	0.011756	0.002002	0.006242	0.0029391	0.008913	0.003316	0.018937	0.002167	0.0101267	0.000555	0.00125856	0.000919	0.0067863	0.002853	0.0057	0.001573	0.004377
0.1147	0.00216134	0.0206193	0.003442	0.011815	0.002243	0.006993	0.0026635	0.008077	0.003803	0.0217203	0.001777	0.00830467	0.000382	0.0008669	0.001407	0.0103873	0.002972	0.005937	0.003061	0.008519
0.1228	0.00198283	0.0189163	0.003056	0.010488	0.002478	0.007724	0.0028711	0.008707	0.003204	0.0182958	0.00237	0.0110753	0.000505	0.00114568	0.00106	0.0078282	0.002699	0.005393	0.002777	0.007729
0.131	0.00169135	0.0161356	0.003129	0.010741	0.001476	0.0046	0.0031875	0.009667	0.003009	0.0171849	0.001789	0.00836146	0.000349	0.00079049	0.000787	0.0058129	0.003243	0.00648	0.002891	0.008048
0.1474	0.0019399	0.0185068	0.003169	0.010878	0.001777	0.00554	0.0025505	0.007735	0.002881	0.0164552	0.002092	0.00977747	0.000387	0.00087836	0.001514	0.0111785	0.00204	0.004075	0.002788	0.00776
0.1638	0.00134236	0.0128062	0.003072	0.010544	0.001938	0.006042	0.002382	0.007224	0.003102	0.0177162	0.001621	0.00757668	0.001367	0.00309928	0.001439	0.0106196	0.002853	0.0057	0.002946	0.008198
0.1802	0.00103533	0.00987712	0.003037	0.010424	0.00179	0.005579	0.0019016	0.005767	0.002691	0.0153685	0.002034	0.00950717	0.000836	0.0018957	0.001202	0.0088768	0.00251	0.005014	0.001721	0.004791
0.1966	0.00121495	0.0115907	0.003011	0.010336	0.00194	0.006046	0.0019276	0.005846	0.002969	0.0169551	0.001519	0.00710011	0.000668	0.0015146	0.000966	0.0071317	0.001758	0.003513	0.002755	0.007668
0.213	0.00117065	0.0111681	0.003147	0.010801	0.002097	0.006536	0.0017986	0.005454	0.002579	0.0147269	0.00124	0.00579716	0.001007	0.00228273	0.00122	0.0090051	0.00215	0.004295	0.002111	0.005876
0.2293	0.0009441	0.00900679	0.003125	0.010728	0.002269	0.007073	0.0019537	0.005925	0.002543	0.0145197	0.001872	0.00874936	0.000486	0.00110127	0.001132	0.0083541	0.002432	0.004858	0.002403	0.006688
0.2457	0.00128333	0.0122431	0.002963	0.010171	0.001785	0.005565	0.0022636	0.006865	0.00241	0.0137622	0.001885	0.00880895	0.00095	0.00215389	0.001485	0.0109645	0.001622	0.003241	0.002057	0.005726
0.2621	0.00131288	0.012525	0.003066	0.010523	0.001416	0.004414	0.0025619	0.007769	0.002086	0.0119111	0.001506	0.00703766	0.000732	0.0016596	0.001485	0.010964	0.001377	0.00275	0.00192	0.005344
0.2949	0.00110775	0.010568	0.002459	0.008441	0.001673	0.005215	0.0024246	0.007353	0.002336	0.0133429	0.001945	0.00909122	0.000305	0.00069264	0.001172	0.0086489	0.002173	0.004342	0.001142	0.003178
0.3276	0.00104987	0.0100158	0.002729	0.009367	0.001515	0.004724	0.0017194	0.005214	0.002392	0.0136621	0.001656	0.00774111	0.0007	0.0015871	0.001275	0.0094153	0.001924	0.003843	0.000822	0.002287
0.3604	0.00115316	0.0110012	0.002573	0.008832	0.001384	0.004315	0.0017388	0.005273	0.002087	0.0119155	0.001795	0.00838786	0.000284	0.000644	0.000818	0.0060402	0.001877	0.00375	0.00117	0.003256
0.3932	0.00151788	0.0144807	0.00211	0.007241	0.001661	0.005176	0.00218	0.006611	0.002047	0.0116901	0.001662	0.00776869	0.000391	0.0008861	0.0009	0.0066406	0.001808	0.003612	0.001217	0.003387
0.426	0.00124109	0.0118401	0.002452	0.008415	0.001214	0.003784	0.0014635	0.004438	0.002356	0.0134565	0.001959	0.00915521	0.000751	0.00170392	0.0012	0.0088572	0.001864	0.003724	0.000879	0.002446
0.4587	0.0010152	0.00968508	0.002349	0.008064	0.00164	0.005113	0.0018663	0.00566	0.002205	0.012591	0.001818	0.00849714	0.000603	0.00136677	0.001284	0.0094766	0.002226	0.004446	0.000753	0.002094
0.4915	0.00130692	0.0124681	0.002455	0.008427	0.001314	0.004096	0.0019352	0.005869	0.002058	0.0117516	0.001962	0.00917236	0.00058	0.00131412	0.001393	0.0102813	0.001725	0.003446	0.001239	0.003447
0.5243	0.00093139	0.00888557	0.001866	0.006403	0.001462	0.004556	0.0011728	0.003557	0.001563	0.00892656	0.001145	0.00534957	0.000544	0.00123273	0.000712	0.0052525	0.001711	0.003419	0.000297	0.000827
0.5898	0.00091892	0.00876655	0.002041	0.007004	0.001132	0.003528	0.0008964	0.002718	0.001747	0.00997487	0.000912	0.00426168	0.000467	0.00105878	0.000826	0.0060984	0.001631	0.003258	0.000257	0.000714
0.6553	0.00127131	0.0121284	0.001495	0.005133	0.00083	0.002588	0.0011587	0.003514	0.001624	0.00927468	0.001021	0.00477443	0.000188	0.00042672	0.000639	0.0047141	0.000955	0.001907	-0.0002	-0.00055
0.7209	0.00094423	0.00900802	0.00198	0.006796	0.001056	0.003292	0.0010211	0.003097	0.001615	0.00922283	0.000988	0.00461731	0.000157	0.0003549	0.000803	0.0059275	0.000797	0.001593	6.02e-05	0.000167
0.7864	0.00113178	0.0107973	0.001769	0.006072	0.000837	0.002608	0.0008991	0.002727	0.001498	0.00855514	0.001023	0.00478046	0.000277	0.00062882	0.000621	0.0045836	0.000751	0.001501	0.000295	0.00082
0.8519	0.00115469	0.0110158	0.002029	0.006965	0.000345	0.001076	0.0004781	0.00145	0.001438	0.00821347	0.00112	0.00523543	0.000368	0.00083349	0.000817	0.0060277	0.000728	0.001454	0.000503	0.001399
0.9175	0.00085156	0.00812392	0.00158	0.005422	0.001	0.003118	0.001229	0.003727	0.001363	0.00778088	0.001294	0.00604685	0.000225	0.00050957	0.001001	0.0073878	0.001503	0.003003	0.000252	0.0007
0.983	0.00069168	0.00659869	0.001528	0.005243	0.000859	0.002679	0.0007245	0.002197	0.001165	0.00665553	0.001222	0.0057135	0.000465	0.00105391	0.000557	0.0041101	0.000865	0.001728	0.000434	0.001208
1.049	0.00056262	0.0053674	0.001266	0.004346	0.000769	0.002396	0.0005751	0.001744	0.000963	0.00549819	0.000351	0.00164062	0.000106	0.00024039	0.000503	0.0037131	0.000925	0.001848	0.000133	0.000371
1.18	0.00045996	0.004388	0.001319	0.004528	0.000377	0.001175	0.0001201	0.000364	0.001272	0.00726304	0.000382	0.00178461	1.68e-05	3.8e-05	0.000589	0.0043506	0.000509	0.001017	0.000351	0.000976
1.311	0.00063112	0.00602089	0.001017	0.003492	0.000551	0.001716	0.0003958	0.0012	0.000822	0.00469408	0.000536	0.00250317	0.00018	0.00040709	0.000753	0.0055587	0.000342	0.000682	1.02e-05	2.85e-05
1.442	0.00050779	0.00484438	0.001077	0.003695	0.000242	0.000756	0.0005717	0.001734	0.000976	0.00557488	0.000199	0.00093197	0.000173	0.00039207	0.000636	0.0046977	0.000434	0.000867	-0.00017	-0.00046
1.573	0.0005614	0.00535575	0.001023	0.003513	8.57e-05	0.000267	0.0005116	0.001551	0.000619	0.00353371	0.000204	0.00095568	0.000218	0.00049472	0.000523	0.0038599	0.000248	0.000496	0.000149	0.000415
1.704	0.00063354	0.00604403	0.001148	0.003939	0.000769	0.002397	0.0005062	0.001535	0.000783	0.00446864	0.000541	0.00253038	0.000245	0.0005551	0.000486	0.00359	-2.44e-05	-4.9e-05	2.52e-05	7.02e-05
1.835	0.0002542	0.00242507	0.000995	0.003416	0.000117	0.000364	-1.38e-06	-4.2e-06	0.000742	0.00423569	0.000252	0.00118003	0.00015	0.00033981	0.000611	0.0045126	2.8e-06	5.59e-06	0.000205	0.00057
1.966	0.00059772	0.0057023	0.001126	0.003865	0.000224	0.000697	0.000277	0.00084	0.000636	0.0036345	0.000173	0.00080919	3.19e-05	7.2287e-05	0.000525	0.0038784	1.58e-05	3.16e-05	0.00036	0.001001
Slow Diff. Coef. periphery	Slow Diff. Coef. nucleolus	Slow Ratio of comp. periphery	Slow Ratio of comp. Nucleolus
0.168	0.0301	0.2906	0.255
0.0317	0.0345	0.2643	0.3891
0.0739	0.0161	0.2165	0.074
0.0212	0.0779	0.1632	0.2733
0.0839	0.2046	0.3433	0.1928
0.0325	0.0546	0.1367	0.3648
0.0539	0.0261	0.353	0.5327
0.0264	0.0132	0.3359	0.5668
0.0086	0.0184	0.2606	0.5086
0.0574	0.0147	0.1279	0.3793
0.0567	0.0326	0.4799	0.4422
0.0584	0.022	0.3758	0.1504
0.1001	0.029	0.0765	0.0546
0.0189	0.0182	0.0209	0.0804
0.0209	0.0301	0.0318	0.0781
0.0473		0.2824
FAST Diff. Coef. periphery	FAST Diff. Coef. Nucleolus	FAST Ratio of comp. periphery	FAST Ratio of comp. Nucleolus
51.5972	4.1863	0.7094	0.745
6.8663	2.8546	0.7357	0.6109
35.2285	7.5191	0.7835	0.926
6.1321	10.3137	0.8368	0.7267
1.0583	1.216	0.6567	0.8072
2.4661	5.6608	0.8633	0.6352
67.7981	1.2574	0.647	0.4673
1.1416	6.2496	0.6641	0.4332
4.2117	5.7985	0.7394	0.4914
4.7632		0.8721	0.6207
2.9008		0.5201	0.5578
		0.6242	0.8496
		0.9235	0.9454
		0.9791	0.9196
		0.9682	0.9219
		0.7176
SLOW Diff. Coef. periphery	SLOW Diff. Coef. Nucleolus	SLOW Ratio of comp. periphery	SLOW Ratio of comp. Nucleolus
Mean: 0,0537	Mean: 0,0415	Mean: 0,235	Mean: 0,289
St. Error: 0,00993	St. Error: 0,0124	St. Error: 0,0330	St. Error: 0,0463
FAST Diff. Coef. periphery	FAST Diff. Coef. Nucleolus	FAST Ratio of comp. periphery	FAST Ratio of comp. Nucleolus
Mean: 16,72	Mean: 5,006	Mean: 0,765	Mean: 0,711
St. Error:7,109	St. Error: 0,992	St. Error: 0,0330	St. Error: 0,0463
FRAP data, Figure 2g
bleach	backgr		I pre-whole	I whole - I bckgr	I bleach - I bckgr	I pre bleach		double norm,		cell7	whole	bleach	backgr		I pre-whole	I whole - I bckgr	I bleach - I bckgr	I pre bleach		double norm,
17.002	0.427		15.7307	16.801	16.575	15.461		1.00371			14.813	11.091	0.003		14.58	14.81	11.088	10.5992		1.02979
16.091	0.091			16.5	16			0.986568			15.004	10.676	0.012			14.992	10.664			0.97839
15.439	0.161			15.679	15.278			0.991378			14.536	10.73	0.097			14.439	10.633			1.01291
14.979	0.064			15.161	14.915			1.00089			14.469	10.176	0.035			14.434	10.141			0.966375
14.856	0.085			14.914	14.771			1.00764			14.455	10.496	0.029			14.426	10.467			0.997994
14.399	0.136			14.365	14.263			1.01017			14.203	10.426	0.017			14.186	10.409			1.00926
1.095	0.055			9.545	1.04			0.110853			9.763	1.714	0.045			9.718	1.669			0.236228
1.18	0.089			9.68	1.091			0.114668			10.121	2.12	0.032			10.089	2.088			0.284665
1.104	0.068			9.753	1.036			0.108072			10.047	2.006	0.005			10.042	2.001			0.274081
1.259	0.189			9.461	1.07			0.115064			9.997	2.02	0.003			9.994	2.017			0.277599
1.138	0.144			9.212	0.994			0.10978			10.377	2.091	0.049			10.328	2.042			0.271951
1.183	0.081			9.129	1.102			0.122814			9.923	2.193	0.06			9.863	2.133			0.297463
1.021	0.089			9.041	0.932			0.104879			9.99	2.827	0.025			9.965	2.802			0.386761
1.127	0.098			8.653	1.029			0.120987			9.912	2.529	0.02			9.892	2.509			0.348874
1.028	0.1			8.601	0.928			0.109772			9.834	2.291	0.022			9.812	2.269			0.318074
1.164	0.1			8.619	1.064			0.125596			9.849	2.517	0.015			9.834	2.502			0.349952
1.009	0.074			8.406	0.935			0.113165			10.006	2.786	0.028			9.978	2.758			0.380192
1.146	0.051			8.328	1.095			0.133772			9.799	2.401	0.003			9.796	2.398			0.336707
1.142	0.1			8.072	1.042			0.131334			9.726	2.886	0.012			9.714	2.874			0.406949
1.083	0.076			8.09	1.007			0.12664			9.669	2.694	0.043			9.626	2.651			0.378805
0.94	0.047			7.76	0.893			0.11708			9.608	2.901	0.06			9.548	2.841			0.409271
0.877	0.064			7.742	0.813			0.106839			9.822	3.001	0.011			9.811	2.99			0.419189
1.236	0.089			7.586	1.147			0.15383			9.493	2.633	0.025			9.468	2.608			0.378879
1.085	0.079			7.482	1.006			0.136795			9.471	2.917	0.038			9.433	2.879			0.419801
0.839	0.11			7.206	0.729			0.102926			9.439	2.701	0.012			9.427	2.689			0.392346
0.919	0.125			7.427	0.794			0.108767			9.49	2.881	0.037			9.453	2.844			0.41382
0.996	0.043			7.141	0.953			0.135777			9.708	2.917	0.022			9.686	2.895			0.411108
0.998	0.057			7.091	0.941			0.135012			9.147	2.763	0.023			9.124	2.74			0.413064
0.992	0.036			6.928	0.956			0.140392			9.182	2.61	0.037			9.145	2.573			0.386997
0.798	0.059			6.704	0.739			0.112151			9.325	2.733	0.045			9.28	2.688			0.398412
0.915	0.06			6.681	0.855			0.130201			9.193	3.02	0.02			9.173	3			0.449844
0.94	0.06			6.498	0.88			0.137783			9.079	2.767	0.018			9.061	2.749			0.417302
0.796	0.049			6.429	0.747			0.118214			9.044	2.861	0.029			9.015	2.832			0.432095
0.841	0.049			6.36	0.792			0.126695			8.974	3.206	0.023			8.951	3.183			0.489121
0.783	0.068			6.244	0.715			0.116502			9.2	2.88	0.029			9.171	2.851			0.427595
0.932	0.064			6.287	0.868			0.140465			9.013	3.214	0.02			8.993	3.194			0.48852
0.699	0.064			6.009	0.635			0.107513			8.888	2.954	0.029			8.859	2.925			0.454143
0.741	0.066			5.99	0.675			0.114648			8.965	3.021	0.092			8.873	2.929			0.454047
0.756	0.066			5.859	0.69			0.119817			8.954	3.041	0.009			8.945	3.032			0.46623
0.792	0.06			5.81	0.732			0.128182			8.875	3.021	0.063			8.812	2.958			0.461716
1.011	0.057			5.814	0.954			0.166942			8.821	2.93	0.015			8.806	2.915			0.455315
0.849	0.036			5.635	0.813			0.146787			8.892	3.039	0.018			8.874	3.021			0.468256
0.883	0.053			5.526	0.83			0.152812			8.817	2.897	0.029			8.788	2.868			0.448891
0.607	0.028			5.527	0.579			0.106581			8.693	2.879	0.038			8.655	2.841			0.451498
0.777	0.091			5.24	0.686			0.133194			8.684	3.094	0.037			8.647	3.057			0.486275
0.648	0.083			5.347	0.565			0.107505			8.719	2.846	0.048			8.671	2.798			0.443844
0.677	0.047			5.176	0.63			0.123833			8.552	3.016	0.012			8.54	3.004			0.483831
0.669	0.055			5.11	0.614			0.122247			8.696	3.01	0.034			8.662	2.976			0.47257
0.624	0.087			5.033	0.537			0.108552			8.656	3.059	0.055			8.601	3.004			0.4804
0.664	0.059			4.709	0.605			0.130713			8.418	3.14	0.032			8.386	3.108			0.509774
0.72	0.025			4.823	0.695			0.146608			8.206	3.261	0.014			8.192	3.247			0.545185
0.75	0.04			4.882	0.71			0.147963			8.254	3.366	0.045			8.209	3.321			0.556455
0.754	0.043			4.625	0.711			0.156404			8.228	3.25	0.04			8.188	3.21			0.539236
0.679	0.055			4.648	0.624			0.136587			8.261	3.314	0.052			8.209	3.262			0.546569
0.654	0.06			4.563	0.594			0.132442			8.36	3.43	0.042			8.318	3.388			0.560243
0.584	0.153			4.221	0.431			0.103885			8.309	2.979	0.026			8.283	2.953			0.490374
bleach	backgr		I pre-whole	I whole - I bckgr	I bleach - I bckgr	I pre bleach		double norm,		cell8	whole	bleach	backgr		I pre-whole	I whole - I bckgr	I bleach - I bckgr	I pre bleach		double norm,
16.272	0.665		15.6482	15.803	15.607	15.7933		0.978841			14.724	13.189	0.202		14.5873	14.522	12.987	12.8775		1.01233
16.081	0.344			15.719	15.737			0.992269			15.171	13.73	0.191			14.98	13.539			1.0231
16.242	0.227			15.431	16.015			1.02864			14.452	13.421	0.145			14.307	13.276			1.05041
15.764	0.344			15.113	15.42			1.01127			14.539	12.513	0.168			14.371	12.345			0.972402
15.437	0.278			14.943	15.159			1.00546			14.317	11.843	0.138			14.179	11.705			0.934475
14.964	0.325			14.697	14.639			0.987222			14.321	12.569	0.174			14.147	12.395			0.991799
0.798	0.008			4.929	0.79			0.158855			10.326	3.126	0.174			10.152	2.952			0.32916
3.949	0.34			9.323	3.609			0.383675			10.675	3.36	0.243			10.432	3.117			0.338229
4.138	0.393			9.281	3.745			0.399935			10.485	3.266	0.312			10.173	2.954			0.328703
4.123	0.331			9.211	3.792			0.408032			10.444	3.411	0.135			10.309	3.276			0.359724
3.981	0.353			9.24	3.628			0.389159			10.532	3.601	0.231			10.301	3.37			0.370333
4.004	0.28			9.122	3.724			0.404624			10.469	3.347	0.206			10.263	3.141			0.346446
4.068	0.333			9.091	3.735			0.407203			10.405	3.71	0.212			10.193	3.498			0.388472
4.406	0.284			9.107	4.122			0.448606			10.15	3.44	0.215			9.935	3.225			0.367454
3.771	0.374			8.882	3.397			0.379068			10.394	3.84	0.22			10.174	3.62			0.402771
4.074	0.333			8.492	3.741			0.436626			10.291	3.666	0.189			10.102	3.477			0.389618
4.134	0.327			8.629	3.807			0.437275			10.157	3.839	0.205			9.952	3.634			0.413348
4.098	0.312			9.012	3.786			0.416382			10.155	3.621	0.2			9.955	3.421			0.389003
4.026	0.316			8.822	3.71			0.416811			10.161	3.689	0.206			9.955	3.483			0.396054
3.836	0.302			8.637	3.534			0.405542			10.223	4.161	0.225			9.998	3.936			0.445639
3.9	0.261			8.782	3.639			0.410696			9.83	4.187	0.18			9.65	4.007			0.470039
3.673	0.233			8.734	3.44			0.390371			10.047	4.247	0.192			9.855	4.055			0.465775
4.066	0.282			8.551	3.784			0.438598			10.045	4.184	0.242			9.803	3.942			0.455197
3.766	0.299			8.397	3.467			0.409225			9.957	4.186	0.154			9.803	4.032			0.46559
3.968	0.35			8.484	3.618			0.422669			9.94	4.244	0.198			9.742	4.046			0.470132
4.066	0.253			8.366	3.813			0.451732			9.939	4.096	0.24			9.699	3.856			0.450041
4.034	0.321			8.216	3.713			0.447916			9.896	4.321	0.286			9.61	4.035			0.475293
3.647	0.329			8.151	3.318			0.403457			9.976	4.216	0.122			9.854	4.094			0.470302
3.87	0.336			8.172	3.534			0.428618			9.91	4.637	0.228			9.682	4.409			0.515486
3.815	0.291			8.111	3.524			0.43062			9.556	4.081	0.232			9.324	3.849			0.467291
3.958	0.316			8.052	3.642			0.4483			9.741	3.939	0.226			9.515	3.713			0.441731
4.028	0.274			8.104	3.754			0.459121			9.795	4.274	0.298			9.497	3.976			0.473916
3.76	0.268			7.998	3.492			0.432738			9.571	4.606	0.123			9.448	4.483			0.537119
3.486	0.297			7.835	3.189			0.403411			9.756	4.553	0.132			9.624	4.421			0.520004
3.794	0.285			7.798	3.509			0.445997			9.633	4.31	0.169			9.464	4.141			0.495304
3.853	0.302			7.723	3.551			0.455719			9.645	4.529	0.14			9.505	4.389			0.522703
3.811	0.401			7.521	3.41			0.449377			9.564	4.354	0.274			9.29	4.08			0.497148
3.966	0.233			7.696	3.733			0.480756			9.589	4.891	0.208			9.381	4.683			0.565089
3.444	0.304			7.469	3.14			0.416677			9.372	4.911	0.162			9.21	4.749			0.583693
3.527	0.306			7.557	3.221			0.422448			9.449	4.156	0.274			9.175	3.882			0.478951
3.692	0.289			7.411	3.403			0.455111			9.263	4.507	0.195			9.068	4.312			0.538281
3.724	0.267			7.393	3.457			0.463459			9.353	4.719	0.245			9.108	4.474			0.556051
3.157	0.25			7.381	2.907			0.390357			9.253	4.847	0.195			9.058	4.652			0.581365
3.529	0.276			7.291	3.253			0.442211			9.371	5	0.203			9.168	4.797			0.592293
3.193	0.359			7.16	2.834			0.392301			9.229	4.616	0.151			9.078	4.465			0.556766
3.486	0.231			7.233	3.255			0.446031			9.223	4.439	0.208			9.015	4.231			0.531274
3.603	0.369			6.934	3.234			0.462262			9.083	4.59	0.174			8.909	4.416			0.561102
3.336	0.282			6.973	3.054			0.434092			9.118	4.717	0.131			8.987	4.586			0.577645
3.263	0.335			6.918	2.928			0.419491			9.069	4.667	0.195			8.874	4.472			0.570458
3.217	0.329			6.981	2.888			0.410026			9.169	4.88	0.146			9.023	4.734			0.593908
3.181	0.257			6.8	2.924			0.426187			8.993	5.044	0.234			8.759	4.81			0.62163
3.395	0.233			6.98	3.162			0.448992			9.05	4.611	0.102			8.948	4.509			0.570422
3.291	0.227			6.861	3.064			0.442623			8.983	4.89	0.237			8.746	4.653			0.602234
3.104	0.284			6.69	2.82			0.417787			9.069	4.459	0.114			8.955	4.345			0.549245
3.142	0.355			6.421	2.787			0.430196			9	4.71	0.177			8.823	4.533			0.581582
3.07	0.261			6.735	2.809			0.413377			8.959	4.879	0.155			8.804	4.724			0.607395
bleach	backgr		I pre-whole	I whole - I bckgr	I bleach - I bckgr	I pre bleach		double norm,		cell9	whole	bleach	backgr		I pre-whole	I whole - I bckgr	I bleach - I bckgr	I pre bleach		double norm,
7.643	0.085		13.0465	8.001	7.558	12.8472		0.959114			9.311	3.576	0.225		13.8173	9.086	3.351	7.76233		0.656822
14.361	1.336			13.164	13.025			1.00461			15.066	8.57	0.225			14.841	8.345			1.0014
13.858	1.319			12.982	12.539			0.980683			14.843	8.6	0.165			14.678	8.435			1.02344
13.724	1.297			12.662	12.427			0.996487			14.746	8.986	0.194			14.552	8.792			1.076
13.75	1.306			12.53	12.444			1.00836			14.493	8.546	0.215			14.278	8.331			1.03914
13.747	1.329			12.268	12.418			1.02774			14.445	8.296	0.165			14.28	8.131			1.01406
4.688	1.293			8.515	3.395			0.404821			11.276	5.403	0.172			11.104	5.231			0.83898
4.841	1.363			8.546	3.478			0.413213			11.388	5.276	0.171			11.217	5.105			0.810523
5.435	1.231			8.565	4.204			0.49836			11.497	5.8	0.228			11.269	5.572			0.880587
5.556	1.161			8.74	4.395			0.51057			11.478	6.069	0.189			11.289	5.88			0.927616
5.401	1.244			8.42	4.157			0.501274			11.522	6.256	0.168			11.354	6.088			0.954931
5.204	1.149			8.581	4.055			0.4798			11.314	5.607	0.154			11.16	5.453			0.870197
5.427	1.217			8.514	4.21			0.50206			11.168	5.687	0.245			10.923	5.442			0.887285
5.406	1.214			8.375	4.192			0.508211			11.456	5.854	0.332			11.124	5.522			0.88406
5.369	1.265			8.271	4.104			0.503798			11.436	6.009	0.177			11.259	5.832			0.922495
5.514	1.263			8.331	4.251			0.518086			11.208	6.21	0.142			11.066	6.068			0.976565
5.127	1.149			8.25	3.978			0.489574			11.188	5.671	0.158			11.03	5.513			0.890141
5.197	1.078			8.28	4.119			0.50509			11.188	5.086	0.174			11.014	4.912			0.794254
5.274	1.195			8.154	4.079			0.507914			11.238	5.827	0.174			11.064	5.653			0.909941
5.1	1.369			7.971	3.731			0.475248			11.153	5.929	0.211			10.942	5.718			0.930666
5.501	1.323			8.021	4.178			0.528868			11.25	5.521	0.202			11.048	5.319			0.857418
5.406	1.216			7.943	4.19			0.535596			10.981	5.337	0.188			10.793	5.149			0.849625
5.575	1.35			7.907	4.225			0.542528			11.183	5.846	0.215			10.968	5.631			0.914333
5.176	1.217			7.771	3.959			0.517269			11.274	5.431	0.188			11.086	5.243			0.84227
5.363	1.248			7.806	4.115			0.53524			10.985	5.664	0.228			10.757	5.436			0.899984
5.531	1.227			7.779	4.304			0.561767			10.884	5.307	0.169			10.715	5.138			0.853981
5.612	1.355			7.665	4.257			0.563896			11.013	5.439	0.149			10.864	5.29			0.867186
5.452	1.371			7.524	4.081			0.550713			11.089	5.47	0.169			10.92	5.301			0.864533
5.015	1.255			7.57	3.76			0.504312			10.977	5.699	0.143			10.834	5.556			0.913313
5.605	1.161			7.656	4.444			0.589359			10.898	5.749	0.154			10.744	5.595			0.927428
5.265	1.157			7.53	4.108			0.553915			10.867	5.447	0.268			10.599	5.179			0.870217
5.594	1.329			7.445	4.265			0.58165			10.939	5.571	0.195			10.744	5.376			0.891127
5.123	1.263			7.349	3.86			0.533294			10.78	4.923	0.162			10.618	4.761			0.798549
5.042	1.253			7.419	3.789			0.518545			10.92	5.477	0.125			10.795	5.352			0.882957
4.947	1.219			7.268	3.728			0.520797			10.683	5.069	0.203			10.48	4.866			0.826908
5.335	1.35			7.05	3.985			0.573914			10.738	5.344	0.128			10.61	5.216			0.875525
5.089	1.272			7.045	3.817			0.550109			10.677	5.427	0.212			10.465	5.215			0.887486
5.019	1.159			7.248	3.86			0.540725			10.684	4.84	0.114			10.57	4.726			0.796279
5.064	1.244			7.032	3.82			0.551559			10.366	5.227	0.185			10.181	5.042			0.88198
4.817	1.172			7.114	3.645			0.520225			10.657	4.833	0.175			10.482	4.658			0.79141
4.953	1.176			7.003	3.777			0.547609			10.534	5.241	0.123			10.411	5.118			0.875496
4.94	1.217			6.98	3.723			0.541558			10.498	5.293	0.172			10.326	5.121			0.88322
4.919	1.14			6.882	3.779			0.557532			10.442	5.629	0.223			10.219	5.406			0.942137
4.922	1.208			6.884	3.714			0.547783			10.34	5.299	0.128			10.212	5.171			0.9018
5.002	1.346			6.844	3.656			0.54238			10.421	6.451	0.169			10.252	6.282			1.09128
4.953	1.263			6.746	3.69			0.555377			10.306	4.783	0.251			10.055	4.532			0.802702
5.047	1.308			6.699	3.739			0.5667			10.521	5.214	0.177			10.344	5.037			0.867221
4.624	1.308			6.46	3.316			0.521182			10.372	5.27	0.149			10.223	5.121			0.892119
4.853	1.367			6.451	3.486			0.548666			10.297	5.34	0.212			10.085	5.128			0.905563
4.635	1.253			6.426	3.382			0.534368			10.141	5.024	0.148			9.993	4.876			0.868989
4.934	1.263			6.489	3.671			0.5744			10.004	5.074	0.172			9.832	4.902			0.887928
4.798	1.185			6.303	3.613			0.582007			10.048	4.784	0.114			9.934	4.67			0.837219
4.888	1.31			6.374	3.578			0.569949			10.024	5.206	0.257			9.767	4.949			0.902407
4.735	1.197			6.26	3.538			0.57384			10.045	5.291	0.192			9.853	5.099			0.921643
4.747	1.263			6.252	3.484			0.565805			9.988	4.874	0.237			9.751	4.637			0.846904
4.73	1.234			6.245	3.496			0.56839			10.03	4.907	0.178			9.852	4.729			0.854853
bleach	backgr		I pre-whole	I whole - I bckgr	I bleach - I bckgr	I pre bleach		double norm,		cell10	whole	bleach	backgr		I pre-whole	I whole - I bckgr	I bleach - I bckgr	I pre bleach		double norm,
22.6	2.051		22.7592	20.968	20.549	21.8205		1.02224			12.7	12.203	0.486		12.5797	12.214	11.717	11.8445		1.01927
22.033	2.232			20.752	19.801			0.995279			13.037	12.323	0.463			12.574	11.86			1.00217
21.4	2.211			20.5	19.189			0.976374			12.698	12.18	0.488			12.21	11.692			1.01742
22.207	2.038			20.707	20.169			1.01598			12.404	11.766	0.549			11.855	11.217			1.00532
21.309	1.925			20.578	19.384			0.982557			12.273	11.214	0.717			11.556	10.497			0.965132
21.374	1.863			20.73	19.511			0.981743			12.366	11.381	0.529			11.837	10.852			0.974085
8.061	2.009			15.051	6.052			0.419422			7.918	2.504	0.677			7.241	1.827			0.268083
8.256	1.855			15.41	6.401			0.433274			8.278	2.579	0.589			7.689	1.99			0.274987
8.883	2.077			15.027	6.806			0.47243			8.161	2.906	0.509			7.652	2.397			0.33283
8.947	2.202			14.889	6.745			0.472535			8.388	2.809	0.615			7.773	2.194			0.2999
9.897	2.082			14.79	7.815			0.551161			8.216	2.913	0.691			7.525	2.222			0.313738
9.693	1.911			15.442	7.782			0.52566			8.292	3.187	0.492			7.8	2.695			0.367107
9.847	1.874			15.328	7.973			0.542568			8.028	3.304	0.743			7.285	2.561			0.373516
9.483	2.1			14.893	7.383			0.517092			8.136	3.057	0.695			7.441	2.362			0.33727
9.88	2.06			14.927	7.82			0.546452			8.066	3.214	0.634			7.432	2.58			0.368844
10.09	2.129			14.825	7.961			0.560132			8.071	3.11	0.692			7.379	2.418			0.348167
10.264	2.154			14.814	8.11			0.571039			7.95	3.459	0.538			7.412	2.921			0.418721
10.251	2.069			14.827	8.182			0.575604			8.011	3.11	0.589			7.422	2.521			0.360895
10.796	2.045			14.812	8.751			0.616256			7.975	3.08	0.588			7.387	2.492			0.358434
10.591	2.275			14.542	8.316			0.596496			8.035	3.423	0.517			7.518	2.906			0.410698
10.741	2.288			14.364	8.453			0.613837			7.841	3.351	0.597			7.244	2.754			0.403938
10.456	2.08			14.658	8.376			0.596046			7.853	3.227	0.617			7.236	2.61			0.38324
10.756	2.32			14.329	8.436			0.614099			7.985	3.393	0.672			7.313	2.721			0.395332
10.533	1.972			14.78	8.561			0.604182			7.829	2.917	0.442			7.387	2.475			0.355989
10.811	2.177			14.244	8.634			0.632263			7.828	3.317	0.58			7.248	2.737			0.401223
10.973	2.028			14.421	8.945			0.646997			7.908	3.19	0.622			7.286	2.568			0.374485
11.217	2.234			14.138	8.983			0.662752			7.849	3.22	0.658			7.191	2.562			0.378546
10.96	2.149			14.202	8.811			0.647132			7.705	3.05	0.645			7.06	2.405			0.361942
10.974	1.838			14.606	9.136			0.652443			7.837	3.237	0.62			7.217	2.617			0.38528
11.146	2.106			14.242	9.04			0.662087			7.726	3.576	0.525			7.201	3.051			0.450172
11.053	2.114			14.04	8.939			0.664109			7.799	3.376	0.722			7.077	2.654			0.398456
11.211	2.055			14.334	9.156			0.666279			7.37	3.057	0.511			6.859	2.546			0.394391
11.087	2.014			14.151	9.073			0.668777			7.707	3.383	0.568			7.139	2.815			0.418957
10.771	2.225			14.13	8.546			0.630868			7.741	3.4	0.605			7.136	2.795			0.416156
11.037	2.132			14.091	8.905			0.659188			7.662	3.254	0.492			7.17	2.762			0.409292
11.09	2.169			13.873	8.921			0.67075			7.543	2.889	0.569			6.974	2.32			0.353456
11.311	1.963			14.203	9.348			0.686525			7.494	3.064	0.606			6.888	2.458			0.379156
10.533	1.946			14.268	8.587			0.627763			7.688	3.227	0.586			7.102	2.641			0.395109
11.101	2.268			13.955	8.833			0.660231			7.431	3.309	0.611			6.82	2.698			0.420326
11.293	1.942			14.128	9.351			0.690391			7.597	3.446	0.618			6.979	2.828			0.430542
11.49	1.849			14.192	9.641			0.708592			7.387	3.091	0.582			6.805	2.509			0.391743
11.12	1.975			13.862	9.145			0.688138			7.457	3.059	0.555			6.902	2.504			0.385468
11.366	2.057			13.81	9.309			0.703116			7.432	3.581	0.591			6.841	2.99			0.464388
11.437	2.049			13.872	9.388			0.705914			7.117	2.936	0.651			6.466	2.285			0.375474
11.169	2.228			13.539	8.941			0.688838			7.322	3.103	0.502			6.82	2.601			0.405214
10.934	1.866			13.947	9.068			0.678185			7.33	3.293	0.534			6.796	2.759			0.431347
11.076	2.006			13.671	9.07			0.692029			7.152	3.204	0.632			6.52	2.572			0.419133
11.524	1.915			13.905	9.609			0.720816			7.257	3.216	0.565			6.692	2.651			0.420904
11.406	2.105			13.512	9.301			0.718005			7.039	3.056	0.671			6.368	2.385			0.397937
10.664	2.062			13.51	8.602			0.664143			7.041	3.207	0.389			6.652	2.818			0.450109
11.401	1.795			13.653	9.606			0.733892			7.077	2.966	0.591			6.486	2.375			0.389059
11.411	1.962			13.603	9.449			0.724551			7.324	3.33	0.568			6.756	2.762			0.434373
11.081	2.158			13.297	8.923			0.699962			7.072	3.119	0.537			6.535	2.582			0.419797
11.55	2.054			13.472	9.496			0.735235			6.904	3.127	0.549			6.355	2.578			0.431019
11.341	1.777			13.563	9.564			0.735532			6.98	3.153	0.635			6.345	2.518			0.421651
11.424	1.842			13.636	9.582			0.732971			6.959	2.989	0.675			6.284	2.314			0.391252
bleach	backgr		I pre-whole	I whole - I bckgr	I bleach - I bckgr	I pre bleach		double norm,		cell11	whole	bleach	backgr		I pre-whole	I whole - I bckgr	I bleach - I bckgr	I pre bleach		double norm,
5.81	0		11.166	6.788	5.81	10.6963		0.893519			5.288	3.596	0.009		8.92117	5.279	3.587	6.79983		0.891324
11.881	0.018			12.346	11.863			1.00309			9.914	7.257	0.148			9.766	7.109			0.954878
11.573	0.003			11.781	11.57			1.02523			9.67	7.534	0.208			9.462	7.326			1.01564
12.45	0.006			12.091	12.444			1.0744			9.544	7.324	0.129			9.415	7.195			1.00246
11.454	0.018			12.015	11.436			0.993619			9.542	7.114	0.125			9.417	6.989			0.97355
11.01	0			11.93	11.01			0.963421			9.569	7.974	0.091			9.478	7.883			1.09102
2.363	0.017			8.627	2.346			0.283882			6.716	1.181	0.172			6.544	1.009			0.202257
2.266	0.026			8.606	2.24			0.271717			6.892	1.403	0.191			6.701	1.212			0.237257
2.72	0.011			8.674	2.709			0.326031			6.801	1.174	0.148			6.653	1.026			0.202295
2.641	0.006			8.747	2.635			0.314478			6.767	1.626	0.148			6.619	1.478			0.292913
2.804	0.012			8.935	2.792			0.326205			6.841	1.707	0.114			6.727	1.593			0.310635
2.766	0			8.891	2.766			0.324766			6.769	1.484	0.143			6.626	1.341			0.265481
2.791	0.015			8.61	2.776			0.336578			6.53	1.399	0.168			6.362	1.231			0.253817
3.027	0.011			8.571	3.016			0.367341			6.644	1.696	0.091			6.553	1.605			0.321285
3.001	0.011			8.547	2.99			0.365197			6.619	1.636	0.143			6.476	1.493			0.302419
3.217	0.005			8.721	3.212			0.384484			6.616	1.644	0.108			6.508	1.536			0.309599
3.264	0.026			8.508	3.238			0.3973			6.619	1.867	0.135			6.484	1.732			0.350397
2.827	0.011			8.655	2.816			0.339653			6.675	1.48	0.16			6.515	1.32			0.265776
3.741	0			8.705	3.741			0.44863			6.542	1.764	0.169			6.373	1.595			0.328301
3.396	0.005			8.379	3.391			0.422479			6.523	1.634	0.195			6.328	1.439			0.298298
3.58	0.005			8.578	3.575			0.43507			6.41	1.627	0.223			6.187	1.404			0.297675
3.336	0.015			8.479	3.321			0.408878			6.281	1.739	0.145			6.136	1.594			0.340768
3.344	0.011			8.529	3.333			0.40795			6.364	1.823	0.131			6.233	1.692			0.35609
3.254	0.017			8.28	3.237			0.408114			6.474	1.57	0.251			6.223	1.319			0.278036
3.481	0.014			8.402	3.467			0.430765			6.174	1.753	0.088			6.086	1.665			0.358871
3.814	0.014			8.354	3.8			0.474852			6.315	1.477	0.149			6.166	1.328			0.282521
3.673	0.075			8.111	3.598			0.46308			6.252	1.796	0.158			6.094	1.638			0.352588
3.63	0.003			8.157	3.627			0.46418			6.291	1.689	0.175			6.116	1.514			0.324724
3.543	0.025			8.26	3.518			0.444616			6.232	1.723	0.166			6.066	1.557			0.336699
3.711	0.005			8.324	3.706			0.464775			6.281	1.946	0.242			6.039	1.704			0.370135
3.731	0.018			8.068	3.713			0.480428			6.1	1.716	0.082			6.018	1.634			0.356169
3.784	0.009			8.07	3.775			0.488329			6.151	1.88	0.169			5.982	1.711			0.375197
3.353	0			8.064	3.353			0.434063			6.194	1.744	0.12			6.074	1.624			0.350725
3.756	0.002			7.797	3.754			0.502616			6.242	1.791	0.223			6.019	1.568			0.341726
3.516	0.031			7.549	3.485			0.481929			6.168	1.773	0.178			5.99	1.595			0.349293
3.046	0.026			7.763	3.02			0.406113			6.104	1.666	0.151			5.953	1.515			0.333836
3.896	0.006			7.824	3.89			0.519027			5.858	1.873	0.175			5.683	1.698			0.391937
3.524	0.046			7.71	3.478			0.470917			6.142	2.027	0.138			6.004	1.889			0.412712
3.726	0			7.596	3.726			0.512068			5.99	1.56	0.151			5.839	1.409			0.31654
3.637	0.009			7.9	3.628			0.479413			5.919	1.699	0.115			5.804	1.584			0.358001
3.836	0.005			7.676	3.831			0.521011			5.961	1.697	0.168			5.793	1.529			0.346226
4.053	0.008			7.793	4.045			0.541855			5.831	1.611	0.106			5.725	1.505			0.344839
3.851	0.017			7.666	3.834			0.522099			5.915	1.676	0.131			5.784	1.545			0.350394
4.014	0.009			7.636	4.005			0.547528			5.981	1.576	0.245			5.736	1.331			0.304386
4.006	0.035			7.557	3.971			0.548555			5.924	1.911	0.122			5.802	1.789			0.404472
4.52	0.014			7.658	4.506			0.61425			5.826	1.856	0.192			5.634	1.664			0.387429
3.774	0.003			7.416	3.771			0.530831			5.682	1.557	0.232			5.45	1.325			0.318915
3.659	0.012			7.354	3.647			0.517704			5.783	1.676	0.152			5.631	1.524			0.355022
3.566	0.017			7.358	3.549			0.503519			5.704	1.863	0.18			5.524	1.683			0.399656
3.979	0.018			7.457	3.961			0.554511			5.575	1.701	0.165			5.41	1.536			0.372434
4.013	0.003			7.374	4.01			0.567689			5.666	1.74	0.105			5.561	1.635			0.385674
3.861	0.008			7.244	3.853			0.555252			5.769	1.71	0.182			5.587	1.528			0.358757
3.637	0.037			7.075	3.6			0.531185			5.742	1.807	0.208			5.534	1.599			0.379023
4.166	0.015			7.389	4.151			0.586457			5.601	1.606	0.123			5.478	1.483			0.35512
3.946	0.006			6.989	3.94			0.588506			5.575	1.89	0.194			5.381	1.696			0.413446
4.046	0.006			6.986	4.04			0.603701			5.372	1.999	0.106			5.266	1.893			0.471548
bleach	backgr		I pre-whole	I whole - I bckgr	I bleach - I bckgr	I pre bleach		double norm,		cell12	whole	bleach	backgr		I pre-whole	I whole - I bckgr	I bleach - I bckgr	I pre bleach		double norm,
5.806	0.042		7.54133	7.846	5.764	5.8485		0.947035			17.887	17.424	1.894		17.6567	15.993	15.53	17.0262		1.00715
6.334	0.011			7.539	6.323			1.08118			18.349	17.613	1.826			16.523	15.787			0.990976
5.537	0.032			7.506	5.505			0.945451			17.707	16.816	1.689			16.018	15.127			0.979483
5.929	0.078			7.49	5.851			1.00702			17.485	16.384	1.718			15.767	14.666			0.964751
5.814	0.043			7.278	5.771			1.02218			17.268	17.156	1.655			15.613	15.501			1.02974
5.671	0.06			7.323	5.611			0.987738			17.244	16.764	1.792			15.452	14.972			1.00496
1.071	0.042			4.789	1.029			0.276988			12.884	5.581	1.695			11.189	3.886			0.360217
1.199	0.042			4.854	1.157			0.307273			13.037	5.954	1.585			11.452	4.369			0.395688
1.264	0.014			4.951	1.25			0.325467			13.07	6.456	1.702			11.368	4.754			0.433738
1.336	0.045			4.714	1.291			0.353043			13.199	6.281	1.802			11.397	4.479			0.407608
1.267	0.042			4.88	1.225			0.323599			13.157	6.48	2.068			11.089	4.412			0.412663
1.191	0.042			4.865	1.149			0.304458			13.066	6.564	1.609			11.457	4.955			0.448565
1.313	0.043			4.82	1.27			0.339662			13.072	6.271	1.925			11.147	4.346			0.404375
1.427	0.038			4.585	1.389			0.390529			12.901	6.447	1.614			11.287	4.833			0.44411
1.386	0.04			4.713	1.346			0.368161			12.952	6.34	1.857			11.095	4.483			0.419077
1.469	0.026			4.798	1.443			0.387701			13.048	6.649	1.757			11.291	4.892			0.449373
1.506	0.008			4.513	1.498			0.427895			12.7	6.183	1.692			11.008	4.491			0.423143
1.344	0.032			4.774	1.312			0.354276			12.755	6.521	1.589			11.166	4.932			0.458119
1.687	0.006			4.674	1.681			0.463628			12.877	6.333	1.832			11.045	4.501			0.422665
1.776	0.083			4.553	1.693			0.479347			12.6	6.211	1.806			10.794	4.405			0.423269
1.507	0.072			4.549	1.435			0.406655			12.789	6.299	1.628			11.161	4.671			0.43407
1.713	0.051			4.7	1.662			0.455852			12.554	6.054	1.709			10.845	4.345			0.41554
1.297	0.074			4.306	1.223			0.366136			12.589	5.886	1.649			10.94	4.237			0.401692
1.656	0.069			4.513	1.587			0.453317			12.561	6.121	1.908			10.653	4.213			0.410178
1.393	0.02			4.54	1.373			0.389857			12.704	6.63	1.742			10.962	4.888			0.462481
1.46	0.063			4.484	1.397			0.401625			12.517	6.347	1.586			10.931	4.761			0.451742
1.436	0.046			4.452	1.39			0.402485			12.634	6.436	1.503			11.131	4.933			0.459652
1.527	0.046			4.433	1.481			0.430673			12.428	6.331	1.628			10.8	4.703			0.451652
1.517	0.071			4.385	1.446			0.425098			12.474	6.267	1.729			10.745	4.538			0.438037
1.79	0.025			4.31	1.765			0.527907			12.486	6.557	1.946			10.54	4.611			0.45374
1.871	0.029			4.363	1.842			0.544245			12.376	6.494	1.985			10.391	4.509			0.450065
1.337	0.023			4.415	1.314			0.383667			12.424	5.849	2.154			10.27	3.695			0.373161
1.673	0.066			4.321	1.607			0.479426			12.366	6.594	1.937			10.429	4.657			0.463144
1.627	0.032			4.484	1.595			0.458549			12.294	6.377	1.658			10.636	4.719			0.460176
1.346	0.02			4.153	1.326			0.411597			12.441	6.053	1.745			10.696	4.308			0.417741
1.73	0.031			4.354	1.699			0.503032			12.192	6.061	1.934			10.258	4.127			0.417277
1.71	0.028			4.127	1.682			0.52539			12.317	6.246	1.808			10.509	4.438			0.438004
1.623	0.008			4.133	1.615			0.50373			12.276	6.409	1.922			10.354	4.487			0.44947
1.767	0.072			4.145	1.695			0.527152			12.085	6.56	1.76			10.325	4.8			0.482174
1.316	0.017			4.019	1.299			0.41666			11.978	6.3	1.828			10.15	4.472			0.456971
1.547	0.068			3.919	1.479			0.4865			12.122	6.199	1.585			10.537	4.614			0.454164
1.49	0.052			3.914	1.438			0.473618			12.071	6.026	1.888			10.183	4.138			0.421471
1.569	0.032			4.049	1.537			0.489346			11.833	6.486	1.591			10.242	4.895			0.495702
1.641	0.045			3.998	1.596			0.514613			11.932	6.31	1.888			10.044	4.422			0.45663
1.65	0.034			3.94	1.616			0.528732			12.192	6.281	1.832			10.36	4.449			0.445405
1.794	0.054			3.851	1.74			0.58246			11.847	6.456	1.938			9.909	4.518			0.4729
1.48	0.052			3.807	1.428			0.483544			11.684	6.34	1.852			9.832	4.488			0.473438
1.511	0.031			3.752	1.48			0.508498			11.851	6.006	1.994			9.857	4.012			0.422152
1.357	0.085			3.785	1.272			0.433223			11.694	6.021	1.875			9.819	4.146			0.43794
1.667	0.065			3.718	1.602			0.555448			11.794	6.203	1.952			9.842	4.251			0.447982
1.693	0.051			3.667	1.642			0.577235			11.689	6.177	1.92			9.769	4.257			0.451966
1.386	0.178			3.616	1.208			0.430654			11.519	6.177	1.922			9.597	4.255			0.45985
1.404	0.034			3.807	1.37			0.463904			11.716	6.073	1.892			9.824	4.181			0.441412
1.466	0.029			3.749	1.437			0.494119			11.479	5.874	1.835			9.644	4.039			0.434379
1.627	0.054			3.702	1.573			0.54775			11.541	6.13	1.84			9.701	4.29			0.458663
1.776	0.028			3.681	1.748			0.612161			11.524	5.977	1.766			9.758	4.211			0.447587
bleach	backgr		I pre-whole	I whole - I bckgr	I bleach - I bckgr	I pre bleach		double norm,		cell1 nucleus	whole	bleach	backgr		I pre-whole	I whole - I bckgr	I bleach - I bckgr	I pre bleach		double norm,
5.577	1.025		6.33067	5.693	4.552	5.28867		0.956773			3.446	5.44	0.708		3.32617	2.738	4.732	5.15933		1.11534
5.504	1.034			5.392	4.47			0.991986			3.478	5.61	0.585			2.893	5.025			1.12094
5.344	0.952			5.235	4.392			1.00391			3.361	5.205	0.702			2.659	4.503			1.09289
5.31	1.094			5.362	4.216			0.940853			3.244	4.811	0.559			2.685	4.252			1.02198
4.746	0.972			4.993	3.774			0.904458			3.235	5.03	0.596			2.639	4.434			1.0843
5.251	1.072			5.16	4.179			0.969105			3.193	4.86	0.569			2.624	4.291			1.05533
2.519	1.158			4.12	1.361			0.395284			2.92	2.612	0.598			2.322	2.014			0.559747
2.504	1.151			4.058	1.353			0.398964			2.934	2.988	0.606			2.328	2.382			0.660318
2.78	0.958			4.526	1.822			0.481706			2.939	3.063	0.628			2.311	2.435			0.679976
2.547	1.008			4.217	1.539			0.4367			2.98	3.13	0.66			2.32	2.47			0.687074
2.819	0.848			4.586	1.971			0.514281			2.91	2.982	0.546			2.364	2.436			0.665004
2.756	0.835			4.455	1.921			0.515974			2.985	3.157	0.542			2.443	2.615			0.690785
2.72	1.04			4.234	1.68			0.474795			2.956	3.093	0.548			2.408	2.545			0.682065
2.74	1.217			4.001	1.523			0.455491			2.939	3.203	0.572			2.367	2.631			0.717327
2.661	1.069			4.311	1.592			0.441889			2.992	3.5	0.609			2.383	2.891			0.782922
2.48	0.94			4.572	1.54			0.403053			3.007	3.216	0.571			2.436	2.645			0.700717
2.7	1.023			4.255	1.677			0.471608			2.933	3.275	0.647			2.286	2.628			0.741897
2.944	0.926			4.55	2.018			0.530711			2.912	3.404	0.462			2.45	2.942			0.774945
2.961	0.908			4.483	2.053			0.547984			2.865	3.084	0.583			2.282	2.501			0.707282
2.914	0.917			4.344	1.997			0.550093			2.991	3.384	0.623			2.368	2.761			0.752453
2.726	0.969			4.313	1.757			0.487462			2.945	3.409	0.551			2.394	2.858			0.770429
2.886	0.962			4.564	1.924			0.504438			2.884	3.157	0.665			2.219	2.492			0.724745
2.839	1.098			4.248	1.741			0.490413			2.915	3.209	0.591			2.324	2.618			0.726989
2.83	1.018			4.253	1.812			0.509813			2.911	3.459	0.593			2.318	2.866			0.797916
2.723	0.838			4.61	1.885			0.489281			2.912	3.22	0.579			2.333	2.641			0.730547
2.754	1.202			4.072	1.552			0.456071			2.978	3.417	0.623			2.355	2.794			0.76565
2.657	1.112			4.245	1.545			0.435511			2.962	3.284	0.607			2.355	2.677			0.733588
2.966	0.874			4.591	2.092			0.545258			2.948	3.365	0.716			2.232	2.649			0.765918
2.757	0.957			4.387	1.8			0.490968			2.979	3.51	0.734			2.245	2.776			0.79799
2.763	1.125			4.262	1.638			0.459884			2.931	3.234	0.736			2.195	2.498			0.734433
2.944	0.965			4.241	1.979			0.558374			2.916	3.275	0.582			2.334	2.693			0.744612
2.707	0.991			4.386	1.716			0.468163			2.963	3.388	0.702			2.261	2.686			0.766655
2.926	0.92			4.406	2.006			0.544797			2.93	3.285	0.609			2.321	2.676			0.744056
3.051	0.906			4.363	2.145			0.588288			2.891	3.191	0.567			2.324	2.624			0.728655
2.724	1.015			4.127	1.709			0.495514			2.911	3.355	0.566			2.345	2.789			0.767539
2.787	1.014			4.193	1.773			0.505978			2.904	3.32	0.726			2.178	2.594			0.768611
2.816	1.008			4.129	1.808			0.523964			2.931	3.348	0.683			2.248	2.665			0.76506
2.744	0.972			4.346	1.772			0.48789			2.904	3.451	0.7			2.204	2.751			0.805515
2.637	1.012			4.236	1.625			0.459035			2.88	3.095	0.58			2.3	2.515			0.705675
2.759	1.075			3.982	1.684			0.506045			2.875	3.26	0.619			2.256	2.641			0.755482
2.954	1.074			4.237	1.88			0.530942			2.926	3.534	0.627			2.299	2.907			0.81602
2.756	1.051			4.204	1.705			0.485299			2.864	3.246	0.679			2.185	2.567			0.758174
2.92	1.152			4.038	1.768			0.523919			2.946	3.572	0.707			2.239	2.865			0.825781
2.803	1.029			4.096	1.774			0.518253			2.964	3.207	0.713			2.251	2.494			0.715016
2.793	1.029			4.137	1.764			0.510224			2.858	3.121	0.654			2.204	2.467			0.722357
2.649	0.895			4.213	1.754			0.49818			2.906	3.6	0.614			2.292	2.986			0.840756
2.62	1			4.165	1.62			0.465423			2.854	3.249	0.524			2.33	2.725			0.754753
2.967	0.991			4.147	1.976			0.570166			2.936	3.179	0.579			2.357	2.6			0.711882
2.697	0.874			4.146	1.823			0.526145			2.924	3.46	0.579			2.345	2.881			0.792857
3.174	0.868			4.198	2.306			0.657302			2.847	3.113	0.747			2.1	2.366			0.727093
2.58	0.798			4.19	1.782			0.508911			2.857	3.501	0.647			2.21	2.854			0.833405
2.67	1.043			4.014	1.627			0.485018			2.874	3.239	0.562			2.312	2.677			0.747231
2.637	1.011			4.179	1.626			0.465582			2.831	3.347	0.663			2.168	2.684			0.798947
2.86	1.017			4.034	1.843			0.546685			2.937	3.597	0.628			2.309	2.969			0.829814
3.193	0.915			4.195	2.278			0.649785			2.828	3.128	0.659			2.169	2.469			0.734609
2.714	1.045			4.104	1.669			0.486628			2.905	3.32	0.638			2.267	2.682			0.763487
bleach	backgr		I pre-whole	I whole - I bckgr	I bleach - I bckgr	I pre bleach		double norm,		cell2 nucleus	whole	bleach	backgr		I pre-whole	I whole - I bckgr	I bleach - I bckgr	I pre bleach		double norm,
12.822	0.785		10.1135	9.549	12.037	12.366		1.03094			3.58	5.375	0.671		3.30183	2.909	4.704	4.50033		1.18584
13.144	0.912			9.413	12.232			1.06278			3.442	4.957	0.793			2.649	4.164			1.15274
11.799	0.731			9.376	11.068			0.965437			3.374	5.05	0.614			2.76	4.436			1.17865
12.113	0.786			9.131	11.327			1.01454			3.317	5.019	0.646			2.671	4.373			1.20062
12.282	0.712			9.239	11.57			1.02419			3.248	4.542	0.599			2.649	3.943			1.09156
12.036	0.674			9.373	11.362			0.991399			2.85	2.059	0.601			2.249	1.458			0.475411
3.293	0.839			6.82	2.454			0.294281			2.941	2.42	0.567			2.374	1.853			0.572395
3.523	0.627			7.255	2.896			0.326463			2.964	2.241	0.71			2.254	1.531			0.498107
3.746	0.726			7.156	3.02			0.345151			3.031	2.502	0.647			2.384	1.855			0.57061
4.019	0.843			7.232	3.176			0.359165			2.98	2.432	0.697			2.283	1.735			0.557308
3.722	0.734			7.321	2.988			0.333797			2.883	2.491	0.76			2.123	1.731			0.597927
3.997	0.699			7.241	3.298			0.372498			2.979	2.341	0.567			2.412	1.774			0.539359
3.754	0.764			7.198	2.99			0.339728			3.005	2.541	0.692			2.313	1.849			0.586223
3.611	0.839			7.14	2.772			0.317517			3.017	2.669	0.659			2.358	2.01			0.625106
4.074	0.91			7.09	3.164			0.364974			2.933	2.538	0.688			2.245	1.85			0.604306
3.979	0.724			7.404	3.255			0.359548			2.993	2.677	0.736			2.257	1.941			0.63066
3.764	0.865			7.075	2.899			0.335115			2.966	2.714	0.659			2.307	2.055			0.653229
4.244	0.749			7.214	3.495			0.396226			3.002	2.732	0.788			2.214	1.944			0.643902
3.776	0.917			7.236	2.859			0.323138			3.007	2.781	0.646			2.361	2.135			0.663137
3.872	0.652			7.291	3.22			0.361194			2.978	2.636	0.699			2.279	1.937			0.623285
3.832	0.678			7.123	3.154			0.362135			2.969	2.523	0.766			2.203	1.757			0.584869
4.016	0.665			7.256	3.351			0.377702			2.993	2.82	0.849			2.144	1.971			0.67416
3.973	0.638			7.334	3.335			0.371901			3.019	2.776	0.822			2.197	1.954			0.652223
3.852	0.826			6.913	3.026			0.357993			2.972	2.722	0.688			2.284	2.034			0.653065
4.047	0.783			7.127	3.264			0.374555			2.948	2.638	0.636			2.312	2.002			0.635006
3.754	0.741			7.039	3.013			0.350074			2.932	2.667	0.675			2.257	1.992			0.647231
4.057	0.749			7.109	3.308			0.380565			2.964	2.577	0.676			2.288	1.901			0.609295
3.795	0.788			6.98	3.007			0.352331			2.933	2.781	0.74			2.193	2.041			0.682505
3.957	0.751			7.322	3.206			0.358101			2.934	2.528	0.595			2.339	1.933			0.606042
4.098	0.698			7.099	3.4			0.3917			2.916	2.627	0.729			2.187	1.898			0.636427
4.1	0.821			7.102	3.279			0.377601			2.919	2.673	0.622			2.297	2.051			0.654796
4	0.704			6.937	3.296			0.388587			2.969	2.832	0.673			2.296	2.159			0.689576
3.84	0.883			6.853	2.957			0.352893			2.92	2.536	0.816			2.104	1.72			0.599493
3.93	0.929			6.973	3.001			0.35198			2.924	2.693	0.737			2.187	1.956			0.655876
4.011	0.855			7.06	3.156			0.365599			2.876	2.69	0.702			2.174	1.988			0.670592
4.007	0.748			6.959	3.259			0.38301			2.921	2.602	0.647			2.274	1.955			0.63046
4.01	0.821			6.924	3.189			0.376678			2.91	2.744	0.78			2.13	1.964			0.676182
4.242	0.746			7.058	3.496			0.4051			2.939	2.726	0.659			2.28	2.067			0.664825
4.023	0.979			6.735	3.044			0.36964			2.869	2.509	0.873			1.996	1.636			0.601069
4.17	0.712			7.005	3.458			0.403728			2.888	2.772	0.569			2.319	2.203			0.696651
4.05	0.789			6.993	3.261			0.381381			2.983	2.794	0.755			2.228	2.039			0.671125
3.993	0.641			7.026	3.352			0.390183			2.851	2.535	0.665			2.186	1.87			0.627325
3.963	0.828			6.687	3.135			0.383423			2.953	2.653	0.572			2.381	2.081			0.640935
4.124	0.848			6.765	3.276			0.396048			2.968	2.655	0.655			2.313	2			0.634097
3.724	0.821			6.81	2.903			0.348636			2.964	2.63	0.745			2.219	1.885			0.622953
3.862	0.566			6.953	3.296			0.387692			2.954	2.829	0.79			2.164	2.039			0.690974
3.959	0.728			6.876	3.231			0.384303			2.934	2.684	0.78			2.154	1.904			0.64822
4.084	0.692			6.793	3.392			0.408382			2.904	2.795	0.734			2.17	2.061			0.696498
4.195	0.691			6.881	3.504			0.416471			2.982	2.96	0.779			2.203	2.181			0.72601
3.671	0.793			6.552	2.878			0.359244			2.921	2.685	0.593			2.328	2.092			0.658992
3.845	0.811			6.774	3.034			0.366305			2.889	2.595	0.79			2.099	1.805			0.630618
3.718	0.738			6.532	2.98			0.373115			2.874	2.487	0.59			2.284	1.897			0.609078
3.772	0.825			6.552	2.947			0.367857			2.86	2.511	0.747			2.113	1.764			0.61221
3.956	0.758			6.722	3.198			0.389092			2.937	2.745	0.78			2.157	1.965			0.668057
3.916	0.803			6.61	3.113			0.385168			2.932	2.89	0.824			2.108	2.066			0.718722
3.721	0.845			6.61	2.876			0.355844
										cell3 nucleus	whole	bleach	backgr		I pre-whole	I whole - I bckgr	I bleach - I bckgr	I pre bleach		double norm,
bleach	backgr		I pre-whole	I whole - I bckgr	I bleach - I bckgr	I pre bleach		double norm,			4.994	6.449	1.114		4.84417	3.88	5.335	6.15883		1.08036
13.125	2.155		9.62817	8.322	10.97	10.6803		1.1886			5.228	6.67	1.293			3.935	5.377			1.07364
12.171	2.021			8.198	10.15			1.11638			4.968	6.357	1.178			3.79	5.179			1.07367
12.455	2.079			8.146	10.376			1.14853			4.62	5.839	1.212			3.408	4.627			1.06675
11.76	2.159			7.938	9.601			1.09059			4.634	6.039	1.165			3.469	4.874			1.10394
11.353	1.957			8.006	9.396			1.05824			4.621	5.599	1.133			3.488	4.466			1.00602
3.218	1.929			4.859	1.289			0.2392			4.289	2.737	1.202			3.087	1.535			0.390694
3.269	2.194			4.799	1.075			0.201982			4.3	3.054	1.285			3.015	1.769			0.461005
3.263	1.856			5.116	1.407			0.247981			4.209	3.151	1.202			3.007	1.949			0.509264
3.595	2.136			4.957	1.459			0.265394			4.426	3.32	1.229			3.197	2.091			0.513897
3.649	1.952			5.064	1.697			0.302164			4.381	3.164	1.377			3.004	1.787			0.467401
3.178	1.923			4.991	1.255			0.226731			4.322	3.552	1.402			2.92	2.15			0.578523
3.522	2.194			4.81	1.328			0.248948			4.327	3.179	1.394			2.933	1.785			0.478179
3.601	2.178			4.94	1.423			0.259737			4.324	3.456	1.288			3.036	2.168			0.561077
3.564	2.042			4.945	1.522			0.277526			4.457	3.292	1.404			3.053	1.888			0.485892
3.276	2.006			4.934	1.27			0.232092			4.44	3.37	1.393			3.047	1.977			0.509799
3.489	1.96			5.21	1.529			0.264621			4.432	3.455	1.362			3.07	2.093			0.535668
3.551	2.253			4.749	1.298			0.246449			4.29	3.288	1.393			2.897	1.895			0.513955
3.42	1.994			5.092	1.426			0.252514			4.387	3.461	1.179			3.208	2.282			0.558915
3.562	2.058			4.992	1.504			0.271662			4.35	3.301	1.135			3.215	2.166			0.529349
3.522	2.135			4.783	1.387			0.261476			4.315	3.52	1.248			3.067	2.272			0.582049
3.551	2.168			4.809	1.383			0.259312			4.368	3.553	1.397			2.971	2.156			0.570178
3.545	1.897			5.112	1.648			0.290684			4.246	3.255	1.345			2.901	1.91			0.517309
3.849	1.883			5.435	1.966			0.326166			4.205	3.424	1.268			2.937	2.156			0.576779
3.611	1.954			5.091	1.657			0.293477			4.369	3.554	1.329			3.04	2.225			0.57507
3.396	2.087			4.796	1.309			0.246102			4.333	3.309	1.462			2.871	1.847			0.505473
3.667	1.938			5.138	1.729			0.303428			4.421	3.621	1.2			3.221	2.421			0.590566
3.582	1.998			4.978	1.584			0.286916			4.183	3.4	1.26			2.923	2.14			0.575241
3.436	1.973			5.141	1.463			0.256597			4.232	3.4	1.21			3.022	2.19			0.569396
3.63	1.92			5.148	1.71			0.299511			4.178	3.563	1.404			2.774	2.159			0.61152
3.71	2.282			4.746	1.428			0.271304			4.215	3.798	1.224			2.991	2.574			0.676171
3.753	1.936			5.033	1.817			0.325524			4.1	3.403	1.369			2.731	2.034			0.585186
3.415	2.053			4.964	1.362			0.2474			4.096	3.322	1.255			2.841	2.067			0.571655
3.619	2.085			4.843	1.534			0.285605			4.195	3.325	1.447			2.748	1.878			0.536962
3.482	1.814			4.954	1.668			0.303595			4.253	3.503	1.194			3.059	2.309			0.593074
3.324	2.218			4.706	1.106			0.211913			4.181	3.295	1.248			2.933	2.047			0.548366
3.439	1.974			4.879	1.465			0.270746			4.172	3.558	1.258			2.914	2.3			0.620159
3.593	1.776			5.099	1.817			0.321311			4.125	3.467	1.197			2.928	2.27			0.609143
3.67	1.694			4.963	1.976			0.359003			4.172	3.57	1.438			2.734	2.132			0.612708
3.696	1.929			4.893	1.767			0.325624			4.295	3.576	1.223			3.072	2.353			0.601818
3.726	2.099			4.846	1.627			0.302733			4.26	3.533	1.139			3.121	2.394			0.602691
3.622	1.782			5.048	1.84			0.328665			4.204	3.472	1.242			2.962	2.23			0.59154
3.53	1.971			4.907	1.559			0.286474			4.237	3.431	1.365			2.872	2.066			0.565211
3.59	2.026			4.838	1.564			0.291492			4.205	3.173	1.357			2.848	1.816			0.501003
3.399	2.053			4.591	1.346			0.264358			4.215	3.515	1.095			3.12	2.42			0.609432
3.296	1.78			4.954	1.516			0.27593			4.287	3.699	1.322			2.965	2.377			0.629896
3.244	1.87			4.806	1.374			0.257785			4.26	3.655	1.205			3.055	2.45			0.630115
3.446	1.848			5.002	1.598			0.288063			4.271	3.523	1.114			3.157	2.409			0.599552
3.495	1.744			5.019	1.751			0.314575			4.182	3.474	1.345			2.837	2.129			0.589632
3.538	1.923			4.855	1.615			0.299943			4.078	3.461	1.264			2.814	2.197			0.613438
3.721	1.995			4.875	1.726			0.319243			4.147	3.37	1.444			2.703	1.926			0.559854
3.638	1.952			4.801	1.686			0.316651			4.095	3.423	1.423			2.672	2			0.588109
3.338	2.018			4.576	1.32			0.260102			4.163	3.62	1.311			2.852	2.309			0.63612
3.577	1.713			5.042	1.864			0.333348			4.259	3.697	1.333			2.926	2.364			0.634801
3.588	2.074			4.751	1.514			0.28734			4.154	3.621	1.215			2.939	2.406			0.643222
3.694	1.859			4.894	1.835			0.338086			3.999	3.46	1.45			2.549	2.01			0.619571
bleach	backgr		I pre-whole	I whole - I bckgr	I bleach - I bckgr	I pre bleach		double norm,		cell4 nucleus	whole	bleach	backgr		I pre-whole	I whole - I bckgr	I bleach - I bckgr	I pre bleach		double norm,
6.705	1.054		8.06867	7.195	5.651	6.32033		1.00289			5.677	6.215	1.479		5.66183	4.198	4.736	5.92867		1.07679
6.696	1.152			7.402	5.544			0.95638			5.877	6.5	1.583			4.294	4.917			1.09295
6.628	1.16			6.996	5.468			0.998011			5.787	5.754	1.423			4.364	4.331			0.947251
5.748	1.056			6.749	4.692			0.887718			5.547	5.973	1.45			4.097	4.523			1.05371
5.99	1.218			6.531	4.772			0.93299			5.507	5.62	1.298			4.209	4.322			0.980094
6.155	0.944			6.955	5.211			0.95671			5.576	5.51	1.569			4.007	3.941			0.938748
2.487	1.205			5.277	1.282			0.310211			4.611	2.731	1.41			3.201	1.321			0.393894
2.659	1.112			5.351	1.547			0.369158			4.721	3.06	1.473			3.248	1.587			0.466361
2.455	1.127			5.436	1.328			0.311943			4.774	3.028	1.468			3.306	1.56			0.450385
2.889	1.088			5.532	1.801			0.415708			4.903	3.479	1.625			3.278	1.854			0.539837
2.564	1.034			5.504	1.53			0.354952			4.808	3.032	1.551			3.257	1.481			0.434009
2.853	1.008			5.577	1.845			0.422427			4.773	3.348	1.458			3.315	1.89			0.544177
2.872	1.014			5.617	1.858			0.422375			4.884	3.423	1.357			3.527	2.066			0.559096
3.014	1.147			5.461	1.867			0.436545			4.828	3.435	1.63			3.198	1.805			0.538717
2.489	1.168			5.285	1.321			0.319164			4.906	3.277	1.635			3.271	1.642			0.479131
2.825	0.989			5.462	1.836			0.429218			4.879	3.598	1.386			3.493	2.212			0.604433
2.713	0.949			5.563	1.764			0.404898			4.908	3.326	1.444			3.464	1.882			0.518565
2.643	1.018			5.39	1.625			0.384965			4.857	3.288	1.647			3.21	1.641			0.487939
2.651	1.095			5.392	1.556			0.368482			4.923	3.719	1.418			3.505	2.301			0.6266
2.904	0.88			5.638	2.024			0.458397			4.911	3.167	1.665			3.246	1.502			0.441655
2.628	0.962			5.647	1.666			0.376716			4.897	3.249	1.439			3.458	1.81			0.499592
2.838	1.071			5.257	1.767			0.429195			4.806	3.233	1.558			3.248	1.675			0.492221
2.769	0.949			5.659	1.82			0.410665			5.013	3.723	1.527			3.486	2.196			0.601266
2.843	1.003			5.64	1.84			0.416577			4.854	3.427	1.388			3.466	2.039			0.561501
2.543	0.92			5.643	1.623			0.367253			4.925	3.242	1.566			3.359	1.676			0.47624
2.663	1.051			5.455	1.612			0.377335			4.862	3.344	1.5			3.362	1.844			0.52351
2.928	0.97			5.437	1.958			0.459843			4.892	3.486	1.647			3.245	1.839			0.540915
2.708	1.183			5.348	1.525			0.364112			4.917	3.496	1.444			3.473	2.052			0.563942
2.857	1.159			5.271	1.698			0.41134			4.771	3.296	1.417			3.354	1.879			0.534719
2.923	1.135			5.343	1.788			0.427306			4.883	3.153	1.361			3.522	1.792			0.485635
2.54	1.127			5.355	1.413			0.33693			4.782	3.484	1.651			3.131	1.833			0.55878
2.803	1.122			5.369	1.681			0.399789			4.828	3.63	1.546			3.282	2.084			0.606067
2.814	1.159			5.321	1.655			0.397156			4.92	3.326	1.603			3.317	1.723			0.495794
2.702	1.069			5.43	1.633			0.38401			4.871	3.717	1.619			3.252	2.098			0.615767
2.954	1.05			5.332	1.904			0.455967			4.792	3.262	1.559			3.233	1.703			0.502772
2.885	0.965			5.443	1.92			0.450422			4.749	3.393	1.562			3.187	1.831			0.548363
2.966	1.011			5.517	1.955			0.452481			4.811	3.586	1.623			3.188	1.963			0.587711
2.92	1.056			5.372	1.864			0.443064			4.803	3.626	1.591			3.212	2.035			0.604715
3.008	0.877			5.619	2.131			0.484263			4.907	3.559	1.583			3.324	1.976			0.567398
3.178	1.03			5.278	2.148			0.519662			4.835	3.425	1.308			3.527	2.117			0.572898
2.939	1.059			5.307	1.88			0.45234			4.854	3.573	1.413			3.441	2.16			0.599143
2.502	1.085			5.412	1.417			0.334325			4.931	3.395	1.45			3.481	1.945			0.533307
2.981	0.894			5.431	2.087			0.490681			4.889	3.341	1.538			3.351	1.803			0.51355
2.97	1.09			5.174	1.88			0.463968			4.87	3.2	1.554			3.316	1.646			0.47378
2.859	1.029			5.272	1.83			0.443233			4.796	3.281	1.535			3.261	1.746			0.51104
2.617	1			5.249	1.617			0.39336			4.811	3.349	1.551			3.26	1.798			0.526422
2.873	1.059			5.243	1.814			0.441788			4.907	3.431	1.617			3.29	1.814			0.526263
2.99	1.109			5.319	1.881			0.45156			4.868	3.496	1.429			3.439	2.067			0.57368
2.804	0.97			5.411	1.834			0.432791			4.885	3.547	1.545			3.34	2.002			0.57211
2.955	1.085			5.234	1.87			0.45621			4.901	3.698	1.516			3.385	2.182			0.615259
2.712	0.926			5.312	1.786			0.429319			4.899	3.531	1.556			3.343	1.975			0.563887
3.083	0.934			5.388	2.149			0.50929			4.844	3.494	1.423			3.421	2.071			0.577815
2.992	0.971			5.405	2.021			0.477449			4.78	3.51	1.381			3.399	2.129			0.597842
2.854	1.072			5.115	1.782			0.444855			4.802	3.623	1.417			3.385	2.206			0.622026
2.814	1.006			5.281	1.808			0.437158			4.841	3.433	1.591			3.25	1.842			0.540964
2.856	1.013			5.259	1.843			0.447485			4.72	3.642	1.628			3.092	2.014			0.621701
bleach	backgr		I pre-whole	I whole - I bckgr	I bleach - I bckgr	I pre bleach		double norm,		cell6 nucleus	whole	bleach	backgr		I pre-whole	I whole - I bckgr	I bleach - I bckgr	I pre bleach		double norm,
4.375	0.853		5.42967	4.609	3.522	4.60083		0.902038			9.291	12.889	1.301
4.886	1.155			4.499	3.731			0.978929			9.214	12.583	1.266
4.607	1.059			4.374	3.548			0.957518			8.906	12.459	1.542			7.364	10.917			1.07444
4.556	0.869			4.649	3.687			0.936172			8.639	11.932	1.311			7.328	10.621			1.05044
4.474	0.938			4.285	3.536			0.9741			8.675	11.877	1.101			7.574	10.776			1.03116
4.707	0.901			4.387	3.806			1.0241			8.68	11.919	1.458			7.222	10.461			1.0498
2.167	0.973			3.403	1.194			0.414175			6.112	2.316	1.338			4.774	0.978			0.148473
2.194	0.897			3.652	1.297			0.419229			6.362	2.744	1.449			4.913	1.295			0.191036
2.09	1.005			3.451	1.085			0.371131			6.107	2.791	1.269			4.838	1.522			0.228003
2.25	0.801			3.773	1.449			0.45334			6.304	3.078	1.256			5.048	1.822			0.26159
2.128	0.886			3.666	1.242			0.399918			6.244	2.878	1.378			4.866	1.5			0.223414
2.272	1.026			3.523	1.246			0.417491			6.238	2.836	1.123			5.115	1.713			0.242719
2.304	1.107			3.469	1.197			0.407316			6.134	2.749	1.349			4.785	1.4			0.21205
2.314	1.074			3.435	1.24			0.426125			6.189	2.988	1.396			4.793	1.592			0.240728
2.341	1.035			3.557	1.306			0.433412			6.035	2.873	1.276			4.759	1.597			0.24321
2.386	1.077			3.49	1.309			0.442748			6.121	2.926	1.518			4.603	1.408			0.221694
2.28	0.931			3.631	1.349			0.438559			6.155	3.158	1.38			4.775	1.778			0.269867
2.381	0.995			3.526	1.386			0.464005			6.202	3.267	1.21			4.992	2.057			0.298642
2.412	0.954			3.519	1.458			0.48908			6.026	3.186	1.133			4.893	2.053			0.304092
2.425	1.117			3.44	1.308			0.44884			6.094	2.927	1.205			4.889	1.722			0.255273
2.458	0.986			3.53	1.472			0.492238			5.913	3.025	1.394			4.519	1.631			0.261579
2.303	1.085			3.223	1.218			0.446097			5.892	3.175	1.258			4.634	1.917			0.299818
2.436	0.878			3.569	1.558			0.515303			5.895	3.038	1.369			4.526	1.669			0.26726
2.293	1.045			3.59	1.248			0.410357			5.848	3.252	1.526			4.322	1.726			0.289433
2.269	1.111			3.506	1.158			0.389887			5.936	3.065	1.293			4.643	1.772			0.276603
2.333	1.099			3.514	1.234			0.414529			5.89	3.14	1.231			4.659	1.909			0.296965
2.532	0.957			3.642	1.575			0.510485			5.725	3.127	1.457			4.268	1.67			0.283585
2.482	1.168			3.375	1.314			0.459583			5.772	3.081	1.197			4.575	1.884			0.298457
2.353	0.885			3.768	1.468			0.459893			5.859	3.301	1.306			4.553	1.995			0.317568
2.615	1.003			3.553	1.612			0.535565			5.788	3.227	1.604			4.184	1.623			0.281137
2.202	0.918			3.569	1.284			0.424679			5.694	3.196	1.292			4.402	1.904			0.313479
2.617	1.167			3.397	1.45			0.503865			5.654	3.13	1.391			4.263	1.739			0.295649
2.341	0.955			3.5	1.386			0.467452			5.826	3.193	1.498			4.328	1.695			0.28384
2.449	0.904			3.521	1.545			0.51797			5.524	2.84	1.407			4.117	1.433			0.252265
2.498	1.059			3.278	1.439			0.518196			5.617	3.075	1.128			4.489	1.947			0.314346
2.514	1.018			3.534	1.496			0.499697			5.618	3.238	1.468			4.15	1.77			0.309113
2.223	0.897			3.516	1.326			0.445181			5.524	3.083	1.49			4.034	1.593			0.286201
2.135	0.944			3.498	1.191			0.401915			5.481	3.03	1.33			4.151	1.7			0.296816
2.407	1.059			3.364	1.348			0.473016			5.375	2.967	1.353			4.022	1.614			0.290839
2.502	1.083			3.481	1.419			0.481194			5.478	3.052	1.413			4.065	1.639			0.29222
2.599	0.941			3.595	1.658			0.544412			5.339	2.947	1.478			3.861	1.469			0.275749
2.402	0.982			3.411	1.42			0.491415			5.335	2.937	1.367			3.968	1.57			0.286761
2.224	0.928			3.514	1.296			0.435357			5.287	3.03	1.316			3.971	1.714			0.312826
2.466	1.098			3.308	1.368			0.48816			5.407	2.962	1.357			4.05	1.605			0.287218
2.367	1.037			3.419	1.33			0.459192			5.311	3.02	1.548			3.763	1.472			0.283508
2.332	0.99			3.458	1.342			0.45811			5.32	3.309	1.526			3.794	1.783			0.340601
2.282	0.798			3.622	1.484			0.483646			5.022	2.962	1.308			3.714	1.654			0.322764
2.506	0.998			3.406	1.508			0.522635			5.257	3.048	1.2			4.057	1.848			0.330133
2.543	0.944			3.505	1.599			0.538521			5.238	2.801	1.425			3.813	1.376			0.261543
2.359	0.889			3.489	1.47			0.497346			5.183	2.935	1.348			3.835	1.587			0.299918
2.397	0.846			3.54	1.551			0.51719			5.309	3.251	1.62			3.689	1.631			0.320433
2.402	1.112			3.35	1.29			0.454555			5.12	3.14	1.436			3.684	1.704			0.335229
2.269	1.058			3.438	1.211			0.415796			5.142	3.026	1.46			3.682	1.566			0.308248
2.266	0.95			3.524	1.316			0.440821			5.145	2.988	1.487			3.658	1.501			0.297392
2.402	0.869			3.499	1.533			0.517178			5.04	2.975	1.428			3.612	1.547			0.310409
2.575	1.026			3.395	1.549			0.538584			5.065	2.917	1.272			3.793	1.645			0.314322
bleach	backgr		I pre-whole	I whole - I bckgr	I bleach - I bckgr	I pre bleach		double norm,		cell7 nucleus	whole	bleach	backgr		I pre-whole	I whole - I bckgr	I bleach - I bckgr	I pre bleach		double norm,
13.429	0.897		9.93783	9.171	12.532	12.9503		1.04887			9.206	10.817	1.712		8.90083	7.99	11.588	12.2765		1.05112
13.367	0.942			9.401	12.425			1.01447			9.896	10.504	1.689			7.948	11.317			1.03197
12.918	0.819			9.235	12.099			1.00561			9.405	10.179	1.465			7.364	10.917			1.07444
13.255	0.986			8.997	12.269			1.04671			9.290	10.536	1.503			7.328	10.621			1.05044
12.587	0.893			8.754	11.694			1.02535			9.202	9.749	1.479			7.574	10.776			1.03116
12.146	0.859			8.673	11.287			0.998909			9.400	10.241	1.426			7.222	10.461			1.0498
2.744	0.8			6.736	1.944			0.221519			7.453	2.568	1.532			4.774	0.978			0.148473
3.462	0.962			6.775	2.5			0.283235			7.429	2.689	1.607			4.913	1.295			0.191036
3.745	0.837			7.18	2.908			0.310876			7.477	2.732	1.484			4.838	1.522			0.228003
3.747	0.897			7.137	2.85			0.306511			7.591	2.786	1.545			5.048	1.822			0.26159
3.487	0.971			7.106	2.516			0.27177			7.500	2.905	1.588			4.866	1.5			0.223414
3.97	0.829			7.283	3.141			0.331035			7.563	2.742	1.518			5.115	1.713			0.242719
4.188	0.829			7.331	3.359			0.351693			7.489	2.807	1.338			4.785	1.4			0.21205
3.95	1.062			6.998	2.888			0.316767			7.564	2.789	1.447			4.793	1.592			0.240728
4.135	0.853			7.396	3.282			0.340611			7.539	2.795	1.405			4.759	1.597			0.24321
3.793	0.947			6.992	2.846			0.312428			7.416	3.004	1.420			4.603	1.408			0.221694
4.476	0.744			7.335	3.732			0.390533			7.465	2.916	1.481			4.775	1.778			0.269867
3.994	0.875			7.255	3.119			0.329985			7.494	2.968	1.236			4.992	2.057			0.298642
4.301	0.925			7.249	3.376			0.357471			7.537	2.914	1.386			4.893	2.053			0.304092
4.337	0.893			7.197	3.444			0.367306			7.551	2.985	1.405			4.889	1.722			0.255273
4.247	0.986			7.084	3.261			0.353337			7.442	2.804	1.548			4.519	1.631			0.261579
3.971	0.869			7.197	3.102			0.330832			7.448	3.098	1.446			4.634	1.917			0.299818
4.33	0.873			7.175	3.457			0.369823			7.513	3.128	1.506			4.526	1.669			0.26726
4.293	1.141			6.859	3.152			0.35273			7.284	2.674	1.457			4.322	1.726			0.289433
4.684	0.772			7.337	3.912			0.409258			7.378	2.611	1.562			4.643	1.772			0.276603
4.048	0.893			7.244	3.155			0.334301			7.299	3.142	1.377			4.659	1.909			0.296965
4.274	0.957			7.114	3.317			0.357889			7.477	3.142	1.425			4.268	1.67			0.283585
4.29	0.905			7.154	3.385			0.363184			7.367	3.025	1.478			4.575	1.884			0.298457
4.401	0.841			7.263	3.56			0.376228			7.370	2.889	1.423			4.553	1.995			0.317568
4.194	0.865			7.194	3.329			0.355189			7.331	3.054	1.516			4.184	1.623			0.281137
4.247	0.776			7.306	3.471			0.364663			7.401	2.957	1.564			4.402	1.904			0.313479
4.157	0.859			7.131	3.298			0.354991			7.272	3.095	1.785			4.263	1.739			0.295649
4.34	0.979			7.132	3.361			0.361721			7.347	3.275	1.590			4.328	1.695			0.28384
4.2	0.822			7.164	3.378			0.361927			7.444	3.210	1.489			4.117	1.433			0.252265
4.599	0.806			7.237	3.793			0.402292			7.425	3.000	1.679			4.489	1.947			0.314346
4.192	0.933			7.045	3.259			0.355075			7.454	2.995	1.550			4.15	1.77			0.309113
4.401	0.936			7.132	3.465			0.372914			7.390	3.077	1.524			4.034	1.593			0.286201
3.941	0.808			7.077	3.133			0.339803			7.372	3.153	1.473			4.151	1.7			0.296816
4.175	0.861			7.182	3.314			0.35418			7.323	3.007	1.391			4.022	1.614			0.290839
4.447	0.853			7.14	3.594			0.386364			7.291	2.973	1.260			4.065	1.639			0.29222
4.458	1.127			6.836	3.331			0.374015			7.317	3.185	1.370			3.861	1.469			0.275749
3.712	0.859			6.944	2.853			0.315362			7.359	3.032	1.571			3.968	1.57			0.286761
4.212	0.851			7.103	3.361			0.363198			7.347	3.446	1.505			3.971	1.714			0.312826
4.404	0.917			6.967	3.487			0.384169			7.212	3.111	1.409			4.05	1.605			0.287218
4.083	0.832			7.07	3.251			0.352951			7.394	3.279	1.463			3.763	1.472			0.283508
4.027	0.938			6.849	3.089			0.346184			7.326	3.233	1.498			3.794	1.783			0.340601
4.481	0.814			7.102	3.667			0.396321			7.392	3.075	1.338			3.714	1.654			0.322764
4.131	0.817			7.024	3.314			0.362147			7.343	3.000	1.495			4.057	1.848			0.330133
4.059	0.897			6.98	3.162			0.347715			7.284	3.269	1.522			3.813	1.376			0.261543
4.327	0.921			6.979	3.406			0.3746			7.284	3.321	1.583			3.835	1.587			0.299918
4.208	1.03			6.843	3.178			0.356471			7.260	3.256	1.188			3.689	1.631			0.320433
4.306	0.88			6.989	3.426			0.376261			7.284	3.236	1.362			3.684	1.704			0.335229
4.127	0.978			6.709	3.149			0.360273			7.216	3.116	1.790			3.682	1.566			0.308248
4.38	1.018			6.973	3.362			0.370079			7.105	3.119	1.521			3.658	1.501			0.297392
4.337	1.008			6.782	3.329			0.376767			7.091	3.015	1.569			3.612	1.547			0.310409
4.535	0.867			6.993	3.668			0.402608			7.161	3.202	1.498			3.793	1.645			0.314322
bleach	backgr		I pre-whole	I whole - I bckgr	I bleach - I bckgr	I pre bleach		double norm,
4.946	1.266		4.22283	2.937	3.68	5.36517		0.98465
5.686	1.258			3.178	4.428			1.09494
5.543	1.127			3.118	4.416			1.11299
5.434	0.905			3.346	4.529			1.06369
5.353	0.992			3.113	4.361			1.10089
5.229	1.061			3.036	4.168			1.07886
1.936	0.925			2.531	1.011			0.313904
1.853	1.131			2.39	0.722			0.237398
2.236	1.024			2.572	1.212			0.370314
2.074	1.071			2.444	1.003			0.322506
2.184	1.059			2.527	1.125			0.349853
2.298	0.837			2.635	1.461			0.43572
2.399	1.136			2.39	1.263			0.415282
2.332	1.136			2.398	1.196			0.391941
2.441	1.064			2.507	1.377			0.431636
2.29	1.095			2.575	1.195			0.364694
2.42	1.103			2.54	1.317			0.407465
2.247	1.099			2.445	1.148			0.368979
2.413	1.285			2.265	1.128			0.391362
2.409	1.016			2.533	1.393			0.432169
2.21	1.119			2.475	1.091			0.346408
2.25	1.255			2.238	0.995			0.349383
2.468	1.095			2.439	1.373			0.442381
2.529	1.09			2.432	1.439			0.464981
2.812	0.971			2.736	1.841			0.528781
2.534	0.942			2.595	1.592			0.482107
2.399	0.989			2.581	1.41			0.429308
2.724	1.199			2.392	1.525			0.501011
2.454	1.181			2.438	1.273			0.41033
2.521	1.159			2.386	1.362			0.448585
2.498	0.997			2.561	1.501			0.460584
2.554	1.143			2.411	1.411			0.459905
2.452	1.034			2.553	1.418			0.436479
2.438	1.079			2.449	1.359			0.436083
2.534	1.075			2.542	1.459			0.451043
2.335	1.024			2.548	1.311			0.404335
2.516	1.046			2.454	1.47			0.47074
2.287	1.096			2.489	1.191			0.376032
2.7	1.077			2.487	1.623			0.512839
2.327	0.976			2.491	1.351			0.426206
2.462	0.933			2.563	1.529			0.46881
2.644	1.157			2.302	1.487			0.507626
2.702	0.95			2.608	1.752			0.527916
2.558	0.95			2.574	1.608			0.490926
2.404	0.998			2.471	1.406			0.447147
2.341	1.002			2.539	1.339			0.414435
2.615	1.139			2.292	1.476			0.506069
2.548	1.024			2.544	1.524			0.470767
2.327	0.893			2.764	1.434			0.407708
2.388	1.112			2.547	1.276			0.393695
2.385	0.859			2.65	1.526			0.452529
2.418	1.05			2.471	1.368			0.435062
2.421	1.167			2.297	1.254			0.429017
2.508	0.933			2.537	1.575			0.487863
2.505	1.046			2.402	1.459			0.477332
2.367	1.147			2.328	1.22			0.411827
bleach	backgr		I pre-whole	I whole - I bckgr	I bleach - I bckgr	I pre bleach		double norm,
6.756	0.647		4.56417	3.788	6.109	7.027		1.04654
7.689	0.684			4.216	7.005			1.07821
7.029	0.583			4.121	6.446			1.01504
6.788	0.588			3.924	6.2			1.02532
7.096	0.441			4.019	6.655			1.07455
6.804	0.516			3.858	6.288			1.05766
1.675	0.604			3.035	1.071			0.228995
1.974	0.66			3.01	1.314			0.283285
2.2	0.655			3.135	1.545			0.319805
2.365	0.686			3.109	1.679			0.350449
2.361	0.747			3.017	1.614			0.347155
2.179	0.553			3.233	1.626			0.32637
2.139	0.598			3.115	1.541			0.321025
2.386	0.654			3.146	1.732			0.35726
2.364	0.559			3.149	1.805			0.371963
2.364	0.513			3.205	1.851			0.374777
2.462	0.699			3.041	1.763			0.37621
2.441	0.598			3.145	1.843			0.380277
2.372	0.542			3.257	1.83			0.36461
2.316	0.537			3.151	1.779			0.366372
2.657	0.675			3.102	1.982			0.414626
2.633	0.612			3.182	2.021			0.412155
2.506	0.462			3.305	2.044			0.401332
2.566	0.447			3.275	2.119			0.41987
2.671	0.58			3.208	2.091			0.422975
2.819	0.519			3.214	2.3			0.464384
2.662	0.638			3.115	2.024			0.421645
2.484	0.574			3.236	1.91			0.383018
2.755	0.659			3.152	2.096			0.431519
2.369	0.736			3.024	1.633			0.350428
2.591	0.636			3.106	1.955			0.408451
2.71	0.559			3.209	2.151			0.434976
2.865	0.564			3.183	2.301			0.46911
2.391	0.543			3.213	1.848			0.373238
2.617	0.583			3.186	2.034			0.414286
2.33	0.569			3.191	1.761			0.358119
2.742	0.696			3.018	2.046			0.439928
2.603	0.654			2.995	1.949			0.422289
2.575	0.622			3.153	1.953			0.401951
2.739	0.604			3.035	2.135			0.456493
2.752	0.652			3.127	2.1			0.435799
2.888	0.55			3.193	2.338			0.475161
2.705	0.527			3.176	2.178			0.445013
2.681	0.612			3.036	2.069			0.442236
2.88	0.622			3.112	2.258			0.470846
2.639	0.575			3.058	2.064			0.437993
2.495	0.652			2.996	1.843			0.399189
2.644	0.67			3.027	1.974			0.423184
2.556	0.566			3.13	1.99			0.412576
2.88	0.633			3.119	2.247			0.467501
2.662	0.503			3.179	2.159			0.440714
2.723	0.538			3.132	2.185			0.452715
2.776	0.588			3.155	2.188			0.450031
2.713	0.554			3.169	2.159			0.442105
2.489	0.599			3.141	1.89			0.390471
2.683	0.498			3.21	2.185			0.441714
bleach	backgr		I pre-whole	I whole - I bckgr	I bleach - I bckgr	I pre bleach		double norm,
4.067	0.468		3.735	3.413	3.599	3.89067		1.01384
4.158	0.679			3.332	3.479			1.00386
4.109	0.62			3.15	3.489			1.06491
3.603	0.415			3.208	3.188			0.955446
3.694	0.405			3.222	3.289			0.981432
3.713	0.548			2.95	3.165			1.03151
1.299	0.524			2.507	0.775			0.297214
1.457	0.49			2.751	0.967			0.337954
1.431	0.554			2.734	0.877			0.308406
1.626	0.524			2.77	1.102			0.382493
1.686	0.545			2.781	1.141			0.394463
1.896	0.401			2.892	1.495			0.49701
1.588	0.574			2.698	1.014			0.361342
1.672	0.42			2.875	1.252			0.418686
1.711	0.446			2.905	1.265			0.418665
1.81	0.49			2.822	1.32			0.449717
1.842	0.561			2.735	1.281			0.450312
1.725	0.442			2.805	1.283			0.43976
1.73	0.458			2.875	1.272			0.425374
1.732	0.595			2.641	1.137			0.413918
1.657	0.545			2.743	1.112			0.389763
1.752	0.538			2.815	1.214			0.414631
1.808	0.47			2.828	1.338			0.454882
1.864	0.391			2.947	1.473			0.480557
1.815	0.546			2.731	1.269			0.446747
1.676	0.482			2.814	1.194			0.407946
1.746	0.481			2.8	1.265			0.434365
1.626	0.518			2.809	1.108			0.379236
1.712	0.524			2.737	1.188			0.417315
1.785	0.462			2.839	1.323			0.44804
1.976	0.534			2.78	1.442			0.498704
1.789	0.59			2.732	1.199			0.42195
1.823	0.625			2.677	1.198			0.430259
1.838	0.567			2.808	1.271			0.435182
1.892	0.502			2.802	1.39			0.476945
1.889	0.612			2.745	1.277			0.447271
2.055	0.481			2.771	1.574			0.546123
2.019	0.598			2.671	1.421			0.511496
1.915	0.478			2.824	1.437			0.489231
1.64	0.502			2.75	1.138			0.397861
1.747	0.527			2.723	1.22			0.430759
1.972	0.468			2.797	1.504			0.516984
1.692	0.438			2.794	1.254			0.431512
1.954	0.484			2.744	1.47			0.515057
1.866	0.476			2.725	1.39			0.490422
1.887	0.55			2.672	1.337			0.48108
1.837	0.458			2.751	1.379			0.481943
1.929	0.679			2.551	1.25			0.471109
1.793	0.546			2.662	1.247			0.450381
2.138	0.538			2.755	1.6			0.558368
1.719	0.529			2.68	1.19			0.426908
1.981	0.502			2.741	1.479			0.518778
1.873	0.534			2.717	1.339			0.47382
1.735	0.569			2.644	1.166			0.423993
1.864	0.534			2.709	1.33			0.472025
1.857	0.564			2.717	1.293			0.457542
cell1 nucleus	whole	bleach	backgr		I pre-whole	I whole - I bckgr	I bleach - I bckgr	I pre bleach		double norm,
	11.411	14.418	1.852		11.1563	9.559	12.566	13.7858		1.06386
	11.402	14.126	1.654			9.748	12.472			1.03543
	11.197	13.783	1.75			9.447	12.033			1.03081
	11.088	13.519	1.721			9.367	11.798			1.01931
	11.031	13.695	1.667			9.364	12.028			1.03952
	10.809	13.174	1.748			9.061	11.426			1.02051
	8.092	3.451	1.591			6.501	1.86			0.231544
	8.146	3.621	1.735			6.411	1.886			0.238076
	8.138	4.109	1.722			6.416	2.387			0.301084
	8.175	4.194	1.549			6.626	2.645			0.323053
	8.126	4.236	1.867			6.259	2.369			0.306309
	8.07	4.32	1.639			6.431	2.681			0.337379
	8.07	4.35	1.798			6.272	2.552			0.329287
	8.087	4.432	1.912			6.175	2.52			0.330266
	7.978	4.631	1.738			6.24	2.893			0.375201
	8.024	4.586	1.785			6.239	2.801			0.363327
	7.904	4.347	1.75			6.154	2.597			0.341519
	7.817	4.666	1.79			6.027	2.876			0.386178
	7.841	4.489	1.767			6.074	2.722			0.362671
	7.766	4.55	1.711			6.055	2.839			0.379447
	7.726	4.602	1.821			5.905	2.781			0.381137
	7.703	4.743	1.846			5.857	2.897			0.400289
	7.667	4.646	1.843			5.824	2.803			0.389495
	7.555	4.638	1.789			5.766	2.849			0.399869
	7.65	5.028	2.003			5.647	3.025			0.433518
	7.506	4.67	1.92			5.586	2.75			0.398411
	7.482	4.711	1.958			5.524	2.753			0.403323
	7.421	4.726	1.802			5.619	2.924			0.421132
	7.311	4.852	1.88			5.431	2.972			0.442863
	7.259	4.559	2.005			5.254	2.554			0.393397
	7.211	4.65	1.963			5.248	2.687			0.414356
	7.195	4.767	1.815			5.38	2.952			0.444052
	7.181	4.694	2.028			5.153	2.666			0.418697
	7.279	4.719	1.974			5.305	2.745			0.418752
	7.178	4.838	1.957			5.221	2.881			0.44657
	7.025	4.891	2.08			4.945	2.811			0.460039
	6.764	4.652	1.974			4.79	2.678			0.452455
	6.84	4.494	2.153			4.687	2.341			0.404209
	6.885	4.7	2.093			4.792	2.607			0.440275
	6.803	4.369	1.971			4.832	2.398			0.401626
	6.84	4.624	1.921			4.919	2.703			0.444702
	6.82	4.37	2.02			4.8	2.35			0.396211
	6.912	4.678	2.168			4.744	2.51			0.428183
	7.093	4.745	2.006			5.087	2.739			0.435743
	7.245	5.012	1.846			5.399	3.166			0.474567
	7.344	4.974	1.701			5.643	3.273			0.469392
	7.412	5.039	1.724			5.688	3.315			0.471654
	7.541	5.235	1.801			5.74	3.434			0.484159
	7.508	5.474	1.671			5.837	3.803			0.527274
	7.543	6.008	1.722			5.821	4.286			0.595874
	7.674	5.616	1.833			5.841	3.783			0.524142
	7.565	5.654	1.568			5.997	4.086			0.551397
	7.688	5.881	1.67			6.018	4.211			0.566282
	7.586	5.823	1.605			5.981	4.218			0.570733
	7.585	5.769	1.722			5.863	4.047			0.558616
	7.596	5.85	1.673			5.923	4.177			0.570719
cell2 nucleus	whole	bleach	backgr		I pre-whole	I whole - I bckgr	I bleach - I bckgr	I pre bleach		double norm,
	10.273	9.832	1.321		10.0867	8.952	8.511	9.82333		0.976587
	10.326	10.26	1.395			8.931	8.865			1.0196
	10.145	10.014	1.332			8.813	8.682			1.01192
	9.971	9.588	1.39			8.581	8.198			0.981342
	9.945	9.894	1.364			8.581	8.53			1.02108
	9.86	9.352	1.386			8.474	7.966			0.965611
	8.187	3.105	1.36			6.827	1.745			0.262552
	8.238	3.268	1.247			6.991	2.021			0.296946
	8.267	3.352	1.426			6.841	1.926			0.289193
	8.088	3.429	1.326			6.762	2.103			0.319459
	8.086	3.653	1.412			6.674	2.241			0.34491
	8.169	3.571	1.452			6.717	2.119			0.324046
	8.047	3.78	1.313			6.734	2.467			0.376311
	8.048	3.58	1.367			6.681	2.213			0.340244
	8.156	3.617	1.298			6.858	2.319			0.347339
	8.027	3.592	1.366			6.661	2.226			0.34327
	7.945	3.753	1.401			6.544	2.352			0.369185
	8.08	3.79	1.323			6.757	2.467			0.37503
	8.045	3.81	1.37			6.675	2.44			0.375482
	7.958	3.932	1.37			6.588	2.562			0.399463
	7.93	3.933	1.454			6.476	2.479			0.393206
	7.857	3.852	1.451			6.406	2.401			0.384996
	7.829	3.943	1.395			6.434	2.548			0.406789
	7.718	4.014	1.465			6.253	2.549			0.418728
	7.826	4.099	1.457			6.369	2.642			0.426101
	7.684	3.674	1.353			6.331	2.321			0.376577
	7.671	3.954	1.4			6.271	2.554			0.418345
	7.554	3.949	1.488			6.066	2.461			0.416735
	7.597	4.038	1.321			6.276	2.717			0.44469
	7.584	3.904	1.434			6.15	2.47			0.412546
	7.531	3.877	1.397			6.134	2.48			0.415297
	7.513	3.923	1.33			6.183	2.593			0.430778
	7.574	4.048	1.38			6.194	2.668			0.442451
	7.461	4.1	1.509			5.952	2.591			0.447152
	7.514	4.015	1.421			6.093	2.594			0.43731
	7.377	3.861	1.412			5.965	2.449			0.421725
	7.3	3.782	1.315			5.985	2.467			0.423405
	7.391	4.073	1.401			5.99	2.672			0.458205
	7.387	3.934	1.38			6.007	2.554			0.436731
	7.344	4.024	1.412			5.932	2.612			0.452296
	7.342	4.001	1.414			5.928	2.587			0.448269
	7.214	3.953	1.461			5.753	2.492			0.444943
	7.236	4.25	1.364			5.872	2.886			0.504848
	7.177	3.845	1.326			5.851	2.519			0.44223
	7.257	4.078	1.394			5.863	2.684			0.470233
	7.147	4.21	1.372			5.775	2.838			0.50479
	7.121	4.041	1.363			5.758	2.678			0.477738
	7.077	4.147	1.363			5.714	2.784			0.500472
	7.035	4.139	1.423			5.612	2.716			0.497122
	7	4.265	1.355			5.645	2.91			0.529517
	7.027	3.912	1.401			5.626	2.511			0.458456
	7.038	4.196	1.358			5.68	2.838			0.513233
	7.019	4.28	1.463			5.556	2.817			0.520805
	6.974	3.969	1.426			5.548	2.543			0.470826
	6.869	4.105	1.387			5.482	2.718			0.509285
	6.891	4.214	1.461			5.43	2.753			0.520783
cell3 nucleus	whole	bleach	backgr		I pre-whole	I whole - I bckgr	I bleach - I bckgr	I pre bleach		double norm,
	8.74	6.004	1.509		8.62767	7.231	4.495	6.05383		0.886135
	8.798	6.338	1.565			7.233	4.773			0.940679
	8.737	6.281	1.522			7.215	4.759			0.94026
	8.578	5.941	1.562			7.016	4.379			0.889721
	8.552	5.883	1.495			7.057	4.388			0.88637
	8.361	5.876	1.565			6.796	4.311			0.904259
	7.35	2.773	1.702			5.648	1.071			0.270311
	7.361	3.028	1.56			5.801	1.468			0.360738
	7.318	2.881	1.571			5.747	1.31			0.324936
	7.357	3.195	1.489			5.868	1.706			0.414436
	7.345	3.179	1.563			5.782	1.616			0.398411
	7.278	3.147	1.531			5.747	1.616			0.400838
	7.342	3.147	1.557			5.785	1.59			0.391798
	7.241	3.123	1.525			5.716	1.598			0.398523
	7.311	3.328	1.571			5.74	1.757			0.436343
	7.183	3.343	1.696			5.487	1.647			0.427885
	7.229	3.376	1.531			5.698	1.845			0.461575
	7.162	3.171	1.511			5.651	1.66			0.418746
	7.086	3.354	1.637			5.449	1.717			0.449182
	7.024	3.234	1.543			5.481	1.691			0.439797
	6.94	3.39	1.586			5.354	1.804			0.480315
	6.896	3.076	1.676			5.22	1.4			0.382319
	6.901	3.33	1.497			5.404	1.833			0.483521
	6.881	3.101	1.546			5.335	1.555			0.415494
	6.842	3.34	1.511			5.331	1.829			0.489073
	6.855	3.232	1.566			5.289	1.666			0.449024
	6.796	3.38	1.579			5.217	1.801			0.492109
	6.799	3.409	1.574			5.225	1.835			0.500631
	6.646	3.335	1.654			4.992	1.681			0.480022
	6.663	3.368	1.477			5.186	1.891			0.519789
	6.65	3.256	1.52			5.13	1.736			0.482393
	6.724	3.294	1.531			5.193	1.763			0.483952
	6.703	3.317	1.517			5.186	1.8			0.494776
	6.524	3.175	1.611			4.913	1.564			0.453794
	6.674	3.473	1.573			5.101	1.9			0.530966
	6.523	3.481	1.568			4.955	1.913			0.550351
	6.511	3.169	1.699			4.812	1.47			0.435472
	6.418	3.348	1.474			4.944	1.874			0.540331
	6.535	3.343	1.634			4.901	1.709			0.497079
	6.35	3.349	1.681			4.669	1.668			0.509261
	6.369	3.313	1.534			4.835	1.779			0.524503
	6.373	3.495	1.648			4.725	1.847			0.557229
	6.343	3.228	1.73			4.613	1.498			0.46291
	6.272	3.424	1.586			4.686	1.838			0.559128
	6.243	3.266	1.574			4.669	1.692			0.516589
	6.191	3.407	1.71			4.481	1.697			0.539853
	6.212	3.451	1.679			4.533	1.772			0.557245
	6.163	3.332	1.525			4.638	1.807			0.555387
	6.166	3.511	1.636			4.53	1.875			0.590026
	6.1	3.282	1.545			4.555	1.737			0.5436
	6.013	3.213	1.62			4.393	1.593			0.51692
	6.132	3.322	1.684			4.448	1.638			0.524949
	5.969	3.362	1.512			4.457	1.85			0.591694
	5.924	3.342	1.758			4.166	1.584			0.542006
	5.92	3.358	1.67			4.25	1.688			0.566177
	5.874	3.395	1.606			4.268	1.789			0.597523
cell4 nucleus	whole	bleach	backgr		I pre-whole	I whole - I bckgr	I bleach - I bckgr	I pre bleach		double norm,
	6.585	7.7	1.506		6.74567	5.079	6.194	8.07283		1.01968
	6.938	8.176	1.511			5.427	6.665			1.02686
	6.841	8.212	1.485			5.356	6.727			1.05015
	6.74	8.303	1.539			5.201	6.764			1.08739
	6.669	8.044	1.509			5.16	6.535			1.05892
	6.701	8.002	1.542			5.159	6.46			1.04697
	4.86	2.056	1.468			3.392	0.588			0.144941
	4.908	2.295	1.361			3.547	0.934			0.220168
	4.926	2.466	1.452			3.474	1.014			0.244049
	4.991	2.467	1.44			3.551	1.027			0.241818
	5.054	2.546	1.424			3.63	1.122			0.258437
	5.084	2.526	1.412			3.672	1.114			0.25366
	5.054	2.657	1.414			3.64	1.243			0.285521
	4.998	2.705	1.488			3.51	1.217			0.289903
	4.986	2.774	1.406			3.58	1.368			0.319501
	4.992	2.842	1.378			3.614	1.464			0.338705
	5.098	2.875	1.468			3.63	1.407			0.324083
	5.071	2.841	1.384			3.687	1.457			0.330412
	5.025	3.031	1.471			3.554	1.56			0.367008
	5.004	2.995	1.444			3.56	1.551			0.364276
	5.021	2.966	1.441			3.58	1.525			0.356169
	4.991	2.711	1.457			3.534	1.254			0.296688
	4.921	2.796	1.474			3.447	1.322			0.32067
	5.101	3.046	1.44			3.661	1.606			0.366788
	5.17	3.108	1.418			3.752	1.69			0.376611
	5.138	3.041	1.432			3.706	1.609			0.363011
	5.056	2.868	1.535			3.521	1.333			0.316543
	5.14	3.086	1.465			3.675	1.621			0.368803
	5.138	3.062	1.446			3.692	1.616			0.365973
	5.117	3.051	1.474			3.643	1.577			0.361944
	5.103	3.106	1.404			3.699	1.702			0.384719
	5.101	3.015	1.5			3.601	1.515			0.35177
	5.065	3.128	1.429			3.636	1.699			0.390695
	5.139	3.195	1.421			3.718	1.774			0.398945
	5.036	3.235	1.424			3.612	1.811			0.419218
	5.039	3.354	1.361			3.678	1.993			0.453069
	5.064	3.108	1.363			3.701	1.745			0.394226
	4.987	3.18	1.307			3.68	1.873			0.425558
	5.016	3.13	1.568			3.448	1.562			0.378776
	5.074	3.253	1.458			3.616	1.795			0.415054
	4.972	3.054	1.454			3.518	1.6			0.380271
	4.997	3.313	1.434			3.563	1.879			0.44094
	5.009	3.264	1.329			3.68	1.935			0.439645
	5.069	3.249	1.434			3.635	1.815			0.417485
	4.9	3.12	1.437			3.463	1.683			0.40635
	5.071	3.175	1.475			3.596	1.7			0.395274
	5.064	3.242	1.437			3.627	1.805			0.416101
	4.97	3.31	1.458			3.512	1.852			0.440915
	5.035	3.17	1.461			3.574	1.709			0.399812
	4.988	3.243	1.477			3.511	1.766			0.420561
	4.91	3.251	1.488			3.422	1.763			0.430766
	4.929	3.149	1.403			3.526	1.746			0.414029
	4.921	3.323	1.38			3.541	1.943			0.458792
	4.97	3.143	1.443			3.527	1.7			0.403007
	4.938	3.057	1.381			3.557	1.676			0.393966
	4.893	3.231	1.438			3.455	1.793			0.433911
cell5 nucleus	whole	bleach	backgr		I pre-whole	I whole - I bckgr	I bleach - I bckgr	I pre bleach		double norm,
	6.604	7.09	1.231		6.721	5.373	5.859	7.32767		0.999705
	6.828	7.52	1.323			5.505	6.197			1.03202
	6.702	7.439	1.336			5.366	6.103			1.0427
	6.707	7.3	1.218			5.489	6.082			1.01582
	6.812	7.496	1.256			5.556	6.24			1.02965
	6.673	7.121	1.258			5.415	5.863			0.992628
	4.766	2.472	1.265			3.501	1.207			0.316068
	4.798	2.838	1.211			3.587	1.627			0.415835
	4.846	2.898	1.221			3.625	1.677			0.424122
	4.865	2.942	1.247			3.618	1.695			0.429503
	4.931	3.325	1.156			3.775	2.169			0.526754
	4.883	3.287	1.167			3.716	2.12			0.523029
	4.945	3.519	1.287			3.658	2.232			0.559391
	4.842	3.41	1.239			3.603	2.171			0.552409
	4.846	3.517	1.367			3.479	2.15			0.566564
	4.913	3.572	1.227			3.686	2.345			0.583247
	4.889	3.623	1.244			3.645	2.379			0.59836
	4.918	3.743	1.282			3.636	2.461			0.620516
	4.813	3.695	1.224			3.589	2.471			0.631197
	4.853	3.599	1.296			3.557	2.303			0.593575
	4.887	3.899	1.312			3.575	2.587			0.663416
	4.822	3.759	1.259			3.563	2.5			0.643264
	4.803	3.932	1.156			3.647	2.776			0.697829
	4.88	4.061	1.242			3.638	2.819			0.710391
	4.857	4.108	1.14			3.717	2.968			0.732043
	4.786	3.751	1.174			3.612	2.577			0.654082
	4.8	4	1.264			3.536	2.736			0.709364
	4.819	4.069	1.301			3.518	2.768			0.721333
	4.884	4.418	1.261			3.623	3.157			0.798862
	4.801	4.181	1.267			3.534	2.914			0.755942
	4.887	4.178	1.259			3.628	2.919			0.737619
	4.812	4.149	1.239			3.573	2.91			0.746664
	4.786	4.185	1.193			3.593	2.992			0.763431
	4.906	4.369	1.207			3.699	3.162			0.783687
	4.881	4.31	1.171			3.71	3.139			0.77568
	4.769	4.22	1.344			3.425	2.876			0.769828
	4.887	4.5	1.29			3.597	3.21			0.818144
	4.821	4.345	1.231			3.59	3.114			0.795224
	4.836	4.362	1.193			3.643	3.169			0.797496
	4.737	4.19	1.273			3.464	2.917			0.772012
	4.751	4.202	1.224			3.527	2.978			0.774078
	4.649	4.308	1.245			3.404	3.063			0.824941
	4.733	4.255	1.279			3.454	2.976			0.789907
	4.731	4.296	1.278			3.453	3.018			0.801287
	4.77	4.424	1.216			3.554	3.208			0.827527
	4.905	4.519	1.304			3.601	3.215			0.818508
	4.754	4.729	1.235			3.519	3.494			0.910267
	4.819	4.549	1.228			3.591	3.321			0.84785
	4.707	4.489	1.231			3.476	3.258			0.859284
	4.672	4.479	1.309			3.363	3.17			0.864167
	4.71	4.535	1.219			3.491	3.316			0.870823
	4.749	4.622	1.282			3.467	3.34			0.883198
	4.683	4.538	1.222			3.461	3.316			0.878371
	4.655	4.563	1.285			3.37	3.278			0.891753
	4.655	4.38	1.275			3.38	3.105			0.84219
	4.834	4.737	1.326			3.508	3.411			0.89143
cell6 nucleus	whole	bleach	backgr		I pre-whole	I whole - I bckgr	I bleach - I bckgr	I pre bleach		double norm,
	6.934	11.751	1.066		6.86417	5.868	10.685	11.5275		1.08338
	6.914	11.633	1.085			5.829	10.548			1.07664
	6.806	11.437	1.147			5.659	10.29			1.08186
	6.863	11.523	1.15			5.713	10.373			1.08028
	6.808	11.238	1.144			5.664	10.094			1.06031
	6.86	11.583	1.097			5.763	10.486			1.08257
	4.996	2.385	1.105			3.891	1.28			0.195724
	5.028	2.671	1.139			3.889	1.532			0.234377
	5.097	2.716	1.148			3.949	1.568			0.23624
	5.041	3.078	1.16			3.881	1.918			0.294036
	5.061	2.956	1.073			3.988	1.883			0.280925
	5.016	2.947	1.131			3.885	1.816			0.278112
	5.007	3.221	1.056			3.951	2.165			0.326021
	5.065	3.241	1.159			3.906	2.082			0.317134
	5.037	3.331	1.085			3.952	2.246			0.338133
	5.102	3.515	1.125			3.977	2.39			0.35755
	5.013	3.607	1.085			3.928	2.522			0.382004
	4.983	3.462	1.113			3.87	2.349			0.361133
	4.992	3.582	1.085			3.907	2.497			0.380251
	5.012	3.655	1.123			3.889	2.532			0.387365
	5.037	3.846	1.128			3.909	2.718			0.413693
	5.013	3.708	1.122			3.891	2.586			0.395423
	5.074	3.868	1.074			4	2.794			0.415586
	4.994	3.944	1.079			3.915	2.865			0.435399
	5.017	3.862	1.122			3.895	2.74			0.418541
	5.08	4.28	1.122			3.958	3.158			0.474713
	5.005	3.986	1.11			3.895	2.876			0.439315
	5.068	4.197	1.154			3.914	3.043			0.462568
	4.998	3.966	1.13			3.868	2.836			0.436229
	4.97	4.256	1.182			3.788	3.074			0.482824
	4.982	4.053	1.116			3.866	2.937			0.451998
	4.923	4.409	1.13			3.793	3.279			0.514344
	4.943	4.114	1.086			3.857	3.028			0.467091
	4.972	4.417	1.099			3.873	3.318			0.509711
	4.941	4.475	1.136			3.805	3.339			0.522103
	4.93	4.257	1.167			3.763	3.09			0.488561
	5.006	4.623	1.117			3.889	3.506			0.536375
	5.075	4.321	1.097			3.978	3.224			0.482198
	4.915	4.359	1.123			3.792	3.236			0.507733
	4.875	4.403	1.099			3.776	3.304			0.520598
	4.951	4.466	1.082			3.869	3.384			0.520387
	4.997	4.566	1.145			3.852	3.421			0.528399
	4.889	4.444	1.167			3.722	3.277			0.523835
	4.947	4.822	1.142			3.805	3.68			0.575424
	4.917	4.682	1.136			3.781	3.546			0.557991
	4.89	4.556	1.093			3.797	3.463			0.542634
	4.979	4.824	1.088			3.891	3.736			0.571269
	4.853	4.621	1.148			3.705	3.473			0.557714
	4.908	4.344	1.08			3.828	3.264			0.50731
	4.87	4.684	1.048			3.822	3.636			0.566015
	4.914	4.873	1.147			3.767	3.726			0.588494
	4.89	4.658	1.131			3.759	3.527			0.558249
	4.876	4.713	1.113			3.763	3.6			0.569198
	4.804	4.635	1.128			3.676	3.507			0.567617
	4.895	5.084	1.154			3.741	3.93			0.625028
	4.911	4.769	1.103			3.808	3.666			0.572783
cell7 nucleus	whole	bleach	backgr		I pre-whole	I whole - I bckgr	I bleach - I bckgr	I pre bleach		double norm,
	7.507	8.323	1.113		7.49083	6.394	7.21	8.69217		0.972981
	7.599	9.012	1.144			6.455	7.868			1.05174
	7.473	8.943	1.13			6.343	7.813			1.06283
	7.456	8.736	1.167			6.289	7.569			1.03848
	7.497	8.695	1.168			6.329	7.527			1.02619
	7.413	8.444	1.17			6.243	7.274			1.00536
	4.445	2.203	1.16			3.285	1.043			0.273962
	4.522	2.429	1.139			3.383	1.29			0.329025
	4.684	2.684	1.159			3.525	1.525			0.373295
	4.639	2.784	1.184			3.455	1.6			0.399589
	4.589	2.772	1.171			3.418	1.601			0.404167
	4.65	2.99	1.13			3.52	1.86			0.455944
	4.708	3.005	1.097			3.611	1.908			0.455924
	4.614	3.158	1.145			3.469	2.013			0.500704
	4.709	3.105	1.181			3.528	1.924			0.470563
	4.718	3.33	1.167			3.551	2.163			0.52559
	4.628	3.133	1.122			3.506	2.011			0.494928
	4.678	3.203	1.187			3.491	2.016			0.49829
	4.729	3.309	1.177			3.552	2.132			0.517912
	4.553	3.377	1.198			3.355	2.179			0.56041
	4.707	3.465	1.12			3.587	2.345			0.564096
	4.663	3.565	1.154			3.509	2.411			0.592864
	4.605	3.448	1.179			3.426	2.269			0.571464
	4.645	3.638	1.224			3.421	2.414			0.608872
	4.645	3.492	1.105			3.54	2.387			0.581823
	4.676	3.583	1.137			3.539	2.446			0.596372
	4.661	3.695	1.159			3.502	2.536			0.624848
	4.683	3.481	1.164			3.519	2.317			0.568131
	4.574	3.684	1.165			3.409	2.519			0.637592
	4.681	3.635	1.134			3.547	2.501			0.608407
	4.609	3.451	1.029			3.58	2.422			0.583758
	4.668	3.778	1.136			3.532	2.642			0.645437
	4.599	3.666	1.106			3.493	2.56			0.632387
	4.619	3.67	1.062			3.557	2.608			0.632653
	4.679	3.756	1.167			3.512	2.589			0.636091
	4.719	3.75	1.238			3.481	2.512			0.622669
	4.637	3.84	1.154			3.483	2.686			0.665417
	4.572	3.693	1.13			3.442	2.563			0.642509
	4.609	3.632	1.136			3.473	2.496			0.620128
	4.681	3.673	1.25			3.431	2.423			0.60936
	4.628	4.082	1.193			3.435	2.889			0.725709
	4.659	3.785	1.17			3.489	2.615			0.646714
	4.675	3.801	1.133			3.542	2.668			0.649948
	4.604	4.025	1.134			3.47	2.891			0.718886
	4.603	3.982	1.188			3.415	2.794			0.705955
	4.56	3.944	1.077			3.483	2.867			0.710257
	4.561	3.797	1.181			3.38	2.616			0.667825
	4.691	3.863	1.145			3.546	2.718			0.661382
	4.65	3.674	1.219			3.431	2.455			0.617408
	4.632	3.886	1.239			3.393	2.647			0.67315
	4.551	3.816	1.202			3.349	2.614			0.673491
	4.613	4.228	1.157			3.456	3.071			0.766739
	4.556	3.921	1.113			3.443	2.808			0.703723
	4.538	3.839	1.219			3.319	2.62			0.681139
	4.592	3.847	1.17			3.422	2.677			0.67501
	4.592	3.914	1.191			3.401	2.723			0.690848
SUMMARY, FRAP data:									mean	SD
1.03094	1.1886	1.00288	0.902038	1.04887	0.98465	1.04654	1.01384		0.996972	0.0660302
1.06278	1.11638	0.95638	0.978929	1.01447	1.09494	1.07821	1.00386		1.01552	0.0461348
0.965437	1.14853	0.998011	0.957518	1.00561	1.11299	1.01504	1.06491		1.01478	0.0497696
1.01454	1.09059	0.887718	0.936172	1.04671	1.06369	1.02532	0.955446		0.998919	0.0495176
1.02419	1.05824	0.93299	0.9741	1.02535	1.10089	1.07455	0.981432		0.999846	0.047618
0.991399	0.2392	0.95671	1.0241	0.998909	1.07886	1.05766	1.03151		0.96883	0.175529
0.294281	0.201982	0.310211	0.414175	0.221519	0.313904	0.228995	0.297214		0.286417	0.0859693
0.326463	0.247981	0.369158	0.419229	0.283235	0.237398	0.283285	0.337954		0.317916	0.0794375
0.345151	0.265394	0.311943	0.371131	0.310876	0.370314	0.319805	0.308406		0.339333	0.0926999
0.359165	0.302164	0.415708	0.45334	0.306511	0.322506	0.350449	0.382493		0.357025	0.0866503
0.333797	0.226731	0.354952	0.399918	0.27177	0.349853	0.347155	0.394463		0.353671	0.0999858
0.372498	0.248948	0.422427	0.417491	0.331035	0.43572	0.32637	0.49701		0.372733	0.100667
0.339728	0.259736	0.422375	0.407316	0.351693	0.415282	0.321025	0.361342		0.369659	0.0943938
0.317517	0.277526	0.436545	0.426125	0.316767	0.391941	0.35726	0.418686		0.378481	0.088658
0.364974	0.232092	0.319164	0.433412	0.340611	0.431636	0.371963	0.418665		0.371902	0.0932997
0.359548	0.264621	0.429218	0.442748	0.312428	0.364694	0.374777	0.449717		0.383007	0.0921751
0.335115	0.246449	0.404898	0.438559	0.390533	0.407465	0.37621	0.450312		0.39716	0.0926657
0.396226	0.252514	0.384965	0.464005	0.329985	0.368979	0.380277	0.43976		0.384135	0.100468
0.323138	0.271662	0.368482	0.48908	0.357471	0.391362	0.36461	0.425374		0.401807	0.103022
0.361194	0.261476	0.458397	0.44884	0.367306	0.432169	0.366372	0.413918		0.406111	0.100279
0.362135	0.259312	0.376716	0.492238	0.353337	0.346408	0.414626	0.389763		0.40046	0.103541
0.377702	0.290684	0.429195	0.446097	0.330832	0.349383	0.412155	0.414631		0.40366	0.0996182
0.371901	0.326166	0.410665	0.515303	0.369823	0.442381	0.401332	0.454882		0.41466	0.0929471
0.357993	0.293477	0.416577	0.410357	0.35273	0.464981	0.41987	0.480557		0.408242	0.0991695
0.374555	0.246102	0.367253	0.389887	0.409258	0.528781	0.422975	0.446747		0.413681	0.108031
0.350074	0.303428	0.377335	0.414529	0.334301	0.482107	0.464384	0.407946		0.410426	0.109755
0.380565	0.286916	0.459843	0.510485	0.357889	0.429308	0.421645	0.434365		0.423481	0.10451
0.352331	0.256597	0.364112	0.459583	0.363184	0.501011	0.383018	0.379236		0.412859	0.110435
0.358101	0.299511	0.41134	0.459893	0.376228	0.41033	0.431519	0.417315		0.415659	0.0988157
0.3917	0.271304	0.427306	0.535565	0.355189	0.448585	0.350428	0.44804		0.430732	0.114549
0.377601	0.325524	0.33693	0.424679	0.364663	0.460584	0.408451	0.498704		0.433649	0.110574
0.388587	0.2474	0.399789	0.503865	0.354991	0.459905	0.434976	0.421949		0.421521	0.109607
0.352893	0.285605	0.397156	0.467452	0.361721	0.436479	0.46911	0.43026		0.430701	0.111219
0.35198	0.303595	0.38401	0.51797	0.361927	0.436083	0.373238	0.435181		0.431007	0.110582
0.365599	0.211913	0.455967	0.518196	0.402292	0.451043	0.414286	0.476945		0.426349	0.112754
0.38301	0.270746	0.450422	0.499697	0.355075	0.404335	0.358119	0.447271		0.427022	0.11391
0.376678	0.321311	0.452481	0.445181	0.372914	0.47074	0.439928	0.546123		0.447382	0.114133
0.4051	0.359003	0.443064	0.401915	0.339803	0.376032	0.422289	0.511496		0.438078	0.104539
0.36964	0.325624	0.484263	0.473016	0.35418	0.512839	0.401951	0.489231		0.446312	0.115333
0.403728	0.302733	0.519662	0.481194	0.386364	0.426206	0.456493	0.397861		0.436189	0.106436
0.381381	0.328665	0.45234	0.544412	0.374015	0.46881	0.435799	0.430759		0.450931	0.109185
0.390183	0.286474	0.334325	0.491415	0.315362	0.507626	0.475161	0.516984		0.441716	0.118251
0.383423	0.291492	0.490681	0.435357	0.363198	0.527916	0.445013	0.431512		0.452426	0.11573
0.396048	0.264358	0.463968	0.48816	0.384169	0.490926	0.442236	0.515057		0.450404	0.127273
0.348636	0.27593	0.443233	0.459192	0.352951	0.447147	0.470846	0.490422		0.446536	0.116435
0.387692	0.257785	0.39336	0.45811	0.346184	0.414435	0.437993	0.48108		0.446271	0.124762
0.384303	0.288063	0.441788	0.483646	0.396321	0.506069	0.399189	0.481943		0.448118	0.117002
0.408382	0.314575	0.45156	0.522635	0.362147	0.470767	0.423184	0.471109		0.453368	0.119299
0.416471	0.299943	0.432791	0.538521	0.347715	0.407708	0.412576	0.450381		0.442505	0.119901
0.359244	0.319243	0.45621	0.497346	0.3746	0.393695	0.467501	0.558368		0.465346	0.124741
0.366305	0.316651	0.429319	0.51719	0.356471	0.452529	0.440714	0.426908		0.461726	0.126682
0.373115	0.260102	0.50929	0.454555	0.376261	0.435062	0.452715	0.518778		0.456709	0.122736
0.367857	0.333348	0.477449	0.415796	0.360273	0.429017	0.450031	0.47382		0.450945	0.112069
0.389092	0.28734	0.444855	0.440821	0.370079	0.487863	0.442105	0.423993		0.45466	0.124195
0.385168	0.338086	0.437158	0.517178	0.376767	0.477332	0.390471	0.472025		0.473989	0.129075
0.355844		0.447485	0.538584	0.402608	0.411827	0.441714	0.457542		0.472888	0.130683

## Sheet: Figure 3e
Figure 3e, DRIP-qPCR
Peak	Region
Peak1	Chr1:16108070-16109570
Peak2	Chr1:24330611-24332111
Peak3	Chr1:25603153-25604653
Neg ctrl	Chr2:16983824-16985324
Peak	Sample	Replica	CT	Dilution
Peak1	DRIP IP	rep1	31.91	1x
Peak1	DRIP IP	rep2	31.898	1x
Peak1	DRIP IP	rep3	32.41	1x
Peak1	DRIP input	rep1	31.97	46.29x
Peak1	DRIP input	rep2	31.516	46.29x
Peak1	DRIP input	rep3	31.789	46.29x
Peak2	DRIP IP	rep1	28.551	1x
Peak2	DRIP IP	rep2	29.082	1x
Peak2	DRIP input	rep1	26.9	14.28x
Peak2	DRIP input	rep2	26.732	14.28x
Peak3	DRIP IP	rep1	26.422	1x
Peak3	DRIP IP	rep2	26.301	1x
Peak3	DRIP IP	rep3	26.376	1x
Peak3	DRIP input	rep1	25.517	50x
Peak3	DRIP input	rep2	25.61	50x
Peak3	DRIP input	rep3	25.515	50x
Neg ctrl	DRIP IP	rep1	33.615	1x
Neg ctrl	DRIP IP	rep2	34.132	1x
Neg ctrl	DRIP IP	rep3	33.069	1x
Neg ctrl	DRIP input	rep1	29.414	46.29x
Neg ctrl	DRIP input	rep2	29.357	46.29x
Neg ctrl	DRIP input	rep3	29.17	46.29x

## Sheet: Figure 3f
Figure 3f, ssCount analysis
sequence location (400bp)	normalized ssDNA-forming propensity	peakset
Chr1:10098153-10098553	0.575	ChIP
Chr1:10411480-10411880	0.614	ChIP
Chr1:10456705-10457105	0.594	ChIP
Chr1:11583108-11583508	0.605	ChIP
Chr1:12382555-12382955	0.633333	ChIP
Chr1:12543258-12543658	0.588333	ChIP
Chr1:12793975-12794375	0.66	ChIP
Chr1:13290715-13291115	0.5225	ChIP
Chr1:13376598-13376998	0.535	ChIP
Chr1:13622575-13622975	0.686667	ChIP
Chr1:13805425-13805825	0.49	ChIP
Chr1:13874388-13874788	0.6125	ChIP
Chr1:14041338-14041738	0.555	ChIP
Chr1:14408823-14409223	0.475	ChIP
Chr1:14711815-14712215	0.55	ChIP
Chr1:14714583-14714983	0.625	ChIP
Chr1:14726425-14726825	0.493333	ChIP
Chr1:14750425-14750825	0.588333	ChIP
Chr1:14822260-14822660	0.5475	ChIP
Chr1:14829250-14829650	0.5075	ChIP
Chr1:14830713-14831113	0.547	ChIP
Chr1:14837448-14837848	0.52875	ChIP
Chr1:14840320-14840720	0.555	ChIP
Chr1:14909710-14910110	0.545	ChIP
Chr1:14929428-14929828	0.53	ChIP
Chr1:14937303-14937703	0.535	ChIP
Chr1:14939028-14939428	0.58125	ChIP
Chr1:14943152-14943552	0.506	ChIP
Chr1:14951545-14951945	0.4925	ChIP
Chr1:14968840-14969240	0.5	ChIP
Chr1:15013203-15013603	0.5875	ChIP
Chr1:15020380-15020780	0.471667	ChIP
Chr1:15098410-15098810	0.835	ChIP
Chr1:15104065-15104465	0.605	ChIP
Chr1:15111370-15111770	0.6075	ChIP
Chr1:15194028-15194428	0.805	ChIP
Chr1:15199533-15199933	0.565	ChIP
Chr1:15222970-15223370	0.685	ChIP
Chr1:15223870-15224270	0.56	ChIP
Chr1:15231618-15232018	0.765	ChIP
Chr1:15232600-15233000	0.7975	ChIP
Chr1:15233703-15234103	0.7225	ChIP
Chr1:15272522-15272922	0.855	ChIP
Chr1:15321348-15321748	0.55	ChIP
Chr1:15354580-15354980	0.79	ChIP
Chr1:15365568-15365968	0.76	ChIP
Chr1:15370563-15370963	0.915	ChIP
Chr1:15958818-15959218	0.635	ChIP
Chr1:16060780-16061180	0.6325	ChIP
Chr1:16355215-16355615	0.615	ChIP
Chr1:16409523-16409923	0.621667	ChIP
Chr1:16459998-16460398	0.55125	ChIP
Chr1:16499380-16499780	0.515	ChIP
Chr1:16506715-16507115	0.596667	ChIP
Chr1:16520605-16521005	0.655	ChIP
Chr1:17229460-17229860	0.52375	ChIP
Chr1:1750840-1751240	0.625	ChIP
Chr1:17583468-17583868	0.621	ChIP
Chr1:17784198-17784598	0.585	ChIP
Chr1:17896083-17896483	0.563333	ChIP
Chr1:18890590-18890990	0.502143	ChIP
Chr1:18936528-18936928	0.53375	ChIP
Chr1:2056488-2056888	0.6575	ChIP
Chr1:20893675-20894075	0.545	ChIP
Chr1:21034683-21035083	0.52125	ChIP
Chr1:21483078-21483478	0.573333	ChIP
Chr1:21568608-21569008	0.65	ChIP
Chr1:21814923-21815323	0.533	ChIP
Chr1:22488498-22488898	0.532	ChIP
Chr1:23098428-23098828	0.589	ChIP
Chr1:23928655-23929055	0.5125	ChIP
Chr1:24106833-24107233	0.5575	ChIP
Chr1:24477378-24477778	0.64125	ChIP
Chr1:24478285-24478685	0.586667	ChIP
Chr1:24482283-24482683	0.63875	ChIP
Chr1:24762453-24762853	0.638333	ChIP
Chr1:25591308-25591708	0.573333	ChIP
Chr1:26284758-26285158	0.567857	ChIP
Chr1:26910453-26910853	0.62875	ChIP
Chr1:27037975-27038375	0.61	ChIP
Chr1:27125635-27126035	0.545	ChIP
Chr1:27535855-27536255	0.561667	ChIP
Chr1:28925748-28926148	0.54125	ChIP
Chr1:29620600-29621000	0.626667	ChIP
Chr1:29954253-29954653	0.625	ChIP
Chr1:3667953-3668353	0.59	ChIP
Chr1:4210383-4210783	0.60375	ChIP
Chr1:4736823-4737223	0.515	ChIP
Chr1:4738315-4738715	0.6375	ChIP
Chr1:5551330-5551730	0.55	ChIP
Chr1:614238-614638	0.541667	ChIP
Chr1:6252760-6253160	0.56875	ChIP
Chr1:6541300-6541700	0.625	ChIP
Chr1:6704283-6704683	0.526667	ChIP
Chr1:7212115-7212515	0.5725	ChIP
Chr1:796315-796715	0.62	ChIP
Chr1:8463168-8463568	0.6475	ChIP
Chr1:8779690-8780090	0.62	ChIP
Chr1:9759550-9759950	0.56	ChIP
Chr2:10377558-10377958	0.618333	ChIP
Chr2:10913163-10913563	0.59125	ChIP
Chr2:11067078-11067478	0.598571	ChIP
Chr2:11244468-11244868	0.595	ChIP
Chr2:11787843-11788243	0.56	ChIP
Chr2:12458808-12459208	0.61	ChIP
Chr2:1313703-1314103	0.59	ChIP
Chr2:13566798-13567198	0.5925	ChIP
Chr2:1374318-1374718	0.58	ChIP
Chr2:13769380-13769780	0.515	ChIP
Chr2:14705568-14705968	0.567	ChIP
Chr2:15023823-15024223	0.5275	ChIP
Chr2:15077808-15078208	0.581667	ChIP
Chr2:15250330-15250730	0.53625	ChIP
Chr2:1558540-1558940	0.575	ChIP
Chr2:15957408-15957808	0.635	ChIP
Chr2:16262988-16263388	0.58875	ChIP
Chr2:17987823-17988223	0.6125	ChIP
Chr2:1820643-1821043	0.5425	ChIP
Chr2:19158423-19158823	0.538	ChIP
Chr2:2345178-2345578	0.624	ChIP
Chr2:2510733-2511133	0.668333	ChIP
Chr2:2784138-2784538	0.616667	ChIP
Chr2:3091435-3091835	0.61	ChIP
Chr2:3789858-3790258	0.5475	ChIP
Chr2:3827148-3827548	0.506667	ChIP
Chr2:3938478-3938878	0.62375	ChIP
Chr2:4158108-4158508	0.62	ChIP
Chr2:4385560-4385960	0.56	ChIP
Chr2:4679748-4680148	0.591667	ChIP
Chr2:4694590-4694990	0.599286	ChIP
Chr2:4824348-4824748	0.625	ChIP
Chr2:4826223-4826623	0.53	ChIP
Chr2:4837968-4838368	0.6425	ChIP
Chr2:4975413-4975813	0.552	ChIP
Chr2:5028385-5028785	0.65875	ChIP
Chr2:5632758-5633158	0.6375	ChIP
Chr2:5634093-5634493	0.5825	ChIP
Chr2:5651478-5651878	0.6575	ChIP
Chr2:577263-577663	0.584375	ChIP
Chr2:5847783-5848183	0.5675	ChIP
Chr2:5966133-5966533	0.551667	ChIP
Chr2:6055218-6055618	0.635	ChIP
Chr2:6602658-6603058	0.545	ChIP
Chr2:682113-682513	0.625	ChIP
Chr2:6857410-6857810	0.58875	ChIP
Chr2:6913360-6913760	0.53	ChIP
Chr2:7234173-7234573	0.625	ChIP
Chr2:742383-742783	0.59625	ChIP
Chr2:7605858-7606258	0.575	ChIP
Chr2:7916965-7917365	0.6475	ChIP
Chr2:8703528-8703928	0.656667	ChIP
Chr2:9022953-9023353	0.576667	ChIP
Chr3:1044558-1044958	0.59	ChIP
Chr3:10490800-10491200	0.629	ChIP
Chr3:10571163-10571563	0.515	ChIP
Chr3:11324118-11324518	0.52875	ChIP
Chr3:11457190-11457590	0.64125	ChIP
Chr3:11460573-11460973	0.5325	ChIP
Chr3:11667070-11667470	0.5975	ChIP
Chr3:11700843-11701243	0.565	ChIP
Chr3:11893510-11893910	0.631667	ChIP
Chr3:11947660-11948060	0.515714	ChIP
Chr3:12005350-12005750	0.71	ChIP
Chr3:12322593-12322993	0.655	ChIP
Chr3:12368575-12368975	0.46375	ChIP
Chr3:12543145-12543545	0.5325	ChIP
Chr3:12567123-12567523	0.6	ChIP
Chr3:12785230-12785630	0.57	ChIP
Chr3:13083138-13083538	0.526667	ChIP
Chr3:13342443-13342843	0.453571	ChIP
Chr3:13654998-13655398	0.555	ChIP
Chr3:13731828-13732228	0.573333	ChIP
Chr3:14021410-14021810	0.537	ChIP
Chr3:1429420-1429820	0.619167	ChIP
Chr3:14451633-14452033	0.607	ChIP
Chr3:14481393-14481793	0.5175	ChIP
Chr3:14885658-14886058	0.6375	ChIP
Chr3:15135850-15136250	0.57	ChIP
Chr3:15288783-15289183	0.535	ChIP
Chr3:15474078-15474478	0.51875	ChIP
Chr3:15594978-15595378	0.625	ChIP
Chr3:15723430-15723830	0.60375	ChIP
Chr3:15822715-15823115	0.54	ChIP
Chr3:16221460-16221860	0.505	ChIP
Chr3:16334373-16334773	0.725	ChIP
Chr3:17411305-17411705	0.6275	ChIP
Chr3:17864650-17865050	0.564	ChIP
Chr3:18086440-18086840	0.6275	ChIP
Chr3:18356800-18357200	0.605	ChIP
Chr3:18796578-18796978	0.56	ChIP
Chr3:18846370-18846770	0.5725	ChIP
Chr3:19490073-19490473	0.5475	ChIP
Chr3:20036778-20037178	0.57	ChIP
Chr3:21684265-21684665	0.73	ChIP
Chr3:21974613-21975013	0.54875	ChIP
Chr3:22762045-22762445	0.524	ChIP
Chr3:29313-29713	0.597	ChIP
Chr3:3150640-3151040	0.6	ChIP
Chr3:3465768-3466168	0.658333	ChIP
Chr3:4418733-4419133	0.59125	ChIP
Chr3:4466388-4466788	0.62	ChIP
Chr3:5285883-5286283	0.6425	ChIP
Chr3:6077313-6077713	0.575	ChIP
Chr3:6646488-6646888	0.5075	ChIP
Chr3:7218348-7218748	0.5	ChIP
Chr3:8094978-8095378	0.5875	ChIP
Chr3:9389118-9389518	0.51	ChIP
Chr3:9931488-9931888	0.545	ChIP
Chr4:10227288-10227688	0.56	ChIP
Chr4:10373928-10374328	0.565	ChIP
Chr4:10867503-10867903	0.615	ChIP
Chr4:11976693-11977093	0.578333	ChIP
Chr4:12129273-12129673	0.6025	ChIP
Chr4:15062080-15062480	0.611667	ChIP
Chr4:15118315-15118715	0.595	ChIP
Chr4:1606480-1606880	0.5475	ChIP
Chr4:1615525-1615925	0.555	ChIP
Chr4:1635183-1635583	0.627	ChIP
Chr4:17118520-17118920	0.622	ChIP
Chr4:1844185-1844585	0.66625	ChIP
Chr4:1918953-1919353	0.523333	ChIP
Chr4:2096455-2096855	0.635	ChIP
Chr4:2805685-2806085	0.49	ChIP
Chr4:2824255-2824655	0.52875	ChIP
Chr4:3221237-3221637	0.573333	ChIP
Chr4:3309723-3310123	0.5975	ChIP
Chr4:3586008-3586408	0.571667	ChIP
Chr4:395643-396043	0.605	ChIP
Chr4:4047993-4048393	0.4525	ChIP
Chr4:4057203-4057603	0.484286	ChIP
Chr4:4059108-4059508	0.526	ChIP
Chr4:4061050-4061450	0.5225	ChIP
Chr4:4061628-4062028	0.565	ChIP
Chr4:4065918-4066318	0.48625	ChIP
Chr4:4298223-4298623	0.6175	ChIP
Chr4:4518490-4518890	0.636667	ChIP
Chr4:4544973-4545373	0.505	ChIP
Chr4:4611610-4612010	0.658333	ChIP
Chr4:4741435-4741835	0.5875	ChIP
Chr4:4988103-4988503	0.645	ChIP
Chr4:5033103-5033503	0.5575	ChIP
Chr4:5101953-5102353	0.5175	ChIP
Chr4:5200735-5201135	0.548	ChIP
Chr4:6664758-6665158	0.87	ChIP
Chr4:8278248-8278648	0.485	ChIP
Chr4:8597200-8597600	0.573333	ChIP
Chr4:9066393-9066793	0.536667	ChIP
Chr5:10042075-10042475	0.561875	ChIP
Chr5:10195038-10195438	0.49125	ChIP
Chr5:10353858-10354258	0.636667	ChIP
Chr5:10691890-10692290	0.6	ChIP
Chr5:10711720-10712120	0.53375	ChIP
Chr5:11183358-11183758	0.605	ChIP
Chr5:11445130-11445530	0.595	ChIP
Chr5:11698795-11699195	0.5075	ChIP
Chr5:11736243-11736643	0.5025	ChIP
Chr5:11877610-11878010	0.511667	ChIP
Chr5:12002950-12003350	0.611667	ChIP
Chr5:12003258-12003658	0.596667	ChIP
Chr5:12631428-12631828	0.58	ChIP
Chr5:12647748-12648148	0.65	ChIP
Chr5:12975933-12976333	0.553333	ChIP
Chr5:13142598-13142998	0.615	ChIP
Chr5:13183398-13183798	0.515833	ChIP
Chr5:13449948-13450348	0.603333	ChIP
Chr5:13537675-13538075	0.508	ChIP
Chr5:13575453-13575853	0.6175	ChIP
Chr5:14261028-14261428	0.56875	ChIP
Chr5:14263135-14263535	0.6075	ChIP
Chr5:14322003-14322403	0.618333	ChIP
Chr5:14370918-14371318	0.605	ChIP
Chr5:14425023-14425423	0.645	ChIP
Chr5:14470585-14470985	0.5775	ChIP
Chr5:15361848-15362248	0.5175	ChIP
Chr5:15419995-15420395	0.67375	ChIP
Chr5:15543895-15544295	0.6	ChIP
Chr5:15591468-15591868	0.60375	ChIP
Chr5:15804250-15804650	0.565	ChIP
Chr5:17044120-17044520	0.633	ChIP
Chr5:17766603-17767003	0.501667	ChIP
Chr5:18156370-18156770	0.545	ChIP
Chr5:18316630-18317030	0.485	ChIP
Chr5:19376208-19376608	0.6175	ChIP
Chr5:20243185-20243585	0.6325	ChIP
Chr5:20548750-20549150	0.5175	ChIP
Chr5:20600178-20600578	0.590833	ChIP
Chr5:23721573-23721973	0.605	ChIP
Chr5:24020793-24021193	0.526667	ChIP
Chr5:2462373-2462773	0.399444	ChIP
Chr5:25060953-25061353	0.559286	ChIP
Chr5:25104078-25104478	0.60125	ChIP
Chr5:25856710-25857110	0.615	ChIP
Chr5:26814220-26814620	0.515	ChIP
Chr5:2830053-2830453	0.4725	ChIP
Chr5:2878315-2878715	0.576	ChIP
Chr5:4237720-4238120	0.5875	ChIP
Chr5:4368865-4369265	0.529	ChIP
Chr5:6940983-6941383	0.67	ChIP
Chr5:9364548-9364948	0.58	ChIP
Chr5:9406308-9406708	0.598333	ChIP
Chr1:10039620-10040020	0.625	DRIP
Chr1:10182670-10183070	0.685	DRIP
Chr1:10273780-10274180	0.6	DRIP
Chr1:10655710-10656110	0.725	DRIP
Chr1:1070510-1070910	0.61	DRIP
Chr1:10715280-10715680	0.618333	DRIP
Chr1:10800740-10801140	0.665	DRIP
Chr1:12296250-12296650	0.68	DRIP
Chr1:12632270-12632670	0.65375	DRIP
Chr1:12763750-12764150	0.685	DRIP
Chr1:1301950-1302350	0.615	DRIP
Chr1:13043250-13043650	0.646667	DRIP
Chr1:13397200-13397600	0.605	DRIP
Chr1:13502620-13503020	0.585	DRIP
Chr1:13643480-13643880	0.68	DRIP
Chr1:13812270-13812670	0.65	DRIP
Chr1:13986220-13986620	0.535	DRIP
Chr1:14081200-14081600	0.575	DRIP
Chr1:14260960-14261360	0.61	DRIP
Chr1:1441610-1442010	0.69	DRIP
Chr1:15601160-15601560	0.5775	DRIP
Chr1:15719500-15719900	0.66	DRIP
Chr1:1682000-1682400	0.616667	DRIP
Chr1:17918080-17918480	0.61375	DRIP
Chr1:18098110-18098510	0.638333	DRIP
Chr1:18214870-18215270	0.6175	DRIP
Chr1:18224330-18224730	0.66	DRIP
Chr1:1828120-1828520	0.5625	DRIP
Chr1:18339630-18340030	0.618333	DRIP
Chr1:18782970-18783370	0.712	DRIP
Chr1:1947570-1947970	0.698333	DRIP
Chr1:19608190-19608590	0.663333	DRIP
Chr1:19813040-19813440	0.55	DRIP
Chr1:19879280-19879680	0.73	DRIP
Chr1:19882420-19882820	0.62	DRIP
Chr1:19895320-19895720	0.645	DRIP
Chr1:19932890-19933290	0.705	DRIP
Chr1:19956020-19956420	0.735	DRIP
Chr1:2018620-2019020	0.685	DRIP
Chr1:20420830-20421230	0.655	DRIP
Chr1:20979400-20979800	0.714167	DRIP
Chr1:21554110-21554510	0.69	DRIP
Chr1:21784430-21784830	0.525	DRIP
Chr1:21820700-21821100	0.53	DRIP
Chr1:22076810-22077210	0.544286	DRIP
Chr1:22511530-22511930	0.61	DRIP
Chr1:23877890-23878290	0.62625	DRIP
Chr1:24324320-24324720	0.54375	DRIP
Chr1:25010800-25011200	0.4975	DRIP
Chr1:2501300-2501700	0.5125	DRIP
Chr1:25306510-25306910	0.553333	DRIP
Chr1:25543930-25544330	0.589	DRIP
Chr1:25792470-25792870	0.53	DRIP
Chr1:25838120-25838520	0.565	DRIP
Chr1:26383340-26383740	0.618333	DRIP
Chr1:2703330-2703730	0.78	DRIP
Chr1:27034960-27035360	0.5375	DRIP
Chr1:27289930-27290330	0.573	DRIP
Chr1:27584610-27585010	0.64375	DRIP
Chr1:27597880-27598280	0.69875	DRIP
Chr1:28247450-28247850	0.526667	DRIP
Chr1:29145030-29145430	0.64	DRIP
Chr1:29478490-29478890	0.721667	DRIP
Chr1:29775300-29775700	0.576667	DRIP
Chr1:30136770-30137170	0.51625	DRIP
Chr1:30422210-30422610	0.677	DRIP
Chr1:3081220-3081620	0.5675	DRIP
Chr1:3116770-3117170	0.696667	DRIP
Chr1:3278980-3279380	0.56	DRIP
Chr1:348700-349100	0.765	DRIP
Chr1:3658220-3658620	0.504167	DRIP
Chr1:4506210-4506610	0.581667	DRIP
Chr1:4880320-4880720	0.58	DRIP
Chr1:4900530-4900930	0.61625	DRIP
Chr1:5111830-5112230	0.6875	DRIP
Chr1:5356420-5356820	0.575	DRIP
Chr1:5950280-5950680	0.66	DRIP
Chr1:6550710-6551110	0.703333	DRIP
Chr1:726420-726820	0.74	DRIP
Chr1:806400-806800	0.61	DRIP
Chr1:8845960-8846360	0.625	DRIP
Chr1:9284630-9285030	0.705	DRIP
Chr1:9943900-9944300	0.61	DRIP
Chr2:1013170-1013570	0.67	DRIP
Chr2:10350490-10350890	0.616429	DRIP
Chr2:10676440-10676840	0.46	DRIP
Chr2:10844250-10844650	0.548333	DRIP
Chr2:10950390-10950790	0.82	DRIP
Chr2:11137720-11138120	0.735	DRIP
Chr2:1139740-1140140	0.598333	DRIP
Chr2:11533780-11534180	0.575	DRIP
Chr2:11958570-11958970	0.564	DRIP
Chr2:12060670-12061070	0.575	DRIP
Chr2:1206520-1206920	0.61625	DRIP
Chr2:12113880-12114280	0.74	DRIP
Chr2:121730-122130	0.64125	DRIP
Chr2:12408110-12408510	0.683333	DRIP
Chr2:13025840-13026240	0.745	DRIP
Chr2:14116960-14117360	0.57625	DRIP
Chr2:14195080-14195480	0.501667	DRIP
Chr2:15272370-15272770	0.6625	DRIP
Chr2:15410390-15410790	0.631667	DRIP
Chr2:15875660-15876060	0.58	DRIP
Chr2:16166470-16166870	0.5225	DRIP
Chr2:1749690-1750090	0.575	DRIP
Chr2:18238010-18238410	0.5675	DRIP
Chr2:18437300-18437700	0.703333	DRIP
Chr2:18736540-18736940	0.637	DRIP
Chr2:18739160-18739560	0.628333	DRIP
Chr2:18766350-18766750	0.655	DRIP
Chr2:2294730-2295130	0.6525	DRIP
Chr2:2429450-2429850	0.68	DRIP
Chr2:2667480-2667880	0.555	DRIP
Chr2:3148530-3148930	0.673333	DRIP
Chr2:5707170-5707570	0.7125	DRIP
Chr2:5849150-5849550	0.515	DRIP
Chr2:6473220-6473620	0.613333	DRIP
Chr2:6495530-6495930	0.6275	DRIP
Chr2:6942080-6942480	0.61	DRIP
Chr2:724230-724630	0.597	DRIP
Chr2:7570920-7571320	0.56	DRIP
Chr2:7748730-7749130	0.71	DRIP
Chr2:8857910-8858310	0.55	DRIP
Chr2:8894340-8894740	0.627	DRIP
Chr2:891550-891950	0.578333	DRIP
Chr2:9657340-9657740	0.69	DRIP
Chr3:10456340-10456740	0.62	DRIP
Chr3:11578720-11579120	0.625	DRIP
Chr3:12786550-12786950	0.560833	DRIP
Chr3:13488930-13489330	0.731667	DRIP
Chr3:13498470-13498870	0.71875	DRIP
Chr3:13584870-13585270	0.54	DRIP
Chr3:14059340-14059740	0.79	DRIP
Chr3:14314350-14314750	0.455	DRIP
Chr3:14715440-14715840	0.645	DRIP
Chr3:15149300-15149700	0.583333	DRIP
Chr3:15413760-15414160	0.62875	DRIP
Chr3:15633900-15634300	0.69	DRIP
Chr3:15824210-15824610	0.629167	DRIP
Chr3:16176230-16176630	0.681667	DRIP
Chr3:17408530-17408930	0.595	DRIP
Chr3:18135560-18135960	0.557143	DRIP
Chr3:18436060-18436460	0.58875	DRIP
Chr3:18609460-18609860	0.6475	DRIP
Chr3:18793760-18794160	0.725	DRIP
Chr3:18931270-18931670	0.615	DRIP
Chr3:19155100-19155500	0.7	DRIP
Chr3:19850780-19851180	0.575	DRIP
Chr3:20120870-20121270	0.551667	DRIP
Chr3:20861770-20862170	0.59125	DRIP
Chr3:21059600-21060000	0.625	DRIP
Chr3:21109570-21109970	0.605	DRIP
Chr3:21158800-21159200	0.47	DRIP
Chr3:21419410-21419810	0.745	DRIP
Chr3:21823880-21824280	0.603	DRIP
Chr3:21868630-21869030	0.57	DRIP
Chr3:21919010-21919410	0.569167	DRIP
Chr3:22160220-22160620	0.6175	DRIP
Chr3:22587680-22588080	0.535	DRIP
Chr3:22850300-22850700	0.6775	DRIP
Chr3:2359220-2359620	0.555	DRIP
Chr3:2444720-2445120	0.501667	DRIP
Chr3:2475310-2475710	0.62	DRIP
Chr3:2775090-2775490	0.598333	DRIP
Chr3:3157190-3157590	0.62875	DRIP
Chr3:3170670-3171070	0.58	DRIP
Chr3:3244340-3244740	0.61	DRIP
Chr3:3289680-3290080	0.564	DRIP
Chr3:4359510-4359910	0.61	DRIP
Chr3:4524110-4524510	0.5725	DRIP
Chr3:4630340-4630740	0.6625	DRIP
Chr3:5073260-5073660	0.6975	DRIP
Chr3:528020-528420	0.67	DRIP
Chr3:5862250-5862650	0.608333	DRIP
Chr3:5906300-5906700	0.678333	DRIP
Chr3:5996680-5997080	0.565	DRIP
Chr3:7057080-7057480	0.627	DRIP
Chr3:7943770-7944170	0.605	DRIP
Chr3:8049090-8049490	0.565	DRIP
Chr3:8549360-8549760	0.506667	DRIP
Chr3:9332810-9333210	0.62	DRIP
Chr3:9375220-9375620	0.695	DRIP
Chr4:10018150-10018550	0.58875	DRIP
Chr4:10209210-10209610	0.61	DRIP
Chr4:10794660-10795060	0.5275	DRIP
Chr4:10955530-10955930	0.7	DRIP
Chr4:11106280-11106680	0.568333	DRIP
Chr4:12111250-12111650	0.688	DRIP
Chr4:13264280-13264680	0.7475	DRIP
Chr4:13434170-13434570	0.865	DRIP
Chr4:13744420-13744820	0.6475	DRIP
Chr4:14894060-14894460	0.5725	DRIP
Chr4:15359910-15360310	0.71	DRIP
Chr4:15686500-15686900	0.53125	DRIP
Chr4:17092020-17092420	0.58375	DRIP
Chr4:17739510-17739910	0.4975	DRIP
Chr4:18338190-18338590	0.516667	DRIP
Chr4:2066360-2066760	0.668333	DRIP
Chr4:2486700-2487100	0.5075	DRIP
Chr4:2488360-2488760	0.6	DRIP
Chr4:2732110-2732510	0.6975	DRIP
Chr4:3477140-3477540	0.605	DRIP
Chr4:408620-409020	0.6125	DRIP
Chr4:445660-446060	0.625	DRIP
Chr4:4573100-4573500	0.68	DRIP
Chr4:4591890-4592290	0.645	DRIP
Chr4:4812240-4812640	0.56375	DRIP
Chr4:4942890-4943290	0.6	DRIP
Chr4:5661180-5661580	0.705	DRIP
Chr4:5779190-5779590	0.64	DRIP
Chr4:59210-59610	0.6825	DRIP
Chr4:6785420-6785820	0.64875	DRIP
Chr4:6943500-6943900	0.633	DRIP
Chr4:7203780-7204180	0.62	DRIP
Chr4:7453340-7453740	0.61375	DRIP
Chr4:7462180-7462580	0.691667	DRIP
Chr4:7621610-7622010	0.65	DRIP
Chr4:7792800-7793200	0.62	DRIP
Chr4:9412200-9412600	0.455833	DRIP
Chr4:9669950-9670350	0.53	DRIP
Chr4:9789620-9790020	0.54875	DRIP
Chr5:10199480-10199880	0.62125	DRIP
Chr5:10658660-10659060	0.551667	DRIP
Chr5:11272680-11273080	0.76	DRIP
Chr5:11524420-11524820	0.6525	DRIP
Chr5:13319540-13319940	0.7275	DRIP
Chr5:13387220-13387620	0.528	DRIP
Chr5:14247370-14247770	0.58	DRIP
Chr5:14572210-14572610	0.61	DRIP
Chr5:14702810-14703210	0.465	DRIP
Chr5:15464900-15465300	0.59	DRIP
Chr5:16483870-16484270	0.583	DRIP
Chr5:16534340-16534740	0.649	DRIP
Chr5:16774740-16775140	0.625	DRIP
Chr5:1684080-1684480	0.586667	DRIP
Chr5:1713170-1713570	0.666667	DRIP
Chr5:17266450-17266850	0.46625	DRIP
Chr5:17379480-17379880	0.53	DRIP
Chr5:17533510-17533910	0.585	DRIP
Chr5:17770490-17770890	0.592	DRIP
Chr5:18409320-18409720	0.598333	DRIP
Chr5:19016720-19017120	0.58	DRIP
Chr5:1914660-1915060	0.685	DRIP
Chr5:19336440-19336840	0.57875	DRIP
Chr5:19385120-19385520	0.7	DRIP
Chr5:19686500-19686900	0.64	DRIP
Chr5:19791290-19791690	0.5825	DRIP
Chr5:19898050-19898450	0.56125	DRIP
Chr5:20058250-20058650	0.68	DRIP
Chr5:20232470-20232870	0.65	DRIP
Chr5:20430550-20430950	0.6775	DRIP
Chr5:20433050-20433450	0.48	DRIP
Chr5:2048280-2048680	0.60125	DRIP
Chr5:20594910-20595310	0.76	DRIP
Chr5:21254080-21254480	0.55	DRIP
Chr5:2142210-2142610	0.5075	DRIP
Chr5:22427330-22427730	0.6825	DRIP
Chr5:22488230-22488630	0.64	DRIP
Chr5:22736030-22736430	0.7025	DRIP
Chr5:22880550-22880950	0.803333	DRIP
Chr5:23229050-23229450	0.73	DRIP
Chr5:23593530-23593930	0.633333	DRIP
Chr5:23777000-23777400	0.6	DRIP
Chr5:24462230-24462630	0.52875	DRIP
Chr5:24543240-24543640	0.675	DRIP
Chr5:24553880-24554280	0.745	DRIP
Chr5:25092520-25092920	0.633333	DRIP
Chr5:256800-257200	0.615	DRIP
Chr5:2571070-2571470	0.59125	DRIP
Chr5:25726740-25727140	0.563333	DRIP
Chr5:26074980-26075380	0.686667	DRIP
Chr5:26104260-26104660	0.47625	DRIP
Chr5:26732220-26732620	0.578333	DRIP
Chr5:26777530-26777930	0.615	DRIP
Chr5:2894710-2895110	0.685	DRIP
Chr5:3217060-3217460	0.6825	DRIP
Chr5:392470-392870	0.665	DRIP
Chr5:408690-409090	0.585	DRIP
Chr5:4439200-4439600	0.67	DRIP
Chr5:4517890-4518290	0.57125	DRIP
Chr5:4525940-4526340	0.625	DRIP
Chr5:4545710-4546110	0.53125	DRIP
Chr5:4549920-4550320	0.618333	DRIP
Chr5:493350-493750	0.631667	DRIP
Chr5:5640730-5641130	0.67	DRIP
Chr5:6138250-6138650	0.548333	DRIP
Chr5:6282650-6283050	0.5525	DRIP
Chr5:6950050-6950450	0.688333	DRIP
Chr5:7043590-7043990	0.71	DRIP
Chr5:7390350-7390750	0.6375	DRIP
Chr5:7415590-7415990	0.577	DRIP
Chr5:7532650-7533050	0.7775	DRIP
Chr5:8237930-8238330	0.5575	DRIP
Chr5:8273550-8273950	0.525	DRIP
Chr5:8557880-8558280	0.625	DRIP
Chr5:8873580-8873980	0.6725	DRIP
Chr5:9043800-9044200	0.6125	DRIP
Chr5:9764010-9764410	0.71125	DRIP
Chr5:9842850-9843250	0.611667	DRIP
ChrC:149260-149660	0.557	DRIP
Chr1:10128362-10128762	0.568333	common
Chr1:10315569-10315969	0.598333	common
Chr1:11307292-11307692	0.6325	common
Chr1:11399969-11400369	0.589	common
Chr1:12263117-12263517	0.617143	common
Chr1:12599967-12600367	0.7025	common
Chr1:12741199-12741599	0.643333	common
Chr1:12864895-12865295	0.630833	common
Chr1:12945556-12945956	0.55	common
Chr1:12974806-12975206	0.835	common
Chr1:13006781-13007181	0.6275	common
Chr1:13108759-13109159	0.73	common
Chr1:13237329-13237729	0.755	common
Chr1:13314941-13315341	0.6	common
Chr1:13441580-13441980	0.596	common
Chr1:13498959-13499359	0.716667	common
Chr1:13568595-13568995	0.555	common
Chr1:13815747-13816147	0.56	common
Chr1:13861169-13861569	0.64	common
Chr1:13961615-13962015	0.685	common
Chr1:14103302-14103702	0.564167	common
Chr1:14139271-14139671	0.635	common
Chr1:14347876-14348276	0.5375	common
Chr1:14439944-14440344	0.5125	common
Chr1:14456089-14456489	0.45625	common
Chr1:14858151-14858551	0.56625	common
Chr1:14878355-14878755	0.533333	common
Chr1:15244136-15244536	0.63375	common
Chr1:15341266-15341666	0.646667	common
Chr1:15392867-15393267	0.5775	common
Chr1:15424445-15424845	0.81	common
Chr1:15475560-15475960	0.553333	common
Chr1:15748945-15749345	0.523333	common
Chr1:15971132-15971532	0.695	common
Chr1:15993624-15994024	0.615	common
Chr1:16003025-16003425	0.53	common
Chr1:16058629-16059029	0.645	common
Chr1:16109189-16109589	0.605	common
Chr1:16289835-16290235	0.725	common
Chr1:16408396-16408796	0.58	common
Chr1:16521281-16521681	0.62	common
Chr1:17279451-17279851	0.665	common
Chr1:18005825-18006225	0.6375	common
Chr1:18167549-18167949	0.59	common
Chr1:18513271-18513671	0.527857	common
Chr1:18744046-18744446	0.703	common
Chr1:18880677-18881077	0.635	common
Chr1:18909735-18910135	0.63375	common
Chr1:19279991-19280391	0.67	common
Chr1:19452639-19453039	0.69	common
Chr1:19523325-19523725	0.553333	common
Chr1:19877934-19878334	0.5225	common
Chr1:20730786-20731186	0.615	common
Chr1:20923222-20923622	0.68	common
Chr1:20961034-20961434	0.58	common
Chr1:21398415-21398815	0.613333	common
Chr1:21803701-21804101	0.527	common
Chr1:21817949-21818349	0.622	common
Chr1:21878854-21879254	0.561667	common
Chr1:22612631-22613031	0.645	common
Chr1:24913021-24913421	0.555	common
Chr1:25146394-25146794	0.54375	common
Chr1:25836545-25836945	0.73	common
Chr1:26187504-26187904	0.681667	common
Chr1:27644304-27644704	0.615	common
Chr1:28279171-28279571	0.645	common
Chr1:4633616-4634016	0.67	common
Chr1:4683330-4683730	0.6375	common
Chr1:4951536-4951936	0.673333	common
Chr1:4964896-4965296	0.545	common
Chr1:6726784-6727184	0.754	common
Chr1:7108554-7108954	0.653333	common
Chr1:725284-725684	0.64	common
Chr1:7657365-7657765	0.76	common
Chr1:8318994-8319394	0.58875	common
Chr1:9621736-9622136	0.56	common
Chr2:11617121-11617521	0.663333	common
Chr2:11665472-11665872	0.675	common
Chr2:1311681-1312081	0.615	common
Chr2:13603606-13604006	0.62125	common
Chr2:13686595-13686995	0.68	common
Chr2:14298676-14299076	0.59375	common
Chr2:14832220-14832620	0.645	common
Chr2:1564070-1564470	0.525	common
Chr2:1573590-1573990	0.46	common
Chr2:16880195-16880595	0.605	common
Chr2:1787182-1787582	0.675	common
Chr2:17986694-17987094	0.553333	common
Chr2:18932870-18933270	0.675	common
Chr2:1983604-1984004	0.625	common
Chr2:2163454-2163854	0.613	common
Chr2:2207151-2207551	0.71	common
Chr2:2208240-2208640	0.6925	common
Chr2:2581001-2581401	0.62375	common
Chr2:2799654-2800054	0.585	common
Chr2:3020404-3020804	0.66	common
Chr2:3595379-3595779	0.655	common
Chr2:3857069-3857469	0.5675	common
Chr2:3865699-3866099	0.6225	common
Chr2:3914949-3915349	0.605	common
Chr2:4126705-4127105	0.7175	common
Chr2:4174036-4174436	0.66	common
Chr2:4188224-4188624	0.675	common
Chr2:4595654-4596054	0.597143	common
Chr2:4639446-4639846	0.62	common
Chr2:4650257-4650657	0.685	common
Chr2:4658002-4658402	0.82	common
Chr2:4702436-4702836	0.6575	common
Chr2:4733677-4734077	0.86	common
Chr2:4963860-4964260	0.605	common
Chr2:5055569-5055969	0.570625	common
Chr2:5132389-5132789	0.5875	common
Chr2:5249049-5249449	0.645	common
Chr2:613107-613507	0.634167	common
Chr2:6278356-6278756	0.565	common
Chr2:6349952-6350352	0.616667	common
Chr2:6572559-6572959	0.5825	common
Chr2:6594681-6595081	0.553333	common
Chr2:6827329-6827729	0.61	common
Chr2:7291695-7292095	0.645	common
Chr2:7450384-7450784	0.4925	common
Chr2:747860-748260	0.675	common
Chr2:7499952-7500352	0.658	common
Chr2:8817665-8818065	0.645	common
Chr2:9299027-9299427	0.565	common
Chr2:9485299-9485699	0.655	common
Chr2:967755-968155	0.5575	common
Chr2:983014-983414	0.593	common
Chr3:10708067-10708467	0.603333	common
Chr3:10890729-10891129	0.581667	common
Chr3:11143264-11143664	0.6575	common
Chr3:11392492-11392892	0.615	common
Chr3:11497746-11498146	0.56	common
Chr3:11949952-11950352	0.74	common
Chr3:12050325-12050725	0.52	common
Chr3:12536899-12537299	0.5525	common
Chr3:12542164-12542564	0.7	common
Chr3:12548290-12548690	0.6225	common
Chr3:12624340-12624740	0.746667	common
Chr3:12707311-12707711	0.69	common
Chr3:12756075-12756475	0.56375	common
Chr3:12779290-12779690	0.765	common
Chr3:12925005-12925405	0.725	common
Chr3:13078806-13079206	0.591667	common
Chr3:13136962-13137362	0.71	common
Chr3:13341285-13341685	0.67125	common
Chr3:13511610-13512010	0.64375	common
Chr3:13537119-13537519	0.6125	common
Chr3:13613269-13613669	0.6325	common
Chr3:13661165-13661565	0.51	common
Chr3:13900284-13900684	0.61375	common
Chr3:13931265-13931665	0.61	common
Chr3:13948510-13948910	0.645	common
Chr3:14017010-14017410	0.61	common
Chr3:14382510-14382910	0.725	common
Chr3:14413895-14414295	0.625	common
Chr3:14554367-14554767	0.545	common
Chr3:14574831-14575231	0.676429	common
Chr3:14580174-14580574	0.685	common
Chr3:14738184-14738584	0.502	common
Chr3:14761924-14762324	0.76	common
Chr3:14824674-14825074	0.485	common
Chr3:14838805-14839205	0.67	common
Chr3:15051511-15051911	0.695	common
Chr3:15065596-15065996	0.8	common
Chr3:15409585-15409985	0.6875	common
Chr3:17201752-17202152	0.62875	common
Chr3:17221925-17222325	0.6575	common
Chr3:17411927-17412327	0.635	common
Chr3:17487406-17487806	0.6625	common
Chr3:17487942-17488342	0.549	common
Chr3:17541049-17541449	0.78	common
Chr3:18613687-18614087	0.56	common
Chr3:20864204-20864604	0.555	common
Chr3:21562540-21562940	0.7125	common
Chr3:21565307-21565707	0.73	common
Chr3:2259427-2259827	0.706667	common
Chr3:22757815-22758215	0.745	common
Chr3:23405616-23406016	0.665	common
Chr3:4043986-4044386	0.578333	common
Chr3:4605846-4606246	0.575	common
Chr3:5161136-5161536	0.61	common
Chr3:5281611-5282011	0.645	common
Chr3:5453275-5453675	0.625	common
Chr3:6750-7150	0.54	common
Chr3:8261006-8261406	0.675	common
Chr3:8431581-8431981	0.472	common
Chr3:9114949-9115349	0.643333	common
Chr3:9152192-9152592	0.49	common
Chr3:9229116-9229516	0.61	common
Chr3:9608876-9609276	0.495	common
Chr4:10558614-10559014	0.5625	common
Chr4:10967085-10967485	0.623333	common
Chr4:11619871-11620271	0.625	common
Chr4:11835619-11836019	0.602	common
Chr4:12199309-12199709	0.63	common
Chr4:12470656-12471056	0.57	common
Chr4:1565081-1565481	0.6275	common
Chr4:16005686-16006086	0.685	common
Chr4:1810366-1810766	0.61875	common
Chr4:18460014-18460414	0.515	common
Chr4:2053600-2054000	0.666667	common
Chr4:2138974-2139374	0.655	common
Chr4:2140487-2140887	0.49	common
Chr4:2303656-2304056	0.585	common
Chr4:2599545-2599945	0.61	common
Chr4:2894457-2894857	0.596667	common
Chr4:2970659-2971059	0.635	common
Chr4:3190461-3190861	0.56	common
Chr4:3223042-3223442	0.845	common
Chr4:3256502-3256902	0.85	common
Chr4:3259115-3259515	0.915	common
Chr4:3283334-3283734	0.628333	common
Chr4:3386874-3387274	0.518333	common
Chr4:3413519-3413919	0.6625	common
Chr4:3510039-3510439	0.675	common
Chr4:3564516-3564916	0.6775	common
Chr4:3592859-3593259	0.7	common
Chr4:3738221-3738621	0.6625	common
Chr4:3946571-3946971	0.515	common
Chr4:4189109-4189509	0.6775	common
Chr4:4246982-4247382	0.533333	common
Chr4:4281831-4282231	0.63	common
Chr4:4431690-4432090	0.56	common
Chr4:4434197-4434597	0.59	common
Chr4:4529609-4530009	0.5675	common
Chr4:4581870-4582270	0.69	common
Chr4:4672121-4672521	0.58	common
Chr4:4860822-4861222	0.6725	common
Chr4:4967015-4967415	0.577	common
Chr4:5144469-5144869	0.585	common
Chr4:5554176-5554576	0.59	common
Chr4:5655380-5655780	0.5575	common
Chr4:5950487-5950887	0.73	common
Chr4:6111942-6112342	0.73	common
Chr4:6668935-6669335	0.84	common
Chr4:7472306-7472706	0.7425	common
Chr4:7701155-7701555	0.65125	common
Chr4:8316891-8317291	0.6525	common
Chr4:8580536-8580936	0.685	common
Chr4:8620855-8621255	0.555	common
Chr5:10202465-10202865	0.68625	common
Chr5:10822390-10822790	0.545	common
Chr5:10990289-10990689	0.665	common
Chr5:11628882-11629282	0.638	common
Chr5:11688245-11688645	0.75	common
Chr5:11743677-11744077	0.65	common
Chr5:11766200-11766600	0.815	common
Chr5:11780255-11780655	0.565	common
Chr5:11905967-11906367	0.681667	common
Chr5:11999090-11999490	0.605	common
Chr5:12015780-12016180	0.56	common
Chr5:12106097-12106497	0.6175	common
Chr5:12157731-12158131	0.5275	common
Chr5:12167956-12168356	0.615	common
Chr5:12184274-12184674	0.64	common
Chr5:12294926-12295326	0.685	common
Chr5:12389644-12390044	0.575	common
Chr5:12627814-12628214	0.645	common
Chr5:12702539-12702939	0.8375	common
Chr5:12929519-12929919	0.558333	common
Chr5:12934450-12934850	0.566667	common
Chr5:13010445-13010845	0.65375	common
Chr5:13681601-13682001	0.581667	common
Chr5:13945980-13946380	0.671667	common
Chr5:14038885-14039285	0.7075	common
Chr5:14204819-14205219	0.594167	common
Chr5:14432729-14433129	0.68	common
Chr5:14826949-14827349	0.64	common
Chr5:14843976-14844376	0.7575	common
Chr5:15024687-15025087	0.835	common
Chr5:15402231-15402631	0.587	common
Chr5:15414706-15415106	0.565	common
Chr5:15974177-15974577	0.645833	common
Chr5:16292384-16292784	0.638333	common
Chr5:16652176-16652576	0.6625	common
Chr5:16993291-16993691	0.65	common
Chr5:18652089-18652489	0.67	common
Chr5:19891554-19891954	0.643333	common
Chr5:19951181-19951581	0.5275	common
Chr5:20347804-20348204	0.49125	common
Chr5:20376831-20377231	0.538333	common
Chr5:20596555-20596955	0.663333	common
Chr5:2145577-2145977	0.53	common
Chr5:22510864-22511264	0.62	common
Chr5:22875596-22875996	0.585	common
Chr5:26340175-26340575	0.683333	common
Chr5:3306481-3306881	0.61875	common
Chr5:3482366-3482766	0.563333	common
Chr5:4614822-4615222	0.513	common
Chr5:517636-518036	0.555	common
Chr5:6915279-6915679	0.6725	common
Chr5:7096151-7096551	0.625	common
Chr5:7888819-7889219	0.685	common
Chr5:837335-837735	0.58	common
Chr5:8651864-8652264	0.6	common
Chr5:8652777-8653177	0.61	common
Chr5:912130-912530	0.635	common
Chr5:9383234-9383634	0.636667	common
Chr5:9511866-9512266	0.6	common
Chr1:10362323-10362723	0.47	random
Chr1:10477958-10478358	0.549	random
Chr1:10551621-10552021	0.61	random
Chr1:11058273-11058673	0.5325	random
Chr1:11467800-11468200	0.55	random
Chr1:11479193-11479593	0.544	random
Chr1:12149946-12150346	0.5375	random
Chr1:12536503-12536903	0.5825	random
Chr1:13277916-13278316	0.489167	random
Chr1:13330397-13330797	0.634	random
Chr1:15444150-15444550	0.56	random
Chr1:15562300-15562700	0.5	random
Chr1:16471862-16472262	0.603333	random
Chr1:16505185-16505585	0.67	random
Chr1:16793733-16794133	0.53	random
Chr1:16873669-16874069	0.6725	random
Chr1:17236299-17236699	0.59	random
Chr1:17403447-17403847	0.52	random
Chr1:17732451-17732851	0.646	random
Chr1:1812115-1812515	0.651667	random
Chr1:18258325-18258725	0.613333	random
Chr1:18528614-18529014	0.6025	random
Chr1:19696292-19696692	0.575	random
Chr1:19963310-19963710	0.62	random
Chr1:20033846-20034246	0.51875	random
Chr1:20226422-20226822	0.6225	random
Chr1:20674588-20674988	0.57375	random
Chr1:20920129-20920529	0.605	random
Chr1:21045416-21045816	0.536667	random
Chr1:21284228-21284628	0.608333	random
Chr1:22527654-22528054	0.615	random
Chr1:23743802-23744202	0.5875	random
Chr1:23777245-23777645	0.545556	random
Chr1:23817020-23817420	0.547	random
Chr1:23822477-23822877	0.54375	random
Chr1:23965369-23965769	0.5475	random
Chr1:24208618-24209018	0.567	random
Chr1:24425469-24425869	0.476667	random
Chr1:24532465-24532865	0.59	random
Chr1:2463453-2463853	0.461	random
Chr1:24723701-24724101	0.596	random
Chr1:24910520-24910920	0.606	random
Chr1:25742116-25742516	0.631667	random
Chr1:26132714-26133114	0.558333	random
Chr1:26823168-26823568	0.509	random
Chr1:26884085-26884485	0.62	random
Chr1:27051442-27051842	0.54	random
Chr1:27436006-27436406	0.566667	random
Chr1:27619697-27620097	0.56375	random
Chr1:27973660-27974060	0.62	random
Chr1:2804688-2805088	0.625	random
Chr1:2805759-2806159	0.639	random
Chr1:29002879-29003279	0.56375	random
Chr1:29167197-29167597	0.531667	random
Chr1:29252613-29253013	0.585	random
Chr1:29297929-29298329	0.61875	random
Chr1:29958738-29959138	0.61	random
Chr1:30068336-30068736	0.521667	random
Chr1:30320619-30321019	0.545	random
Chr1:30366369-30366769	0.615	random
Chr1:3553860-3554260	0.6575	random
Chr1:3560845-3561245	0.59	random
Chr1:3850426-3850826	0.616	random
Chr1:3993685-3994085	0.534167	random
Chr1:4960480-4960880	0.526429	random
Chr1:5127817-5128217	0.51	random
Chr1:5163177-5163577	0.546667	random
Chr1:5312229-5312629	0.653333	random
Chr1:5647635-5648035	0.54125	random
Chr1:5834341-5834741	0.588333	random
Chr1:6028535-6028935	0.6675	random
Chr1:6104601-6105001	0.62	random
Chr1:6352208-6352608	0.576667	random
Chr1:7315001-7315401	0.518	random
Chr1:7558079-7558479	0.5875	random
Chr1:8409142-8409542	0.6	random
Chr1:8497859-8498259	0.60875	random
Chr1:8770505-8770905	0.51	random
Chr1:9007180-9007580	0.535	random
Chr1:9113199-9113599	0.516667	random
Chr1:9133057-9133457	0.68	random
Chr1:9193346-9193746	0.5475	random
Chr1:9523618-9524018	0.535	random
Chr1:9550416-9550816	0.513333	random
Chr1:995766-996166	0.638889	random
Chr2:10143820-10144220	0.58625	random
Chr2:10243023-10243423	0.48875	random
Chr2:10799348-10799748	0.588	random
Chr2:11570214-11570614	0.511667	random
Chr2:11728542-11728942	0.51875	random
Chr2:13008375-13008775	0.678	random
Chr2:13321768-13322168	0.541667	random
Chr2:13355072-13355472	0.58	random
Chr2:13619086-13619486	0.57	random
Chr2:14172054-14172454	0.6075	random
Chr2:14258751-14259151	0.545	random
Chr2:14356997-14357397	0.6	random
Chr2:14442936-14443336	0.523125	random
Chr2:15179605-15180005	0.5525	random
Chr2:15260764-15261164	0.592857	random
Chr2:15763556-15763956	0.5525	random
Chr2:15947986-15948386	0.595	random
Chr2:17000827-17001227	0.546	random
Chr2:17258933-17259333	0.66	random
Chr2:17642312-17642712	0.541667	random
Chr2:17737880-17738280	0.618333	random
Chr2:18069756-18070156	0.56625	random
Chr2:18227942-18228342	0.61	random
Chr2:18276937-18277337	0.486	random
Chr2:1836210-1836610	0.5725	random
Chr2:18459969-18460369	0.536667	random
Chr2:1874871-1875271	0.626667	random
Chr2:19217160-19217560	0.563333	random
Chr2:19364650-19365050	0.692	random
Chr2:19474912-19475312	0.59625	random
Chr2:2211016-2211416	0.598	random
Chr2:2222220-2222620	0.57	random
Chr2:2242121-2242521	0.575	random
Chr2:2751122-2751522	0.613333	random
Chr2:2812493-2812893	0.533333	random
Chr2:3200677-3201077	0.561667	random
Chr2:3946850-3947250	0.55625	random
Chr2:3955862-3956262	0.6325	random
Chr2:4028080-4028480	0.6125	random
Chr2:4164638-4165038	0.54	random
Chr2:427253-427653	0.610833	random
Chr2:4498521-4498921	0.536667	random
Chr2:4685335-4685735	0.54875	random
Chr2:4919267-4919667	0.545	random
Chr2:5768989-5769389	0.58625	random
Chr2:5992234-5992634	0.55	random
Chr2:6373468-6373868	0.583333	random
Chr2:6624765-6625165	0.573	random
Chr2:8251955-8252355	0.54	random
Chr2:8358152-8358552	0.56375	random
Chr2:8706271-8706671	0.54	random
Chr2:8969228-8969628	0.543333	random
Chr2:9201747-9202147	0.475	random
Chr2:9261647-9262047	0.5275	random
Chr2:9546059-9546459	0.635	random
Chr3:10045255-10045655	0.627	random
Chr3:10268253-10268653	0.462	random
Chr3:10473060-10473460	0.66	random
Chr3:11259411-11259811	0.6	random
Chr3:11358058-11358458	0.52125	random
Chr3:11366017-11366417	0.584	random
Chr3:11812043-11812443	0.583125	random
Chr3:11885875-11886275	0.42	random
Chr3:12040101-12040501	0.555	random
Chr3:12109637-12110037	0.71	random
Chr3:13457596-13457996	0.495	random
Chr3:13505248-13505648	0.521667	random
Chr3:13753880-13754280	0.60625	random
Chr3:14696073-14696473	0.595	random
Chr3:15556316-15556716	0.612	random
Chr3:15727729-15728129	0.57375	random
Chr3:16609727-16610127	0.5275	random
Chr3:16909202-16909602	0.583333	random
Chr3:16922961-16923361	0.535	random
Chr3:17303082-17303482	0.6375	random
Chr3:17305243-17305643	0.615	random
Chr3:17437976-17438376	0.5725	random
Chr3:17544095-17544495	0.59875	random
Chr3:17551457-17551857	0.633333	random
Chr3:18634617-18635017	0.531667	random
Chr3:2046709-2047109	0.555	random
Chr3:2068279-2068679	0.615	random
Chr3:21382792-21383192	0.528333	random
Chr3:21743503-21743903	0.553	random
Chr3:22004953-22005353	0.548333	random
Chr3:22519732-22520132	0.5125	random
Chr3:23349676-23350076	0.606	random
Chr3:3009010-3009410	0.5675	random
Chr3:353565-353965	0.566	random
Chr3:3868888-3869288	0.534	random
Chr3:388619-389019	0.6175	random
Chr3:4174184-4174584	0.523333	random
Chr3:428110-428510	0.58	random
Chr3:4288276-4288676	0.6375	random
Chr3:4415287-4415687	0.6275	random
Chr3:5297875-5298275	0.575	random
Chr3:5434458-5434858	0.583333	random
Chr3:5452524-5452924	0.49	random
Chr3:5526916-5527316	0.5625	random
Chr3:5552547-5552947	0.553333	random
Chr3:692801-693201	0.585	random
Chr3:7010875-7011275	0.558333	random
Chr3:7076820-7077220	0.63	random
Chr3:7461760-7462160	0.63	random
Chr3:8128746-8129146	0.601667	random
Chr3:8562372-8562772	0.565	random
Chr3:892105-892505	0.651667	random
Chr3:9216481-9216881	0.485	random
Chr3:9457047-9457447	0.546	random
Chr3:9642252-9642652	0.55875	random
Chr4:10674883-10675283	0.5675	random
Chr4:10818512-10818912	0.465	random
Chr4:11509688-11510088	0.5425	random
Chr4:11847747-11848147	0.6475	random
Chr4:11957218-11957618	0.58	random
Chr4:13006161-13006561	0.5825	random
Chr4:13372164-13372564	0.5525	random
Chr4:13849503-13849903	0.6625	random
Chr4:1574541-1574941	0.552	random
Chr4:15914502-15914902	0.646667	random
Chr4:16002501-16002901	0.565	random
Chr4:16273675-16274075	0.591	random
Chr4:16518365-16518765	0.523333	random
Chr4:16737960-16738360	0.535	random
Chr4:16880402-16880802	0.55	random
Chr4:17515429-17515829	0.582	random
Chr4:17928722-17929122	0.613	random
Chr4:18080562-18080962	0.634167	random
Chr4:2807593-2807993	0.57125	random
Chr4:3437090-3437490	0.527222	random
Chr4:5467900-5468300	0.538	random
Chr4:583080-583480	0.6	random
Chr4:6284374-6284774	0.516667	random
Chr4:7534120-7534520	0.5925	random
Chr4:7735881-7736281	0.583	random
Chr4:8375376-8375776	0.506667	random
Chr4:9538941-9539341	0.5875	random
Chr4:9916760-9917160	0.59	random
Chr5:10122898-10123298	0.5775	random
Chr5:11060146-11060546	0.685	random
Chr5:12153027-12153427	0.5925	random
Chr5:12285102-12285502	0.6	random
Chr5:12485535-12485935	0.577	random
Chr5:13417726-13418126	0.51	random
Chr5:13533805-13534205	0.58	random
Chr5:13754777-13755177	0.541667	random
Chr5:13982741-13983141	0.57375	random
Chr5:14112087-14112487	0.6175	random
Chr5:14194806-14195206	0.57	random
Chr5:14692947-14693347	0.653333	random
Chr5:14807339-14807739	0.68625	random
Chr5:14907452-14907852	0.635	random
Chr5:15030773-15031173	0.678333	random
Chr5:15096587-15096987	0.535	random
Chr5:15628288-15628688	0.56375	random
Chr5:15650775-15651175	0.5925	random
Chr5:16045443-16045843	0.532	random
Chr5:16247406-16247806	0.58625	random
Chr5:16403628-16404028	0.533	random
Chr5:17184869-17185269	0.70625	random
Chr5:17399925-17400325	0.546667	random
Chr5:17437322-17437722	0.538333	random
Chr5:17608655-17609055	0.5925	random
Chr5:18310763-18311163	0.5425	random
Chr5:18381321-18381721	0.5875	random
Chr5:18442222-18442622	0.615	random
Chr5:18455166-18455566	0.56	random
Chr5:18592060-18592460	0.625	random
Chr5:18629385-18629785	0.56	random
Chr5:19035362-19035762	0.541667	random
Chr5:19644420-19644820	0.62	random
Chr5:19920347-19920747	0.4925	random
Chr5:19972845-19973245	0.541667	random
Chr5:20244353-20244753	0.606667	random
Chr5:20997374-20997774	0.606	random
Chr5:21370986-21371386	0.544	random
Chr5:21820096-21820496	0.565	random
Chr5:22223575-22223975	0.7025	random
Chr5:22302591-22302991	0.6675	random
Chr5:22682835-22683235	0.56	random
Chr5:22754815-22755215	0.585	random
Chr5:22827160-22827560	0.6525	random
Chr5:22894463-22894863	0.52	random
Chr5:2304555-2304955	0.588333	random
Chr5:23266695-23267095	0.54	random
Chr5:23647473-23647873	0.61	random
Chr5:23728691-23729091	0.574375	random
Chr5:24048806-24049206	0.575	random
Chr5:24879666-24880066	0.658333	random
Chr5:25257330-25257730	0.62125	random
Chr5:25311724-25312124	0.6175	random
Chr5:26103534-26103934	0.578333	random
Chr5:2612124-2612524	0.516	random
Chr5:2851898-2852298	0.6825	random
Chr5:305842-306242	0.535	random
Chr5:3872602-3873002	0.715	random
Chr5:4237741-4238141	0.566667	random
Chr5:4580571-4580971	0.503333	random
Chr5:4690847-4691247	0.495	random
Chr5:471124-471524	0.631667	random
Chr5:5430511-5430911	0.5775	random
Chr5:5479155-5479555	0.635	random
Chr5:5645960-5646360	0.55	random
Chr5:5704356-5704756	0.54	random
Chr5:5773903-5774303	0.53625	random
Chr5:6025824-6026224	0.565	random
Chr5:6447677-6448077	0.513333	random
Chr5:6681821-6682221	0.5325	random
Chr5:6878968-6879368	0.62	random
Chr5:7475034-7475434	0.65375	random
Chr5:7689160-7689560	0.566667	random
Chr5:7711947-7712347	0.645	random
Chr5:8147820-8148220	0.35	random
Chr5:8372554-8372954	0.563	random
Chr5:9185273-9185673	0.503571	random

## Sheet: Figure 5d
Figure 5d, ChIP-qPCR
Peak	Sample	Replica	CT	Dilution
Peak1	ChIP FLAG IP	rep1	25.872	23
Peak1	ChIP FLAG IP	rep2	25.817	23
Peak1	ChIP FLAG input	rep1	20.927	100
Peak1	ChIP FLAG input	rep2	20.989	100
Peak1	ChIP FLAG input	rep3	20.745	100
Peak1	ChIP notag IP	rep1	28.841	90
Peak1	ChIP notag IP	rep2	28.361	90
Peak1	ChIP notag input	rep1	21.06	100
Peak1	ChIP notag input	rep2	20.982	100
Peak1	ChIP notag input	rep3	20.918	100
Peak2	ChIP FLAG IP	rep1	24.75	23
Peak2	ChIP FLAG IP	rep2	24.6	23
Peak2	ChIP FLAG IP	rep3	24.74	23
Peak2	ChIP FLAG input	rep1	19.802	100
Peak2	ChIP FLAG input	rep2	19.691	100
Peak2	ChIP FLAG input	rep3	19.714	100
Peak2	ChIP notag IP	rep1	27.425	90
Peak2	ChIP notag IP	rep2	27.657	90
Peak2	ChIP notag input	rep1	19.883	100
Peak2	ChIP notag input	rep2	19.772	100
Peak2	ChIP notag input	rep3	19.781	100
Peak3	ChIP FLAG IP	rep1	30.156	23
Peak3	ChIP FLAG IP	rep2	30.009	23
Peak3	ChIP FLAG input	rep1	25.145	100
Peak3	ChIP FLAG input	rep2	25.097	100
Peak3	ChIP FLAG input	rep3	24.949	100
Peak3	ChIP notag IP	rep1	33.427	90
Peak3	ChIP notag input	rep1	25.164	100
Peak3	ChIP notag input	rep2	25.163	100
Peak3	ChIP notag input	rep3	25.088	100
Peak4	ChIP FLAG IP	rep1	30.055	23
Peak4	ChIP FLAG IP	rep2	30.106	23
Peak4	ChIP FLAG input	rep1	25.486	100
Peak4	ChIP FLAG input	rep2	25.359	100
Peak4	ChIP FLAG input	rep3	25.315	100
Peak4	ChIP notag IP	rep1	34.512	90
Peak4	ChIP notag IP	rep2	34.091	90
Peak4	ChIP notag input	rep1	25.439	100
Peak4	ChIP notag input	rep2	25.549	100
Peak4	ChIP notag input	rep3	25.307	100

## Sheet: Figure 6d
Figure 6d, stem-loop rt-qPCT, sRNA loci
Label	Sample	Replica	CT	relative quant.
sRNA1	Col-0	rep1	30.62	666.287
sRNA1	Col-0	rep2	31.87	280.139
sRNA1	Col-0	rep3	31.31	413.001
sRNA1	ndx1-4	rep1	30.86	564.175
sRNA1	ndx1-4	rep2	30.53	709.176
sRNA1	ndx1-4	rep3	29.56	1389.16
sRNA2	Col-0	rep2	28.44	3019.3
sRNA2	Col-0	rep3	29.42	1530.73
sRNA2	ndx1-4	rep2	28	4096
sRNA2	ndx1-4	rep3	29.09	1924.14
sRNA3	Col-0	rep1	28.53	2836.7
sRNA3	Col-0	rep2	28.34	3236.01
sRNA3	Col-0	rep3	28.79	2368.9
sRNA3	ndx1-4	rep2	27.42	6122.9
sRNA3	ndx1-4	rep3	27.95	4240.45
sRNA4 (neg.ctrl)	Col-0	rep1	33.3	103.968
sRNA4 (neg.ctrl)	Col-0	rep2	32.06	245.572
sRNA4 (neg.ctrl)	Col-0	rep3	33.29	104.691
sRNA4 (neg.ctrl)	ndx1-4	rep1	33.27	106.153
sRNA4 (neg.ctrl)	ndx1-4	rep2	31.24	433.534
sRNA4 (neg.ctrl)	ndx1-4	rep3	31.85	284.05
PP2AA3 (reference)	Col-0	rep1	30.92	541.193
PP2AA3 (reference)	Col-0	rep2	31.28	421.679
PP2AA3 (reference)	Col-0	rep3	32.37	198.088
PP2AA3 (reference)	ndx1-4	rep1	32.42	191.341
PP2AA3 (reference)	ndx1-4	rep2	31.16	458.253
PP2AA3 (reference)	ndx1-4	rep3	31.83	288.015

## Sheet: Figure 6h right panel
Figure 6h (right panel) stem-loop rt-qPCT, transposons
Sample Name	Gene Name	Cq	Cq Mean	Biol Rep
col-0	pp2aa3	23.44	23.43	rep1
col-0	pp2aa3	23.41	23.43	rep1
ndx1-4	Copia28	32.88	33.1	rep1
ndx1-4	Copia28	33.31	33.1	rep1
col-0	MULE1	40.86	40.83	rep1
col-0	MULE1	40.8	40.83	rep1
col-0	pp2aa3	22.88	22.72	rep2
col-0	pp2aa3	22.56	22.72	rep2
ndx1-4	pp2aa3	23.52	23.49	rep2
ndx1-4	pp2aa3	23.46	23.49	rep2
col-0	copia28	32.48	32.8	rep2
ndx1-4	copia28	34.51	34.06	rep2
ndx1-4	copia28	33.6	34.06	rep2
col-0	mule1	43.93	43.08	rep2
col-0	mule1	42.23	43.08	rep2
ndx1-4	mule1	41.27	40.26	rep2
ndx1-4	mule1	39.24	40.26	rep2
col0	pp2aa3	22.36	22.51	rep3
col0	pp2aa3	22.66	22.51	rep3
ndx1-4	pp2aa3	21.51	21.47	rep3
ndx1-4	pp2aa3	21.43	21.47	rep3
col0	copia28	34.83	35.18	rep3
col0	copia28	35.52	35.18	rep3
ndx1-4	copia28	30.73	30.86	rep3
ndx1-4	copia28	30.99	30.86	rep3
col0	mule1	48.02	47.51	rep3
col0	mule1	47	47.51	rep3
ndx1-4	mule1	42.48	42.29	rep3
ndx1-4	mule1	42.48	42.29	rep3
col0	pp2aa3	23.05	23.14	rep4
col0	pp2aa3	23.22	23.14	rep4
ndx1-4	pp2aa3	22.64	22.7	rep4
ndx1-4	pp2aa3	22.75	22.7	rep4
col0	copia28	32.65	33.6	rep4
col0	copia28	34.55	33.6	rep4
ndx1-4	copia28	32.24	32	rep4
ndx1-4	copia28	31.75	32	rep4
col0	mule1	46.07	45.62	rep4
col0	mule1	45.16	45.62	rep4
ndx1-4	mule1	43.25	42.75	rep4
ndx1-4	mule1	42.25	42.75	rep4

## Sheet: Figure 7c-d
Figure 7c-d, slot blot, uncut
Slot blot, quantification
KTIA_AIK_12-1-2013-1 2021-09-22 17hr 43min_Exposure_615,9sec															KTIA_AIK_12-1-2013-1 2021-09-23 09hr 32min_kekfestes
No,	Label	Type	Volume (Int)	Adj, Vol, (Int)	Mean Bkgd, (Int)	Abs, Quant,	Rel, Quant,	# of Pixels	Min, Value (Int)	Max, Value (Int)	Mean Value (Int)	Std, Dev,	Area (mm2)		No,	Label	Type	Volume (Int)	Adj, Vol, (Int)	Mean Bkgd, (Int)	Abs, Quant,	Rel, Quant,	# of Pixels	Min, Value (Int)	Max, Value (Int)	Mean Value (Int)	Std, Dev,	Area (mm2)
col-0	U1	Unknown	18 520 656,000000	9 271 678,388060	12 331,970149	N/A	N/A	750	6 956,000000	65 535,000000	24 694,208000	18 932,654245	47.4153		1	U1	Unknown	49 079 076,000000	4 276 299,878788	12 815,439394	N/A	N/A	3496	10 839,000000	18 527,000000	14 038,637300	1 502,435232	53.9989
2	U2	Unknown	6 738 488,000000	2 223 779,044776	6 019,611940	N/A	N/A	750	3 180,000000	23 136,000000	8 984,650667	5 105,770360	47.4153		2	U2	Unknown	46 315 836,000000	3 511 182,787879	12 243,893939	N/A	N/A	3496	10 555,000000	29 983,000000	13 248,236842	1 272,941035	53.9989
3	U3	Unknown	6 861 412,000000	258 076,179104	8 804,447761	N/A	N/A	750	4 756,000000	16 336,000000	9 148,549333	2 022,561876	47.4153		3	U3	Unknown	45 006 432,000000	1 692 951,878788	12 389,439394	N/A	N/A	3496	10 623,000000	15 587,000000	12 873,693364	758.331	53.9989
ndx1-4	U4	Unknown	17 635 501,000000	8 899 903,985075	11 647,462687	N/A	N/A	750	4 948,000000	65 535,000000	23 514,001333	18 622,897193	47.4153		4	U4	Unknown	46 732 692,000000	3 407 982,303030	12 392,651515	N/A	N/A	3496	10 351,000000	18 247,000000	13 367,474828	1 673,705671	53.9989
5	U5	Unknown	8 456 308,000000	4 246 882,626866	5 612,567164	N/A	N/A	750	3 244,000000	36 128,000000	11 275,077333	8 765,267819	47.4153		5	U5	Unknown	44 073 820,000000	2 820 808,121212	11 800,060606	N/A	N/A	3496	9 971,000000	15 863,000000	12 606,927918	1 011,638479	53.9989
6	U6	Unknown	6 061 204,000000	759 711,462687	7 068,656716	N/A	N/A	750	3 028,000000	18 132,000000	8 081,605333	2 942,611601	47.4153		6	U6	Unknown	42 594 460,000000	1 373 124,000000	11 791,000000	N/A	N/A	3496	9 591,000000	14 791,000000	12 183,770023	755.547	53.9989
ndx1-1	U7	Unknown	19 005 572,000000	10 186 221,253731	11 759,134328	N/A	N/A	750	4 812,000000	65 535,000000	25 340,762667	19 718,729136	47.4153		7	U7	Unknown	45 882 732,000000	5 434 965,454545	11 569,727273	N/A	N/A	3496	9 519,000000	17 435,000000	13 124,351259	1 610,648862	53.9989
8	U8	Unknown	6 879 936,000000	2 900 324,059701	5 306,149254	N/A	N/A	750	2 924,000000	25 864,000000	9 173,248000	6 152,309001	47.4153		8	U8	Unknown	41 957 032,000000	2 712 578,060606	11 225,530303	N/A	N/A	3496	9 207,000000	27 099,000000	12 001,439359	1 110,606711	53.9989
9	U9	Unknown	5 931 228,000000	687 653,373134	6 991,432836	N/A	N/A	750	1 748,000000	17 580,000000	7 908,304000	3 143,875779	47.4153		9	U9	Unknown	40 878 592,000000	1 566 019,030303	11 245,015152	N/A	N/A	3496	9 319,000000	14 639,000000	11 692,961098	865.74	53.9989
flag-ndx	U10	Unknown	13 411 808,000000	4 540 584,119403	11 828,298507	N/A	N/A	750	5 620,000000	42 580,000000	17 882,410667	9 490,526094	47.4153		10	U10	Unknown	45 020 092,000000	6 253 053,939394	11 088,969697	N/A	N/A	3496	9 255,000000	18 047,000000	12 877,600686	1 899,293978	53.9989
11	U11	Unknown	4 419 200,000000	220 005,970149	5 598,925373	N/A	N/A	750	2 200,000000	13 652,000000	5 892,266667	2 101,904298	47.4153		11	U11	Unknown	40 015 948,000000	3 228 069,696970	10 522,848485	N/A	N/A	3496	8 691,000000	14 839,000000	11 446,209382	1 090,599999	53.9989
12	U12	Unknown	4 797 724,000000	-106 223,761194	6 538,597015	N/A	N/A	750	1 736,000000	30 824,000000	6 396,965333	2 227,202640	47.4153		12	U12	Unknown	38 591 236,000000	1 313 388,000000	10 663,000000	N/A	N/A	3496	8 707,000000	14 019,000000	11 038,683066	789.078	53.9989
col0	U13	Unknown	24 863 001,000000	14 943 075,626866	13 226,567164	N/A	N/A	750	6 132,000000	65 535,000000	33 150,668000	22 959,673159	47.4153		13	U13	Unknown	43 194 504,000000	6 726 032,969697	10 431,484848	N/A	N/A	3496	8 387,000000	19 227,000000	12 355,407323	2 460,963049	53.9989
14	U14	Unknown	11 452 650,000000	7 384 605,223881	5 424,059701	N/A	N/A	750	100	65 535,000000	15 270,200000	16 170,447194	47.4153		14	U14	Unknown	37 795 548,000000	4 539 530,181818	9 512,590909	N/A	N/A	3496	7 479,000000	16 211,000000	10 811,083524	1 549,130574	53.9989
15	U15	Unknown	3 425 068,000000	134 543,940299	4 746,149254	N/A	N/A	750	0	10 964,000000	4 566,757333	2 402,357405	47.4153		15	U15	Unknown	36 526 084,000000	1 734 050,909091	9 951,954545	N/A	N/A	3496	7 943,000000	12 915,000000	10 447,964531	783.056	53.9989
ndx1-4	U16	Unknown	24 068 636,000000	15 937 203,164179	10 841,910448	N/A	N/A	750	3 144,000000	65 535,000000	32 091,514667	24 646,979630	47.4153		16	U16	Unknown	44 906 164,000000	9 109 719,515152	10 239,257576	N/A	N/A	3496	7 423,000000	20 211,000000	12 845,012586	2 844,235028	53.9989
17	U17	Unknown	16 286 821,000000	11 604 134,432836	6 243,582090	N/A	N/A	750	2 352,000000	65 535,000000	21 715,761333	21 937,421362	47.4153		17	U17	Unknown	36 445 728,000000	5 028 023,515152	8 986,757576	N/A	N/A	3496	6 787,000000	15 815,000000	10 424,979405	1 780,593375	53.9989
18	U18	Unknown	4 609 148,000000	1 389 028,597015	4 293,492537	N/A	N/A	750	0	22 412,000000	6 145,530667	4 760,381186	47.4153		18	U18	Unknown	34 962 808,000000	2 350 001,212121	9 328,606061	N/A	N/A	3496	7 351,000000	12 931,000000	10 000,803204	951.171	53.9989
ndx1-1	U19	Unknown	26 173 787,000000	17 245 831,776119	11 903,940299	N/A	N/A	750	4 240,000000	65 535,000000	34 898,382667	24 293,070690	47.4153		19	U19	Unknown	43 849 100,000000	8 361 098,060606	10 151,030303	N/A	N/A	3496	8 295,000000	19 919,000000	12 542,648741	2 742,341382	53.9989
20	U20	Unknown	18 043 028,000000	14 265 042,925373	5 037,313433	N/A	N/A	750	2 016,000000	65 535,000000	24 057,370667	24 618,827844	47.4153		20	U20	Unknown	34 902 208,000000	5 262 537,333333	8 478,166667	N/A	N/A	3496	6 735,000000	15 539,000000	9 983,469108	1 878,878703	53.9989
21	U21	Unknown	4 358 504,000000	879 220,417910	4 639,044776	N/A	N/A	750	956	16 512,000000	5 811,338667	3 257,178936	47.4153		21	U21	Unknown	33 322 176,000000	2 055 752,969697	8 943,484848	N/A	N/A	3496	6 947,000000	12 055,000000	9 531,514874	859.629	53.9989
flag-ndx	U22	Unknown	10 689 004,000000	2 468 824,895522	10 960,238806	N/A	N/A	750	4 380,000000	54 704,000000	14 252,005333	8 860,694333	47.4153		22	U22	Unknown	43 713 392,000000	8 239 162,181818	10 147,090909	N/A	N/A	3496	8 147,000000	19 859,000000	12 503,830664	2 656,888172	53.9989
23	U23	Unknown	2 636 212,000000	-196 817,850746	3 777,373134	N/A	N/A	750	832	32 732,000000	3 514,949333	1 933,174364	47.4153		23	U23	Unknown	33 511 400,000000	4 395 016,969697	8 328,484848	N/A	N/A	3496	6 271,000000	16 203,000000	9 585,640732	1 591,297762	53.9989
24	U24	Unknown	1 848 356,000000	-672 517,134328	3 361,164179	N/A	N/A	750	0	8 608,000000	2 464,474667	1 462,196065	47.4153		24	U24	Unknown	32 932 080,000000	1 893 691,515152	8 878,257576	N/A	N/A	3496	6 531,000000	12 187,000000	9 419,931350	845.401	53.9989
25	U25	Unknown	10 876 572,000000	2 843 601,850746	10 710,626866	N/A	N/A	750	4 036,000000	33 904,000000	14 502,096000	7 041,167562	47.4153		25	U25	Unknown	44 227 020,000000	8 314 148,121212	10 272,560606	N/A	N/A	3496	7 751,000000	18 999,000000	12 650,749428	2 386,172757	53.9989
26	U26	Unknown	2 162 644,000000	-317 953,014925	3 307,462687	N/A	N/A	750	612	6 436,000000	2 883,525333	1 028,764773	47.4153		26	U26	Unknown	33 086 676,000000	3 818 216,969697	8 371,984848	N/A	N/A	3496	5 919,000000	13 155,000000	9 464,152174	1 294,993788	53.9989
27	U27	Unknown	1 585 352,000000	-456 327,104478	2 722,238806	N/A	N/A	750	0	7 560,000000	2 113,802667	1 385,101832	47.4153		27	U27	Unknown	33 349 984,000000	1 656 996,000000	9 065,500000	N/A	N/A	3496	6 691,000000	12 491,000000	9 539,469108	844.241	53.9989
28	U28	Unknown	7 849 984,000000	2 085 640,716418	7 685,791045	N/A	N/A	750	2 920,000000	26 380,000000	10 466,645333	5 790,364966	47.4153		28	U28	Unknown	45 100 624,000000	7 640 189,454545	10 715,227273	N/A	N/A	3496	8 555,000000	19 591,000000	12 900,636156	2 545,921107	53.9989
29	U29	Unknown	2 717 000,000000	-446 880,597015	4 218,507463	N/A	N/A	750	852	7 388,000000	3 622,666667	923.393	47.4153		29	U29	Unknown	35 853 340,000000	4 383 460,363636	9 001,681818	N/A	N/A	3496	6 423,000000	14 395,000000	10 255,532037	1 334,314969	53.9989
30	U30	Unknown	1 506 152,000000	-256 168,895522	2 349,761194	N/A	N/A	750	0	7 824,000000	2 008,202667	1 733,508504	47.4153		30	U30	Unknown	35 945 320,000000	2 415 607,757576	9 590,878788	N/A	N/A	3496	7 815,000000	13 379,000000	10 281,842105	916.622	53.9989
31	U31	Unknown	5 955 576,000000	1 556 658,089552	5 865,223881	N/A	N/A	750	1 244,000000	22 408,000000	7 940,768000	5 008,600864	47.4153		31	U31	Unknown	46 019 168,000000	6 835 841,090909	11 208,045455	N/A	N/A	3496	9 243,000000	18 711,000000	13 163,377574	2 172,539790	53.9989
32	U32	Unknown	2 668 292,000000	66 418,865672	3 469,164179	N/A	N/A	750	0	8 416,000000	3 557,722667	1 223,669410	47.4153		32	U32	Unknown	37 860 976,000000	3 684 662,666667	9 775,833333	N/A	N/A	3496	8 131,000000	14 527,000000	10 829,798627	1 211,651445	53.9989
33	U33	Unknown	1 493 020,000000	-512 748,656716	2 674,358209	N/A	N/A	750	0	8 228,000000	1 990,693333	1 796,836622	47.4153		33	U33	Unknown	37 696 876,000000	2 562 076,000000	10 050,000000	N/A	N/A	3496	8 059,000000	14 031,000000	10 782,859268	989.328	53.9989
34	U34	Unknown	5 895 124,000000	1 158 124,000000	6 316,000000	N/A	N/A	750	2 424,000000	18 580,000000	7 860,165333	3 825,844832	47.4153		34	U34	Unknown	47 943 524,000000	7 872 213,090909	11 462,045455	N/A	N/A	3496	9 599,000000	20 363,000000	13 713,822654	2 378,464593	53.9989
35	U35	Unknown	2 310 412,000000	-200 946,208955	3 348,477612	N/A	N/A	750	640	6 928,000000	3 080,549333	916.681	47.4153		35	U35	Unknown	43 185 156,000000	6 107 533,454545	10 605,727273	N/A	N/A	3496	8 999,000000	17 511,000000	12 352,733410	1 848,508438	53.9989
36	U36	Unknown	2 044 088,000000	-514 486,626866	3 411,432836	N/A	N/A	750	0	7 940,000000	2 725,450667	1 438,266211	47.4153		36	U36	Unknown	40 238 688,000000	2 799 547,272727	10 709,136364	N/A	N/A	3496	8 611,000000	14 851,000000	11 509,922197	994.933	53.9989
37	U37	Unknown	3 505 128,000000	-1 658 745,134328	6 885,164179	N/A	N/A	750	268	14 820,000000	4 673,504000	2 764,758410	47.4153		37	U37	Unknown	50 441 372,000000	7 237 115,393939	12 358,196970	N/A	N/A	3496	9 363,000000	21 575,000000	14 428,310069	2 689,839373	53.9989
38	U38	Unknown	1 681 824,000000	-477 325,253731	2 878,865672	N/A	N/A	750	0	5 372,000000	2 242,432000	945.307	47.4153		38	U38	Unknown	43 843 000,000000	4 951 271,272727	11 124,636364	N/A	N/A	3496	9 195,000000	17 839,000000	12 540,903890	1 693,538927	53.9989
39	U39	Unknown	1 671 380,000000	-620 821,492537	3 056,268657	N/A	N/A	750	0	7 152,000000	2 228,506667	1 169,445726	47.4153		39	U39	Unknown	43 255 460,000000	2 952 194,787879	11 528,393939	N/A	N/A	3496	9 671,000000	16 359,000000	12 372,843249	1 208,154234	53.9989
40	U40	Unknown	3 769 536,000000	-1 659 210,268657	7 238,328358	N/A	N/A	750	540	15 920,000000	5 026,048000	3 066,419443	47.4153		40	U40	Unknown	52 734 212,000000	5 673 602,545455	13 461,272727	N/A	N/A	3496	10 655,000000	21 319,000000	15 084,156751	2 363,757723	53.9989
41	U41	Unknown	1 875 040,000000	-188 512,238806	2 751,402985	N/A	N/A	750	0	5 552,000000	2 500,053333	980.252	47.4153		41	U41	Unknown	46 754 684,000000	4 770 637,333333	12 009,166667	N/A	N/A	3496	10 023,000000	19 007,000000	13 373,765446	1 840,362878	53.9989
42	U42	Unknown	1 645 712,000000	-754 467,104478	3 200,238806	N/A	N/A	750	0	5 372,000000	2 194,282667	1 023,139657	47.4153		42	U42	Unknown	45 702 160,000000	3 164 791,878788	12 167,439394	N/A	N/A	3496	9 935,000000	17 543,000000	13 072,700229	1 300,712803	53.9989
43	U43	Unknown	3 363 408,000000	-747 442,746269	5 481,134328	N/A	N/A	750	708	10 024,000000	4 484,544000	1 663,665788	47.4153		43	U43	Unknown	56 174 028,000000	5 617 736,363636	14 461,181818	N/A	N/A	3496	11 771,000000	21 399,000000	16 068,085812	1 890,582976	53.9989
44	U44	Unknown	1 379 912,000000	-436 476,059701	2 421,850746	N/A	N/A	750	0	4 540,000000	1 839,882667	918.341	47.4153		44	U44	Unknown	49 741 628,000000	4 314 974,787879	12 993,893939	N/A	N/A	3496	10 771,000000	19 899,000000	14 228,154462	1 704,941022	53.9989
45	U45	Unknown	1 502 932,000000	-406 657,552239	2 546,119403	N/A	N/A	750	0	4 536,000000	2 003,909333	884.654	47.4153		45	U45	Unknown	48 798 016,000000	3 024 146,424242	13 093,212121	N/A	N/A	3496	11 191,000000	17 483,000000	13 958,242563	1 166,852032	53.9989
46	U46	Unknown	2 717 172,000000	-1 169 865,313433	5 182,716418	N/A	N/A	750	636	9 304,000000	3 622,896000	1 504,805372	47.4153		46	U46	Unknown	58 853 432,000000	4 996 227,757576	15 405,378788	N/A	N/A	3496	13 483,000000	22 459,000000	16 834,505721	1 814,667250	53.9989
47	U47	Unknown	1 474 880,000000	-557 821,492537	2 710,268657	N/A	N/A	750	0	5 740,000000	1 966,506667	894.426	47.4153		47	U47	Unknown	51 685 360,000000	3 887 147,515152	13 672,257576	N/A	N/A	3496	11 911,000000	19 179,000000	14 784,141876	1 455,629245	53.9989
48	U48	Unknown	1 692 468,000000	-387 427,522388	2 773,194030	N/A	N/A	750	0	5 568,000000	2 256,624000	881.746	47.4153		48	U48	Unknown	51 071 308,000000	2 476 696,121212	13 900,060606	N/A	N/A	3496	11 395,000000	18 291,000000	14 608,497712	1 156,583731	53.9989
slotblo_bio4__KTIA_AIK_12-1-2013-1 2021-09-28 17hr 11min_Exposure_517.4sec															blue staining_slotblot_bio4__KTIA_AIK_12-1-2013-1 2021-09-28 17hr 41min
No.	Label	Type	Volume (Int)	Adj. Vol. (Int)	Mean Bkgd. (Int)	Abs. Quant.	Rel. Quant.	# of Pixels	Min. Value (Int)	Max. Value (Int)	Mean Value (Int)	Std. Dev.	Area (mm2)		No.	Label	Type	Volume (Int)	Adj. Vol. (Int)	Mean Bkgd. (Int)	Abs. Quant.	Rel. Quant.	# of Pixels	Min. Value (Int)	Max. Value (Int)	Mean Value (Int)	Std. Dev.	Area (mm2)
col-0	U1	Unknown	1 705 448,000000	1 624 032,615385	753.846	N/A	N/A	108	0	55 768,000000	15 791,185185	15 533,396173	32.1938		1	U1	Unknown	38 043 450,000000	4 800 756,410256	13 036,350427	N/A	N/A	2550	10 051,000000	21 107,000000	14 919,000000	2 433,499300	44.5551
	U2	Unknown	239 112,000000	198 312,923077	377.769	N/A	N/A	108	0	6 724,000000	2 214,000000	1 903,479193	32.1938		2	U2	Unknown	36 872 838,000000	3 002 408,512821	13 282,521368	N/A	N/A	2550	11 155,000000	19 651,000000	14 459,936471	1 752,769778	44.5551
	U3	Unknown	30 152,000000	5 893,538462	224.615	N/A	N/A	108	0	2 316,000000	279.185	482.787	32.1938		3	U3	Unknown	36 538 922,000000	2 351 507,897436	13 406,829060	N/A	N/A	2550	11 603,000000	18 467,000000	14 328,989020	1 347,073995	44.5551
ndx1-4	U4	Unknown	3 237 089,000000	2 961 107,461538	2 555,384615	N/A	N/A	108	1 172,000000	65 535,000000	29 973,046296	24 161,902117	32.1938		4	U4	Unknown	35 057 258,000000	5 245 120,820513	11 691,034188	N/A	N/A	2550	8 027,000000	19 983,000000	13 747,944314	2 593,792716	44.5551
	U5	Unknown	846 164,000000	759 838,769231	799.308	N/A	N/A	108	0	22 836,000000	7 834,851852	6 761,865775	32.1938		5	U5	Unknown	34 019 426,000000	3 242 517,025641	12 069,376068	N/A	N/A	2550	9 963,000000	18 419,000000	13 340,951373	1 724,618444	44.5551
	U6	Unknown	126 576,000000	93 868,615385	302.846	N/A	N/A	108	0	4 552,000000	1 172,000000	1 167,943428	32.1938		6	U6	Unknown	33 642 398,000000	2 412 678,769231	12 246,948718	N/A	N/A	2550	10 063,000000	17 219,000000	13 193,097255	1 405,394564	44.5551
col-0	U7	Unknown	923 548,000000	766 025,846154	1 458,538462	N/A	N/A	108	0	28 976,000000	8 551,370370	7 296,878829	32.1938		7	U7	Unknown	33 093 434,000000	6 087 386,564103	10 590,606838	N/A	N/A	2550	7 663,000000	20 043,000000	12 977,817255	2 819,386715	44.5551
	U8	Unknown	358 112,000000	268 256,000000	832	N/A	N/A	108	0	8 996,000000	3 315,851852	2 464,629364	32.1938		8	U8	Unknown	31 247 282,000000	3 446 811,487179	10 902,145299	N/A	N/A	2550	9 123,000000	17 279,000000	12 253,836078	1 757,433227	44.5551
	U9	Unknown	86 860,000000	19 160,615385	626.846	N/A	N/A	108	0	3 120,000000	804.259	770.457	32.1938		9	U9	Unknown	29 963 086,000000	2 450 787,282051	10 789,136752	N/A	N/A	2550	8 927,000000	16 223,000000	11 750,229804	1 360,784504	44.5551
ndx1-4	U10	Unknown	1 724 736,000000	1 526 713,846154	1 833,538462	N/A	N/A	108	492	42 316,000000	15 969,777778	12 853,304534	32.1938		10	U10	Unknown	31 558 682,000000	5 553 019,179487	10 198,299145	N/A	N/A	2550	7 591,000000	18 935,000000	12 375,953725	2 533,965356	44.5551
	U11	Unknown	520 372,000000	430 432,923077	832.769	N/A	N/A	108	0	28 940,000000	4 818,259259	4 084,324697	32.1938		11	U11	Unknown	29 892 522,000000	3 530 164,307692	10 338,179487	N/A	N/A	2550	7 727,000000	16 915,000000	11 722,557647	1 883,490951	44.5551
	U12	Unknown	168 196,000000	91 100,615385	713.846	N/A	N/A	108	0	4 560,000000	1 557,370370	1 020,573718	32.1938		12	U12	Unknown	29 126 074,000000	3 069 934,256410	10 218,094017	N/A	N/A	2550	8 219,000000	14 883,000000	11 421,989804	1 377,810062	44.5551
col-0	U13	Unknown	3 362 601,000000	3 074 814,230769	2 664,692308	N/A	N/A	108	1 088,000000	65 535,000000	31 135,194444	24 267,602602	32.1938		13	U13	Unknown	30 595 154,000000	4 255 332,205128	10 329,341880	N/A	N/A	2550	7 299,000000	18 039,000000	11 998,099608	2 355,518074	44.5551
	U14	Unknown	853 000,000000	748 273,230769	969.692	N/A	N/A	108	240	20 852,000000	7 898,148148	5 910,807864	32.1938		14	U14	Unknown	29 272 594,000000	3 100 244,000000	10 263,666667	N/A	N/A	2550	7 771,000000	16 475,000000	11 479,448627	1 737,693916	44.5551
	U15	Unknown	183 264,000000	93 142,153846	834.462	N/A	N/A	108	0	5 860,000000	1 696,888889	1 250,862261	32.1938		15	U15	Unknown	27 740 650,000000	2 483 205,128205	9 904,880342	N/A	N/A	2550	7 795,000000	14 779,000000	10 878,686275	1 377,370691	44.5551
ndx1-4	U16	Unknown	3 270 584,000000	3 052 448,923077	2 019,769231	N/A	N/A	108	940	65 535,000000	30 283,185185	24 256,278622	32.1938		16	U16	Unknown	32 908 814,000000	4 915 633,230769	10 977,717949	N/A	N/A	2550	7 991,000000	18 859,000000	12 905,417255	2 304,445450	44.5551
	U17	Unknown	842 524,000000	732 380,615385	1 019,846154	N/A	N/A	108	8	18 680,000000	7 801,148148	5 157,692825	32.1938		17	U17	Unknown	32 190 346,000000	3 291 893,435897	11 332,726496	N/A	N/A	2550	9 499,000000	16 955,000000	12 623,665098	1 649,546903	44.5551
	U18	Unknown	148 640,000000	71 960,000000	710	N/A	N/A	108	0	11 404,000000	1 376,296296	1 389,499425	32.1938		18	U18	Unknown	30 243 318,000000	2 473 970,564103	10 889,940171	N/A	N/A	2550	9 151,000000	15 607,000000	11 860,124706	1 278,857641	44.5551
col-0	U19	Unknown	1 439 920,000000	1 284 682,461538	1 437,384615	N/A	N/A	108	376	42 828,000000	13 332,592593	11 139,119066	32.1938		19	U19	Unknown	35 398 998,000000	4 488 006,974359	12 121,957265	N/A	N/A	2550	9 087,000000	19 487,000000	13 881,960000	2 266,552888	44.5551
	U20	Unknown	372 364,000000	251 204,615385	1 121,846154	N/A	N/A	108	0	9 584,000000	3 447,814815	2 391,069334	32.1938		20	U20	Unknown	35 078 414,000000	2 820 717,846154	12 650,076923	N/A	N/A	2550	10 695,000000	17 983,000000	13 756,240784	1 516,944077	44.5551
	U21	Unknown	139 068,000000	51 945,230769	806.692	N/A	N/A	108	0	4 692,000000	1 287,666667	990.965	32.1938		21	U21	Unknown	33 243 462,000000	1 720 470,974359	12 361,957265	N/A	N/A	2550	10 183,000000	16 695,000000	13 036,651765	1 176,827880	44.5551
ndx1-4	U22	Unknown	1 530 948,000000	1 294 992,923077	2 184,769231	N/A	N/A	108	0	38 508,000000	14 175,444444	11 173,720988	32.1938		22	U22	Unknown	40 688 298,000000	4 575 132,615385	14 162,025641	N/A	N/A	2550	11 411,000000	29 023,000000	15 956,195294	2 097,116937	44.5551
	U23	Unknown	541 376,000000	446 917,538462	874.615	N/A	N/A	108	248	12 832,000000	5 012,740741	3 847,340135	32.1938		23	U23	Unknown	38 456 882,000000	2 534 901,230769	14 087,051282	N/A	N/A	2550	12 255,000000	19 251,000000	15 081,130196	1 447,994741	44.5551
	U24	Unknown	194 284,000000	109 038,769231	789.308	N/A	N/A	108	0	5 172,000000	1 798,925926	1 293,910594	32.1938		24	U24	Unknown	37 158 830,000000	1 811 405,641026	13 861,735043	N/A	N/A	2550	12 127,000000	18 055,000000	14 572,090196	1 091,119276	44.5551

## Sheet: Figure 7f
Figure 7f, DRIP-qPCR
Region	Sample	Replica	CT	Dilution
Col-0 DRIP1	input	rep1	22.84	1x
Col-0 DRIP1	input	rep2	22.88	1x
Col-0 DRIP1	input	rep3	22.83	1x
Col-0 DRIP2	input	rep1	23.3	1x
Col-0 DRIP2	input	rep2	23.2	1x
Col-0 DRIP2	input	rep3	23.13	1x
Col-0 DRIP3	input	rep1	22.81	1x
Col-0 DRIP3	input	rep2	22.85	1x
Col-0 DRIP3	input	rep3	22.95	1x
Col-0 DRIP4	input	rep1	22.83	1x
Col-0 DRIP4	input	rep2	22.82	1x
Col-0 DRIP4	input	rep3	22.88	1x
Col-0 DRIP1	IP	rep1	27.58	1x
Col-0 DRIP1	IP	rep2	27.58	1x
Col-0 DRIP1	IP	rep3	27.58	1x
Col-0 DRIP2	IP	rep1	28.16	1x
Col-0 DRIP2	IP	rep2	28.8	1x
Col-0 DRIP2	IP	rep3	28.25	1x
Col-0 DRIP3	IP	rep1	27.71	1x
Col-0 DRIP3	IP	rep2	27.81	1x
Col-0 DRIP3	IP	rep3	27.7	1x
Col-0 DRIP4	IP	rep1	25.8	1x
Col-0 DRIP4	IP	rep2	25.8	1x
Col-0 DRIP4	IP	rep3	25.73	1x
ndx1-4 DRIP1	input	rep1	23.17	1x
ndx1-4 DRIP1	input	rep2	23.15	1x
ndx1-4 DRIP1	input	rep3	23.16	1x
ndx1-4 DRIP2	input	rep1	23.63	1x
ndx1-4 DRIP2	input	rep2	23.58	1x
ndx1-4 DRIP2	input	rep3	23.59	1x
ndx1-4 DRIP3	input	rep1	23.14	1x
ndx1-4 DRIP3	input	rep2	23.15	1x
ndx1-4 DRIP3	input	rep3	23.2	1x
ndx1-4 DRIP4	input	rep1	23.21	1x
ndx1-4 DRIP4	input	rep2	23.17	1x
ndx1-4 DRIP4	input	rep3	23.07	1x
ndx1-4 DRIP1	IP	rep1	27.85	1x
ndx1-4 DRIP1	IP	rep2	27.63	1x
ndx1-4 DRIP1	IP	rep3	28.01	1x
ndx1-4 DRIP2	IP	rep1	28.27	1x
ndx1-4 DRIP2	IP	rep2	28.43	1x
ndx1-4 DRIP2	IP	rep3	28.25	1x
ndx1-4 DRIP3	IP	rep1	27.9	1x
ndx1-4 DRIP3	IP	rep2	27.89	1x
ndx1-4 DRIP3	IP	rep3	27.85	1x
ndx1-4 DRIP4	IP	rep1	25.82	1x
ndx1-4 DRIP4	IP	rep2	25.83	1x
ndx1-4 DRIP4	IP	rep3	25.81	1x

## Sheet: Supplementary Figure 4
Supplementary Figure 4, DRIP-qPCR, FLC locus
Test region ID	Sample	Replica	CT	Dilution
k	DRIP IP	rep1	30.915	1x
k	DRIP IP	rep2	31.236	1x
k	DRIP IP	rep3	31.401	1x
k	DRIP input	rep1	29.645	50x
k	DRIP input	rep2	29.498	50x
k	DRIP input	rep3	29.328	50x
j	DRIP IP	rep1	29.808	1x
j	DRIP IP	rep3	29.63	1x
j	DRIP input	rep1	28.893	50x
j	DRIP input	rep2	29.268	50x
j	DRIP input	rep3	29.605	50x
i	DRIP IP	rep1	29.064	1x
i	DRIP IP	rep2	29.482	1x
i	DRIP IP	rep3	29.067	1x
i	DRIP input	rep1	29.632	50x
i	DRIP input	rep2	29.478	50x
i	DRIP input	rep3	29.903	50x
n	DRIP IP	rep1	28.436	1x
n	DRIP IP	rep2	28.893	1x
n	DRIP IP	rep3	28.774	1x
n	DRIP input	rep1	29.226	50x
n	DRIP input	rep2	29.362	50x
n	DRIP input	rep3	29.52	50x
e	DRIP IP	rep1	31.387	1x
e	DRIP IP	rep2	31.652	1x
e	DRIP IP	rep3	31.426	1x
e	DRIP input	rep1	30.488	50x
e	DRIP input	rep2	30.556	50x
e	DRIP input	rep3	30.042	50x
d	DRIP IP	rep1	32.227	1x
d	DRIP IP	rep2	31.771	1x
d	DRIP input	rep1	30.177	50x
d	DRIP input	rep2	30.063	50x
c	DRIP IP	rep1	29.052	1x
c	DRIP IP	rep2	29.194	1x
c	DRIP IP	rep3	29.236	1x
c	DRIP input	rep1	30.928	50x
c	DRIP input	rep2	30.404	50x
c	DRIP input	rep3	30.467	50x
b	DRIP IP	rep1	27.493	1x
b	DRIP IP	rep2	27.455	1x
b	DRIP IP	rep3	27.53	1x
b	DRIP input	rep1	29.571	50x
b	DRIP input	rep2	29.386	50x
b	DRIP input	rep3	29.576	50x
negative	DRIP IP	rep1	31.196	1x
negative	DRIP IP	rep2	30.503	1x
negative	DRIP IP	rep3	30.98	1x
negative	DRIP input	rep1	28.998	50x
negative	DRIP input	rep2	28.82	50x
negative	DRIP input	rep3	28.945	50x

[truncated: 4 more sheets: Supplementary Figure 6, Supplementary Figure 10c, Supplementary Figure 18ab, Supplementary Figure 18c]
